# Supplementary material for: Chemical constituents, antibacterial, acaricidal and anti-inflammatory activities of the essential oils from four Rhododendron species
Source: Front Vet Sci. 2022 Aug 10;9:882060. doi: 10.3389/fvets.2022.882060 (PMC9399923; doi:10.3389/fvets.2022.882060)
Supplement: Supplementary Table S1 — The identified compounds of the essential oils from four Rhododendron species. [file Data_Sheet_1.zip]

Archive with 29 entries (23 files):
- 22-7-24/Manuscript 6-9revision.docx
- 22-7-24/Supplementary information/
- 22-7-24/Supplementary information/Table S1.xlsx
- 22-7-24/Supplementary information/Table S2.xlsx
- 22-7-24/Total ion chromatogram/
- 22-7-24/Total ion chromatogram/Figure s1.docx
- 22-7-24/Total ion chromatogram/Rhododendron anthopogonoides Maxim.pdf
- 22-7-24/Total ion chromatogram/Rhododendron capitatum Maxim.pdf
- 22-7-24/Total ion chromatogram/Rhododendron thymifolium Maxim.pdf
- 22-7-24/Total ion chromatogram/Rhododendrron przewalskii Maxim.pdf
- 22-7-24/╘¡╩╝╩2╛▌/
- 22-7-24/╘¡╩╝╩2╛▌/Acaricidal activity/
- 22-7-24/╘¡╩╝╩2╛▌/Acaricidal activity/╦─╓╓╗╙╖ó╙═LC50.docx
- 22-7-24/╘¡╩╝╩2╛▌/Acaricidal activity/╦─╓╓╗╙╖ó╙═╔▒≥2.xlsx
- 22-7-24/╘¡╩╝╩2╛▌/FIG/
- 22-7-24/╘¡╩╝╩2╛▌/FIG/PTEO.xps
- 22-7-24/╘¡╩╝╩2╛▌/FIG/RAEO.csv
- 22-7-24/╘¡╩╝╩2╛▌/FIG/RAEO.xps
- 22-7-24/╘¡╩╝╩2╛▌/FIG/RCEO.csv
- 22-7-24/╘¡╩╝╩2╛▌/FIG/RCEO.xps
- 22-7-24/╘¡╩╝╩2╛▌/FIG/RPEO.csv
- 22-7-24/╘¡╩╝╩2╛▌/FIG/RPEO.xps
- 22-7-24/╘¡╩╝╩2╛▌/FIG/RTEO.csv
- 22-7-24/╘¡╩╝╩2╛▌/╗╙╖ó╙═╢■╝╫▒╜┐╣╤╫.xlsx
- 22-7-24/╘¡╩╝╩2╛▌/╗╙╖ó╙═╜╟▓μ▓╦╜║┐╣╤╫.xlsx
- 22-7-24/╘¡╩╝╩2╛▌/╧╕░√╢╛╝░┐╣╤╫/
- 22-7-24/╘¡╩╝╩2╛▌/╧╕░√╢╛╝░┐╣╤╫/NO-7╓╓╗»║╧╬∩╧╕░√┐╣╤╫.xlsx
- 22-7-24/╘¡╩╝╩2╛▌/╧╕░√╢╛╝░┐╣╤╫/╞▀╓╓╗»║╧╬∩╝░╦─╓╓╗╙╖ó╙═╧╕░√╢╛.xlsx
- 22-7-24/╘¡╩╝╩2╛▌/╧╕░√╢╛╝░┐╣╤╫/╦─╓╓╗╙╖ó╙═NO.xlsx
