# Supplementary material for: Chemical constituents, antibacterial, acaricidal and anti-inflammatory activities of the essential oils from four Rhododendron species
Source: Front Vet Sci. 2022 Aug 10;9:882060. doi: 10.3389/fvets.2022.882060 (PMC9399923; doi:10.3389/fvets.2022.882060)
Supplement: Supplementary Table S1 — The identified compounds of the essential oils from four Rhododendron species. [file Data_Sheet_1.zip › 22-7-24/Supplementary information/Table S1.xlsx]

## Sheet: RPEO
Name	UniqueMass	R.T. (minutes)	Similarity	Area	CAS	Retention Index
Phenylethyl Alcohol	92	28.3883	863	178133278	60-12-8	1196.4
Acetic acid	60	17.5453	934	89349769	64-19-7	988.43
4-Hydroxy-3-methylacetophenone	135	33.6832	914	82411531	876-02-8	1309.3
Hexanoic acid	60	26.9491	959	65946362	142-62-1	1167.9
Benzyl alcohol	108	27.6154	963	60655713	100-51-6	1181.1
1H-Cyclopropa[a]naphthalene, 1a,2,3,5,6,7,7a,7b-octahydro-1,1,7,7a-tetramethyl-, [1aR-(1aγ-7γ-7aγ-7bγ-]-	162	21.3832	955	43875054	17334-55-3	1059.8
4-Phenyl-2-butanol	132	30.0452	949	39481753	2344-70-9	1231.4
Heptanoic acid	60	29.1967	951	34488398	111-14-8	1213.4
2-Butanone, 4-phenyl-	148	27.1356	952	30676499	2550-26-7	1171.6
Nonanal	98	16.2927	951	23738440	124-19-6	965.73
2,4-Heptadienal, (E,E)-	81	18.0384	954	19672525	4313-03-5	997.36
Octanoic acid	60	31.3467	921	19607047	124-07-2	1259
5-Hepten-2-one, 6-methyl-	108	14.7157	937	13938547	110-93-0	937.16
γ-Calacorene	157	28.4327	900	13820004	21391-99-1	1197.3
3,5-Octadien-2-one, (E,E)-	95	19.4598	878	12243009	30086-02-3	1023.9
Propanoic acid	74	19.8863	765	11779475	79-09-4	1031.8
Benzaldehyde	106	19.411	962	11418994	100-52-7	1022.9
1-Hexanol	56	15.4131	929	11331885	111-27-3	949.8
Cyclotetrasiloxane, octamethyl-	281	5.70729	958	10806152	556-67-2	748.46
3-Phenylpropanol	117	31.1113	955	10796426	122-97-4	1254
Butyrolactone	86	21.8896	898	10593918	96-48-0	1069.3
1-Penten-3-ol	57	9.77175	918	10320543	616-25-1	843.61
Thiophene, 2,3-dihydro-	86	36.917	748	10313202	1120-59-8	1382.5
3-Buten-2-one, 4-(2,2,6-trimethyl-7-oxabicyclo[4.1.0]hept-1-yl)-	123	29.9563	867	10217861	23267-57-4	1229.5
Benzenepropanol, γ-methyl-, acetate	132	31.5466	850	9770831	10415-88-0	1263.3
1H-Pyrrole-2,5-dione, 3-ethyl-4-methyl-	139	35.0336	900	7933456	20189-42-8	1339.9
Undecanal	57	21.6275	895	7616468	112-44-7	1064.4
Hexanal	56	7.30642	916	7360082	66-25-1	793.56
Acetoin	45	13.1122	883	7026866	513-86-0	908.11
Bicyclo[3.1.1]hept-2-ene-2-methanol, 6,6-dimethyl-	79	26.0163	832	6664853	515-00-4	1149.3
Tricyclo[2.2.1.0(2,6)]heptane, 1,7-dimethyl-7-(4-methyl-3-pentenyl)-, (-)-	94	20.8813	900	6581193	512-61-8	1050.4
Naphthalene, 1,2,3,5,6,8a-hexahydro-4,7-dimethyl-1-(1-methylethyl)-, (1S-cis)-	162	25.1278	903	6411473	483-76-1	1131.7
cis-γ-Bergamotene	93	21.2055	903	5655199	18252-46-5	1056.5
3-Methyl-6-(6-methylhept-5-en-2-yl)cyclohex-2-enone	137	35.7798	919	5150567	66964-98-5	1356.8
2,5-Furandione, 3,4-dimethyl-	54	24.2661	722	5106563	766-39-2	1114.6
Benzenepropanol, 4-hydroxy-γ-methyl-, (R)-	133	47.9288	894	5045661	501-96-2	1658.5
Selina-3,7(11)-diene	162	25.5898	912	4845954	6813-21-4	1140.9
1-Octen-3-ol	57	17.8962	898	4844300	3391-86-4	994.78
Butanoic acid	60	22.1606	824	4810917	107-92-6	1074.4
2(4H)-Benzofuranone, 5,6,7,7a-tetrahydro-4,4,7a-trimethyl-, (R)-	180	36.3084	956	4647739	17092-92-1	1368.7
3,7-Cyclodecadien-1-one, 3,7-dimethyl-10-(1-methylethylidene)-, (E,E)-	136	34.4561	942	4507376	6902-91-6	1326.8
2-Hexenal, (E)-	69	11.2509	775	4186287	6728-26-3	872.44
Bisabolene	69	24.4571	908	4125265	495-61-4	1118.4
Phenol, 2-methyl-5-(1-methylethyl)-	150	34.0874	949	4103046	499-75-2	1318.4
2-Octenal, (E)-	70	17.1588	906	4075636	2548-87-0	981.42
2H-1-Benzopyran, 3,4,4a,5,6,8a-hexahydro-2,5,5,8a-tetramethyl-, (2γ-4aγ-8aγ--	179	19.5709	818	4022414	41678-32-4	1025.9
2(3H)-Furanone, 5-butyldihydro-	85	28.3261	897	3941685	104-50-7	1195.2
2(3H)-Furanone, dihydro-5-pentyl-	85	30.596	876	3703970	104-61-0	1243.1
Cyclopentasiloxane, decamethyl-	73	10.3359	937	3575703	541-02-6	854.61
Elemene	121	22.4182	887	3547946	29873-99-2	1079.2
1-Pentanol	42	12.3925	791	3545979	71-41-0	894.7
Linalool	93	20.2905	960	3472286	78-70-6	1039.4
γ-Muurolene	162	23.582	924	3427605	30021-74-0	1101
Benzothiazole	135	29.0946	853	3407686	95-16-9	1211.2
o-Cymene	119	12.8012	946	3231617	527-84-4	902.48
Tridecane	71	13.8362	927	3146158	629-50-5	921.23
2(3H)-Furanone, 5-ethyldihydro-	85	23.6575	875	3129841	695-06-7	1102.5
L-γ-Terpineol	136	23.7775	917	3095139	10482-56-1	1104.9
Benzene, 1-(1,5-dimethyl-4-hexenyl)-4-methyl-	132	25.4566	874	3059620	644-30-4	1138.2
Naphthalene, decahydro-4a-methyl-1-methylene-7-(1-methylethenyl)-, [4aR-(4aγ-7γ-8aγ-]-	108	24.2483	935	3020187	17066-67-0	1114.2
(E)-Valerenyl isovalerate	187	34.9092	808	2989197	101527-75-7	1337
Methyl salicylate	152	25.3366	938	2961652	119-36-8	1135.8
(-)-Aristolene	147	20.7524	920	2928285	6831-16-9	1048
Benzoic acid, 2-hydroxy-, ethyl ester	120	26.1229	916	2796814	118-61-6	1151.4
2-Furanmethanol, 5-ethenyltetrahydro-γ-γ-5-trimethyl-, cis-	94	17.6253	900	2661835	5989-33-3	989.88
2(3H)-Furanone, dihydro-5-propyl-	85	25.9274	779	2596211	105-21-5	1147.6
Hexanoic acid, anhydride	99	21.0101	817	2575422	2051-49-2	1052.8
Octanal	84	13.3831	934	2486516	124-13-0	913.02
1H-Cycloprop[e]azulene, decahydro-1,1,7-trimethyl-4-methylene-	162	21.6897	940	2466127	72747-25-2	1065.5
(6R,7R)-Bisabolone	137	35.5489	803	2432321	72441-71-5	1351.5
2,6-Nonadienal, (E,Z)-	70	21.1034	902	2392512	557-48-2	1054.6
(1R,3E,7E,11R)-1,5,5,8-Tetramethyl-12-oxabicyclo[9.1.0]dodeca-3,7-diene	138	30.9114	891	2370286	19888-34-7	1249.8
Cyclopentanol, 3-methyl-	44	14.3648	724	2355259	18729-48-1	930.8
Dodecanal	140	24.0884	957	2314201	112-54-9	1111
Benzoic acid, 2-phenylethyl ester	104	42.3452	976	2251713	94-47-3	1512.7
5-Hydroxymethylfurfural	97	38.9204	930	2183688	67-47-0	1429.6
1,2,4-Metheno-1H-indene, octahydro-1,7a-dimethyl-5-(1-methylethyl)-, [1S-(1γ-2γ-3aγ-4γ-5γ-7aγ-8S*)]-	94	18.5803	860	2181981	22469-52-9	1007.4
Bicyclo[2.2.1]heptan-2-ol, 1,7,7-trimethyl-, acetate, (1S-endo)-	95	21.0456	860	2178523	5655-61-8	1053.5
Formic acid, heptyl ester	70	18.1539	756	2123399	112-23-2	999.45
Naphthalene, 1,2,3,4-tetrahydro-1,6-dimethyl-4-(1-methylethyl)-, (1S-cis)-	144	26.7181	933	2101398	483-77-2	1163.3
Cyclohexasiloxane, dodecamethyl-	73	15.1733	806	2099957	540-97-6	945.45
Acetic acid, 2-phenylethyl ester	104	26.2828	808	1988087	103-45-7	1154.6
1-Cyclohexene-1-carboxaldehyde, 2,6,6-trimethyl-	152	21.9163	896	1876239	432-25-7	1069.8
1-Butanol	56	9.35864	940	1875882	71-36-3	835.56
Naphthalene, 1,2,3,4,4a,5,6,8a-octahydro-4a,8-dimethyl-2-(1-methylethenyl)-, [2R-(2γ-4aγ-8aγ-]-	162	24.3727	861	1869655	473-13-2	1116.7
Dodecane, 2,7,10-trimethyl-	71	7.37305	831	1852443	74645-98-0	795.44
Phenol, 2-methoxy-4-(1-propenyl)-, (Z)-	164	33.199	838	1832743	5912-86-7	1298.4
Bicyclo[3.1.1]heptan-3-ol, 6,6-dimethyl-2-methylene-, [1S-(1γ-3γ-5γ-]-	92	22.8802	781	1829098	547-61-5	1087.8
2-Cyclohexen-1-ol, 2-methyl-5-(1-methylethenyl)-, cis-	109	26.8469	805	1822975	1197-06-4	1165.8
(Z)-3-Phenylacrylaldehyde	132	30.7381	932	1818106	57194-69-1	1246.1
Tetradecane	85	16.5903	828	1758627	629-59-4	971.12
(E)-γ-Famesene	120	23.1067	735	1741772	18794-84-8	1092
Pentadecane	85	19.1844	914	1718328	629-62-9	1018.7
Kaur-15-ene	94	35.7088	827	1695912	5947-50-2	1355.2
Benzene, 1-methyl-3-(1-methylethenyl)-	132	17.3365	870	1625817	1124-20-5	984.64
2-(1-Cyclopentenyl)furan	134	30.707	790	1610526	115754-78-4	1245.5
2-Hexanone, 3-methyl-	72	18.0695	777	1591357	2550-21-2	997.92
3-Cyclohexen-1-ol, 4-methyl-1-(1-methylethyl)-, (R)-	111	21.5698	858	1529955	20126-76-5	1063.3
Valerena-4,7(11)-diene	121	24.5593	798	1497628	351222-66-7	1120.4
6,7-Dodecanedione	99	22.8402	753	1468552	13757-90-9	1087.1
D-Limonene	93	10.558	834	1455158	5989-27-5	858.93
Octanoic acid, ethyl ester	88	17.4431	907	1451291	106-32-1	986.58
Naphthalene, 1,2-dimethyl-	141	29.983	822	1449524	573-98-8	1230.1
Benzoic acid, 2,5-dihydroxy-, methyl ester	136	34.7582	899	1446437	2150-46-1	1333.6
Undecane, 4,6-dimethyl-	71	7.63069	841	1379045	17312-82-2	801.87
Cholesta-4,6-dien-3-ol, (3γ--	135	45.69	871	1344957	14214-69-8	1598.2
3-Ethyl-3-methylheptane	71	6.31585	763	1341695	17302-01-1	765.62
(E)-1-(6,10-Dimethylundeca-5,9-dien-2-yl)-4-methylbenzene	132	35.6377	777	1289762	55968-43-9	1353.5
2(3H)-Furanone, 5-hexyldihydro-	85	32.8081	852	1272636	706-14-9	1290.1
6-Methyl-3,5-heptadiene-2-one	124	21.2366	944	1261797	1604-28-0	1057.1
Naphthalene, 2,3,4,4a,5,6-hexahydro-1,4a-dimethyl-7-(1-methylethyl)-	189	25.3544	846	1226464	473-14-3	1136.2
Benzenepropanol, 4-methoxy-γ-methyl-	162	37.5922	887	1208801	67952-38-9	1397.8
Linalyl acetate	93	20.4859	745	1204669	115-95-7	1043
Acetic acid, lithium salt	73	14.3737	765	1176589	546-89-4	930.96
1H-Indene, 1-ethylidene-	142	27.682	728	1176048	2471-83-2	1182.4
Decanal	68	19.0245	947	1163968	112-31-2	1015.7
1,4-Cyclohexadiene, 3,3,6,6-tetramethyl-	93	22.6936	701	1163523	2223-54-3	1084.3
1H-Pyrrole-2,5-dione, 3-ethenyl-4-methyl-	137	37.4145	948	1142431	21494-57-5	1393.8
Benzothiazole, 2-methyl-	149	28.7925	847	1115286	120-75-2	1204.8
2-Nonanol	129	19.7574	779	1109014	628-99-9	1029.4
Vanillin	151	39.8798	868	1059669	121-33-5	1452.7
4-Isopropyl-6-methyl-1-methylene-1,2,3,4-tetrahydronaphthalene	157	29.2945	867	1058124	50277-34-4	1215.4
1-Naphthalenol, 1,2,3,4,4a,7,8,8a-octahydro-1,6-dimethyl-4-(1-methylethyl)-, [1R-(1γ-4γ-4aγ-8aγ-]-	119	33.9408	841	1032981	19435-97-3	1315.1
Hydroquinone	110	46.9826	815	1012773	123-31-9	1633
γ-Dehydro-ar-himachalene	157	28.1618	832	1012453	78204-62-3	1191.9
3-Furaldehyde	96	17.914	732	1010196	498-60-2	995.11
1,2-Benzenedicarboxylic acid, butyl 2-methylpropyl ester	149	42.1186	886	980167	17851-53-5	1507
Bicyclo[2.2.1]hept-2-ene, 2,3-dimethyl-	94	22.6847	713	947641	529-16-8	1084.2
Furmecyclox	123	29.2811	795	941859	60568-05-0	1215.2
Pentadecane, 2,6,10,14-tetramethyl-	71	15.4353	738	940057	1921-70-6	950.2
Di-epi-1,10-cubenol	161	31.4533	772	923336	73365-77-2	1261.3
Decane, 6-ethyl-2-methyl-	85	5.54294	812	918111	62108-21-8	743.82
Cyclohexene, 3-(1,5-dimethyl-4-hexenyl)-6-methylene-, [S-(R*,S*)]-	109	25.3855	903	912365	20307-83-9	1136.8
Ylangene	92	18.6336	824	908317	14912-44-8	1008.4
Phenyltrimethylammonium chloride	120	20.0151	808	857198	138-24-9	1034.2
3,5-Octadien-2-ol	111	16.5992	705	855443	69668-82-2	971.28
Copaene	162	18.8601	899	847960	3856-25-5	1012.6
4a,8-Dimethyl-2-(prop-1-en-2-yl)-1,2,3,4,4a,5,6,7-octahydronaphthalene	133	23.2755	893	837380	103827-22-1	1095.2
1-Undecanol	69	8.96774	890	818111	112-42-5	827.94
7-Methylhexahydrocyclopenta[c]pyran-1(3H)-one	139	32.4172	715	796052	91108-59-7	1281.8
1,3,8-p-Menthatriene	91	11.0999	869	763239	18368-95-1	869.5
Cubebene	162	18.0028	899	759600	17699-14-8	996.72
isoledene	105	22.054	820	756545	95910-36-4	1072.4
Cyclohexanol	121	16.7413	786	743023	108-93-0	973.86
Benzenepropanoic acid, γ-4-dihydroxy-	107	37.8587	783	723412	306-23-0	1404.1
(8R,8aS)-8,8a-Dimethyl-2-(propan-2-ylidene)-1,2,3,7,8,8a-hexahydronaphthalene	144	22.8935	885	721534	27840-40-0	1088.1
cis-2-(2-Pentenyl)furan	136	13.734	804	711128	70424-13-4	919.38
Furan, 2-hexyl-	81	26.1939	720	707940	3777-70-6	1152.9
3-Buten-2-one, 4-(2,6,6-trimethyl-1-cyclohexen-1-yl)-	162	28.9169	930	691964	14901-07-6	1207.4
Naphthalene, 1,2,4a,5,8,8a-hexahydro-4,7-dimethyl-1-(1-methylethyl)-, (1γ-4aγ-8aγ--(γ--	189	23.6753	764	685623	5951-61-1	1102.8
Epizonarene	204	24.1106	737	677938	41702-63-0	1111.5
2-Butanone, 4-(4-hydroxyphenyl)-	164	46.3341	940	672151	5471-51-2	1615.5
n-Hexadecanoic acid	73	45.5301	890	661784	57-10-3	1594.1
Ethanedioic acid, diethyl ester	74	18.5181	881	658327	95-92-1	1006.2
Benzenemethanol, γ-γ-4-trimethyl-	135	27.029	704	653125	1197-01-9	1169.4
1-Decanol	70	6.34695	767	620084	112-30-1	766.5
Undecanoic acid, ethyl ester	88	22.4893	716	618502	627-90-7	1080.5
Undecane, 2-methyl-	85	9.46525	737	617003	7045-71-8	837.63
Naphthalene, 1,2,4a,5,8,8a-hexahydro-4,7-dimethyl-1-(1-methylethyl)-, [1S-(1γ-4aγ-8aγ-]-	162	22.9246	813	615871	523-47-7	1088.6
Naphthalene, 1,6-dimethyl-4-(1-methylethyl)-	168	34.2473	915	603515	483-78-3	1322
Diethyl malonate	115	20.9301	798	600600	105-53-3	1051.3
1H-Cycloprop[e]azulene, 1a,2,3,5,6,7,7a,7b-octahydro-1,1,4,7-tetramethyl-, [1aR-(1aγ-7γ-7aγ-7bγ-]-	135	23.7375	825	581587	21747-46-6	1104.1
Cyclotrisiloxane, hexamethyl-	177	3.30415	912	574009	541-05-9	680.68
Benzoic acid, ethyl ester	150	22.9557	878	573843	93-89-0	1089.2
Furan, 2-methoxy-	98	19.3665	707	563959	25414-22-6	1022.1
Cubenol	162	29.8053	814	562170	21284-22-0	1226.3
Cyclotetradecane	83	17.7408	802	544205	295-17-0	991.97
Hexane, 3,4-bis(1,1-dimethylethyl)-2,2,5,5-tetramethyl-	57	4.69451	700	538765	62850-21-9	719.89
trans-2-(2-Pentenyl)furan	136	27.5132	774	517590	70424-14-5	1179.1
Benzeneethanol, 4-hydroxy-	107	46.8094	909	515688	501-94-0	1628.3
Acetone	58	2.66894	807	511460	67-64-1	662.76
2-Pentadecanone, 6,10,14-trimethyl-	58	32.6438	832	504775	502-69-2	1286.6
2-Octen-4-one	69	8.67457	764	495451	4643-27-0	822.22
Naphthalene, 1,7-dimethyl-	156	29.2278	766	492927	575-37-1	1214
Naphthalene, 1,4,6-trimethyl-	155	32.7637	816	491163	2131-42-2	1289.2
Cyclohexene, 3-methyl-6-(1-methylethylidene)-	121	9.97164	813	489161	586-63-0	847.5
γ-Bourbonene	123	19.3577	806	456448	5208-59-3	1021.9
2(1H)-Naphthalenone, octahydro-4a,7,7-trimethyl-, cis-	194	29.1657	712	451000	7056-56-6	1212.7
Bicyclo[3.1.0]hex-2-ene, 4-methylene-1-(1-methylethyl)-	92	8.25702	890	449793	36262-09-6	814.08
5,9-Undecadien-2-one, 6,10-dimethyl-, (E)-	194	27.2067	958	428002	3796-70-1	1173
Isophorone	138	16.4392	730	408801	78-59-1	968.39
1,3-Propanediol, 2-ethyl-2-(hydroxymethyl)-	57	14.1072	718	398840	77-99-6	926.14
Cyclopentane, 1,2,3,4,5-pentamethoxy-, stereoisomer	101	23.2267	782	395076	29887-59-0	1094.3
4-Carene	93	13.1877	795	389868	29050-33-7	909.48
3-Penten-1-ol, 3-methyl-	31	16.1772	710	388717	1708-99-2	963.64
Cholest-5-en-3-ol (3γ--, propanoate	145	44.0109	759	385498	633-31-8	1555.3
2-Cyclohexen-1-one, 3-(3-hydroxybutyl)-2,4,4-trimethyl-	167	31.018	703	385449	27185-79-1	1252.1
1,6,10-Dodecatrien-3-ol, 3,7,11-trimethyl-, (E)-	161	30.9869	893	385436	40716-66-3	1251.4
tau.-Muurolol	204	34.5227	803	370498	19912-62-0	1328.3
(3aR,4R,7R,8aS)-4,9,9-Trimethyl-1-methylene-4,5,6,7,8,8a-hexahydro-1H-3a,7-methanoazulene	118	21.7874	737	365331	394217-21-1	1067.4
Isolongifolene, 4,5,9,10-dehydro-	143	25.7275	791	360280	156747-45-4	1143.6
Hexadecane, 2-methyl-	99	20.8457	760	358307	1560-92-5	1049.8
Formic acid, phenylmethyl ester	90	23.3644	724	346508	104-57-4	1096.9
4-Benzyloxy-3-methoxy-2-nitrobenzoic acid	80	28.415	801	326069	3584-32-5	1197
5,6-Dimethyl-2-benzimidazolinone	162	42.7938	797	322987	2033-30-9	1524.2
Cyclooctasiloxane, hexadecamethyl-	281	23.4576	792	311561	556-68-3	1098.6
4'-Diethylaminoacetanilide	191	35.8998	812	304827	5326-57-8	1359.5
Spathulenol	162	32.546	810	301542	77171-55-2	1284.5
Ethanone, 1,1'-(1,4-phenylene)bis-	147	36.0641	733	301103	1009-61-6	1363.2
Bicyclo[3.1.1]heptane, 6,6-dimethyl-2-methylene-, (1S)-	93	7.69288	799	299911	18172-67-3	803.08
2-Heptanol, 5-ethyl-	99	19.7708	746	291630	19780-40-6	1029.7
Naphthalene, 1,6,7-trimethyl-	155	33.3234	743	282071	2245-38-7	1301.1
Bicyclo[3.1.1]hept-2-ene-2-carboxaldehyde, 6,6-dimethyl-	106	22.0628	761	277139	564-94-3	1072.5
1,1,7,7a-Tetramethyl-1a,2,6,7,7a,7b-hexahydro-1H-cyclopropa[a]naphthalene	144	22.5426	909	275941	154098-14-3	1081.5
2,3-Octanedione	99	14.4003	714	272103	585-25-1	931.45
Phenol, p-(2-methylallyl)-	148	38.8404	822	271136	33641-78-0	1427.7
Cholesta-3,5-diene	162	44.5129	911	269906	747-90-0	1568.1
Heptadecane	71	20.1617	751	264669	629-78-7	1037
1,2,3,4,5,6-Hexahydro-1,1,5,5-tetramethyl-2,4a-methanonaphthalen-7(4aH)-one	161	37.3834	747	261719	23747-14-0	1393.1
Benzene, 1-ethynyl-4-methyl-	116	18.4515	884	261313	766-97-2	1005
Cyclopropanetetradecanoic acid, 2-octyl-, methyl ester	122	33.3545	712	258149	52355-42-7	1301.8
Benzene, (2-methylpropyl)-	91	13.9961	834	256897	538-93-2	924.12
Bicyclo[7.2.0]undec-4-ene, 4,11,11-trimethyl-8-methylene-,[1R-(1R*,4Z,9S*)]-	111	21.441	895	256164	118-65-0	1060.9
Undecane, 2,6-dimethyl-	98	10.8112	856	246971	17301-23-4	863.87
Ethanol	28	4.4502	919	238086	64-17-5	713
Naphthalene, 1,2,4a,5,6,8a-hexahydro-4,7-dimethyl-1-(1-methylethyl)-,[1R-(1γ-4aγ-8aγ-]-	162	25.8697	891	235938	17627-24-6	1146.4
Ionone	192	27.0912	782	229666	127-41-3	1170.7
4a,5-Dimethyl-3-(prop-1-en-2-yl)-1,2,3,4,4a,5,6,7-octahydronaphthalen-1-ol	146	27.2867	824	229412	61847-19-6	1174.6
1,5-Cyclodecadiene, 1,5-dimethyl-8-(1-methylethylidene)-, (E,E)-	107	26.6381	792	226389	15423-57-1	1161.7
Aromandendrene	162	22.5737	930	223370	489-39-4	1082.1
Globulol	162	31.6576	823	218248	489-41-8	1265.7
Azulene, 1,2,3,3a,4,5,6,7-octahydro-1,4-dimethyl-7-(1-methylethenyl)-, [1R-(1γ-3aγ-4γ-7γ-]-	162	23.9774	835	216939	22567-17-5	1108.8
Xanthoxylin	181	40.5683	875	213905	90-24-4	1469.3
Nonanoic acid	123	33.3723	866	210747	112-05-0	1302.2
(1R,7S,E)-7-Isopropyl-4,10-dimethylenecyclodec-5-enol	107	37.4634	712	210704	81968-62-9	1394.9
3-Octyne, 2-methyl-	124	16.7679	733	210566	55402-15-8	974.34
1-Decanol, 2-ethyl-	57	15.0578	753	206779	21078-65-9	943.36
1-Tetradecanol	97	22.7069	825	206661	112-72-1	1084.6
2-Cyclopenten-1-one, 3-methyl-	81	13.9428	751	196489	2758-18-1	923.16
Benzoic acid, 4-methoxy-, ethyl ester	180	32.6216	920	193238	94-30-4	1286.1
1,1'-Biphenyl, 2,2',5,5'-tetramethyl-	180	34.5361	820	189923	3075-84-1	1328.6
Tetradecane, 3-methyl-	71	20.5748	836	187460	18435-22-8	1044.7
As-Indacen-1(2H)-one, 3,6,7,8-tetrahydro-3,3,6,6-tetramethyl-	167	39.9953	757	182392	55591-18-9	1455.5
Isocalamenediol	111	38.8981	855	177645	25330-21-6	1429.1
Nonanoic acid, ethyl ester	162	20.024	763	176715	123-29-5	1034.4
Myrcene	69	9.88724	824	171908	123-35-3	845.86
Naphthalene, 2,3,6-trimethyl-	155	31.7065	718	169822	829-26-5	1266.7
7-Methylthieno[3,2-b]pyridine	149	16.0261	731	166833	13362-83-9	960.9
2,3-Dihydro-8-methoxy-4-methyl-1H-1,5-benzodiazepin-2-one	162	19.3843	775	164755	64376-01-8	1022.4
Pinocarvone	108	20.6281	740	164602	30460-92-5	1045.7
1-Hydroxy-2-butanone	88	15.5686	818	161287	5077-67-8	952.61
Octadecane	96	22.165	708	159644	593-45-3	1074.4
Benzene, 1-ethenyl-4-ethyl-	132	43.5667	760	154994	3454-07-7	1544
Bicyclo[4.4.0]dec-1-ene, 2-isopropyl-5-methyl-9-methylene-	162	22.2627	746	153706	150320-52-8	1076.3
Phenol, 2-butyl-	150	26.3005	725	139660	3180-09-4	1155
Hentriacontane	113	17.7763	745	135142	630-04-6	992.61
Caryophyllene oxide	161	36.4284	824	132748	1139-30-6	1371.4
(1S,4aR,7R)-1,4a-Dimethyl-7-(prop-1-en-2-yl)-1,2,3,4,4a,5,6,7-octahydronaphthalene	97	21.8763	727	130369	52026-55-8	1069
Hexadecane	71	11.593	831	129824	544-76-3	879.11
Heptasiloxane, hexadecamethyl-	281	26.9713	845	123206	541-01-5	1168.3
p-tert.-Butylcatechol	151	41.0703	733	119015	98-29-3	1481.3
Dehydroxy-isocalamendiol	167	31.8486	758	113772	1005276-30-1	1269.7
Naphthalene, decahydro-4a-methyl-1-methylene-7-(1-methylethylidene)-, (4aR-trans)-	147	19.8107	721	113602	515-17-3	1030.4
4-Hydroxy-γ-ionone	152	36.7749	703	110294	116296-75-4	1379.3
7-Methoxy-2,5-dimethyl-1,2,3,4-tetrahydropyrimido[3,4-a]-indole	157	35.4645	743	110162	30689-25-9	1349.6
4-(2,6,6-Trimethylcyclohexa-1,3-dienyl)but-3-en-2-one	157	30.1518	728	108122	1203-08-3	1233.7
Epicubenol	162	31.2978	737	107861	19912-67-5	1258
Furan, 2-pentyl-	94	11.6641	905	103735	3777-69-3	880.5
Decane, 2,6,8-trimethyl-	65	10.7534	700	101244	62108-26-3	862.74
2-n-Butyl furan	124	21.1656	822	99371	4466-24-4	1055.7
Dodecanoic acid, ethyl ester	157	27.0512	778	90869	106-33-2	1169.9
Cholest-5-en-3-ol (3γ--, carbonochloridate	145	49.4169	708	88085	7144-08-3	1698.7
Benzene, pentamethyl-	133	46.7783	730	88014	700-12-9	1627.5
Azetidine, 3-methyl-3-phenyl-	117	14.4847	708	86550	5961-33-1	932.98
Muurola-4,10(14)-dien-1γ-ol	144	33.0036	868	86063	257293-90-6	1294.3
2-Propenal, 3-(2,6,6-trimethyl-1-cyclohexen-1-yl)-	194	35.5355	727	80521	4951-40-0	1351.2
1H-Naphtho[2,1-b]pyran, 3-ethenyldodecahydro-3,4a,7,7,10a-pentamethyl-, [3R-(3γ-4aγ-6aγ-10aγ-10bγ-]-	162	36.7971	941	79188	596-84-9	1379.8
1H-Cyclopropa[a]naphthalene, 1a,2,3,3a,4,5,6,7b-octahydro-1,1,3a,7-tetramethyl-, [1aR-(1aγ-3aγ-7bγ-]-	134	26.5582	734	78142	489-29-2	1160.1
Ethanedicarboxamide, N-(3,5-dimethylphenyl)-N'-[2-(1-piperazinyl)ethyl]-	99	40.8837	888	75139	346596-53-0	1476.8
Heptanal	66	10.4247	956	74556	111-71-7	856.34
2(3H)-Naphthalenone, 4,4a,5,6,7,8-hexahydro-4a,5-dimethyl-3-(1-methylethylidene)-, (4ar-cis)-	162	38.2141	843	69397	19598-45-9	1412.6
Docosane	57	15.9684	808	67187	629-97-0	959.86
Tridecanal	154	26.4205	823	66880	10486-19-8	1157.4
Kaur-16-ene	162	37.2102	880	62525	562-28-7	1389.2
Ethanone, 1-(1-cyclohexen-1-yl)-	109	8.85225	813	60982	932-66-1	825.68
Benzyl Benzoate	194	41.0081	929	57949	120-51-4	1479.8
Di(1,2,5-oxadiazolo)[3,4-b:3,4-E]pyrazine, 4,8-diacetyl-	135	27.1978	736	50777	186205-18-5	1172.8
1,5,7-Octatrien-3-ol, 3,7-dimethyl-	177	21.7608	736	40392	29957-43-5	1066.9
Homovanillyl alcohol	168	44.3574	801	38088	2380-78-1	1564.2
1,5-Cyclodecadiene, 1,5-dimethyl-8-(1-methylethenyl)-, [S-(Z,E)]-	207	24.9457	724	31672	75023-40-4	1128.1
1-Propanol, 2-methyl-	33	8.01715	709	31201	78-83-1	809.4
aR-Himachalene	144	29.4055	763	30024	19419-67-1	1217.8
(1R,2R,4S,6S,7S,8S)-8-Isopropyl-1-methyl-3-methylenetricyclo[4.4.0.02,7]decan-4-ol	146	33.1102	768	29605	124753-76-0	1296.5
Dinocap	76	23.089	776	28568	39300-45-3	1091.7
Benzoic acid, 3,4,5-trimethoxy-, methyl ester	155	40.4839	897	27060	1916-07-0	1467.2
(4R,4aR)-4,4a-Dimethyl-6-(prop-1-en-2-yl)-1,2,3,4,4a,7-hexahydronaphthalene	144	26.3627	741	21233	28908-26-1	1156.2
Carbon monoxide	34	2.27805	717	20390	630-08-0	651.74
(1S,5S)-2-Methyl-5-((R)-6-methylhept-5-en-2-yl)bicyclo[3.1.0]hex-2-ene	203	24.3061	747	20048	159407-35-9	1115.4
1,2-Octadecanediol	169	20.3171	862	18100	20294-76-2	1039.9
10-Methyl-9(10H)-anthracenone	194	40.3862	732	10896	73653-01-7	1464.9
Curcumenone	162	41.2124	873	7790.5	100347-96-4	1484.7
Benzenebutanal, γ-4-dimethyl-	144	29.5477	741	1848.7	4895-19-6	1220.8
1,2-Bis(1,4,7-trioxa-10-azacyclododec-10-yl)-ethane	194	34.6649	786	724.34	79645-07-1	1331.5
1H-Benzimidazole, 2-phenyl-	194	3.1398	791	216.19	716-79-0	676.04

## Sheet: RAEO
Name	UniqueMass	R.T. (minutes)	Similarity	Area	CAS	Retention Index
(1R)-2,6,6-Trimethylbicyclo[3.1.1]hept-2-ene	93	5.76968	952	522746494	7785-70-8	750.22
Humulene	80	23.4045	910	366242339	6753-98-6	1097.6
Bicyclo[3.1.1]heptane, 6,6-dimethyl-2-methylene-, (1S)-	93	7.75082	942	250769315	18172-67-3	804.21
o-Cymene	119	12.7925	957	212772813	527-84-4	902.32
Bicyclo[3.1.1]hept-2-ene-2-methanol, 6,6-dimethyl-	79	26.0342	937	192089762	515-00-4	1149.7
cis-γ-Bergamotene	119	20.917	897	134766765	18252-46-5	1051.1
Selina-3,7(11)-diene	204	25.7544	785	120427849	6813-21-4	1144.1
Copaene	161	18.9314	914	117735925	3856-25-5	1014
Cyclohexene, 3-(1,5-dimethyl-4-hexenyl)-6-methylene-, [S-(R*,S*)]-	69	25.5411	909	108968326	20307-83-9	1139.9
γ-Muurolene	204	23.7555	904	97954862	30021-74-0	1104.4
γ-Bourbonene	123	19.5844	956	97087372	5208-59-3	1026.2
(1S,5S,6R)-6-Methyl-2-methylene-6-(4-methylpent-3-en-1-yl)bicyclo[3.1.1]heptane	69	23.6488	810	90418654	15438-94-5	1102.3
D-Limonene	68	10.7492	950	87798522	5989-27-5	862.66
γ-Bisabolene	69	24.5683	883	83936576	495-61-4	1120.6
Ethanone, 1-(4-hydroxyphenyl)-2-phenyl-	121	22.8137	758	81610851	2491-32-9	1086.6
Benzene, 1-(1,5-dimethyl-4-hexenyl)-4-methyl-	132	25.5767	914	69901577	644-30-4	1140.6
Bicyclo[3.1.1]heptan-3-ol, 6,6-dimethyl-2-methylene-, [1S-(1γ-3γ-5γ-]-	70	22.9426	940	67502551	547-61-5	1089
2-Cyclohexen-1-ol, 2-methyl-5-(1-methylethenyl)-, cis-	109	26.8693	854	64426972	1197-06-4	1166.3
Phenylethyl Alcohol	92	28.4196	910	62649606	60-12-8	1197.1
Naphthalene, 1,2,3,5,6,8a-hexahydro-4,7-dimethyl-1-(1-methylethyl)-, (1S-cis)-	162	25.2746	810	62221925	483-76-1	1134.6
Naphthalene, 1,2,3,4,4a,5,6,8a-octahydro-4a,8-dimethyl-2-(1-methylethenyl)-, [2R-(2γ-4aγ-8aγ-]-	189	24.4884	869	60915725	473-13-2	1119
Bicyclo[2.2.1]heptan-2-ol, 1,7,7-trimethyl-, acetate, (1S-endo)-	136	21.0902	922	56137056	5655-61-8	1054.3
Tricyclo[2.2.1.0(2,6)]heptane, 1,7-dimethyl-7-(4-methyl-3-pentenyl)-, (-)-	122	21.0103	876	56069926	512-61-8	1052.8
(1R,3E,7E,11R)-1,5,5,8-Tetramethyl-12-oxabicyclo[9.1.0]dodeca-3,7-diene	138	30.9604	947	55141385	19888-34-7	1250.8
Caryophyllene	134	21.5611	948	51663132	87-44-5	1063.1
2,6-Dimethyl-1,3,5,7-octatetraene, E,E-	119	11.2556	912	48210344	460-01-5	872.53
Benzene, 1-methyl-3-(1-methylethenyl)-	132	17.3412	944	48183885	1124-20-5	984.73
3-Cyclohexen-1-ol, 4-methyl-1-(1-methylethyl)-, (R)-	111	21.6144	953	44123228	20126-76-5	1064.1
L-γ-Terpineol	59	23.8221	873	41395717	10482-56-1	1105.8
cis-Calamenene	202	26.7849	825	40941054	72937-55-4	1164.6
Bicyclo[3.1.1]heptan-2-one, 6,6-dimethyl-, (1R)-	83	20.877	929	37140782	38651-65-9	1050.4
Pinocarvone	108	20.646	909	34112351	30460-92-5	1046
Phenol, 2-methyl-5-(1-methylethyl)-	135	34.0921	965	31175418	499-75-2	1318.5
1-Cyclohexene-1-carboxaldehyde, 4-(1-methylethenyl)-	68	25.63	817	28767390	2111-75-3	1141.7
Naphthalene, decahydro-4a-methyl-1-methylene-7-(1-methylethenyl)-, [4aR-(4aγ-7γ-8aγ-]-	147	24.3818	863	27576630	17066-67-0	1116.9
2-Butanone, 4-phenyl-	104	27.1803	918	25883023	2550-26-7	1172.4
1H-Cycloprop[e]azulene, decahydro-1,1,7-trimethyl-4-methylene-	147	21.8232	946	25176600	72747-25-2	1068
γ-Terpinene	136	12.1262	909	23295106	99-85-4	889.51
3-Methyl-6-(6-methylhept-5-en-2-yl)cyclohex-2-enone	137	35.7934	931	21844859	66964-98-5	1357.1
(1S,4aR,8aS)-1-Isopropyl-7-methyl-4-methylene-1,2,3,4,4a,5,6,8a-octahydronaphthalene	120	24.3107	863	21291747	6980-46-7	1115.5
Naphthalene, 1,2,4a,5,6,8a-hexahydro-4,7-dimethyl-1-(1-methylethyl)-,[1R-(1γ-4aγ-8aγ-]-	161	25.9631	914	20820187	17627-24-6	1148.3
p-Mentha-1,8-dien-7-ol	68	30.3652	936	20779015	536-59-4	1238.2
2-Cyclopentene-1-carboxylic acid, 1,2,3-trimethyl-, ethyl ester, (.+-.)-	109	31.2092	811	20670670	29915-95-5	1256.1
Bicyclo[3.1.1]heptan-3-one, 2,6,6-trimethyl-, (1γ-2γ-5γ--	83	19.3712	848	19429741	547-60-4	1022.2
10,10-Dimethyl-2,6-dimethylenebicyclo[7.2.0]undecan-5γ-ol	136	35.7445	907	17508114	19431-80-2	1356
Linalyl acetate	80	20.5083	945	17503418	115-95-7	1043.5
4-Phenyl-2-butanol	132	30.0587	931	16944874	2344-70-9	1231.7
3,5,11-Eudesmatriene	202	27.2469	866	16920985	193615-07-5	1173.8
Bicyclo[3.1.1]hept-2-ene-2-carboxaldehyde, 6,6-dimethyl-	106	22.0986	903	16223036	564-94-3	1073.2
Benzenemethanol, γ-γ-4-trimethyl-	135	27.0426	779	15741861	1197-01-9	1169.7
Naphthalene, decahydro-4a-methyl-1-methylene-7-(1-methylethylidene)-, (4aR-trans)-	189	23.4267	889	15376189	515-17-3	1098
trans-γ-Bergamotene	56	21.3434	864	15294322	13474-59-4	1059.1
4-Carene	136	13.1834	938	14858775	29050-33-7	909.4
3,7-Octadien-2-ol, 2-methyl-6-methylene-, (E)-	79	12.9524	838	13929057	6994-89-4	905.21
2,6-Octadiene-1,8-diol, 2,6-dimethyl-	56	22.4717	705	12636014	26489-17-8	1080.2
1,3-Cyclohexadiene, 5-(1,5-dimethyl-4-hexenyl)-2-methyl-, [S-(R*,S*)]-	56	24.4173	777	12610703	495-60-3	1117.6
1,5,7-Octatrien-3-ol, 2,6-dimethyl-	71	24.9415	784	12379784	29414-56-0	1128
Ethanone, 1-(1-cyclohexen-1-yl)-	81	8.77693	866	12147702	932-66-1	824.22
Ethanol	29	4.06394	933	11713012	64-17-5	702.11
γ-Myrcene	92	9.82525	925	11647946	123-35-3	844.65
5-Hepten-2-one, 6-methyl-	108	14.7159	933	11412685	110-93-0	937.17
Acetic acid, 2-phenylethyl ester	104	26.2963	808	11271624	103-45-7	1154.9
(R)-1-Methyl-4-(6-methylhept-5-en-2-yl)cyclohexa-1,4-diene	69	22.1163	739	10720670	28976-67-2	1073.5
(6R,7R)-Bisabolone	149	35.5535	831	10310451	72441-71-5	1351.6
Camphene	121	6.7336	936	9972733	79-92-5	777.41
Bicyclo[3.1.1]hept-3-en-2-one, 4,6,6-trimethyl-	150	23.9376	805	9891075	80-57-9	1108
Bicyclo[3.1.0]hex-2-ene, 4-methylene-1-(1-methylethyl)-	119	8.32385	921	9741583	36262-09-6	815.38
Benzyl alcohol	107	27.62	903	8914096	100-51-6	1181.2
isoledene	161	18.3006	876	8422880	95910-36-4	1002.2
Linalool	71	20.3084	919	8364660	78-70-6	1039.7
2-Butenoic acid, 3-methyl-	100	25.8965	759	7993756	541-47-9	1146.9
γ-Campholenal	108	17.0702	842	7905717	4501-58-0	979.82
2(3H)-Furanone, 5-hexyldihydro-	85	32.8127	836	7833812	706-14-9	1290.2
4-Isopropyl-6-methyl-1-methylene-1,2,3,4-tetrahydronaphthalene	157	29.3124	895	7721454	50277-34-4	1215.8
1H-Cyclopropa[a]naphthalene, 1a,2,3,3a,4,5,6,7b-octahydro-1,1,3a,7-tetramethyl-, [1aR-(1aγ-3aγ-7bγ-]-	204	19.8554	834	7569378	489-29-2	1031.2
6-Methyl-3,5-heptadiene-2-one	124	21.2501	916	7233716	1604-28-0	1057.3
1H-Pyrrole-2,5-dione, 3-ethyl-4-methyl-	139	35.0338	848	6932629	20189-42-8	1339.9
Bicyclo[7.2.0]undecane, 10,10-dimethyl-2,6-bis(methylene)-, [1S-(1R*,9S*)]-	69	21.912	871	6271861	136296-38-3	1069.7
γ-Santalol	123	33.3902	764	6253445	77-42-9	1302.6
Bicyclo[3.1.1]hept-2-ene, 3,6,6-trimethyl-	281	5.71193	770	6053495	4889-83-2	748.59
Benzaldehyde	106	19.4111	735	5952627	100-52-7	1022.9
(S)-(+)-6-Methyl-1-octanol	97	20.2285	800	5938218	110453-78-6	1038.2
.tau.-Cadinol	161	33.4213	799	5904906	5937-11-1	1303.3
10s,11s-Himachala-3(12),4-diene	162	24.675	857	5793458	60909-28-6	1122.7
Thymol	150	33.2747	925	5499223	89-83-8	1300
Tricyclo[4.4.0.0(2,7)]dec-3-ene-3-methanol, 1-methyl-8-(1-methylethyl)-	147	32.835	723	5344254	115728-41-1	1290.7
Globulol	135	31.6711	909	5312913	489-41-8	1265.9
γ-Farnesene	123	25.057	805	5085173	502-61-4	1130.3
Cadina-1(10),6,8-triene	202	29.4324	810	5040658	1460-96-4	1218.4
1,6,10-Dodecatrien-3-ol, 3,7,11-trimethyl-	161	31.0004	927	4924229	7212-44-4	1251.7
Ethanone, 1-(2-hydroxy-5-methylphenyl)-	150	33.6834	774	4757341	1450-72-2	1309.3
Bicyclo[2.2.1]heptan-2-ol, 1,7,7-trimethyl-, (1S-endo)-	139	24.0575	773	4725247	464-45-9	1110.4
1H-Cycloprop[e]azulene, 1a,2,3,4,4a,5,6,7b-octahydro-1,1,4,7-tetramethyl-, [1aR-(1aγ-4γ-4aγ-7bγ-]-	204	20.1396	801	4688500	489-40-7	1036.6
1,3,6-Octatriene, 3,7-dimethyl-, (Z)-	80	12.375	930	4680968	3338-55-4	894.35
2-Cyclohexen-1-one, 3-methyl-6-(1-methylethylidene)-	150	28.5262	813	4645812	491-09-8	1199.2
1H-Cycloprop[e]azulen-7-ol, decahydro-1,1,7-trimethyl-4-methylene-, [1ar-(1aγ-4aγ-7γ-7aγ-7bγ-]-	205	32.5551	936	4504120	6750-60-3	1284.7
1,7-Octadiene-3,6-diol, 2,6-dimethyl-	71	30.836	815	4388470	51276-33-6	1248.2
3-Buten-2-one, 4-(2,6,6-trimethyl-1-cyclohexen-1-yl)-	177	28.926	780	4360604	14901-07-6	1207.6
Naphthalene, 1,6-dimethyl-4-(1-methylethyl)-	168	34.2564	962	4155707	483-78-3	1322.3
3-Methyl-4-isopropylphenol	150	33.8833	877	4048935	3228-02-2	1313.8
2,4,6-Octatriene, 2,6-dimethyl-, (E,Z)-	121	15.7154	938	3957491	7216-56-0	955.27
Tridecane	71	13.9119	888	3933222	629-50-5	922.6
Nonanal	98	16.284	919	3918289	124-19-6	965.57
Eugenol	164	33.1992	875	3859298	97-53-0	1298.4
Hexanoic acid, 2-phenylethyl ester	104	33.3724	704	3613366	6290-37-5	1302.2
Tridecanoic acid, methyl ester	74	28.353	859	3534635	1731-88-0	1195.7
Xanthoxylin	181	40.5685	936	3459164	90-24-4	1469.3
2,6-Octadiene, 2,6-dimethyl-	138	23.098	894	3365455	2792-39-4	1091.9
Caryophyllene oxide	161	29.8321	890	3324974	1139-30-6	1226.9
Hexadecane	85	16.7992	745	3291956	544-76-3	974.91
Naphthalene, 2,6-dimethyl-	156	29.9921	737	3073851	581-42-0	1230.3
1-Butanol	56	9.30109	934	3070957	71-36-3	834.43
Lilac alcohol A	111	36.6329	713	2906462	33081-34-4	1376.1
Benzoyl chloride, 4-pentyl-	175	48.9018	825	2891553	49763-65-7	1684.8
1,2-Benzisothiazole	135	29.0992	831	2847384	272-16-2	1211.3
γ-Longipinene	71	21.7654	808	2808589	41432-70-6	1067
Di-epi-1,10-cubenol	119	31.4668	870	2773393	73365-77-2	1261.6
Hexane, 3,4-bis(1,1-dimethylethyl)-2,2,5,5-tetramethyl-	57	9.72753	744	2771134	62850-21-9	842.75
5,9-Undecadien-2-one, 6,10-dimethyl-, (Z)-	151	27.2202	810	2655436	3879-26-3	1173.2
Azulene, 1,2,3,3a,4,5,6,7-octahydro-1,4-dimethyl-7-(1-methylethenyl)-, [1R-(1γ-3aγ-4γ-7γ-]-	162	20.3351	805	2650027	22567-17-5	1040.2
Cyclopentanone, 2-(1-methylpropyl)-	84	10.6426	738	2634933	6376-92-7	860.58
1,3,8-p-Menthatriene	134	16.2262	866	2563630	18368-95-1	964.53
2-Methyl-6-(p-tolyl)hept-2-en-4-ol	119	10.1229	738	2501257	38142-57-3	850.45
5-Hydroxymethylfurfural	97	38.9205	824	2439909	67-47-0	1429.6
Pentadecane	99	19.4378	752	2417383	629-62-9	1023.4
trans-3-Nonen-2-one	125	19.3268	732	2401847	18402-83-0	1021.4
Cyclopentasiloxane, decamethyl-	73	10.3405	955	2319449	541-02-6	854.7
p-Cymen-7-ol	150	32.1509	784	2260596	536-60-7	1276.1
Benzene, 1,2,3-trimethoxy-5-methyl-	167	31.0359	736	2198818	6443-69-2	1252.4
Isocalamenediol	111	38.9028	854	2156575	25330-21-6	1429.2
1H-3a,7-Methanoazulene, 2,3,4,7,8,8a-hexahydro-3,6,8,8-tetramethyl-, [3R-(3γ-3aγ-7γ-8aγ-]-	204	24.8571	863	2151671	469-61-4	1126.3
trans-Linalool oxide (furanoid)	59	18.3451	926	2141343	34995-77-2	1003
Benzene, 1,2,3-trimethoxy-5-(2-propenyl)-	208	35.4558	769	2132237	487-11-6	1349.4
Longifolenaldehyde	95	36.1132	757	2125691	19890-84-7	1364.3
1-Dodecanol, 3,7,11-trimethyl-	83	32.6662	700	2105515	6750-34-1	1287.1
Styrene	104	12.3528	774	2100113	100-42-5	893.92
Benzene, 2-ethenyl-1,3-dimethyl-	132	13.4766	881	1990676	2039-90-9	914.71
Thujone	110	17.4478	773	1988245	546-80-5	986.66
2(4H)-Benzofuranone, 5,6,7,7a-tetrahydro-4,4,7a-trimethyl-, (R)-	180	36.3042	938	1983843	17092-92-1	1368.6
Bergamotol, Z-γ-trans-	125	33.9188	829	1866740	88034-74-6	1314.6
2,6,6-Trimethylbicyclo[3.2.0]hept-2-en-7-one	80	17.4167	800	1841901	4613-37-0	986.1
p-Mentha-1,8-dien-7-yl acetate	119	28.2153	835	1832921	15111-96-3	1193
Bicyclo[3.1.1]heptan-3-one, 2,6,6-trimethyl-, (1γ-2γ-5γ--	85	20.0863	830	1820014	15358-88-0	1035.6
Isoelemicin	193	37.3481	871	1813483	487-12-7	1392.3
Cyclohexasiloxane, dodecamethyl-	73	15.1912	795	1800827	540-97-6	945.78
γ-Cadinol	204	34.5318	726	1789494	481-34-5	1328.5
2,4-Heptadienal, (E,E)-	110	18.7582	872	1730721	4313-03-5	1010.7
1-Pentanol	70	12.3883	839	1719416	71-41-0	894.61
Lauryl acetate	61	27.9532	845	1717320	112-66-3	1187.8
3-Buten-2-one, 4-(6,6-dimethyl-1-cyclohexen-1-yl)-	178	35.4069	740	1703407	65133-79-1	1348.3
Acetic acid, decyl ester	61	23.5334	804	1688333	112-17-4	1100
Geranyl acetate	85	25.1725	912	1593379	105-87-3	1132.6
Caryophylla-4(12),8(13)-dien-5γ-ol	164	36.4463	840	1591515	19431-79-9	1371.9
Bicyclo[3.1.1]heptane-2-carboxaldehyde, 6,6-dimethyl-	137	20.1841	904	1528978	4764-14-1	1037.4
Benzoic acid, 3-methylbutyl-2 ester	105	28.3219	893	1523921	41757-90-8	1195.1
2,4-Octadiene	110	18.0386	722	1502824	13643-08-8	997.36
Dodecanoic acid, methyl ester	171	26.1941	928	1497764	111-82-0	1152.9
Neoisolongifolene, 8,9-dehydro-	187	27.6511	709	1447222	67517-14-0	1181.8
Undecanoic acid, 10-methyl-, methyl ester	74	25.1991	783	1429074	5129-56-6	1133.1
4-Benzyloxybenzoic acid	91	43.3848	968	1413907	1486-51-7	1539.3
(1S,4aR,7R)-1,4a-Dimethyl-7-(prop-1-en-2-yl)-1,2,3,4,4a,5,6,7-octahydronaphthalene	123	20.4817	775	1403652	52026-55-8	1043
γ-Cubebene	72	18.0652	736	1388137	17699-14-8	997.85
Muurola-4,10(14)-dien-1γ-ol	220	33.0126	871	1334922	257293-90-6	1294.4
Aciphyllene	220	25.4612	777	1315953	87745-31-1	1138.3
(1aR,4S,4aR,7R,7aS,7bS)-1,1,4,7-Tetramethyldecahydro-1H-cyclopropa[e]azulen-4-ol	161	30.4718	845	1291890	88728-58-9	1240.5
1,4-Methanoazulen-9-one, decahydro-1,5,5,8a-tetramethyl-, [1R-(1γ-3aγ-4γ-8aγ-]-	220	24.7682	706	1264520	465-26-9	1124.5
Vanillin	151	39.8845	900	1250286	121-33-5	1452.8
(1R,7S,E)-7-Isopropyl-4,10-dimethylenecyclodec-5-enol	220	37.4813	816	1240524	81968-62-9	1395.3
2-Heptadecanone	58	34.5807	734	1204765	2922-51-2	1329.6
1H-2-Benzopyran-1-one, 3,4-dihydro-8-hydroxy-3-methyl-	178	38.5519	808	1201531	1200-93-7	1420.8
2-Naphthalenemethanol, 1,2,3,4,4a,5,6,8a-octahydro-γ-γ-4a,8-tetramethyl-, [2R-(2γ-4aγ-8aγ-]-	189	34.3319	829	1199662	473-16-5	1324
Carveol	134	17.0569	802	1182187	99-48-9	979.58
Cyclohexane, 2-ethenyl-1,1-dimethyl-3-methylene-	69	16.6749	755	1180212	95452-08-7	972.66
(4R,4aR)-4,4a-Dimethyl-6-(prop-1-en-2-yl)-1,2,3,4,4a,7-hexahydronaphthalene	187	26.4118	807	1178781	28908-26-1	1157.2
Dibutyl phthalate	149	42.1144	778	1166656	84-74-2	1506.8
2-Octenal, (E)-	83	17.1635	869	1148061	2548-87-0	981.51
(E)-γ-Famesene	71	23.2491	726	1121865	18794-84-8	1094.7
Apocynin	151	41.0705	925	1097858	498-02-2	1481.3
Hexanal	56	7.35548	843	1093643	66-25-1	794.95
Heptanal	57	10.3672	776	1084030	111-71-7	855.22
2-Pentadecanone, 6,10,14-trimethyl-	58	32.6528	743	1064682	502-69-2	1286.8
p-Mentha-1,5,8-triene	134	15.4178	868	1063134	21195-59-5	949.88
Cycloheptasiloxane, tetradecamethyl-	281	19.5622	760	1049732	107-50-6	1025.8
γ-Dehydro-ar-himachalene	185	28.193	842	1038627	78204-62-3	1192.6
3,7-Cyclodecadien-1-one, 3,7-dimethyl-10-(1-methylethylidene)-, (E,E)-	185	34.4652	907	1028930	6902-91-6	1327
2-Nonanol, acetate	124	18.1629	817	997968	14936-66-4	999.62
2(3H)-Naphthalenone, 4,4a,5,6,7,8-hexahydro-4a,5-dimethyl-3-(1-methylethylidene)-, (4ar-cis)-	218	35.1581	749	981324	19598-45-9	1342.7
Naphthalene, 1,2,3,5,6,7,8,8a-octahydro-1,8a-dimethyl-7-(1-methylethenyl)-, [1R-(1γ-7γ-8aγ-]-	135	24.1641	858	951905	4630-07-3	1112.5
Octanal	84	13.3833	904	925248	124-13-0	913.02
2,4-Cycloheptadien-1-one, 2,6,6-trimethyl-	150	17.812	813	922903	503-93-5	993.26
Cyclooctane, 1-methyl-3-propyl-	125	25.0969	749	911517	255885-37-1	1131.1
Hexanoic acid	100	26.9448	956	906174	142-62-1	1167.8
Benzeneethanol, 4-hydroxy-	107	46.8229	837	892014	501-94-0	1628.7
4a,5-Dimethyl-3-(prop-1-en-2-yl)-1,2,3,4,4a,5,6,7-octahydronaphthalen-1-ol	187	27.8999	835	870530	61847-19-6	1186.7
2,2-Dimethylocta-3,4-dienal	123	13.7431	700	855205	590-71-6	919.54
Kaur-15-ene	272	35.7223	784	837269	5947-50-2	1355.5
γ-Calacorene	116	28.4507	793	831200	21391-99-1	1197.7
Naphthalene, 2,3,6-trimethyl-	170	32.7728	710	828906	829-26-5	1289.3
Epizonarene	113	24.2263	857	804119	41702-63-0	1113.8
2-Nonanone	58	16.164	767	783171	821-55-6	963.4
2-Cyclopenten-1-one, 3-methyl-2-(2-pentenyl)-, (Z)-	164	28.9882	787	776409	488-10-8	1208.9
3-Octen-2-one	111	16.5993	785	754175	1669-44-9	971.29
3-Methoxy-5-methylphenol	138	39.2848	876	657686	3209-13-0	1438.4
Benzoic acid, ethyl ester	150	22.9825	707	656730	93-89-0	1089.7
Cyclopentaneacetaldehyde, 2-formyl-3-methyl-γ-methylene-	151	36.6107	760	624014	5951-57-5	1375.6
(E)-2-((8R,8aS)-8,8a-Dimethyl-3,4,6,7,8,8a-hexahydronaphthalen-2(1H)-ylidene)propyl acetate	139	24.977	728	592286	352461-71-3	1128.7
6-Methyl-2-(4-methylcyclohex-3-en-1-yl)hepta-1,5-dien-4-ol	202	32.2086	742	580533	38142-56-2	1277.4
2-Allyl-4-methylphenol	148	37.6723	757	576891	6628-06-4	1399.6
Benzoic acid, 2-phenylethyl ester	104	42.3453	945	567733	94-47-3	1512.7
2,4,4-Trimethyl-3-(3-oxobutyl)cyclohex-2-enone	151	28.0509	719	538734	72008-46-9	1189.7
(E)-2-((8R,8aS)-8,8a-Dimethyl-3,4,6,7,8,8a-hexahydronaphthalen-2(1H)-ylidene)propan-1-ol	204	34.8961	720	538302	22387-74-2	1336.7
4aH-Cycloprop[e]azulen-4a-ol, decahydro-1,1,4,7-tetramethyl-, [1aR-(1aγ-4γ-4aγ-7γ-7aγ-7bγ-]-	147	28.886	740	534600	5986-49-2	1206.8
Phenol, 4,4'-(1-methylethylidene)bis-	213	40	745	517521	80-05-7	1455.6
Cyclohexanol, 2-methyl-, cis-	81	14.4005	724	493365	7443-70-1	931.45
7R,8R-8-Hydroxy-4-isopropylidene-7-methylbicyclo[5.3.1]undec-1-ene	220	36.7795	709	481643	161362-94-3	1379.4
Cyclohexene, 2-ethenyl-1,3,3-trimethyl-	204	28.0598	703	475242	5293-90-3	1189.9
(3S,3aS,6R,8aS)-3,8,8-Trimethyl-7-methyleneoctahydro-1H-3a,6-methanoazulene	147	17.5277	750	469438	31145-21-8	988.11
n-Butyl laurate	171	30.725	904	461872	106-18-3	1245.8
Dodecanoic acid, ethyl ester	185	27.0781	816	461088	106-33-2	1170.4
Hexanoic acid, butyl ester	117	16.8881	708	452130	626-82-4	976.52
Cyclotrisiloxane, hexamethyl-	191	3.26438	810	448277	541-05-9	679.56
Acetic acid, octyl ester	61	18.5005	874	439338	112-14-1	1005.9
1,4-Benzenediol, 2,5-bis(1,1-dimethylethyl)-	207	44.5975	869	433618	88-58-4	1570.3
Furan, 3-(4-methyl-3-pentenyl)-	150	16.9414	851	428297	539-52-6	977.48
trans-Calamenene	158	29.8855	767	422160	73209-42-4	1228
1,1,4,7-Tetramethyldecahydro-1H-cyclopropa[e]azulene-4,7-diol	202	34.0565	795	412511	1212211-43-2	1317.7
Homovanillyl alcohol	137	44.7307	844	396671	2380-78-1	1573.7
Tyrosol, acetate	120	45.4903	889	357676	58556-55-1	1593.1
4a,7-Methano-4aH-naphth[1,8a-b]oxirene, octahydro-4,4,8,8-tetramethyl-	220	29.2369	715	354788	67999-56-8	1214.2
Bicyclo[3.1.0]hex-2-ene, 4-methyl-1-(1-methylethyl)-	108	11.0024	929	345485	28634-89-1	867.6
2,3-Dimethyl-5-(2,6,10-trimethylundecyl) furan	137	19.5266	702	340548	166773-56-4	1025.1
Benzoic acid, 3,4,5-trimethoxy-, methyl ester	155	40.4841	950	334546	1916-07-0	1467.2
Ethanedioic acid, diethyl ester	74	18.5227	798	330912	95-92-1	1006.3
Benzyl Benzoate	105	41.0127	830	329357	120-51-4	1479.9
Decanal	112	19.0425	802	326204	112-31-2	1016
Furfurylmethylamphetamine	138	11.7575	731	322328	13445-60-8	882.32
Cyclopenta[c]pyran-1,3-dione, 4,4a,5,6-tetrahydro-4,7-dimethyl-	136	17.701	785	322309	66407-26-9	991.25
Naphthalene, 1,2,4a,5,6,8a-hexahydro-4,7-dimethyl-1-(1-methylethyl)-	101	24.5817	745	313508	483-75-0	1120.8
1,2-Cyclohexanediol, 1-methyl-4-(1-methylethenyl)-	153	35.3358	832	298100	1946-00-5	1346.7
trans-Pinocarvyl acetate	152	22.6894	805	297244	1686-15-3	1084.2
3,5-Dimethoxybenzyl alcohol	168	42.2476	800	297169	705-76-0	1510.2
Cyclooctasiloxane, hexadecamethyl-	281	23.4712	720	290085	556-68-3	1098.9
2H-2a,7-Methanoazuleno[5,6-b]oxirene, octahydro-3,6,6,7a-tetramethyl-	220	27.3801	781	289206	29597-36-2	1176.4
Benzene, ethoxy-	113	22.8981	752	288051	103-73-1	1088.1
Benzene, 1,1'-(1,1,2,2-tetrafluoro-1,2-ethanediyl)bis-	127	42.4608	765	282010	425-32-1	1515.7
1,3,3-Trimethylcyclohex-1-ene-4-carboxaldehyde, (+,-)-	96	18.3584	713	281253	127128-60-3	1003.3
1,1'-Biphenyl, 2,2',5,5'-tetramethyl-	180	35.5135	775	262114	3075-84-1	1350.7
(2S,6R,7S,8E)-(+)-2,7-Epoxy-4,8-megastigmadiene	107	4.32158	723	260629	108342-25-2	709.38
Pentanal	57	4.73913	792	260121	110-62-3	721.15
2H-Pyran-3-ol, 6-ethenyltetrahydro-2,2,6-trimethyl-, acetate, trans-	185	22.3918	921	256913	56752-50-2	1078.7
Agarospirol	189	33.5546	743	255206	1460-73-7	1306.4
p-Cymene-2,5-diol	151	47.5914	744	227735	2217-60-9	1649.4
Cholest-5-en-3-ol (3γ--, propanoate	147	44.5131	802	227199	633-31-8	1568.1
Dehydroxy-isocalamendiol	168	31.8622	899	226665	1005276-30-1	1270
(E)-4,8-Dimethylnona-1,3,7-triene	83	13.9697	788	213662	19945-61-0	923.64
Benzaldehyde, 4-chloro-3-nitro-, tert-butoxycarbonylhydrazone	57	12.6992	788	209907	339318-56-8	900.63
2-Butanone, 4-(4-hydroxyphenyl)-	164	46.3343	895	206159	5471-51-2	1615.5
Cyclohexane, 1-ethenyl-1-methyl-2-(1-methylethenyl)-4-(1-methylethylidene)-	139	18.2429	779	191784	3242-08-8	1001.1
Hexanedioic acid, bis(2-ethylhexyl) ester	129	44.1932	879	186653	103-23-1	1560
3,7-Cycloundecadien-1-ol, 1,5,5,8-tetramethyl-	71	33.2214	729	182309	118014-38-3	1298.9
1,2,3,4-Tetrahydro-3-isopropyl-5-methyl-1-oxonaphthalene	158	37.0327	780	181637	29107-42-4	1385.1
3-Hexen-1-ol, acetate, (Z)-	67	14.8847	709	162377	3681-71-8	940.22
trans-Verbenol	92	38.6896	734	161633	1820-09-3	1424.1
Benzimidazol-2(3H)-one, 5-formyl-1,3-dimethyl-	190	43.3004	784	159832	55241-49-1	1537.1
Curcumenone	176	41.2126	873	145830	100347-96-4	1484.8
o-Acetoxycinnamic acid	146	38.0144	742	127761	55620-18-3	1407.8
Heptasiloxane, hexadecamethyl-	281	26.9759	829	120258	541-01-5	1168.4
Benzene, n-butyl-	64	8.30608	769	120049	104-51-8	815.04
1-((1S,3aR,4R,7S,7aS)-4-Hydroxy-7-isopropyl-4-methyloctahydro-1H-inden-1-yl)ethanone	153	39.4891	776	119012	1911-78-0	1443.3
5-Methyl-2-(6-methylhept-5-en-2-yl)phenol	218	41.1016	912	113355	69301-27-5	1482.1
Bicyclo[3.1.0]hex-2-ene, 2-methyl-5-(1-methylethyl)-	99	11.8686	759	112575	2867-05-2	884.48
Phenethanamine, N-acetyl-3-hydroxy-4-methoxy-	150	43.2293	744	107995	19456-85-0	1535.3
5,6-Dimethyl-2-benzimidazolinone	162	42.794	753	104393	2033-30-9	1524.2
1H-Cycloprop[e]azulene, 1a,2,3,5,6,7,7a,7b-octahydro-1,1,4,7-tetramethyl-, [1aR-(1aγ-7γ-7aγ-7bγ-]-	112	23.8843	900	99663	21747-46-6	1107
1-Pentanone, 1-(4-methylphenyl)-	64	24.3951	753	98585	1671-77-8	1117.1
Dodecanoic acid, propyl ester	171	28.846	706	98013	3681-78-5	1205.9
Azulene, 1,4-dimethyl-7-(1-methylethyl)-	167	37.4102	784	94117	489-84-9	1393.7
1H-Naphtho[2,1-b]pyran, 3-ethenyldodecahydro-3,4a,7,7,10a-pentamethyl-, [3R-(3γ-4aγ-6aγ-10aγ-10bγ-]-	139	36.8017	709	92114	596-84-9	1379.9
Pyrrole-3-carbonitrile, 5-formyl-2,4-dimethyl-	147	42.3676	738	92019	32487-71-1	1513.3
Benzenepropanal, 4-(1,1-dimethylethyl)-	175	43.9001	733	90482	18127-01-0	1552.5
Ylangene	99	18.6738	934	83898	14912-44-8	1009.2
Benzenepropanol, 4-hydroxy-γ-methyl-, (R)-	166	47.9379	831	81724	501-96-2	1658.8
Benzene, 1-methyl-4-(1-methylethenyl)-	134	13.4233	773	80055	1195-32-0	913.75
γ-Muurolene	180	24.515	907	79733	31983-22-9	1119.5
Orcinol	123	49.7546	737	75848	504-15-4	1708.3
Heptadecane	155	24.0975	803	73581	629-78-7	1111.2
2,4,6-Trifluorobenzoyl chloride	168	26.7405	700	67465	79538-29-7	1163.7
1-Isopropyl-4,7-dimethyl-1,2,3,4,5,6-hexahydronaphthalene	154	23.178	762	63410	16729-00-3	1093.4
Benzoic acid, 4-butyl-, 4-cyanophenyl ester	154	23.6888	821	60085	38690-77-6	1103.1
Naphthalene, 1,2,3,4-tetrahydro-1,6-dimethyl-4-(1-methylethyl)-, (1S-cis)-	87	26.7183	856	54045	483-77-2	1163.3
Precocene I	175	39.4136	757	39919	17598-02-6	1441.5
1-Naphthalenol, 5,6,7,8-tetrahydro-2,5-dimethyl-8-(1-methylethyl)-	218	43.6069	958	39818	55012-72-1	1545
Carbon monoxide	34	2.27824	717	38593	630-08-0	651.74
Benzenemethanol, 4-methyl-γ-(1-methyl-2-propenyl)-, (R*,R*)-	193	30.3963	767	25993	83173-76-6	1238.9
γ-Phenylethyl butyrate	104	21.2235	784	20272	103-52-6	1056.8
Kaur-16-ene	171	37.2237	879	8407.5	562-28-7	1389.5
Di(1,2,5-oxadiazolo)[3,4-b:3,4-E]pyrazine, 4,8-diacetyl-	158	22.5916	779	6063.3	186205-18-5	1082.4
Benzo[b]thiophene-3-carboxylic acid, 4,5,6,7-tetrahydro-2-benzoylamino-7-oxo-, ethyl ester	171	22.525	894	2646.4	96334-43-9	1081.2
2,2'-Dipyridylamine	171	10.8602	830	705.61	1202-34-2	864.83
Acetic acid	185	17.6032	935	656.84	64-19-7	989.48
Desmethyldeprenyl	185	21.7699	757	431.3	18913-84-3	1067
Ammonium Chloride	171	1.94509	999	154	12125-02-9	642.35

## Sheet: RTEO
Name	UniqueMass	R.T. (minutes)	Similarity	Area	CAS	Retention Index
Cyclohexanone, 5-ethenyl-5-methyl-4-(1-methylethenyl)-2-(1-methylethylidene)-, cis-	121	32.0175	880	568736062	32663-57-3	1273.3
(E)-γ-Famesene	69	23.2801	816	257534439	18794-84-8	1095.3
Naphthalene, 1,2,3,4,4a,5,6,8a-octahydro-7-methyl-4-methylene-1-(1-methylethyl)-, (1γ-4aγ-8aγ--	161	23.7598	827	249473692	39029-41-9	1104.5
Selina-3,7(11)-diene	67	26.0874	916	203127536	6813-21-4	1150.7
(6R,7R)-Bisabolone	110	35.9399	921	197997023	72441-71-5	1360.4
trans-γ-Bergamotene	119	20.8769	872	145178026	13474-59-4	1050.3
3,7-Cyclodecadien-1-one, 3,7-dimethyl-10-(1-methylethylidene)-, (E,E)-	136	33.3457	927	135786155	6902-91-6	1301.6
Naphthalene, 1,2,3,4,4a,5,6,8a-octahydro-4a,8-dimethyl-2-(1-methylethenyl)-, [2R-(2γ-4aγ-8aγ-]-	109	24.6127	894	124620670	473-13-2	1121.5
Carbon monoxide	28	2.26928	699	117958369	630-08-0	651.49
cis-Calamenene	159	26.8692	846	93927651	72937-55-4	1166.3
γ-Elemene	108	22.6049	940	92497479	29873-99-2	1082.7
Ethanol	31	4.05053	936	88084119	64-17-5	701.73
Panaginsene	189	23.4044	747	84103313	871660-96-7	1097.6
Acetic acid	60	17.5499	926	82416175	64-19-7	988.51
3,5,11-Eudesmatriene	202	27.349	872	82415085	193615-07-5	1175.8
Caryophyllene	133	21.5166	945	80447391	87-44-5	1062.3
3-Methyl-6-(6-methylhept-5-en-2-yl)cyclohex-2-enone	109	35.6289	886	79092023	66964-98-5	1353.3
1,6,10-Dodecatrien-3-ol, 3,7,11-trimethyl-, (E)-	69	31.1647	926	73605735	40716-66-3	1255.2
γ-Myrcene	93	9.84294	958	67948826	123-35-3	845
Phenylethyl Alcohol	122	28.4106	952	58548595	60-12-8	1196.9
2-Butanone, 4-phenyl-	104	27.269	927	58423910	2550-26-7	1174.2
Copaene	161	18.9002	927	50405288	3856-25-5	1013.4
γ-Bourbonene	123	19.5621	901	50002572	5208-59-3	1025.8
(1S,4aR,7R)-1,4a-Dimethyl-7-(prop-1-en-2-yl)-1,2,3,4,4a,5,6,7-octahydronaphthalene	107	20.486	906	43280425	52026-55-8	1043
1-Methyl-4-(6-methylhept-5-en-2-yl)cyclohexa-1,3-diene	121	23.8042	731	41759482	451-55-8	1105.4
Acetic acid, 2-phenylethyl ester	104	26.3406	938	37084104	103-45-7	1155.8
Acetone	58	2.66462	949	34926120	67-64-1	662.64
Benzenecarbothioic acid, 2,4,6-triethyl-, S-(2-phenylethyl) ester	189	23.8531	851	32333682	64712-67-0	1106.4
Humulene	106	23.3112	914	28405219	6753-98-6	1095.9
(1R,3E,7E,11R)-1,5,5,8-Tetramethyl-12-oxabicyclo[9.1.0]dodeca-3,7-diene	138	30.9648	914	27167065	19888-34-7	1250.9
Linalyl acetate	80	20.5038	899	25559840	115-95-7	1043.4
1H-Cyclopropa[a]naphthalene, 1a,2,3,3a,4,5,6,7b-octahydro-1,1,3a,7-tetramethyl-, [1aR-(1aγ-3aγ-7bγ-]-	147	25.088	766	25246973	489-29-2	1130.9
5-Hepten-2-one, 6-methyl-	108	14.7203	932	23722386	110-93-0	937.24
2-Cyclohexen-1-one, 3-methyl-6-(1-methylethenyl)-, (S)-	82	31.1247	719	22276411	16750-82-6	1254.3
γ-Farnesene	123	25.3234	870	21749149	502-61-4	1135.6
Ylangene	120	18.6692	865	19527105	14912-44-8	1009.1
4-Isopropenylcyclohexanone	68	27.7088	703	18759351	22460-53-3	1182.9
Tricyclo[2.2.1.0(2,6)]heptane-3-methanol, 2,3-dimethyl-	94	22.8181	761	16669303	29550-55-8	1086.6
Benzenepropanol, γ-methyl-	132	30.0986	794	15942328	7384-80-7	1232.5
γ-Cubebene	119	18.0252	943	15868324	17699-14-8	997.12
Benzyl alcohol	107	27.6377	926	15024867	100-51-6	1181.5
1,3-Cyclohexadiene, 5-(1,5-dimethyl-4-hexenyl)-2-methyl-, [S-(R*,S*)]-	56	24.5194	726	13218300	495-60-3	1119.6
4a,5-Dimethyl-3-(prop-1-en-2-yl)-1,2,3,4,4a,5,6,7-octahydronaphthalen-1-ol	131	27.8509	850	12410263	61847-19-6	1185.8
(3R,3aR,4aS,5R,9aS)-3,5,8-Trimethyl-3a,4,4a,5,6,7,9,9a-octahydroazuleno[6,5-b]furan-2(3H)-one	107	40.8083	728	11999048	66873-38-9	1475
2(3H)-Naphthalenone, 4,4a,5,6,7,8-hexahydro-4a,5-dimethyl-3-(1-methylethylidene)-, (4ar-cis)-	161	38.2408	911	11935747	19598-45-9	1413.3
1,1,4,7-Tetramethyldecahydro-1H-cyclopropa[e]azulene-4,7-diol	162	36.9482	837	11553202	1212211-43-2	1383.2
2-Naphthalenemethanol, 1,2,3,4,4a,5,6,8a-octahydro-γ-γ-4a,8-tetramethyl-, [2R-(2γ-4aγ-8aγ-]-	59	34.4829	728	11387657	473-16-5	1327.4
(1R)-2,6,6-Trimethylbicyclo[3.1.1]hept-2-ene	93	12.3705	900	11356608	7785-70-8	894.27
1,3,3-Trimethyl-2-(2-methyl-cyclopropyl)-cyclohexene	163	31.2402	808	10931056	285129-06-8	1256.8
Formic acid	46	18.9713	949	10114979	64-18-6	1014.7
Butanoic acid, 3-methyl-	60	23.1157	824	9270984	503-74-2	1092.2
(E)-1-Methyl-4-(6-methylhept-5-en-2-ylidene)cyclohex-1-ene	135	28.0952	776	8917324	53585-13-0	1190.6
Benzaldehyde	106	19.4066	899	8350965	100-52-7	1022.9
D-Limonene	68	10.7447	851	8099867	5989-27-5	862.57
trans-γ-Ocimene	93	11.8952	922	8094110	3779-61-1	885
2-Butanone, 4-(4-methoxyphenyl)-	121	35.429	831	7921030	104-20-1	1348.8
6-Methyl-3,5-heptadiene-2-one	124	21.2456	894	7532919	1604-28-0	1057.2
Ethanone, 1-(4-hydroxyphenyl)-2-phenyl-	121	30.4006	748	7481770	2491-32-9	1238.9
(4R,4aR)-4,4a-Dimethyl-6-(prop-1-en-2-yl)-1,2,3,4,4a,7-hexahydronaphthalene	160	26.5316	936	6869421	28908-26-1	1159.6
o-Cymene	119	12.7836	958	6621034	527-84-4	902.16
Isolongifolene, 4,5,9,10-dehydro-	185	28.575	807	6589269	156747-45-4	1200.1
Curcumenone	149	41.2214	953	6583015	100347-96-4	1485
(1R,7S,E)-7-Isopropyl-4,10-dimethylenecyclodec-5-enol	159	39.0981	833	6441239	81968-62-9	1433.9
Hexadecane	57	22.0496	929	6274757	544-76-3	1072.3
(8R,8aS)-8,8a-Dimethyl-2-(propan-2-ylidene)-1,2,3,7,8,8a-hexahydronaphthalene	81	27.8198	749	6112039	27840-40-0	1185.1
(3aR,4R,7R)-1,4,9,9-Tetramethyl-3,4,5,6,7,8-hexahydro-2H-3a,7-methanoazulen-2-one	219	35.8155	763	5954875	3466-15-7	1357.6
Aromandendrene	204	21.7431	911	5642738	489-39-4	1066.5
Silphiperfola-4,7(14)-diene	159	30.4806	759	5602993	210637-49-3	1240.6
n-Butyl laurate	56	30.9026	809	5602262	106-18-3	1249.6
4-Isopropyl-6-methyl-1-methylene-1,2,3,4-tetrahydronaphthalene	157	29.339	896	5477455	50277-34-4	1216.4
1,1,4,5,6-Pentamethyl-2,3-dihydro-1H-indene	158	27.8909	737	5439382	16204-67-4	1186.6
2(4H)-Benzofuranone, 5,6,7,7a-tetrahydro-4,4,7a-trimethyl-, (R)-	111	36.3485	929	5246254	17092-92-1	1369.6
Cadina-1(10),6,8-triene	187	28.033	867	5122818	1460-96-4	1189.4
Lauryl acetate	61	27.9975	929	4841566	112-66-3	1188.7
(1S,4S,4aS)-1-Isopropyl-4,7-dimethyl-1,2,3,4,4a,5-hexahydronaphthalene	163	25.4922	794	4690784	267665-20-3	1138.9
5-Hepten-3-yn-2-ol, 6-methyl-5-(1-methylethyl)-	151	42.1187	731	4655646	63922-41-8	1507
3,5-Octadien-2-one, (E,E)-	95	19.4644	815	4633486	30086-02-3	1023.9
Tridecanoic acid, 12-methyl-, methyl ester	74	29.5655	810	4617926	5129-58-8	1221.2
(4aS)-3,5,5,9-Tetramethyl-1,2,5,6,7,8-hexahydro-4a,8-epoxybenzo[7]annulene	161	37.3968	753	4569786	64825-84-9	1393.4
(E)-2-((8R,8aS)-8,8a-Dimethyl-3,4,6,7,8,8a-hexahydronaphthalen-2(1H)-ylidene)propan-1-ol	115	24.1552	720	4554810	22387-74-2	1112.4
Dodecanoic acid, ethyl ester	88	27.1358	773	4026695	106-33-2	1171.6
Muurola-4,10(14)-dien-1γ-ol	177	33.057	719	3842846	257293-90-6	1295.4
Hexanoic acid	56	27.0158	780	3718144	142-62-1	1169.2
2,4,6-Octatriene, 2,6-dimethyl-, (E,Z)-	121	15.7153	947	3701719	7216-56-0	955.27
Cyclopentene, 3-methyl-1-(1-methylethyl)-	81	8.71022	703	3467764	51115-02-7	822.92
Methyl tetradecanoate	74	30.5783	815	3461627	124-10-7	1242.7
Benzofuran, 6-ethenyl-4,5,6,7-tetrahydro-3,6-dimethyl-5-isopropenyl-, trans-	216	27.5666	865	3357087	17910-09-7	1180.1
2(5H)-Furanone, 5,5-dimethyl-	97	21.4811	850	3168308	20019-64-1	1061.6
γ-Isonootkatol	131	38.4763	825	3132678	1380573-94-3	1418.9
Linalool	93	20.3039	937	3090039	78-70-6	1039.6
2-Hexanoylfuran	110	37.3702	781	3009712	14360-50-0	1392.8
Furan	68	23.5866	752	2732834	110-00-9	1101.1
2,4-Heptadienal, (E,E)-	110	18.0385	940	2652710	4313-03-5	997.36
Kaur-16-ene	125	37.2813	837	2563963	562-28-7	1390.8
7-Isopropenyl-1,4a-dimethyl-4,4a,5,6,7,8-hexahydro-3H-naphthalen-2-one	218	32.7372	825	2492131	473-08-5	1288.6
2-Propenal, 3-phenyl-	132	30.7427	933	2401280	104-55-2	1246.2
(S)-(+)-6-Methyl-1-octanol	97	20.2195	833	2387173	110453-78-6	1038.1
Cyclohexene, 4-ethenyl-4-methyl-3-(1-methylethenyl)-1-(1-methylethyl)-, (3R-trans)-	121	18.3983	816	2383146	20307-84-0	1004
Ethyl tridecanoate	88	28.2907	780	2333556	28267-29-0	1194.5
Naphthalene, 1,6-dimethyl-4-(1-methylethyl)-	183	31.0536	794	2313409	483-78-3	1252.8
Nonanal	98	16.2794	938	2240726	124-19-6	965.49
Thieno[2,3-c]pyridine	135	29.108	739	2201861	272-12-8	1211.5
Furmecyclox	100	31.8621	808	2201663	60568-05-0	1270
Benzene, ethylpentamethyl-	176	34.323	715	2171669	2388-04-7	1323.8
γ-Guaiene	146	26.7537	806	2148803	88-84-6	1164
6,7-Dimethyl-1,2,3,5,8,8a-hexahydronaphthalene	147	19.8286	745	2039610	107914-92-1	1030.7
(4aS,8aR)-3,8a-Dimethyl-5-methylene-4,4a,5,6,7,8,8a,9-octahydronaphtho[2,3-b]furan	124	32.5639	704	2001851	6989-21-5	1284.9
Agarospirol	189	33.6567	721	1980161	1460-73-7	1308.7
2-Butenal, 2-methyl-	84	10.6336	835	1906679	1115-11-3	860.41
Tridecane, 7-methylene-	61	19.9086	731	1853742	19780-80-4	1032.2
γ-Santalol	84	33.4612	724	1829757	77-42-9	1304.2
2-Octenal, (E)-	70	17.159	914	1793142	2548-87-0	981.43
Tridecane	85	13.8985	915	1792841	629-50-5	922.36
Aristolene	189	27.4556	743	1775137	6831-16-9	1177.9
2-Hexenal, (E)-	83	11.2422	735	1695430	6728-26-3	872.27
3,7-Octadien-2-ol, 2-methyl-6-methylene-, (E)-	79	12.9479	843	1693883	6994-89-4	905.13
Furan, 2-pentyl-	81	11.7619	799	1641257	3777-69-3	882.4
2-Propanone, 1-hydroxy-	43	13.4587	868	1556498	116-09-6	914.39
2aS,3aR,5aS,9bR)-2a,5a,9-Trimethyl-2a,4,5,5a,6,7,8,9b-octahydro-2H-naphtho[1,2-b]oxireno[2,3-c]furan	145	39.3202	785	1445297	352457-43-3	1439.2
5-Methyl-2-(6-methylhept-5-en-2-yl)phenol	135	41.1015	865	1440459	69301-27-5	1482.1
Propanoic acid, anhydride	57	32.1997	818	1425558	123-62-6	1277.2
Ethanone, 1-(3-hydroxy-4-methoxyphenyl)-	166	41.0748	849	1384866	6100-74-9	1481.4
2,4-Dimethylfuran	96	15.5021	897	1347790	3710-43-8	951.41
(8R,8aS)-8,8a-Dimethyl-3,4,6,7,8,8a-hexahydronaphthalen-2(1H)-one	136	30.2052	828	1336052	39850-88-9	1234.8
Cyclopentasiloxane, decamethyl-	73	10.3404	953	1316279	541-02-6	854.69
γ-Dehydro-ar-himachalene	157	29.0414	839	1308157	78204-62-3	1210.1
Cyclohexene, 1-methyl-4-(1-methylethylidene)-	121	13.1878	926	1272883	586-62-9	909.48
Vanillin	151	39.8844	902	1219911	121-33-5	1452.8
1,2-Ethanediol, diacetate	86	18.0207	922	1182461	111-55-7	997.04
Phenol, 3,5-dimethyl-	122	12.175	806	1159554	108-68-9	890.46
Geranyl acetate	85	25.1946	743	1130597	105-87-3	1133
5-Hydroxymethylfurfural	126	38.9249	853	1104385	67-47-0	1429.7
1,7-Dimethyl-4-(propan-2-ylidene)tricyclo[4.4.0.02,7]decan-3-one	157	36.0731	946	1077924	62332-96-1	1363.4
Cyclohexasiloxane, dodecamethyl-	73	15.1867	794	1071232	540-97-6	945.69
(4S,4aR,6R)-4,4a-Dimethyl-6-(prop-1-en-2-yl)-1,2,3,4,4a,5,6,7-octahydronaphthalene	160	23.4977	750	1005824	54868-40-5	1099.4
(E)-2,6-Dimethylocta-3,7-diene-2,6-diol	71	21.7609	867	1005068	51276-34-7	1066.9
(E)-4,8-Dimethylnona-1,3,7-triene	69	13.9518	769	1003571	19945-61-0	923.32
isoledene	72	24.8348	815	963870	95910-36-4	1125.9
2(1H)-Naphthalenone, 4a,5,6,7,8,8a-hexahydro-4a,8a-dimethyl-, cis-	59	38.5917	747	962222	13485-66-0	1421.7
2-Cyclohexen-1-one, 3-methyl-6-(1-methylethyl)-	110	45.9078	743	834709	89-81-6	1604
trans-3-Nonen-2-one	125	19.3178	823	833223	18402-83-0	1021.2
2-Heptenal, (Z)-	83	14.2805	807	819147	57266-86-1	929.28
1,4-Methano-1H-indene, octahydro-4-methyl-8-methylene-7-(1-methylethyl)-, [1S-(1γ-3aγ-4γ-7γ-7aγ-]-	149	18.687	716	788273	3650-28-0	1009.4
Tetradecane	85	16.6126	799	710327	629-59-4	971.53
1,1'-Biphenyl, 4-(1-methylethyl)-	166	33.6389	732	699922	7116-95-2	1308.3
Benzene, 1-methyl-4-(1-methylethenyl)-	132	17.3411	881	692352	1195-32-0	984.73
1,6-Octadien-3-ol, 3,7-dimethyl-, propanoate	41	7.98617	728	684872	144-39-8	808.8
Hexanedioic acid, bis(2-ethylhexyl) ester	129	44.1931	930	676579	103-23-1	1560
Furfural	96	17.9141	817	668586	98-01-1	995.11
Curcumenol	145	44.5441	801	649659	19431-84-6	1568.9
5-Heptenal, 2,6-dimethyl-	82	15.16	766	629209	106-72-9	945.21
Indol-2(3H)-one, 1-(1,2,3,4-tetrahydro-2-isoquinolinylmethyl)-3,2'-spiro(4-chloromethyl-1,3-dioxolan-2-yl)-	132	24.3062	725	624496	309744-89-6	1115.4
Ethanone, 2-cyclopentyl-1-(1H-imidazol-4-yl)-	140	35.6911	739	614570	69393-25-5	1354.7
2(3H)-Furanone, 5-ethenyldihydro-5-methyl-	111	22.9292	723	607064	1073-11-6	1088.7
2-Cyclohexen-1-ol, 3-methyl-6-(1-methylethyl)-, acetate	136	12.1306	783	604447	1204-30-4	889.59
Benzoic acid, 2-hydroxy-, phenylmethyl ester	91	43.3891	903	591617	118-58-1	1539.4
2-Furanmethanol, 5-ethenyltetrahydro-γ-γ-5-trimethyl-, cis-	59	18.3405	837	581780	5989-33-3	1002.9
Benzene, 1,3,5-trimethyl-2-(1,2-propadienyl)-	143	37.2591	788	575692	29555-07-5	1390.3
Azulene, 1,2,3,3a,4,5,6,7-octahydro-1,4-dimethyl-7-(1-methylethenyl)-, [1R-(1γ-3aγ-4γ-7γ-]-	60	24.7548	749	574990	22567-17-5	1124.3
1-Hexanol	69	15.4177	863	573767	111-27-3	949.88
Hexanal	56	7.36428	863	563016	66-25-1	795.19
6-Isopropenyl-4,8a-dimethyl-4a,5,6,7,8,8a-hexahydro-1H-naphthalen-2-one	160	30.2185	703	562669	86917-79-5	1235.1
Ethanone, 1-(4-cyclohexylphenyl)-	138	26.9714	739	559166	18594-05-3	1168.3
3-Hexen-1-ol, acetate, (Z)-	82	14.1961	858	547037	3681-71-8	927.75
(E)-2-((8R,8aS)-8,8a-Dimethyl-3,4,6,7,8,8a-hexahydronaphthalen-2(1H)-ylidene)propyl acetate	108	27.0691	742	544193	352461-71-3	1170.2
5-Azulenemethanol, 1,2,3,4,5,6,7,8-octahydro-γ-γ-3,8-tetramethyl-, acetate, [3S-(3γ-5γ-8γ-]-	133	18.3183	708	537545	134-28-1	1002.5
2-Acetyl-5-methylfuran	124	21.6987	875	528123	1193-79-9	1065.7
Xanthoxylin	166	40.5729	928	525001	90-24-4	1469.4
Naphthalene, 1,2,4a,5,8,8a-hexahydro-4,7-dimethyl-1-(1-methylethyl)-, (1γ-4aγ-8aγ--(γ--	174	26.7759	771	522759	5951-61-1	1164.4
Acetoin	45	13.0945	841	520006	513-86-0	907.79
1,5-Cyclodecadiene, 1,5-dimethyl-8-(1-methylethylidene)-, (E,E)-	84	26.8737	885	518653	15423-57-1	1166.4
Azulene, 1,4-dimethyl-7-(1-methylethyl)-	153	37.4279	908	517597	489-84-9	1394.1
Homovanillyl alcohol	137	44.3708	770	514111	2380-78-1	1564.5
1H-Cycloprop[e]azulene, 1a,2,3,4,4a,5,6,7b-octahydro-1,1,4,7-tetramethyl-, [1aR-(1aγ-4γ-4aγ-7bγ-]-	155	24.8392	824	496260	489-40-7	1126
2-Isobutyl-4-methylpyridine	107	16.4793	727	492078	85665-88-9	969.11
3,5-Octadien-2-ol	111	16.5993	799	467360	69668-82-2	971.29
Sobrerol 8-acetate	152	40.1909	738	463803	93133-02-9	1460.2
2-Butenoic acid, 3-methyl-, ethyl ester	83	11.5442	869	452080	638-10-8	878.16
Caryophylla-4(12),8(13)-dien-5γ-ol	164	36.464	806	450557	19431-79-9	1372.3
Octanal	84	13.3832	866	448785	124-13-0	913.02
Bicyclo[3.1.1]heptane, 6,6-dimethyl-2-methylene-, (1S)-	94	8.00838	901	427985	18172-67-3	809.23
Decanal	112	19.0335	944	391413	112-31-2	1015.9
Ethanone, 1-(1-cyclohexen-1-yl)-	124	18.1629	746	368785	932-66-1	999.62
Cyclohexane, 1-ethenyl-1-methyl-2-(1-methylethenyl)-4-(1-methylethylidene)-	163	22.0763	722	364411	3242-08-8	1072.8
Spathulenol	177	32.5906	797	336337	77171-55-2	1285.5
Octanoic acid, ethyl ester	88	17.4521	813	322017	106-32-1	986.74
1-((1S,3aR,4R,7S,7aS)-4-Hydroxy-7-isopropyl-4-methyloctahydro-1H-inden-1-yl)ethanone	153	39.4979	770	308818	1911-78-0	1443.5
2,2-Dimethyl-3(2H)-furanone	112	14.5604	848	303614	35298-48-7	934.35
Acetic acid, octyl ester	61	18.4916	913	296651	112-14-1	1005.7
O-Trifluoroacetyl-isopulegol	174	22.6227	734	286262	28587-54-4	1083
Benzoic acid, 2-phenylethyl ester	104	42.3453	923	283702	94-47-3	1512.7
1-Propanone, 1-(2-furanyl)-	124	20.7037	756	281160	3194-15-8	1047.1
Cyclohexene, 3-methyl-6-(1-methylethylidene)-	121	6.78682	793	262045	586-63-0	778.91
1H-Benzimidazole	118	18.8558	725	260644	51-17-2	1012.6
Pyrazine, tetramethyl-	54	18.4249	761	257293	1124-11-4	1004.5
Benzene, 1-ethynyl-4-methyl-	116	18.4516	859	252379	766-97-2	1005
Phenol, 2-(2-penten-4-yl)-4-methyl-	161	43.8022	770	248859	13831-49-7	1550
Undecanal	99	21.6498	700	248784	112-44-7	1064.8
Chlorotrifluoromethane	74	23.9819	760	247077	75-72-9	1108.9
1-Butanol	42	9.29657	819	235887	71-36-3	834.35
2-Cyclopenten-1-one, 3-methyl-2-(2-pentenyl)-, (Z)-	110	29.0014	754	235555	488-10-8	1209.2
2(1H)-Azulenone, 4,5,6,7,8,8a-hexahydro-8a-methyl-, (S)-	102	34.6295	715	210888	55103-73-6	1330.7
Benzene, (1,1-dimethyldecyl)-	146	20.566	704	210104	27854-40-6	1044.5
Butanoic acid, 3-methyl-, 3-methylbutyl ester	70	13.6897	754	199383	659-70-1	918.57
Cyclooctasiloxane, hexadecamethyl-	281	23.5644	795	196915	556-68-3	1100.6
Kauran-16-ol	137	46.463	826	186453	5524-17-4	1619
2-Butanone, 4-(4-hydroxyphenyl)-	107	46.3342	752	182961	5471-51-2	1615.5
Cyclotrisiloxane, hexamethyl-	209	3.31315	963	181241	541-05-9	680.93
2-Hydrazino-5-cyanopyridine	134	34.3629	857	176320	104408-24-4	1324.7
Benzoic acid, 3,4,5-trimethoxy-, methyl ester	163	40.4885	770	156890	1916-07-0	1467.3
(2R,3S,5S,6R)-2,5-bis(4-Methoxyphenyl)-3,6-dimethyl-1,4-dioxane-rel-	112	27.2957	773	142149	212516-42-2	1174.7
Tricyclo[4.4.0.0(2,7)]dec-8-ene-3-methanol, γ-γ-6,8-tetramethyl-, stereoisomer	144	35.3579	721	141555	41370-56-3	1347.2
trans-Valerenyl acetate	150	26.9492	834	137035	101527-74-6	1167.9
Heptasiloxane, hexadecamethyl-	281	30.1252	747	133979	541-01-5	1233.1
Benzene, 1-methyl-3-[(4-methylphenyl)methyl]-	166	39.6889	752	129529	21895-16-9	1448.1
Isoquinoline, 1-[3-benzyloxy-5-hydroxybenzyl]-1,2,3,4-tetrahydro-6-methoxy-	104	34.2297	708	118496	84230-22-8	1321.6
3-Thiopheneacetic acid	142	14.4404	722	114331	6964-21-2	932.17
3-Butyl-2-methyl-6,7-dihydro-5H-cyclopenta[b]pyridine-4-amine	132	22.3739	837	113095	124790-36-9	1078.3
Furan, 3-(4-methyl-3-pentenyl)-	150	16.9413	852	110782	539-52-6	977.48
Benzene, 1-fluoro-3-methyl-	110	18.5315	747	105726	352-70-5	1006.5
Ethanedioic acid, diethyl ester	74	18.5182	841	83870	95-92-1	1006.2
Ascaridole	88	10.2694	711	74642	512-85-6	853.31
Furan, 2-ethyl-	65	16.3594	751	66579	3208-16-0	966.94
Benzenepropanol, 4-hydroxy-γ-methyl-, (R)-	166	47.9378	772	66351	501-96-2	1658.8
Benzenamine, 4,4'-(1,2-ethanediyl)bis-	106	40.7817	712	54344	621-95-4	1474.4
γ-Panasinsen	154	26.1407	808	54318	56633-28-4	1151.8
Benzoic acid, 2,4-dihydroxy-3,6-dimethyl-, methyl ester	166	36.9837	809	51511	4707-47-5	1384
As-Indacen-1(2H)-one, 3,6,7,8-tetrahydro-3,3,6,6-tetramethyl-	166	40.0043	772	47794	55591-18-9	1455.7
Phenol, 4-ethyl-2-methoxy-	152	18.8203	855	45070	2785-89-9	1011.9
3-Hexen-1-ol, (Z)-	101	16.1906	852	41391	928-96-1	963.88
Benzene, 1,2-dimethoxy-4-[[(4-methylphenyl)sulfonyl]methyl]-	126	34.7361	796	41052	3795-83-3	1333.1
Benzenamine, N-[1-(dimethoxymethyl)-2-methylbutylidene]-	104	24.2085	735	40744	56829-95-9	1113.4
γ-Corocalene	166	31.3601	810	40299	20129-39-9	1259.3
Propanoic acid, 2-oxo-, methyl ester	102	17.843	736	38912	600-22-6	993.82
Benzeneethanol, 4-hydroxy-	138	46.8317	782	37475	501-94-0	1628.9
Epizonarene	99	22.676	775	35506	41702-63-0	1084
Phenol, 2-(methylthio)-	125	18.5804	733	30292	1073-29-6	1007.4
Benzenepropanol, γ-methyl-, acetate	46	28.4817	732	24928	10415-88-0	1198.3
1H-Cycloprop[e]azulen-7-ol, decahydro-1,1,7-trimethyl-4-methylene-, [1ar-(1aγ-4aγ-7γ-7aγ-7bγ-]-	140	36.3752	808	21671	6750-60-3	1370.2
Caryophyllene oxide	166	29.8676	835	18789	1139-30-6	1227.6
γ-Phenylethyl butyrate	104	21.9208	784	17936	103-52-6	1069.9
4-(3,3-Dimethyl-but-1-ynyl)-4-hydroxy-2,6,6-trimethylcyclohex-2-enone	157	42.6606	751	10177	930090-10-1	1520.8
2,2'-Bithiazolidine	88	25.5766	751	7433.6	77771-20-1	1140.6
Benzenebutanoic acid, 3-nitro-γ-oxo-	166	34.1453	715	1014.5	6328-00-3	1319.7
Cyclopropane, 1-butyl-1-methyl-2-propyl-	157	17.3011	729	692.67	41977-34-8	984
2-(3-Thienyl)pyridine	144	18.3938	733	295.06	21298-55-5	1003.9

## Sheet: RCEO
Name	UniqueMass	R.T. (minutes)	Similarity	Area	CAS	Retention Index
2-Butanone, 4-phenyl-	148	27.3445	906	377045152	2550-26-7	1175.7
Benzene, 1-ethenyl-4-ethyl-	117	28.495	698	264021717	3454-07-7	1198.6
γ-Muurolene	161	23.7331	924	237571720	30021-74-0	1104
Naphthalene, 1,2,3,4,4a,5,6,8a-octahydro-4a,8-dimethyl-2-(1-methylethenyl)-, [2R-(2γ-4aγ-8aγ-]-	189	24.5371	929	150214510	473-13-2	1120
Humulene	80	23.2712	876	149358207	6753-98-6	1095.1
4-Phenyl-2-butanol	132	30.0586	942	142567024	2344-70-9	1231.7
Ethanol	45	4.07715	952	98903843	64-17-5	702.48
Acetic acid	45	17.5365	930	84626373	64-19-7	988.27
2-Butanone, 4-(4-methoxyphenyl)-	121	35.4068	923	68987264	104-20-1	1348.3
5-Hepten-2-one, 6-methyl-	108	14.7291	933	54122068	110-93-0	937.4
6-Methyl-3,5-heptadiene-2-one	109	21.2456	941	48165064	1604-28-0	1057.2
Caryophyllene	69	21.481	861	43853567	87-44-5	1061.6
Naphthalene, 1,2,3,5,6,8a-hexahydro-4,7-dimethyl-1-(1-methylethyl)-, (1S-cis)-	162	25.3367	888	41009910	483-76-1	1135.8
(1R)-2,6,6-Trimethylbicyclo[3.1.1]hept-2-ene	93	5.7518	946	40212762	7785-70-8	749.71
Acetic acid, 2-phenylethyl ester	91	26.3228	914	33966405	103-45-7	1155.4
Benzenecarbothioic acid, 2,4,6-triethyl-, S-(2-phenylethyl) ester	189	23.8131	810	30626130	64712-67-0	1105.6
γ-Farnesene	123	25.1768	919	25014225	502-61-4	1132.7
Ylangene	120	18.6692	923	24003493	14912-44-8	1009.1
Bicyclo[3.1.1]heptane, 6,6-dimethyl-2-methylene-, (1S)-	93	7.70185	937	23443149	18172-67-3	803.26
(S)-(+)-6-Methyl-1-octanol	97	20.2195	841	22933462	110453-78-6	1038.1
Naphthalene, decahydro-4a-methyl-1-methylene-7-(1-methylethenyl)-, [4aR-(4aγ-7γ-8aγ-]-	82	24.4172	918	22110563	17066-67-0	1117.6
1H-Cycloprop[e]azulene, decahydro-1,1,7-trimethyl-4-methylene-	94	21.7475	949	21975329	72747-25-2	1066.6
(1S,4aR,7R)-1,4a-Dimethyl-7-(prop-1-en-2-yl)-1,2,3,4,4a,5,6,7-octahydronaphthalene	108	20.4594	905	20717976	52026-55-8	1042.5
1,5-Cyclodecadiene, 1,5-dimethyl-8-(1-methylethylidene)-, (E,E)-	121	26.8559	952	19369404	15423-57-1	1166
γ-Elemenone	150	31.9242	929	19163306	20303-60-0	1271.3
Tricyclo[2.2.1.0(2,6)]heptane, 1,7-dimethyl-7-(4-methyl-3-pentenyl)-, (-)-	94	20.8991	809	15376774	512-61-8	1050.8
Naphthalene, 1,2,4a,5,6,8a-hexahydro-4,7-dimethyl-1-(1-methylethyl)-, [1S-(1γ-4aγ-8aγ-]-	105	26.0563	911	14682843	24406-05-1	1150.1
Geranyl acetate	68	25.2568	922	14057923	105-87-3	1134.2
γ-Calacorene	142	28.4728	939	13661173	21391-99-1	1198.1
(1R,3E,7E,11R)-1,5,5,8-Tetramethyl-12-oxabicyclo[9.1.0]dodeca-3,7-diene	138	30.9425	913	12977802	19888-34-7	1250.5
Benzaldehyde	106	19.411	919	12921831	100-52-7	1022.9
γ-Myrcene	69	9.62969	933	11623192	123-35-3	840.84
Copaene	162	18.9002	938	11003774	3856-25-5	1013.4
Cadina-1(10),6,8-triene	187	29.4411	808	10968874	1460-96-4	1218.6
1,3,3-Trimethyl-2-(2-methyl-cyclopropyl)-cyclohexene	163	31.2357	726	10740571	285129-06-8	1256.7
Formic acid	46	18.9668	821	10629776	64-18-6	1014.6
Caryophyllene oxide	93	30.485	794	10526368	1139-30-6	1240.7
γ-Cubebene	105	18.0207	892	10100025	17699-14-8	997.04
10-Undecenoic acid, methyl ester	74	24.6349	764	9359346	111-81-9	1121.9
3,7-Cyclodecadien-1-one, 3,7-dimethyl-10-(1-methylethylidene)-, (E,E)-	136	33.2391	938	9060537	6902-91-6	1299.3
Benzofuran, 6-ethenyl-4,5,6,7-tetrahydro-3,6-dimethyl-5-isopropenyl-, trans-	143	27.6466	925	7973953	17910-09-7	1181.7
2H-Benzocyclohepten-2-one, 3,4,4a,5,6,7,8,9-octahydro-4a-methyl-, (S)-	121	31.249	752	7753475	55103-71-4	1257
Germacrene D	80	18.918	731	7667983	23986-74-5	1013.7
Benzenepropanol, γ-methyl-, acetate	117	28.1752	907	7194937	10415-88-0	1192.2
3H-3a,7-Methanoazulene, 2,4,5,6,7,8-hexahydro-1,4,9,9-tetramethyl-, [3aR-(3aγ-4γ-7γ-]-	104	25.6121	774	6976614	2387-78-2	1141.3
2,4-Heptadienal, (E,E)-	81	18.0385	951	6675876	4313-03-5	997.36
3-Methyl-6-(6-methylhept-5-en-2-yl)cyclohex-2-enone	137	35.7844	934	6603568	66964-98-5	1356.9
2(3H)-Furanone, 5-butyldihydro-4-methyl-	99	29.2146	890	6378169	39212-23-2	1213.7
1,2,3,1',2',3'-Hexamethyl-bicyclopentyl-2,2'-diene	109	31.2224	770	6372997	51999-35-0	1256.4
2aS,3aR,5aS,9bR)-2a,5a,9-Trimethyl-2a,4,5,5a,6,7,8,9b-octahydro-2H-naphtho[1,2-b]oxireno[2,3-c]furan	145	32.1108	830	6191000	352457-43-3	1275.3
2-(4-Methoxyphenyl)ethanol	152	36.2374	906	6135181	702-23-8	1367.1
1H-Cycloprop[e]azulen-7-ol, decahydro-1,1,7-trimethyl-4-methylene-, [1ar-(1aγ-4aγ-7γ-7aγ-7bγ-]-	162	32.555	929	5866166	6750-60-3	1284.7
Acetone	58	2.67791	883	5500745	67-64-1	663.02
1,4-Methano-1H-indene, octahydro-4-methyl-8-methylene-7-(1-methylethyl)-, [1S-(1γ-3aγ-4γ-7γ-7aγ-]-	108	18.6959	726	5262177	3650-28-0	1009.6
.tau.-Cadinol	161	33.4212	884	5208409	5937-11-1	1303.3
Hexanoic acid	60	27.1268	804	5040303	142-62-1	1171.4
Bicyclo[3.1.1]hept-3-ene, 2-formylmethyl-4,6,6-trimethyl-	134	29.7254	782	4784658	135004-95-4	1224.6
Carbamic acid, monoammonium salt	44	1.905	795	4594900	1111-78-0	641.22
Octanoic acid, 2-phenylethyl ester	104	32.2085	834	4296795	5457-70-5	1277.4
1H-Cycloprop[e]azulene, 1a,2,3,4,4a,5,6,7b-octahydro-1,1,4,7-tetramethyl-, [1aR-(1aγ-4γ-4aγ-7bγ-]-	147	19.8241	876	4222662	489-40-7	1030.7
Selina-3,7(11)-diene	27	25.8698	879	4096211	6813-21-4	1146.4
Divinyl sulfide	86	35.9843	728	4046292	627-51-0	1361.4
(E)-1-Methyl-4-(6-methylhept-5-en-2-ylidene)cyclohex-1-ene	135	28.0952	804	3956903	53585-13-0	1190.6
Benzene, 1-(1,5-dimethyl-4-hexenyl)-4-methyl-	132	25.661	819	3915648	644-30-4	1142.3
Linalyl acetate	80	20.486	952	3890283	115-95-7	1043
Bicyclo[2.2.1]heptan-2-ol, 1,7,7-trimethyl-, acetate, (1S-endo)-	136	21.0457	930	3717951	5655-61-8	1053.5
1-Undecene, 7-methyl-	111	22.7737	797	3678219	74630-42-5	1085.8
3,7-Octadien-2-ol, 2-methyl-6-methylene-, (E)-	79	12.9523	834	3656339	6994-89-4	905.21
Ethanone, 1-(2-hydroxy-5-methylphenyl)-	150	33.6833	897	3602041	1450-72-2	1309.3
2-Naphthalenemethanol, 1,2,3,4,4a,5,6,8a-octahydro-γ-γ-4a,8-tetramethyl-, [2R-(2γ-4aγ-8aγ-]-	59	34.3318	895	3565634	473-16-5	1324
Benzeneethanamine, N-[(4-hydroxy)hydrocinnamoyl]-	104	12.3482	704	3433353	106827-59-2	893.83
(8R,8aS)-8,8a-Dimethyl-2-(propan-2-ylidene)-1,2,3,7,8,8a-hexahydronaphthalene	145	27.8598	860	3351061	27840-40-0	1185.9
11,11-Dimethyl-4,8-dimethylenebicyclo[7.2.0]undecan-3-ol	136	35.7355	827	3170817	79580-01-1	1355.8
Cyclotetrasiloxane, octamethyl-	281	5.71182	964	3087193	556-67-2	748.59
2(4H)-Benzofuranone, 5,6,7,7a-tetrahydro-4,4,7a-trimethyl-, (R)-	111	36.3041	933	3014043	17092-92-1	1368.6
Tetradecane	71	16.6303	785	2925064	629-59-4	971.85
1,4-Methanoazulen-9-one, decahydro-1,5,5,8a-tetramethyl-, [1R-(1γ-3aγ-4γ-8aγ-]-	150	24.8081	753	2785513	465-26-9	1125.3
Tridecane	57	13.8985	828	2758166	629-50-5	922.35
Naphthalene, 1,2,3,5,6,7,8,8a-octahydro-1,8a-dimethyl-7-(1-methylethenyl)-, [1R-(1γ-7γ-8aγ-]-	206	25.8209	739	2750913	4630-07-3	1145.4
Hexadecane	71	21.9208	805	2635429	544-76-3	1069.9
Cyclopentasiloxane, decamethyl-	73	10.3449	956	2474654	541-02-6	854.78
Linalool	93	20.2906	945	2440004	78-70-6	1039.4
o-Cymene	134	12.7969	952	2435160	527-84-4	902.4
Butanoic acid, 2-methyl-, 2-phenylethyl ester	104	29.5833	900	2414052	24817-51-4	1221.6
3-Buten-2-one, 4-(2,6,6-trimethyl-1-cyclohexen-1-yl)-	177	28.9481	764	2376971	14901-07-6	1208.1
2,4,6-Octatriene, 2,6-dimethyl-, (E,Z)-	121	15.7153	937	2352555	7216-56-0	955.27
Nonanoic acid	60	33.4567	709	2306632	112-05-0	1304.1
1H-Pyrrole-2,5-dione, 3-ethyl-4-methyl-	139	35.0337	858	2290073	20189-42-8	1339.9
Ethanone, 1-(3-cyclohexen-1-yl)-	124	18.1673	802	2269416	7353-76-6	999.7
4a,5-Dimethyl-3-(prop-1-en-2-yl)-1,2,3,4,4a,5,6,7-octahydronaphthalen-1-ol	145	27.9708	868	2240879	61847-19-6	1188.1
Benzene, 1-methoxy-4-methyl-	122	12.1883	735	2209415	104-93-8	890.72
Agarospirol	161	33.5545	896	2118896	1460-73-7	1306.4
As-Indacen-1(2H)-one, 3,6,7,8-tetrahydro-3,3,6,6-tetramethyl-	213	39.9998	763	2055406	55591-18-9	1455.6
1H-Cycloprop[e]azulene, 1a,2,3,5,6,7,7a,7b-octahydro-1,1,4,7-tetramethyl-, [1aR-(1aγ-7γ-7aγ-7bγ-]-	124	23.8842	826	2054569	21747-46-6	1107
Propanoic acid	74	19.9263	757	2027514	79-09-4	1032.6
3-Hexen-1-ol, (E)-	67	16.1817	825	1992945	928-97-2	963.72
(-)-Spathulenol	162	36.9348	836	1990834	77171-55-2	1382.9
2-Naphthalenemethanol, 1,2,3,4,4a,5,6,7-octahydro-γ-γ-4a,8-tetramethyl-, (2R-cis)-	189	33.399	766	1974558	1209-71-8	1302.8
1,2-Ethanediol, diacetate	86	18.0251	915	1966586	111-55-7	997.12
Muurola-4,10(14)-dien-1γ-ol	177	33.0037	737	1858408	257293-90-6	1294.3
Cyclohexasiloxane, dodecamethyl-	73	15.1867	793	1851797	540-97-6	945.69
3-Carene	80	12.3793	812	1817982	13466-78-9	894.44
Di-epi-1,10-cubenol	119	31.4667	895	1809021	73365-77-2	1261.6
2-Propenoic acid, 3-phenyl-, ethyl ester	176	32.5683	893	1808276	103-36-6	1285
Bicyclo[3.1.1]heptan-2-one, 6,6-dimethyl-	83	20.8725	763	1785049	24903-95-5	1050.3
Hexanoic acid, anhydride	99	21.0057	899	1768419	2051-49-2	1052.8
(E)-Valerenyl isovalerate	131	20.7525	703	1720414	101527-75-7	1048
1,6,10-Dodecatrien-3-ol, 3,7,11-trimethyl-, (E)-	161	31.0003	952	1706136	40716-66-3	1251.7
Phosphorus pentafluoride	107	27.6732	842	1660642	7647-19-0	1182.2
1H-Cyclopropa[a]naphthalene, 1a,2,3,3a,4,5,6,7b-octahydro-1,1,3a,7-tetramethyl-, [1aR-(1aγ-3aγ-7bγ-]-	189	20.1395	882	1639976	489-29-2	1036.6
Acetic acid, nonyl ester	98	21.0635	834	1568297	143-13-5	1053.8
Benzene, 3-butenyl-	91	15.2933	874	1565978	768-56-9	947.63
Silicon tetrafluoride	85	30.6094	740	1562639	7783-61-1	1243.4
1,1,4,7-Tetramethyldecahydro-1H-cyclopropa[e]azulene-4,7-diol	109	37.4723	803	1538734	1212211-43-2	1395.1
3-Buten-2-one, 4-phenyl-	146	32.2485	775	1534887	122-57-6	1278.2
Bicyclo[3.1.0]hex-2-ene, 4-methylene-1-(1-methylethyl)-	92	8.27487	895	1518684	36262-09-6	814.43
Neoisolongifolene, 8,9-dehydro-	202	22.8092	770	1506414	67517-14-0	1086.5
Acetic acid, octyl ester	61	18.496	955	1495415	112-14-1	1005.8
Butane, 1-chloro-3,3-dimethyl-	57	9.75407	745	1483122	2855-08-5	843.26
isoledene	162	18.2872	915	1476857	95910-36-4	1001.9
Benzene, 1-methyl-3-(1-methylethenyl)-	132	17.3411	910	1474902	1124-20-5	984.73
trans-Linalool oxide (furanoid)	94	17.6253	870	1400733	34995-77-2	989.88
Benzenepropanol, 4-methoxy-γ-methyl-	162	37.5967	928	1396150	67952-38-9	1397.9
2,6-Dimethyl-1,3,5,7-octatetraene, E,E-	119	11.2599	882	1376099	460-01-5	872.62
(4R,4aR)-4,4a-Dimethyl-6-(prop-1-en-2-yl)-1,2,3,4,4a,7-hexahydronaphthalene	145	26.5538	865	1359129	28908-26-1	1160
Benzoic acid, ethyl ester	150	22.9735	838	1355115	93-89-0	1089.6
γ-Dehydro-ar-himachalene	143	28.2018	807	1338794	78204-62-3	1192.7
1-Hexadecanol, acetate	125	25.199	706	1333983	629-70-9	1133.1
Benzothiazole	135	29.1258	859	1327179	95-16-9	1211.9
(4aS,8aR)-3,8a-Dimethyl-5-methylene-4,4a,5,6,7,8,8a,9-octahydronaphtho[2,3-b]furan	111	32.5106	928	1285732	6989-21-5	1283.8
aR-Himachalene	187	28.766	737	1184950	19419-67-1	1204.2
Dehydroxy-isocalamendiol	192	31.8843	701	1183242	1005276-30-1	1270.5
2-Pentadecanone, 6,10,14-trimethyl-	58	32.6483	779	1149135	502-69-2	1286.7
tau.-Muurolol	95	33.7277	802	1135861	19912-62-0	1310.3
Pentadecane	85	19.2733	734	1112873	629-62-9	1020.4
1-Naphthalenol, 1,2,3,4,4a,7,8,8a-octahydro-1,6-dimethyl-4-(1-methylethyl)-, [1R-(1γ-4γ-4aγ-8aγ-]-	119	33.9454	777	1090624	19435-97-3	1315.2
2-Propanone, 1-hydroxy-	43	13.472	908	1083594	116-09-6	914.63
3-Isopropoxy-1,1,1,7,7,7-hexamethyl-3,5,5-tris(trimethylsiloxy)tetrasiloxane	281	19.5443	772	1032213	71579-69-6	1025.4
Naphthalene, 1,6-dimethyl-4-(1-methylethyl)-	168	34.2607	912	995882	483-78-3	1322.4
Phenylethyl Alcohol	110	28.4461	836	986991	60-12-8	1197.6
Benzene, 2-butenyl-	117	16.195	925	954631	1560-06-1	963.96
Heptadecane	85	24.1995	808	944387	629-78-7	1113.2
γ-Vetivol	220	38.4762	748	912065	57422-86-3	1418.9
4-Hexen-1-ol, acetate	67	14.1917	853	904434	72237-36-6	927.67
2H-Cyclopropa[a]naphthalen-2-one, 1,1a,4,5,6,7,7a,7b-octahydro-1,1,7,7a-tetramethyl-, (1aγ-7γ-7aγ-7bγ--	98	35.8554	812	897629	6831-17-0	1358.5
7R,8R-8-Hydroxy-4-isopropylidene-7-methylbicyclo[5.3.1]undec-1-ene	220	39.0892	826	897583	161362-94-3	1433.7
Ethanone, 1-(1-cyclohexen-1-yl)-	81	8.83457	872	874806	932-66-1	825.34
D-Limonene	121	10.5625	944	871339	5989-27-5	859.02
Methyleugenol	151	30.3473	904	868177	93-15-2	1237.8
(E)-2-((8R,8aS)-8,8a-Dimethyl-3,4,6,7,8,8a-hexahydronaphthalen-2(1H)-ylidene)propan-1-ol	204	34.896	729	854374	22387-74-2	1336.7
2,4-Dimethylfuran	96	15.5021	889	809402	3710-43-8	951.41
Undecane	57	7.66631	854	795591	1120-21-4	802.57
Nonanal	98	16.2883	875	777368	124-19-6	965.65
Kaur-15-ene	176	35.7177	735	758238	5947-50-2	1355.4
2-Butanone, 4-(4-hydroxyphenyl)-	107	46.3342	920	753191	5471-51-2	1615.5
(1aR,4S,4aR,7R,7aS,7bS)-1,1,4,7-Tetramethyldecahydro-1H-cyclopropa[e]azulen-4-ol	161	30.4628	758	740683	88728-58-9	1240.3
Vanillin	151	39.8844	905	739670	121-33-5	1452.8
1H-Cyclopenta[1,3]cyclopropa[1,2]benzene, octahydro-7-methyl-3-methylene-4-(1-methylethyl)-, [3aS-(3aγ-3bγ-4γ-7γ-7aS*)]-	120	20.0285	748	718759	13744-15-5	1034.5
2-Propenal, 3-phenyl-	131	30.7471	829	714928	104-55-2	1246.3
2-Propenoic acid, 3-phenyl-, methyl ester, (E)-	103	31.52	789	710640	1754-62-7	1262.7
Cyclotrisiloxane, hexamethyl-	191	3.2998	996	672102	541-05-9	680.56
Coumarin	146	38.0143	872	659113	91-64-5	1407.8
Undecanoic acid, 10-methyl-, methyl ester	87	26.385	814	651473	5129-56-6	1156.6
4-Acetylanisole	150	32.6705	788	635977	100-06-1	1287.2
2-Acetyl-5-methylfuran	118	21.6942	739	634488	1193-79-9	1065.6
2(3H)-Benzofuranone, 6-ethenylhexahydro-6-methyl-3-methylene-7-(1-methylethenyl)-, [3aS-(3aγ-6γ-7γ-7aγ-]-	121	44.2464	749	627235	28290-35-9	1561.3
n-Butyl laurate	56	30.7249	792	625176	106-18-3	1245.8
trans-Calamenene	111	26.9181	937	620898	73209-42-4	1167.2
3-Cyclohexen-1-ol, 4-methyl-1-(1-methylethyl)-, (R)-	154	21.5832	763	593829	20126-76-5	1063.6
Heptasiloxane, hexadecamethyl-	73	26.9758	853	583296	541-01-5	1168.4
Bicyclo[3.1.0]hexane, 6-isopropylidene-1-methyl-	67	12.1128	777	574077	24524-57-0	889.24
γ-Corocalene	143	31.3201	869	572950	20129-39-9	1258.5
1,3,6,10-Dodecatetraene, 3,7,11-trimethyl-, (Z,E)-	28	24.5771	735	562351	26560-14-5	1120.7
Benzene, (2-methyl-1-propenyl)-	132	16.7547	911	558738	768-49-0	974.1
Undecane, 2,6-dimethyl-	57	10.8157	803	545078	17301-23-4	863.96
Cyclohexene, 1-methyl-4-(1-methylethylidene)-	121	10.2338	898	537632	586-62-9	852.62
Camphene	121	6.73793	883	532941	79-92-5	777.53
Ethanone, 1-(3-methylenecyclopentyl)-	81	15.9463	839	515391	54829-98-0	959.46
Dodecane, 3-methyl-	71	15.471	749	511479	17312-57-1	950.84
Benzoic acid, 2-phenylethyl ester	104	42.3452	958	511455	94-47-3	1512.7
Acetic acid, cinnamyl ester	116	32.937	844	482114	103-54-8	1292.8
6,8-Nonadien-2-one, 6-methyl-5-(1-methylethylidene)-	192	34.203	726	467310	60714-16-1	1321
1,3,8-p-Menthatriene	134	11.1	853	466387	18368-95-1	869.5
γ-Guaiene	92	26.6826	795	461808	3691-12-1	1162.6
4-Acetoxy-3-methoxyacetophenone	151	41.0704	826	451695	54771-60-7	1481.3
Caryophylla-4(12),8(13)-dien-5γ-ol	151	36.4462	819	450866	19431-79-9	1371.9
1,7-Dimethyl-4-(propan-2-ylidene)tricyclo[4.4.0.02,7]decan-3-one	68	35.9976	779	437763	62332-96-1	1361.7
1,2,5-Trimethylpyrrole	76	27.6643	712	436742	930-87-0	1182.1
(8R,8aS)-8,8a-Dimethyl-3,4,6,7,8,8a-hexahydronaphthalen-2(1H)-one	99	30.2007	760	433639	39850-88-9	1234.7
5,9-Undecadien-2-one, 6,10-dimethyl-, (E)-	151	27.4556	824	432317	3796-70-1	1177.9
Acetoin	45	13.1078	866	418230	513-86-0	908.03
Benzenepropanol, 4-hydroxy-γ-methyl-, (R)-	133	47.9422	861	408733	501-96-2	1658.9
2-Butenoic acid, 3-methyl-, ethyl ester	83	11.5664	862	407559	638-10-8	878.59
Eugenol	165	33.1991	949	406439	97-53-0	1298.4
Hexanedioic acid, bis(2-ethylhexyl) ester	129	44.1976	896	400204	103-23-1	1560.1
Benzene, hexamethyl-	59	34.7716	740	398389	87-85-4	1333.9
Thymol	115	34.0919	953	396525	89-83-8	1318.5
trans-γ-Ocimene	83	11.8907	871	381936	3779-61-1	884.91
Benzenepropanoic acid, ethyl ester	179	27.8109	944	378270	2021-28-5	1185
Naphthalene, 1,6,7-trimethyl-	155	32.0086	824	377473	2245-38-7	1273.1
2-Propenoic acid, 3-phenyl-, methyl ester	162	29.1613	835	369074	103-26-4	1212.6
1-Pentanol, 4-methyl-	56	9.33651	801	358943	626-89-1	835.12
1,4-Dihydronaphthalene	129	22.0052	822	352565	612-17-9	1071.4
3-Furaldehyde	96	17.9185	704	349809	498-60-2	995.19
Furan, 2-propyl-	110	18.7625	812	345053	4229-91-8	1010.8
2-Octenal, (E)-	70	17.1678	795	343391	2548-87-0	981.59
Curcumenone	149	41.2125	929	341735	100347-96-4	1484.7
2(3H)-Naphthalenone, 4,4a,5,6,7,8-hexahydro-4a,5-dimethyl-3-(1-methylethylidene)-, (4ar-cis)-	162	38.2142	891	340248	19598-45-9	1412.6
Aristol-1(10)-en-9-ol	59	34.1453	707	331930	1372763-27-3	1319.7
Cyclopentane, 2-ethyl-1,1-dimethyl-	61	24.8969	764	330735	54549-80-3	1127.1
Hydrazine, 1-methyl-1-(2-methylpropyl)-	59	38.7783	708	323362	20240-63-5	1426.2
1H-Cyclopropa[a]naphthalene, 1a,2,3,5,6,7,7a,7b-octahydro-1,1,7,7a-tetramethyl-, [1aR-(1aγ-7γ-7aγ-7bγ-]-	132	21.3389	866	311812	17334-55-3	1059
1(3H)-Isobenzofuranone, 3,3-dimethyl-	147	36.0642	837	309495	1689-09-4	1363.2
Pyrimidine, 4-(2-hydroxy-5-methoxyphenyl)-	32	24.857	700	304681	97630-77-8	1126.3
3-Methoxy-5-methylphenol	138	39.2847	828	302681	3209-13-0	1438.4
γ-Elemene	127	22.5338	895	302533	29873-99-2	1081.3
Octane, 3-ethyl-	71	6.67574	731	293598	5881-17-4	775.77
Heptanal	70	10.2827	788	292309	111-71-7	853.57
Tetradecane, 3-methyl-	99	20.8503	759	289143	18435-22-8	1049.9
Cyclooctasiloxane, hexadecamethyl-	281	23.4977	767	279476	556-68-3	1099.4
2H-1-Benzopyran, 3,5,8,8a-tetrahydro-2,5,5,8a-tetramethyl-	192	29.0591	721	272939	72468-40-7	1210.4
Bicyclo[3.1.1]heptan-3-ol, 6,6-dimethyl-2-methylene-, [1S-(1γ-3γ-5γ-]-	53	22.8625	778	271323	547-61-5	1087.5
Benzyl Benzoate	105	41.0126	812	271008	120-51-4	1479.9
Hexanoic acid, butyl ester	99	16.888	830	252001	626-82-4	976.52
Octanal	84	13.3832	761	240019	124-13-0	913.02
Neointermedeol	207	32.7949	737	238392	5945-72-2	1289.8
Aristolene	85	21.4944	743	233876	6831-16-9	1061.9
Ledol	122	30.7782	756	224820	577-27-5	1247
Cholest-5-ene, 3-(1-oxobuthoxy)-	145	44.5263	828	220162	137036-79-4	1568.5
2-Methyl-4-(2,6,6-trimethylcyclohex-2-enyl)but-3-en-2-ol	109	40.182	730	205764	56763-65-6	1460
2-Cyclopenten-1-one, 3-methyl-	96	13.9473	708	201832	2758-18-1	923.24
2,5-Hexanedione	99	18.9802	802	199152	110-13-4	1014.9
Benzoic acid, hexyl ester	56	31.5866	751	197336	6789-88-4	1264.1
Benzene, 1-methyl-3-(1-methylethyl)-	134	15.5642	813	191828	535-77-3	952.53
1-Oxaspiro[4.5]deca-3,6-diene, 2,6,10,10-tetramethyl-	136	12.0017	732	184152	54344-61-5	887.08
Pinocarvone	150	20.637	860	183172	30460-92-5	1045.9
2-Pentenoic acid, 4-methyl-, ethyl ester, (E)-	142	14.4448	715	178995	15790-86-0	932.25
Tetraglyme	59	25.4122	714	177744	143-24-8	1137.3
Azulene, 1,4-dimethyl-7-(1-methylethyl)-	168	37.4057	888	169067	489-84-9	1393.6
Benzoic acid, 2-hydroxy-4-methoxy-6-methyl-, methyl ester	165	36.9704	703	164709	520-43-4	1383.7
Farnesyl bromide	110	34.052	720	161485	6874-67-5	1317.6
1-((1S,3aR,4R,7S,7aS)-4-Hydroxy-7-isopropyl-4-methyloctahydro-1H-inden-1-yl)ethanone	153	39.4935	772	150253	1911-78-0	1443.4
Naphthalene, 2-(1-methylethyl)-	155	31.7155	792	147654	2027-17-0	1266.9
(S)-(+)-5-Methyl-1-heptanol	70	17.5543	700	147339	57803-73-3	988.59
Benzaldehyde, 2-hydroxy-4-(phenylmethoxy)-	91	43.3847	904	138351	52085-14-0	1539.3
Benzene, 1-fluoro-3-methyl-	110	18.5315	797	136699	352-70-5	1006.5
Furan, 3-(4-methyl-3-pentenyl)-	150	16.9413	793	129638	539-52-6	977.48
Globulol	207	31.6844	824	127268	489-41-8	1266.2
Benzeneethanol, 4-hydroxy-	107	46.8228	800	121979	501-94-0	1628.7
Naphthalene, 1,2,3,4-tetrahydro-1,6-dimethyl-4-(1-methylethyl)-, (1S-cis)-	151	26.9714	923	121639	483-77-2	1168.3
4,6-Octadiyn-3-one, 2-methyl-	106	8.37259	713	115123	29743-33-7	816.33
9-Octadecene, 1-methoxy-, (E)-	125	36.8282	718	108941	56847-01-9	1380.5
3,5,11-Eudesmatriene	92	38.4585	853	107235	193615-07-5	1418.5
3,5,9-Undecatrien-2-one, 6,10-dimethyl-	81	32.7149	770	97758	141-10-6	1288.1
2,5-Furandicarboxaldehyde	124	49.7723	738	95577	823-82-5	1708.8
Ethanone, 1-oxiranyl-	86	12.5392	759	94241	4401-11-0	897.56
3-Methylcyclopentyl acetate	85	9.7896	737	93403	24070-70-0	843.96
exo-7-(trans-1-Propenyl)bicyclo[4.2.0]oct-1(2)-ene	148	17.0479	736	82613	107983-42-6	979.41
L-Tryptophan, 5-hydroxy-	146	24.7148	733	80602	4350-09-8	1123.5
Acetic acid, 3-hydroxy-7-isopropenyl-1,4a-dimethyl-2,3,4,4a,5,6,7,8-octahydronaphthalen-2-yl ester	219	32.0797	726	78620	1005273-98-2	1274.6
3,5-Dimethoxybenzyl alcohol	168	42.2475	721	73215	705-76-0	1510.2
2-Heptadecanone	236	34.5806	889	68168	2922-51-2	1329.6
Hexane, 2,3,4-trimethyl-	70	6.30261	725	64996	921-47-1	765.25
γ-Bourbonene	150	19.5665	920	58906	5208-59-3	1025.8
3,5,8a-Trimethyl-4,6,8a,9-tetrahydronaphtho[2,3-b]furan	126	27.6332	713	58231	631868-96-7	1181.4
Decanal	112	19.0379	715	54982	112-31-2	1016
2,4,6-Cycloheptatrien-1-one, 2-hydroxy-5-(3-methyl-2-butenyl)-4-(1-methylethenyl)-	146	41.0571	719	54881	552-96-5	1481
1-Acetyl-2,7-naphthalenediol	162	28.0241	711	50464	86358-83-0	1189.2
Benzene, 1-ethynyl-4-methyl-	115	18.4516	760	48641	766-97-2	1005
Methylparaben	152	45.6235	734	48584	99-76-3	1596.5
1,2-Benzenediol, 3,5-bis(1,1-dimethylethyl)-	208	44.5974	731	45204	1020-31-1	1570.3
1-Butanone, 4-chloro-1-(4-hydroxyphenyl)-	136	46.6718	860	40927	7150-55-2	1624.6
N-Acetyltyramine	120	45.4858	745	40256	1202-66-0	1593
Bi-2-cyclohexen-1-yl	160	19.5176	704	38454	1541-20-4	1024.9
Bicyclo[7.2.0]undec-4-ene, 4,11,11-trimethyl-8-methylene-,[1R-(1R*,4Z,9S*)]-	192	21.4366	825	32993	118-65-0	1060.8
Nonane, 5-butyl-	126	9.4831	718	32711	17312-63-9	837.98
2-Butanone, 4-(4-hydroxy-3-methoxyphenyl)-	137	43.4513	738	29963	122-48-5	1541
5-Azulenemethanol, 1,2,3,4,5,6,7,8-octahydro-γ-γ-3,8-tetramethyl-, acetate, [3S-(3γ-5γ-8γ-]-	150	25.0569	825	29669	134-28-1	1130.3
γ-Phenylethyl butyrate	104	22.7337	784	27688	103-52-6	1085.1
2-Phenylethyl docosanoate	104	40.9549	896	25474	104899-74-3	1478.6
1-Methyl-4-(6-methylhept-5-en-2-yl)cyclohexa-1,3-diene	38	24.626	728	23051	451-55-8	1121.7
1-Propanol, 2-methyl-	33	7.97725	754	21512	78-83-1	808.63
Benzoic acid, 3,4,5-trimethoxy-, methyl ester	155	40.4885	833	17174	1916-07-0	1467.3
Benzenemethanol, γ-(1-phenylaminoethyl)-	120	15.6797	777	15638	42787-62-2	954.63
Hexadecane, 2-methyl-	168	21.1257	728	14715	1560-92-5	1055
Acetic acid, [(2,4,6-triethylbenzoyl)thio]-	114	23.3156	783	12664	67902-78-7	1095.9
Carbon disulfide	25	27.3401	712	6280.3	75-15-0	1175.6
Carbonic acid, butyl phenyl ester	76	23.4311	702	3764	4824-76-4	1098.1
Ropivacaine	236	38.9338	805	980.35	84057-95-4	1429.9
1,3-Benzenediol, 5-iodo-	236	39.6534	705	164.28	64339-43-1	1447.3
