# Supplementary material for: Chemical constituents, antibacterial, acaricidal and anti-inflammatory activities of the essential oils from four Rhododendron species
Source: Front Vet Sci. 2022 Aug 10;9:882060. doi: 10.3389/fvets.2022.882060 (PMC9399923; doi:10.3389/fvets.2022.882060)
Supplement: Supplementary Table S1 — The identified compounds of the essential oils from four Rhododendron species. [file Data_Sheet_1.zip › 22-7-24/Supplementary information/Table S2.xlsx]

## Sheet: Sheet1
55 common compounds
Phenylethyl Alcohol	1960-12-08
Acetic acid	64-19-7
Hexanoic acid	142-62-1
2-Butanone, 4-phenyl-	2550-26-7
Nonanal	124-19-6
2,4-Heptadienal, (E,E)-	4313-03-05
5-Hepten-2-one, 6-methyl-	110-93-0
Benzaldehyde	100-52-7
3-Methyl-6-(6-methylhept-5-en-2-yl)cyclohex-2-enone	66964-98-5
Benzenepropanol, 4-hydroxy-?methyl-, (R)-	501-96-2
Selina-3,7(11)-diene	6813-21-4
2(4H)-Benzofuranone, 5,6,7,7a-tetrahydro-4,4,7a-trimethyl-, (R)-	17092-92-1
3,7-Cyclodecadien-1-one, 3,7-dimethyl-10-(1-methylethylidene)-, (E,E)-	6902-91-6
2-Octenal, (E)-	2548-87-0
Cyclopentasiloxane, decamethyl-	541-02-6
Linalool	78-70-6
o-Cymene	527-84-4
Tridecane	629-50-5
Octanal	124-13-0
(1R,3E,7E,11R)-1,5,5,8-Tetramethyl-12-oxabicyclo[9.1.0]dodeca-3,7-diene	19888-34-7
Benzoic acid, 2-phenylethyl ester	94-47-3
Cyclohexasiloxane, dodecamethyl-	540-97-6
Acetic acid, 2-phenylethyl ester	103-45-7
Naphthalene, 1,2,3,4,4a,5,6,8a-octahydro-4a,8-dimethyl-2-(1-methylethenyl)-, [2R-(2?4a?8a?]-	473-13-2
D-Limonene	5989-27-5
6-Methyl-3,5-heptadiene-2-one	1604-28-0
Linalyl acetate	115-95-7
Decanal	112-31-2
Vanillin	121-33-5
?Dehydro-ar-himachalene	78204-62-3
Ylangene	14912-44-8
Copaene	3856-25-5
Cubebene	17699-14-8
isoledene	95910-36-4
2-Butanone, 4-(4-hydroxyphenyl)-	5471-51-2
Naphthalene, 1,6-dimethyl-4-(1-methylethyl)-	483-78-3
Benzeneethanol, 4-hydroxy-	501-94-0
(-)-?Bourbonene	5208-59-3
Cyclooctasiloxane, hexadecamethyl-	556-68-3
Bicyclo[3.1.1]heptane, 6,6-dimethyl-2-methylene-, (1S)-	18172-67-3
Ethanol	64-17-5
4a,5-Dimethyl-3-(prop-1-en-2-yl)-1,2,3,4,4a,5,6,7-octahydronaphthalen-1-ol	61847-19-6
Myrcene	123-35-3
Cyclotrisiloxane, hexamethyl-	541-05-9
Caryophyllene oxide	1139-30-6
(1S,4aR,7R)-1,4a-Dimethyl-7-(prop-1-en-2-yl)-1,2,3,4,4a,5,6,7-octahydronaphthalene	52026-55-8
Hexadecane	544-76-3
Heptasiloxane, hexadecamethyl-	541-01-5
Muurola-4,10(14)-dien-1?ol	257293-90-6
1H-Cyclopropa[a]naphthalene, 1a,2,3,3a,4,5,6,7b-octahydro-1,1,3a,7-tetramethyl-, [1aR-(1a?3a?7b?]-	489-29-2
2(3H)-Naphthalenone, 4,4a,5,6,7,8-hexahydro-4a,5-dimethyl-3-(1-methylethylidene)-, (4ar-cis)-	19598-45-9
Ethanone, 1-(1-cyclohexen-1-yl)-	932-66-1
Benzoic acid, 3,4,5-trimethoxy-, methyl ester	1916-07-0
(4R,4aR)-4,4a-Dimethyl-6-(prop-1-en-2-yl)-1,2,3,4,4a,7-hexahydronaphthalene	28908-26-1
Curcumenone	100347-96-4
