# Supplementary material for: Chemical constituents, antibacterial, acaricidal and anti-inflammatory activities of the essential oils from four Rhododendron species
Source: Front Vet Sci. 2022 Aug 10;9:882060. doi: 10.3389/fvets.2022.882060 (PMC9399923; doi:10.3389/fvets.2022.882060)
Supplement: Supplementary Table S1 — The identified compounds of the essential oils from four Rhododendron species. [file Data_Sheet_1.zip › 22-7-24/╘¡╩╝╩2╛▌/Acaricidal activity/╦─╓╓╗╙╖ó╙═╔▒≥2.xlsx]

## Sheet: Sheet1
	RPEO			RAEO			RCEO			RTEO
0.5mg/kg	40	10	10	10	10	0	20	0	10	20	10	10
1mg/kg	30	20	20	70	40	40	30	10	30	40	20	40
2mg/kg	60	70	50	60	50	40	40	20	30	40	50	40
