# Supplementary material for: Chemical constituents, antibacterial, acaricidal and anti-inflammatory activities of the essential oils from four Rhododendron species
Source: Front Vet Sci. 2022 Aug 10;9:882060. doi: 10.3389/fvets.2022.882060 (PMC9399923; doi:10.3389/fvets.2022.882060)
Supplement: Supplementary Table S1 — The identified compounds of the essential oils from four Rhododendron species. [file Data_Sheet_1.zip › 22-7-24/╘¡╩╝╩2╛▌/FIG/RAEO.csv]

Name	UniqueMass	R.T. (minutes)	Similarity	Area	CAS	Underivatized MW	Underivatized Formula	Retention Index	Underivatized Compound	Hit 1 Name	Hit 1 Similarity	Hit 1 CAS	Hit 1 Underivatized MW	Hit 1 Underivatized Formula	Hit 1 Underivatized Compound	Hit 2 Name	Hit 2 Similarity	Hit 2 CAS	Hit 2 Underivatized MW	Hit 2 Underivatized Formula	Hit 2 Underivatized Compound	Hit 3 Name	Hit 3 Similarity	Hit 3 CAS	Hit 3 Underivatized MW	Hit 3 Underivatized Formula	Hit 3 Underivatized Compound	Hit 4 Name	Hit 4 Similarity	Hit 4 CAS	Hit 4 Underivatized MW	Hit 4 Underivatized Formula	Hit 4 Underivatized Compound	Hit 5 Name	Hit 5 Similarity	Hit 5 CAS	Hit 5 Underivatized MW	Hit 5 Underivatized Formula	Hit 5 Underivatized Compound	Hit 6 Name	Hit 6 Similarity	Hit 6 CAS	Hit 6 Underivatized MW	Hit 6 Underivatized Formula	Hit 6 Underivatized Compound	Hit 7 Name	Hit 7 Similarity	Hit 7 CAS	Hit 7 Underivatized MW
Ammonium Chloride	171	1.94509	999	154.00	12125-02-9			642.35		Ammonium Chloride	999	12125-02-9				Hydrogen chloride	999	7647-01-0				N,N'-(Oxydi-4,1-phenylene)bis(2,2,2-trichloroacetamide)	999	0-00-0				carbamic chloride, [(2-hexadecyl-3,6-dioxo-5-propyl-1,4-cyclohexadiene-1,4-diyl)bis(methylene)]bis[methyl-	999	0-00-0				1H-Imidazole-1-ethanol, à-methyl-	999	37788-55-9				1,3,5-triazine, 2-(4-methoxyphenyl)-4,6-bis(trichloromethyl)-	999	0-00-0				Trichloromelamine	999	7673-09-8
Carbon monoxide	34	2.27824	717	38593	630-08-0			651.74		Carbon monoxide	717	630-08-0				Nitrogen	717	7727-37-9				Nickel tetracarbonyl	717	13463-39-3				Carbon monoxide	717	630-08-0				Nitrogen	717	7727-37-9				Manganese, acetylpentacarbonyl-, (OC-6-21)-	635	13963-91-2				butanedioic acid, 2-cyano-2,3-dimethyl-, diethyl ester	483	0-00-0
2-Heptanone, 7,7-dichloro-	58	2.67803	621	2580429	66241-43-8			663.02		2-Heptanone, 7,7-dichloro-	621	66241-43-8				Acetone	600	67-64-1				Acetone	569	67-64-1				Cyclobutanol, 3-ethyl-, acetate	545	56335-72-9				2,6-Heptanedione	539	13505-34-5				Acetic acid, cyclohexyl ester	531	622-45-7				1-Heptyn-6-one	529	928-39-2
Cyclotrisiloxane, hexamethyl-	191	3.26438	810	448277	541-05-9			679.56		Cyclotrisiloxane, hexamethyl-	810	541-05-9				Arsenous acid, tris(trimethylsilyl) ester	808	55429-29-3				Cyclotrisiloxane, hexamethyl-	794	541-05-9				Cyclotrisiloxane, hexamethyl-	789	541-05-9				4-Methyl-2,4-bis(p-hydroxyphenyl)pent-1-ene, 2TMS derivative	781	0-00-0				4-tert-Octylphenol, TMS derivative	765	78721-87-6				Tris(tert-butyldimethylsilyloxy)arsane	739	0-00-0
Cyclotrisiloxane, hexamethyl-	192	3.32656	768	63508	541-05-9			681.31		Cyclotrisiloxane, hexamethyl-	768	541-05-9				Cyclotrisiloxane, hexamethyl-	731	541-05-9				Caprolactone oxime, (NB)-O-[(diethylboryloxy)(ethyl)boryl]-	702	0-00-0				Cyclotrisiloxane, hexamethyl-	688	541-05-9				1,2-Benzisothiazol-3-amine, TBDMS derivative	685	0-00-0				7-Hydroxy-7,8,9,10-tetramethyl-7,8-dihydrocyclohepta[d,e]naphthalene	659	0-00-0				Arsenous acid, tris(trimethylsilyl) ester	649	55429-29-3
Ethanol	29	4.06394	933	11713012	64-17-5			702.11		Ethanol	933	64-17-5				Ethanol	933	64-17-5				Ethanol	897	64-17-5				Dimethyl ether	720	115-10-6				Ethanol, 2-methoxy-	719	109-86-4				Hydrazine, methyl-	707	60-34-4				Ethanol, 2-methoxy-	700	109-86-4
(2S,6R,7S,8E)-(+)-2,7-Epoxy-4,8-megastigmadiene	107	4.32158	723	260629	108342-25-2			709.38		(2S,6R,7S,8E)-(+)-2,7-Epoxy-4,8-megastigmadiene	723	108342-25-2				1,3-Cyclopentadiene, 5,5-dimethyl-1-ethyl-	678	0-00-0				Phenol, 4-ethyl-	674	123-07-9				Phenol, 4-ethyl-	662	123-07-9				Phenol, 4-ethyl-	660	123-07-9				Phenol, 3-ethyl-	650	620-17-7				Phenol, 2-ethyl-	625	90-00-6
1-[(1-Oxo-2-propenyl)oxy]-2,5-pyrrolidinedione	64	4.49926	546	130207	38862-24-7			714.39		1-[(1-Oxo-2-propenyl)oxy]-2,5-pyrrolidinedione	546	38862-24-7				2-Propenoic acid, 2-chloroethyl ester	534	2206-89-5				1-[(1-Oxo-2-propenyl)oxy]-2,5-pyrrolidinedione	507	38862-24-7				2-Propenoic acid, 2-chloroethyl ester	505	2206-89-5				2-Propenoic acid, oxiranylmethyl ester	470	106-90-1				2-Propenoic acid, ethenyl ester	461	2177-18-6				1H,1H-Pentafluoropropyl acrylate	450	356-86-5
Pentanal	57	4.73913	792	260121	110-62-3			721.15		Pentanal	792	110-62-3				Pentanal	745	110-62-3				1-Octadecanamine, N-methyl-	743	2439-55-6				Pentanal	716	110-62-3				Butanal, 3-methyl-	710	590-86-3				Butanal, 3-methyl-	673	590-86-3				Butanal, 3-methyl-	670	590-86-3
Pentanal	79	5.05895	737	417668	110-62-3			730.17		Pentanal	737	110-62-3				Pentanal	701	110-62-3				Pentanal	672	110-62-3				1-Octadecanamine, N-methyl-	669	2439-55-6				Benzenemethanol, 2-(2-aminopropoxy)-3-methyl-	649	53566-98-6				Butanal, 3-methyl-	643	590-86-3				Butanal, 3-methyl-	635	590-86-3
Dimethylmalonic acid, octyl 2-phenethyl ester	104	5.6764	564	488456	0-00-0			747.59		Dimethylmalonic acid, octyl 2-phenethyl ester	564	0-00-0				Dimethylmalonic acid, 2-phenethyl undecyl ester	563	0-00-0				á-Phenylethyl butyrate	563	103-52-6				Dimethylmalonic acid, butyl 2-phenethyl ester	560	0-00-0				Dimethylmalonic acid, pentyl 2-phenethyl ester	559	0-00-0				Succinic acid, phenethyl 2-methoxyethyl ester	556	0-00-0				Butylphosphonic acid, ethyl 2-phenylethyl ester	546	0-00-0
Bicyclo[3.1.1]hept-2-ene, 3,6,6-trimethyl-	281	5.71193	770	6053495	4889-83-2			748.59		Bicyclo[3.1.1]hept-2-ene, 3,6,6-trimethyl-	770	4889-83-2				(1R)-2,6,6-Trimethylbicyclo[3.1.1]hept-2-ene	767	7785-70-8				(1S)-2,6,6-Trimethylbicyclo[3.1.1]hept-2-ene	762	7785-26-4				trans-á-Ocimene	760	3779-61-1				à-Pinene	757	80-56-8				3,5-Methanocyclopentapyrazole, 3,3a,4,5,6,6a-hexahydro-3a,4,4-trimethyl-	755	87143-58-6				(1R)-2,6,6-Trimethylbicyclo[3.1.1]hept-2-ene	755	7785-70-8
Unknown 1	171	5.73859	362	303.31	118-08-1			749.34		Hydrastine	362	118-08-1				1,3-Dithiane, 2-(phenylmethylene)	347	17590-58-8				Benzenebutanoic acid, 4-methoxy-, methyl ester	334	20637-08-5				1,2-Ethanediamine, N,N,N',N'-tetramethyl-1,2-diphenyl-	330	61900-97-8				á-Alanine, N-(3-methylbenzoyl)-, isohexyl ester	321	0-00-0				N-t-Butyldioxymethyl-N-ethylaniline	319	64254-25-7				7-Ethoxycoumarin	305	31005-02-4
(1R)-2,6,6-Trimethylbicyclo[3.1.1]hept-2-ene	93	5.76968	952	522746494	7785-70-8			750.22		(1R)-2,6,6-Trimethylbicyclo[3.1.1]hept-2-ene	952	7785-70-8				à-Pinene	951	80-56-8				(1S)-2,6,6-Trimethylbicyclo[3.1.1]hept-2-ene	931	7785-26-4				(1R)-2,6,6-Trimethylbicyclo[3.1.1]hept-2-ene	931	7785-70-8				Bicyclo[3.1.1]hept-2-ene, 3,6,6-trimethyl-	921	4889-83-2				Tricyclo[2.2.1.0(2,6)]heptane, 1,3,3-trimethyl-	919	488-97-1				Tricyclo[2.2.1.0(2,6)]heptane, 1,3,3-trimethyl-	919	488-97-1
p-Toluic acid, 2-phenylethyl ester	104	5.78301	447	232306	203587-50-2			750.59		p-Toluic acid, 2-phenylethyl ester	447	203587-50-2				2-Methyl-5-nitroaniline, N-pentafluoropropionyl-	406	0-00-0				m-Toluic acid, 2-phenylethyl ester	403	6641-74-3				Sulfilimine, N-acetyl-S,S-dimethyl-	383	32810-66-5				Benzoic acid, 2-amino-, cyclohexyl ester	378	7779-16-0				Benzoic acid, 4-methyl-, 2-methylpropyl ester	376	29240-30-0				4-Ethylbenzoic acid, 2-phenylethyl ester	371	0-00-0
Hydroxymethyl 2-hydroxy-2-methylpropionate	171	5.80077	638	302.20	0-00-0			751.10		Hydroxymethyl 2-hydroxy-2-methylpropionate	638	0-00-0				Erythro-2-methyl-3,4-dibromo-2-butanol	628	0-00-0				Propanoic acid, 2-methoxy-, methyl ester	603	17639-76-8				Threo-2-methyl-3,4-dibromo-2-butanol	592	0-00-0				Chlorfenapyr	590	122453-73-0				Formamide, N-methyl-	579	123-39-7				Cycloheptanemethanol, à,à-dimethyl-	572	16624-02-5
(1R)-2,6,6-Trimethylbicyclo[3.1.1]hept-2-ene	59	5.97401	955	95889	7785-70-8			755.98		(1R)-2,6,6-Trimethylbicyclo[3.1.1]hept-2-ene	955	7785-70-8				à-Pinene	948	80-56-8				(1S)-2,6,6-Trimethylbicyclo[3.1.1]hept-2-ene	937	7785-26-4				Tricyclo[2.2.1.0(2,6)]heptane, 1,3,3-trimethyl-	928	488-97-1				(1R)-2,6,6-Trimethylbicyclo[3.1.1]hept-2-ene	922	7785-70-8				Tricyclo[2.2.1.0(2,6)]heptane, 1,3,3-trimethyl-	917	488-97-1				Bicyclo[3.1.1]hept-2-ene, 3,6,6-trimethyl-	917	4889-83-2
Benzoic acid, 4-amino-, 4-hydroximino-2,2,6,6-tetramethyl-1-piperidinyl ester	120	6.01399	685	106801	0-00-0			757.11		Benzoic acid, 4-amino-, 4-hydroximino-2,2,6,6-tetramethyl-1-piperidinyl ester	685	0-00-0				Benzenemethanol, à-(1-phenylaminoethyl)-	683	42787-62-2				Benzoic acid, 4-amino-, 4-acetoxy-2,2,6,6-tetramethyl-1-piperidinyl ester	658	0-00-0				1H-Imidazo(4,5-d)pyridazine	641	273-00-7				4-Nitrophenylanthranilate	631	19176-60-4				3-Amino-2-hydroxy-3-phenylbutyramide	626	0-00-0				5-(2,2,2-Tri(2-cyanoethyl)acetyl)-2-methylpyridine	617	93650-31-8
Unknown 2	185	6.31161	383	174.00	13479-66-8			765.50		à-d-Glucopyranoside, methyl 3,4,6-tri-O-methyl-	383	13479-66-8				Benzamide, 2,6-difluoro-3-methyl-N-octyl-	344	0-00-0				5-endo-(Hydroxymethyl)-6-exo-methylbicyclo[2.2.1]hept-2-ene	341	18377-05-4				Butanoic acid, 2-methyl-, 2-methylbutyl ester	340	2445-78-5				Manganese, tetracarbonyl[3,3,3-trifluoro-2-formyl-1-methyl-1-propenyl-C,O]-, (OC-6-23)-	333	56211-38-2				Benzamide, 2,6-difluoro-3-methyl-N-hexyl-	332	0-00-0				1,3,4-thiadiazole-2,5-diamine, N2-methyl-N5-phenyl-	325	0-00-0
Benzene, (3-octylundecyl)-	85	6.31605	698	166190	5637-96-7			765.63		Benzene, (3-octylundecyl)-	698	5637-96-7				Methyl 3-O-benzyl-alpha-d-glucofuranoside 5,6-carbonate	676	16895-87-7				1-Benzyloxy-4-methyl-dodecan-3-ol	674	0-00-0				Benzene, (3-octylundecyl)-	670	5637-96-7				Octadecanoic acid, phenylmethyl ester	642	5531-65-7				Benzyl isopentyl ether	640	122-73-6				Methyl 2-O-benzyl-d-arabinofuranoside	631	0-00-0
Isoquinoline-4-carbonitrile, 2,3-diamino-1-thioxo-1,2,5,6,7,8-hexahydro-	171	6.55592	533	92.045	0-00-0			772.39		Isoquinoline-4-carbonitrile, 2,3-diamino-1-thioxo-1,2,5,6,7,8-hexahydro-	533	0-00-0				9-Cyanoacridine 10-oxide	471	10228-98-5				1,2-Naphthalenedione, 4-(phenylamino)-	455	27828-56-4				6-Cyanophenanthridine 5-oxide	410	27182-26-9				2-Amino-2-methylpropan-1-ol, N-pentafluoropropionyl	402	0-00-0				Pyridine, 2,4-dichloro-5-thiocyanato-	391	0-00-0				2,2,4,4,6,6-Hexamethylcyclotrisilazane	381	1009-93-4
Dichloroacetic acid, 2-tetrahydrofurylmethyl ester	71	6.6803	664	371083	4697-00-1			775.90		Dichloroacetic acid, 2-tetrahydrofurylmethyl ester	664	4697-00-1				Acetamide, N-tetrahydrofurfuryl-2,2-dichloro-	580	0-00-0				Fumaric acid, butyl tetrahydrofurfuryl ester	576	0-00-0				Diethylmalonic acid, monochloride, tetrahydrofurfuryl ester	566	0-00-0				Chloroacetic acid, 2-tetrahydrofurylmethyl ester	564	702-26-1				Fumaric acid, isobutyl tetrahydrofurfuryl ester	554	0-00-0				Formic acid, tetrahydrofurfuryl ester	547	0-00-0
Camphene	121	6.7336	936	9972733	79-92-5			777.41		Camphene	936	79-92-5				Bicyclo[2.2.1]heptane, 2,2-dimethyl-3-methylene-, (1S)-	921	5794-04-7				Camphene	908	79-92-5				Camphene	890	79-92-5				Camphene	890	79-92-5				Bicyclo[2.2.1]heptane, 7,7-dimethyl-2-methylene-	864	471-84-1				Bicyclo[2.2.1]heptane, 7,7-dimethyl-2-methylene-	862	471-84-1
Bis(trifluoromethyl)phosphino-dimethylarsine	171	6.74248	440	280.87	19863-20-8			777.66		Bis(trifluoromethyl)phosphino-dimethylarsine	440	19863-20-8				3-Buten-1-one, 1,4-diphenyl-	432	32363-55-6				m-Xylyl bromide	429	620-13-3				Malonic acid, butyl 8-chlorooctyl ester	424	0-00-0				Benzene, (1-methylnonyl)-	415	4537-13-7				p-n-Butylacetophenone	413	37920-25-5				Benzene, (2-chloro-1-methylethyl)-	412	824-47-5
2-Propenoic acid, 3-bicyclo[2.2.1]hept-5-en-2-yl-	66	6.76025	480	1064092	15222-64-7			778.16		2-Propenoic acid, 3-bicyclo[2.2.1]hept-5-en-2-yl-	480	15222-64-7				5-endo-(Hydroxymethyl)-6-exo-methylbicyclo[2.2.1]hept-2-ene	355	18377-05-4				1-Ethanone, 1-(3-bromobicyclo[2.2.1]hept-5-en-2-yl)	354	0-00-0				4,7-Methano-1H-indene, 2,3,3a,4,7,7a-hexahydro-	350	19398-83-5				4-Phenyl-2,4,6-triazatricyclo[5.2.1.0(2,6)]dec-8-ene-3,5-dione	345	15971-63-8				11,12-Dihydroxyseychellane	342	55823-65-9				Propanedinitrile	342	109-77-3
Tetrachloroethylene	171	7.12894	408	540.05	127-18-4			788.56		Tetrachloroethylene	408	127-18-4				Tetrachloroethylene	400	127-18-4				Tetrachloroethylene	399	127-18-4				8-[2-(4-Ethoxy-phenoxy)-ethylsulfanyl]-9H-purin-6-ylamine	395	0-00-0				2-(2,3,3,3-Tetrafluoro-2-methoxy-propionylamino)-benzoic acid	372	0-00-0				Propanoic acid, pentachloro-, methyl ester	371	813-46-7				Acetic acid, 5-bromo-2-penten-2-yl ester	356	0-00-0
Benzeneacetic acid, 1,1-dimethylethyl ester	119	7.21334	673	225477	16537-09-0			790.94		Benzeneacetic acid, 1,1-dimethylethyl ester	673	16537-09-0				Myrtenyl 3-methylvalerate	667	0-00-0				Myrtenyl 2-methyl butyrate	665	138530-44-6				Benzene, tert-butyl-	656	98-06-6				Benzene, tert-butyl-	634	98-06-6				o-Cymene	630	527-84-4				Myrtenyl isovalerate	628	33900-84-4
Unknown 3	171	7.2622	68	460.70	7440-37-1			792.31		Argon	68	7440-37-1				Dimethylfluoroamine	43	14722-43-1				Ethyl 5-hydroxy-1-phenyl-4-[phenyldiazenyl]-1H-pyrazole-3-carboxylate	41	0-00-0				1-{6-Methyl-3-[3-(4-nitrophenyl)propyl]-1H-pyrazolo[5,1-c][1,2,4]triazol-1-yl}ethanone	18	0-00-0				Difluoramine	11	10405-27-3				L-Homocysteine, S-[3-butoxy-3-oxo-2-[(trifluoroacetyl)amino]propyl]-N-(trifluoroacetyl)-, butyl ester, (R)-	10	55518-00-8				1H-Pyrazole, 5-chloro-4-iodo-3-methyl-1-phenyl-	8	0-00-0
Unknown 4	20	7.33327	68	135298	7440-37-1			794.32		Argon	68	7440-37-1				Propanoic acid, 2-hydroxy-2-methyl-, ethyl ester	45	80-55-7				Dimethylfluoroamine	44	14722-43-1				Ethyl 5-hydroxy-1-phenyl-4-[phenyldiazenyl]-1H-pyrazole-3-carboxylate	42	0-00-0				Propanoic acid, 2-hydroxy-2-methyl-, ethyl ester	41	80-55-7				2,3-Butanediol, 2,3-dimethyl-	40	76-09-5				2-Propanol, 2-methyl-	40	75-65-0
Hexanal	56	7.35548	843	1093643	66-25-1			794.95		Hexanal	843	66-25-1				Hexanal	833	66-25-1				Hexanal	827	66-25-1				Hexanal	820	66-25-1				Hexanal	806	66-25-1				Pentanal, 3-methyl-	746	15877-57-3				Pentanal, 3-methyl-	738	15877-57-3
Tetradecane, 1-chloro-	71	7.36881	639	391452	2425-54-9			795.32		Tetradecane, 1-chloro-	639	2425-54-9				Tetradecane, 1-chloro-	632	2425-54-9				Hexadecane, 1-chloro-	624	4860-03-1				Heptadecane, 2,6-dimethyl-	623	54105-67-8				Hexadecane, 1-chloro-	622	4860-03-1				Hexadecane, 1-chloro-	620	4860-03-1				Octadecane, 1-chloro-	616	3386-33-2
Sebacic acid, di(4-chloro-2-methylbenzyl) ester	185	7.39546	648	233.67	0-00-0			796.07		Sebacic acid, di(4-chloro-2-methylbenzyl) ester	648	0-00-0				Butylphosphonic acid, di(3-(2-methoxyethyl)nonyl) ester	533	0-00-0				Ethyl 2-amino-4-methylthiophene-3-carboxylate	517	43088-42-2				Sebacic acid, 4-chloro-2-methylbenzyl 2-methylhex-3-yl ester	497	0-00-0				[1,1'-Biphenyl]-4-ol, 3-amino-	494	1134-36-7				Butylphosphonic acid, isobutyl 3-(2-methoxyethyl)nonyl ester	473	0-00-0				Butylphosphonic acid, 3-(2-methoxyethyl)nonyl undecyl ester	472	0-00-0
2,6-Dimethyl-2-trans-6-octadiene	69	7.44877	600	292273	2609-23-6			797.58		2,6-Dimethyl-2-trans-6-octadiene	600	2609-23-6				1,5-Heptadiene, 2,3,6-trimethyl-	580	33501-88-1				1,5-Heptadiene, 3,3,5-trimethyl-	576	74630-29-8				Cyclopropane, 1,1-dimethyl-2-(2-propenyl)-	569	36939-15-8				2,6-Octadiene, 2,6-dimethyl-	569	2792-39-4				N-Cyano-3-methylbut-2-enamine	543	146072-39-1				2-Methyl-4-pentenoic acid	542	1575-74-2
2H-Chromene-3-carboxamide, 6-bromo-2-oxo-N-(furan-2-yl)methyl-	185	7.72861	415	850.00	0-00-0			803.78		2H-Chromene-3-carboxamide, 6-bromo-2-oxo-N-(furan-2-yl)methyl-	415	0-00-0				7-Propyl-3,4,5,6(2H)-tetrahydroazepine	363	3338-05-4				1H-Pyrrole-2,5-dione, 3-ethyl-4-methyl-	342	20189-42-8				N-(But-1-enyl)-pyrrolidin-2-one	341	0-00-0				Pentanoic acid, 4,4-dimethyl-3-oxo-, ethyl ester	339	17094-34-7				1H-1,2,4-Triazole, 3-propyl-	333	19932-60-6				1,3-Benzenediamine, 4-methoxy-	327	615-05-4
Bicyclo[3.1.1]heptane, 6,6-dimethyl-2-methylene-, (1S)-	93	7.75082	942	250769315	18172-67-3			804.21		Bicyclo[3.1.1]heptane, 6,6-dimethyl-2-methylene-, (1S)-	942	18172-67-3				á-Pinene	935	127-91-3				á-Pinene	906	127-91-3				Bicyclo[3.1.1]heptane, 6,6-dimethyl-2-methylene-, (1S)-	897	18172-67-3				á-Pinene	895	127-91-3				á-Pinene	894	127-91-3				á-Myrcene	886	123-35-3
Cyclobutylamine	33	7.87964	650	64347	2516-34-9			806.72		Cyclobutylamine	650	2516-34-9				1-Propanol, 2-methyl-	645	78-83-1				2-Propanone, 1-fluoro-	633	430-51-3				1-Propanol, 2-methyl-	611	78-83-1				Pyrimidine-2,4(1H,3H)-dione, 5-amino-6-nitroso-	601	0-00-0				Cyclobutylamine	589	2516-34-9				Cyclobutylamine	587	2516-34-9
Bicyclo[3.1.1]heptane, 6,6-dimethyl-2-methylene-, (1S)-	93	8.1817	944	35720830	18172-67-3			812.61		Bicyclo[3.1.1]heptane, 6,6-dimethyl-2-methylene-, (1S)-	944	18172-67-3				á-Pinene	939	127-91-3				Bicyclo[3.1.1]heptane, 6,6-dimethyl-2-methylene-, (1S)-	911	18172-67-3				á-Pinene	899	127-91-3				á-Pinene	897	127-91-3				á-Pinene	895	127-91-3				á-Myrcene	884	123-35-3
Benzene, n-butyl-	64	8.30608	769	120049	104-51-8			815.04		Benzene, n-butyl-	769	104-51-8				Benzene, n-butyl-	723	104-51-8				Benzene, n-butyl-	722	104-51-8				Benzene, n-butyl-	716	104-51-8				Bicyclo[3.1.0]hex-2-ene, 4-methylene-1-(1-methylethyl)-	714	36262-09-6				Benzene, hexyl-	710	1077-16-3				Benzene, pentyl-	705	538-68-1
Bicyclo[3.1.0]hex-2-ene, 4-methylene-1-(1-methylethyl)-	119	8.32385	921	9741583	36262-09-6			815.38		Bicyclo[3.1.0]hex-2-ene, 4-methylene-1-(1-methylethyl)-	921	36262-09-6				Bicyclo[3.1.0]hex-2-ene, 4-methylene-1-(1-methylethyl)-	843	36262-09-6				3-Thujen-2-ol, stereoisomer	814	3310-03-0				Bicyclo[3.1.0]hex-3-en-2-ol, 2-methyl-5-(1-methylethyl)-, (1à,2à,5à)-	797	97631-68-0				Bicyclo[3.1.0]hex-2-ene, 4-methylene-1-(1-methylethyl)-	794	36262-09-6				(1S,3S,5S)-1-Isopropyl-4-methylenebicyclo[3.1.0]hexan-3-yl acetate	790	139757-62-3				1,2,3,4,5,8-Hexahydronaphthalene	782	36231-13-7
Ethanone, 1-(1-cyclohexen-1-yl)-	136	8.55483	700	140874	932-66-1			819.89		Ethanone, 1-(1-cyclohexen-1-yl)-	700	932-66-1				Ethanone, 1-(1-cyclohexen-1-yl)-	699	932-66-1				Ethanone, 1-(2-methyl-2-cyclopenten-1-yl)-	688	1767-84-6				Ethanone, 1-(3-cyclohexen-1-yl)-	678	7353-76-6				5-Hexen-2-one, 5-methyl-3-methylene-	676	51756-18-4				(3aR,3bS,6S,6aR,6bS)-6-Isopropyl-3b-methyloctahydrocyclobuta[1,2:3,4]di[5]annulen-1(2H)-one	671	13844-03-6				Ethanone, 1-(1-cyclohexen-1-yl)-	669	932-66-1
Ethanone, 1-(1-cyclohexen-1-yl)-	84	8.63035	725	1218588	932-66-1			821.36		Ethanone, 1-(1-cyclohexen-1-yl)-	725	932-66-1				Ethanone, 1-(1-cyclohexen-1-yl)-	706	932-66-1				Ethanone, 1-(3-methylenecyclopentyl)-	706	54829-98-0				5-Hexen-2-one, 5-methyl-3-methylene-	704	51756-18-4				(Z)-2,2-Dimethyl-3-(3-methylpenta-2,4-dien-1-yl)oxirane	704	33281-83-3				Myroxide	699	28977-57-3				3,4-Pentadien-1-ol, 2,2-dimethyl-	689	4058-52-0
Unknown 5	171	8.63479	368	310.77	421-05-6			821.44		Acetonitrile, chlorodifluoro-	368	421-05-6				N-(Bromomethyl)phthalimide	345	5332-26-3				Trimethylene glycol monomethyl ether	336	1589-49-7				Phenanthrene	329	85-01-8				Carbon disulfide	329	75-15-0				Thiazolium, 3-(4-chlorophenyl)-4-hydroxy-2-phenyl-, hydroxide, inner salt	327	26245-44-3				2-Propanone, 1,1,1-trifluoro-	326	421-50-1
Bicyclo[3.1.0]hex-2-ene, 4-methylene-1-(1-methylethyl)-	119	8.65256	920	4902323	36262-09-6			821.79		Bicyclo[3.1.0]hex-2-ene, 4-methylene-1-(1-methylethyl)-	920	36262-09-6				Bicyclo[3.1.0]hex-2-ene, 4-methylene-1-(1-methylethyl)-	826	36262-09-6				3-Thujen-2-ol, stereoisomer	819	3310-03-0				Bicyclo[3.1.0]hex-3-en-2-ol, 2-methyl-5-(1-methylethyl)-, (1à,2à,5à)-	811	97631-68-0				Bicyclo[3.1.0]hex-2-ene, 4-methylene-1-(1-methylethyl)-	789	36262-09-6				(1S,3S,5S)-1-Isopropyl-4-methylenebicyclo[3.1.0]hexan-3-yl acetate	783	139757-62-3				cis-Pinen-3-ol	781	0-00-0
Phosphinous amide, N,N-dimethyl-P,P-bis(1-methylethyl)-	76	8.67921	565	16777	72740-05-7			822.31		Phosphinous amide, N,N-dimethyl-P,P-bis(1-methylethyl)-	565	72740-05-7				N,N,N',N'-Tetrakis(2-hydroxyethyl)ethylenediamine	384	140-07-8				Acetamide, N-(aminothioxomethyl)-	366	591-08-2				Carbon disulfide	359	75-15-0				N-Methyl-N'-nitroguanidine	349	4245-76-5				Phosphine, tris(1-methylethyl)-	345	6476-36-4				Phosphine, (1,1-dimethylethyl)bis(1-methylethyl)-	344	51567-05-6
2,4-Dimethylpentan-3-yl (E)-2-methylbut-2-enoate	83	8.73251	701	3423705	0-00-0			823.35		2,4-Dimethylpentan-3-yl (E)-2-methylbut-2-enoate	701	0-00-0				Furan, 2-methoxy-	696	25414-22-6				Furan, 2-methoxy-	686	25414-22-6				Binapacryl	657	485-31-4				2,4-Azetidinedione, 3,3-diethyl-1-methyl-	606	69315-91-9				1H-Pyrazole, 4,5-dihydro-5,5-dimethyl-	605	4320-85-8				2,2,3,3,4,4-Hexamethyltetrahydrofuran	604	0-00-0
Ethanone, 1-(1-cyclohexen-1-yl)-	81	8.77693	866	12147702	932-66-1			824.22		Ethanone, 1-(1-cyclohexen-1-yl)-	866	932-66-1				Ethanone, 1-(1-cyclohexen-1-yl)-	861	932-66-1				Ethanone, 1-(3-cyclohexen-1-yl)-	846	7353-76-6				Ethanone, 1-(1-cyclohexen-1-yl)-	843	932-66-1				Ethanone, 1-(1-cyclohexen-1-yl)-	813	932-66-1				Ethanone, 1-(3-methylenecyclopentyl)-	812	54829-98-0				Ethanone, 1-(2-methyl-2-cyclopenten-1-yl)-	801	1767-84-6
Pyridinium, 1-ethyl-, hydroxide	108	8.81247	756	18347	0-00-0			824.91		Pyridinium, 1-ethyl-, hydroxide	756	0-00-0				Carbamic acid, methyl-, 3-methylphenyl ester	646	1129-41-5				Pyrimidine, 4,5-dimethyl-	621	694-81-5				Carbonic acid, butyl 3-methylphenyl ester	617	0-00-0				Carbonic acid, propyl 3-methylphenyl ester	613	0-00-0				4-[4-[(2-Hydroxybenzoyl)amino]anilino]-4-oxobut-2-enoic acid	608	0-00-0				Pyridine, 4-ethyl-, 1-oxide	605	14906-55-9
Bicyclo[3.3.0]octane, 3,7-bis(ethylidene)-	93	9.04345	650	208246	0-00-0			829.41		Bicyclo[3.3.0]octane, 3,7-bis(ethylidene)-	650	0-00-0				trans-á-Ocimene	624	3779-61-1				Tricyclo[3.2.2.0]nonane-2-carboxylic acid	619	33101-05-2				3-Carene	617	13466-78-9				Tricyclo[2.2.1.0(2,6)]heptane, 1,3,3-trimethyl-	617	488-97-1				1,5-Heptadiene, 2,5-dimethyl-3-methylene-	614	74663-83-5				Spiro[2.2]pentane-1-carboxylic acid, 2-cyclopropyl-2-methyl-	608	0-00-0
1-Butanol	56	9.30109	934	3070957	71-36-3			834.43		1-Butanol	934	71-36-3				1-Butanol	919	71-36-3				1-Butanol	860	71-36-3				Formic acid, butyl ester	858	592-84-7				1-Butanol	847	71-36-3				Formic acid, butyl ester	833	592-84-7				1-Butanol	831	71-36-3
Unknown 6	185	9.39882	379	165.00	1134-36-7			836.34		[1,1'-Biphenyl]-4-ol, 3-amino-	379	1134-36-7				Pyrazine, ethenyl-	328	4177-16-6				2-Methyl-2H-pyrazole-3-carboxylic acid, [1-(4-nitrophenyl)ethylidene]hydrazide	323	0-00-0				Silane, trimethyl-2-naphthalenyl-	300	18052-85-2				4-Oxo-4-[N'-(5-p-tolyl-2H-pyrazole-3-carbonyl)-hydrazino]-but-2-enoic acid	260	0-00-0				Cyclobutanecarbonitrile	259	4426-11-3				Azetidine, 1-benzoyl-3-ethenyl-	258	118973-03-8
5-([(3-Fluorophenyl)amino]methyl)-2-[(2-fluorophenyl)methyl]-2,3-dihydro-1H-1,2,4-triazol-3-one	111	9.54096	646	2844966	0-00-0			839.11		5-([(3-Fluorophenyl)amino]methyl)-2-[(2-fluorophenyl)methyl]-2,3-dihydro-1H-1,2,4-triazol-3-one	646	0-00-0				5-([(4-Fluorophenyl)amino]methyl)-2-[(4-fluorophenyl)methyl]-1H-1,2,4-triazol-3-one	643	0-00-0				Cyclopentanecarboxylic acid, 3-(3-fluorophenylcarbamoyl)-1,2,2-trimethyl-	608	0-00-0				2,3-Dimethyl-5-(2,6,10-trimethylundecyl) furan	606	166773-56-4				Cyclopropene, 1,2-dichloro-3,3-difluoro-	604	6262-45-9				Methoxy(methyl)chlorosilane	579	18151-27-4				Carbanilonitrile, p-fluoro-	568	14213-19-5
á-Myrcene	81	9.63869	801	468821	123-35-3			841.01		á-Myrcene	801	123-35-3				á-Myrcene	790	123-35-3				Bicyclo[3.1.1]heptane, 6,6-dimethyl-2-methylene-, (1S)-	778	18172-67-3				á-Pinene	776	127-91-3				á-Myrcene	772	123-35-3				á-Pinene	759	127-91-3				Trifluoroacetyl-lavandulol	754	28673-24-7
Naphthalene, 1-phenyl-	185	9.65645	558	152.31	605-02-7			841.36		Naphthalene, 1-phenyl-	558	605-02-7				4,5,6,7-Tetrafluoro-2-methyl-1H-benzoimidazole	531	81430-75-3				1,4-Ethenoanthracene, 1,4-dihydro-	530	27765-96-4				9,10-ethenoanthracene, 9,10-dihydro-	529	0-00-0				Naphthalene, 1-phenyl-	528	605-02-7				Acephenanthrylene, 4,5-dihydro-	525	6232-48-0				Naphthalene, 1-phenyl-	522	605-02-7
Hexane, 3,4-bis(1,1-dimethylethyl)-2,2,5,5-tetramethyl-	57	9.72753	744	2771134	62850-21-9			842.75		Hexane, 3,4-bis(1,1-dimethylethyl)-2,2,5,5-tetramethyl-	744	62850-21-9				1-Penten-3-ol	711	616-25-1				di-tert-Butyl dicarbonate	698	24424-99-5				1-Penten-3-ol	691	616-25-1				Benzaldehyde, 4-chloro-3-nitro-, tert-butoxycarbonylhydrazone	687	339318-56-8				1-Penten-3-ol	673	616-25-1				di-tert-Butyl dicarbonate	666	24424-99-5
Unknown 7	185	9.81193	353	188.99	0-00-0			844.39		2-(2-Ethyl-piperidin-1-yl)-N-(2-phenoxy-phenyl)-acetamide	353	0-00-0				Methyl 4-nitrophenyl sulfoxide	347	940-12-5				2-Carbmethoxy-5-hydroxyquinuclidine	345	0-00-0				Succinic acid, 10-chlorodecyl hexyl ester	343	0-00-0				5-Hydroxy-4-nitroguaiacol	342	100960-04-1				Benzene, 1,4-dibromo-2-nitro-	338	3460-18-2				1-(4-Cyclohexyl-phenoxy)-3-(2,6-dimethyl-piperidin-1-yl)-propan-2-ol	335	0-00-0
á-Myrcene	92	9.82525	925	11647946	123-35-3			844.65		á-Myrcene	925	123-35-3				á-Pinene	889	127-91-3				á-Pinene	883	127-91-3				Bicyclo[3.1.1]heptane, 6,6-dimethyl-2-methylene-, (1S)-	880	18172-67-3				Bicyclo[3.1.1]heptane, 6,6-dimethyl-2-methylene-, (1S)-	880	18172-67-3				Bicyclo[3.1.0]hexane, 4-methylene-1-(1-methylethyl)-	873	3387-41-5				á-Myrcene	872	123-35-3
2-Methyl-6-(p-tolyl)hept-2-en-4-ol	119	10.1229	738	2501257	38142-57-3			850.45		2-Methyl-6-(p-tolyl)hept-2-en-4-ol	738	38142-57-3				Benzene, 1-methyl-3-(1-methylethyl)-	707	535-77-3				p-Cymene	704	99-87-6				1,3-Benzenediol, O-(4-methylbenzoyl)-O'-propoxycarbonyl-	701	0-00-0				1,2-Benzenediol, O-(4-methylbenzoyl)-O'-propoxycarbonyl-	696	0-00-0				o-Cymene	693	527-84-4				Benzene, 1-methyl-3-(1-methylethyl)-	692	535-77-3
(+)-4-Carene	121	10.2028	923	29232808	29050-33-7			852.01		(+)-4-Carene	923	29050-33-7				Cyclohexene, 1-methyl-4-(1-methylethylidene)-	908	586-62-9				1,3-Cyclohexadiene, 1-methyl-4-(1-methylethyl)-	905	99-86-5				Bicyclo[2.2.1]hept-2-ene, 1,7,7-trimethyl-	905	464-17-5				4-Terpinenyl acetate	898	4821-04-9				(+)-2-Carene	894	0-00-0				Cyclohexene, 1-methyl-4-(1-methylethylidene)-	892	586-62-9
Cyclopentasiloxane, decamethyl-	71	10.3183	719	602412	541-02-6			854.26		Cyclopentasiloxane, decamethyl-	719	541-02-6				Cyclopentasiloxane, decamethyl-	714	541-02-6				Cyclopentasiloxane, decamethyl-	714	541-02-6				3,4-Dihydroxymandelic acid, ethyl ester, tri-TMS	620	0-00-0				2,6-Dihydroxybenzoic acid, 3TMS derivative	611	3782-85-2				2,6-Dihydroxybenzoic acid, 3TMS derivative	611	3782-85-2				Benzeneethanamine, N-[(pentafluorophenyl)methylene]-á,3,4-tris[(trimethylsilyl)oxy]-	605	55429-13-5
2-Pyrazinecarboxylic acid, 6-hydroxy, methyl ester	220	10.3272	512	1352.6	13924-98-6			854.44		2-Pyrazinecarboxylic acid, 6-hydroxy, methyl ester	512	13924-98-6				DL-Alanine, N-methyl-N-(byt-3-yn-1-yloxycarbonyl)-, pentyl ester	440	0-00-0				DL-Alanine, N-methyl-N-(byt-3-yn-1-yloxycarbonyl)-, hexyl ester	436	0-00-0				2,4(1H,3H)-Pyrimidinedione, 1,3,6-trimethyl-	414	13509-52-9				Methyl 3-amino-2-pyrazinecarboxylate	388	16298-03-6				1-Cyclohexene-1-carboxylic acid, 3-oxo-, methyl ester	387	54396-74-6				Imidazole-4,5-dicarboxamide	384	83-39-6
Cyclopentasiloxane, decamethyl-	73	10.3405	955	2319449	541-02-6			854.70		Cyclopentasiloxane, decamethyl-	955	541-02-6				Cyclopentasiloxane, decamethyl-	929	541-02-6				Cyclopentasiloxane, decamethyl-	905	541-02-6				N-(Trifluoroacetyl)-N,O,O',O''-tetrakis(trimethylsilyl)norepinephrine	745	0-00-0				2,5-Dihydroxybenzoic acid, 3TMS derivative	715	3618-20-0				2,5-Dihydroxybenzoic acid, 3TMS derivative	713	3618-20-0				N-(Trifluoroacetyl)-O,O',O''-tris(trimethylsilyl)norepinephrine	709	0-00-0
Heptanal	57	10.3672	776	1084030	111-71-7			855.22		Heptanal	776	111-71-7				Heptanal	767	111-71-7				Heptanal	756	111-71-7				Heptanal	750	111-71-7				Heptanal	737	111-71-7				Hexanal, 3-methyl-	708	19269-28-4				Cyclohexanone, 2-hydroxy-	688	533-60-8
2-(2-Naphthyl)-1,2-propanediol	171	10.3761	442	1439.4	76561-81-4			855.39		2-(2-Naphthyl)-1,2-propanediol	442	76561-81-4				Benzoic acid, 2,6-difluoro-4-methoxy-, methyl ester	441	84937-82-6				2-Naphthalenecarboxylic acid, 3-hydroxy-, hydrazide	413	5341-58-2				Indole-3-lactic acid, 3TMS derivative	408	55319-91-0				Pterosin T	396	56227-01-1				Pyrene	390	129-00-0				2-Naphthalenecarboxylic acid, 3-hydroxy-, hydrazide	385	5341-58-2
D-Limonene	135	10.5804	891	173561	5989-27-5			859.37		D-Limonene	891	5989-27-5				Limonene	885	138-86-3				Cyclohexene, 1-methyl-5-(1-methylethenyl)-, (R)-	883	1461-27-4				D-Limonene	876	5989-27-5				Limonene	874	138-86-3				Cyclohexanol, 1-methyl-4-(1-methylethenyl)-, acetate	866	10198-23-9				D-Limonene	865	5989-27-5
N-Ethyl-p-toluidine	120	10.6248	537	129068	622-57-1			860.24		N-Ethyl-p-toluidine	537	622-57-1				Benzenamine, N-ethyl-2-methyl-	520	94-68-8				Benzenamine, N-ethyl-3-methyl-	517	102-27-2				Benzenamine, 2-ethyl-6-methyl-	514	24549-06-2				N-Ethyl-p-toluidine	506	622-57-1				Benzenamine, N-ethyl-3-methyl-	491	102-27-2				2-Methyl-6-(4-methylenecyclohex-2-en-1-yl)hept-2-en-4-one	489	82508-14-3
Cyclopentanone, 2-(1-methylpropyl)-	84	10.6426	738	2634933	6376-92-7			860.58		Cyclopentanone, 2-(1-methylpropyl)-	738	6376-92-7				Pyrrolidine, 2-butyl-1-methyl-	734	3447-03-8				1-(1,1-Dioxo-tetrahydro-1.lambda.(6)-thiophene-3-sulfonyl)-piperidine	723	0-00-0				2-Butenal, 2-methyl-	723	1115-11-3				1H-Imidazole, 4,5-dihydro-2-methyl-	703	534-26-9				7-Chloro-1,3,4,10-tetrahydro-10-hydroxy-1-[[2-[1-pyrrolidinyl]ethyl]imino]-3-[3-(trifluoromethyl)phenyl]-9(2H)-acridinone	703	80092-53-1				Ethanone, 1-cyclopropyl-2-(1-pyrrolidinyl)-	690	0-00-0
1,3,8-p-Menthatriene	119	10.6781	768	4324187	18368-95-1			861.28		1,3,8-p-Menthatriene	768	18368-95-1				1,3,8-p-Menthatriene	767	18368-95-1				p-Mentha-1,5,8-triene	757	21195-59-5				2,6-Dimethyl-1,3,5,7-octatetraene, E,E-	754	460-01-5				2,6-Dimethyl-1,3,5,7-octatetraene, E,E-	746	460-01-5				Benzene, 4-ethyl-1,2-dimethyl-	741	934-80-5				Benzene, 2-ethyl-1,4-dimethyl-	740	1758-88-9
D-Limonene	68	10.7492	950	87798522	5989-27-5			862.66		D-Limonene	950	5989-27-5				D-Limonene	943	5989-27-5				D-Limonene	942	5989-27-5				D-Limonene	936	5989-27-5				Cyclohexene, 4-ethenyl-1,4-dimethyl-	898	1743-61-9				Cyclohexene, 1-methyl-5-(1-methylethenyl)-, (R)-	898	1461-27-4				Limonene	895	138-86-3
2,2'-Dipyridylamine	171	10.8602	830	705.61	1202-34-2			864.83		2,2'-Dipyridylamine	830	1202-34-2				2,2'-Dipyridylamine	827	1202-34-2				2,2'-Dipyridylamine	810	1202-34-2				Dodecanoic acid, 4-biphenyl ester	802	0-00-0				2,2'-Dipyridylamine	798	1202-34-2				Nonanoic acid, 4-biphenyl ester	798	0-00-0				Sebacic acid, nonyl 4-phenylphenyl ester	797	0-00-0
Bicyclo[3.1.0]hex-2-ene, 4-methyl-1-(1-methylethyl)-	108	11.0024	929	345485	28634-89-1			867.60		Bicyclo[3.1.0]hex-2-ene, 4-methyl-1-(1-methylethyl)-	929	28634-89-1				á-Phellandrene	919	555-10-2				á-Phellandrene	904	555-10-2				Bicyclo[3.1.0]hexane, 4-methylene-1-(1-methylethyl)-	889	3387-41-5				Cyclohexene, 4-methylene-1-(1-methylethyl)-	880	99-84-3				á-Phellandrene	873	555-10-2				Bicyclo[3.1.0]hexane, 4-methylene-1-(1-methylethyl)-	873	3387-41-5
Undecane, 2,6-dimethyl-	170	11.0601	569	66906	17301-23-4			868.72		Undecane, 2,6-dimethyl-	569	17301-23-4				Decane, 4-methyl-	562	2847-72-5				Undecane, 4,6-dimethyl-	561	17312-82-2				Undecane, 5-methyl-	557	1632-70-8				Undecane	556	1120-21-4				Undecane	554	1120-21-4				8-Hydroxy-2,2,8-trimethyldeca-5,9-dien-3-one	552	83040-92-0
1H-Benzimidazole	118	11.1268	685	16402	51-17-2			870.02		1H-Benzimidazole	685	51-17-2				Indoline, 2-(hydroxydiphenylmethyl)-	683	0-00-0				2-Benzimidazolecarboxylic acid	631	2849-93-6				Dimethylmalonic acid, octyl 3-phenylpropyl ester	619	0-00-0				Diethylmalonic acid, octyl 3-phenylpropyl ester	618	0-00-0				1H-Isoindole, 2,3-dihydro-	617	496-12-8				Dimethylmalonic acid, dodecyl 3-phenylpropyl ester	610	0-00-0
2-Butenoic acid, 2-methyl-, 3,7-dimethyl-2,6-octadienyl ester, (E,Z)-	68	11.1712	605	1292501	93981-55-6			870.89		2-Butenoic acid, 2-methyl-, 3,7-dimethyl-2,6-octadienyl ester, (E,Z)-	605	93981-55-6				(Z)-3,7-Dimethylocta-2,6-dien-1-yl palmitate	576	122569-17-9				Succinic acid, cyclohexylmethyl neryl ester	574	0-00-0				Malonic acid, methyl ester 3,7-dimethyl-1,6-octadien-3-yl ester	569	0-00-0				Geranyl angelate	566	0-00-0				(E)-3,7-Dimethylocta-2,6-dien-1-yl palmitate	563	3681-73-0				Cyclohexane, 1-methylene-4-(1-methylethenyl)-	562	499-97-8
Carbon disulfide	76	11.1756	461	14822	75-15-0			870.97		Carbon disulfide	461	75-15-0				2-Butynedinitrile	434	1071-98-3				Monobutyl carbonotrithioate	403	44747-15-1				Pentaerythritol Tetranitrate	358	78-11-5				Mono-sec-butyl carbonotrithioate	349	67395-45-3				Thiourea	338	62-56-6				Carbonic acid, monoamide, N-methyl-, octyl ester	309	0-00-0
2,6-Dimethyl-1,3,5,7-octatetraene, E,E-	119	11.2556	912	48210344	460-01-5			872.53		2,6-Dimethyl-1,3,5,7-octatetraene, E,E-	912	460-01-5				2,6-Dimethyl-1,3,5,7-octatetraene, E,E-	896	460-01-5				Cycloheptane, 1,3,5-tris(methylene)-	874	68284-24-2				1,3,8-p-Menthatriene	873	18368-95-1				1,3,8-p-Menthatriene	865	18368-95-1				p-Mentha-1,5,8-triene	865	21195-59-5				1,4-Cyclohexadiene, 3-ethenyl-1,2-dimethyl-	856	62338-57-2
Dimethylphosphinic fluoride	124	11.3711	580	371129	753-70-8			874.78		Dimethylphosphinic fluoride	580	753-70-8				Cyclopentene, 1,5-dimethyl-	478	16491-15-9				1-[4-(Chloro-difluoro-methoxy)-phenyl]-3-[(furan-2-ylmethyl)-amino]-pyrrolidine-2,5-dione	477	0-00-0				3-(2,2,4-Trimethylcyclohex-3-enyl)prop-2-enoic acid	476	0-00-0				3,3'-Thiobis[N-furfurylpropionamide)	473	315677-74-8				trans-2,7-Dimethyl-4,6-octadien-2-ol	467	0-00-0				3-Cyclohexen-1-one, 2,5,5-trimethyl-	466	58795-34-9
Furfurylmethylamphetamine	138	11.7575	731	322328	13445-60-8			882.32		Furfurylmethylamphetamine	731	13445-60-8				Furan, 2-pentyl-	709	3777-69-3				Furan, 2-pentyl-	695	3777-69-3				Furan, 2-hexyl-	635	3777-70-6				Furan, 2-pentyl-	608	3777-69-3				2-Butanone, 1-(2-furanyl)-	599	4208-63-3				1-[4-(4-tert-Butyl-spirocyclohexyl)-11-oxa-3-aza-tricyclo[6.2.1.0(1,6)]undec-9-en-3-yl]-2,2,2-trifluoro-ethanone	598	0-00-0
Bicyclo[3.1.0]hex-2-ene, 2-methyl-5-(1-methylethyl)-	99	11.8686	759	112575	2867-05-2			884.48		Bicyclo[3.1.0]hex-2-ene, 2-methyl-5-(1-methylethyl)-	759	2867-05-2				Bicyclo[3.1.1]hept-2-ene, 3,6,6-trimethyl-	756	4889-83-2				à-Phellandrene	749	99-83-2				Bicyclo[3.1.0]hex-2-ene, 4-methyl-1-(1-methylethyl)-	727	28634-89-1				(1R)-2,6,6-Trimethylbicyclo[3.1.1]hept-2-ene	726	7785-70-8				à-Phellandrene	725	99-83-2				à-Pinene	722	80-56-8
(ü(5)-Cyclopentadienyl)(ü(4)-5-methyl-1,3-cyclopentadiene)cobalt	171	11.8775	475	159.00	0-00-0			884.66		(ü(5)-Cyclopentadienyl)(ü(4)-5-methyl-1,3-cyclopentadiene)cobalt	475	0-00-0				Methyl 2à-carboxymethyl-3á-hydroxy-nor-A(1)-lup-20(29)-en-28-oate	369	2830-30-0				Pyrazine, trimethyl-	367	14667-55-1				Pyrazine, trimethyl-	362	14667-55-1				A(1)-Norlup-20(29)-en-28-oic acid, 3-(acetyloxy)-2-formyl-, methyl ester	354	75714-78-2				Pyrazine, trimethyl-	353	14667-55-1				A(1)-Norlup-20(29)-en-28-oic acid, 2-formyl-3-hydroxy-, methyl ester	351	67594-78-9
Carbonyl sulfide	185	11.8908	466	166.00	463-58-1			884.92		Carbonyl sulfide	466	463-58-1				2-Amino-1,3-propanediol	447	534-03-2				Urea	396	57-13-6				2-Amino-1,3-propanediol	388	534-03-2				Hydrazinecarbothioamide, 2-(2-thienylmethylene)-	379	5351-91-7				Butanoic acid, 4-chloro-	359	627-00-9				Urea	327	57-13-6
[1,1'-Biphenyl]-4-ol, 3-amino-	185	11.9308	454	366.00	1134-36-7			885.70		[1,1'-Biphenyl]-4-ol, 3-amino-	454	1134-36-7				1-Formyl-2-phenyl-5-methyl-pyrrole	425	124647-56-9				2H-1-Benzopyran-3-carbonitrile, 4-methyl-2-oxo-	418	24526-69-0				2H-1-Benzopyran-3-carbonitrile, 4-methyl-2-oxo-	418	24526-69-0				Methanol, [(4-nitrophenyl)sulfonyl]-, 4-methylbenzenesulfonate	416	31081-08-0				[1,1'-Biphenyl]-4-ol, 3-amino-	407	1134-36-7				[1,1'-Biphenyl]-4-ol, 3-amino-	393	1134-36-7
1,2-Benzenediol, o-(4-methoxybezoyl)-o'-(5-chlorovaleryl)-	135	12.0152	855	50956	0-00-0			887.34		1,2-Benzenediol, o-(4-methoxybezoyl)-o'-(5-chlorovaleryl)-	855	0-00-0				1,3-Benzenediol, o-(2-methoxybenzoyl)-o'-ethoxycarbonyl-	848	0-00-0				1,2-Benzenediol, O-(2-methoxybenzoyl)-O'-(propargyloxycarbonyl)-	848	0-00-0				1,3-Benzenediol, o-methoxycarbonyl-o'-(2-methoxybenzoyl)-	847	0-00-0				1,2-Benzenediol, O-(2-methoxybenzoyl)-O'-(methoxycarbonyl)-	845	0-00-0				1,3-Benzenediol, o-(2-methoxybenzoyl)-o'-propargyloxycarbonyl-	841	0-00-0				2-Methoxybenzoic acid, 2-biphenyl ester	841	0-00-0
Bicyclo[3.1.0]hexan-3-ol, 4-methylene-1-(1-methylethyl)-, [1S-(1à,3á,5à)]-	110	12.1085	605	268164	471-16-9			889.16		Bicyclo[3.1.0]hexan-3-ol, 4-methylene-1-(1-methylethyl)-, [1S-(1à,3á,5à)]-	605	471-16-9				trans-p-mentha-1(7),8-dien-2-ol	592	0-00-0				(2R,5S)-2-Methyl-5-(prop-1-en-2-yl)-2-vinyltetrahydrofuran	587	54750-69-5				o-Toluic acid, dodec-9-ynyl ester	579	0-00-0				p-Mentha-1(7),8-dien-2-ol	576	35907-10-9				cis-p-mentha-1(7),8-dien-2-ol	576	0-00-0				cis-p-Mentha-2,8-dien-1-ol	573	3886-78-0
ç-Terpinene	136	12.1262	909	23295106	99-85-4			889.51		ç-Terpinene	909	99-85-4				ç-Terpinene	905	99-85-4				4-Terpinenyl acetate	905	4821-04-9				ç-Terpinene	890	99-85-4				ç-Terpinene	885	99-85-4				Cyclohexene, 3-methyl-6-(1-methylethylidene)-	872	586-63-0				ç-Terpinene	869	99-85-4
3-Carene	122	12.1573	678	3023519	13466-78-9			890.11		3-Carene	678	13466-78-9				Cyclohexene, 3-methyl-6-(1-methylethylidene)-	675	586-63-0				Cyclohexene, 1-methyl-4-(1-methylethylidene)-	665	586-62-9				2-Carene	664	554-61-0				Bicyclo[2.2.1]hept-2-ene, 1,7,7-trimethyl-	663	464-17-5				(+)-3-Carene	662	498-15-7				Cyclohexene, 3-methyl-6-(1-methylethylidene)-	660	586-63-0
Threo-2-methyl-3,4-dibromo-2-butanol	171	12.1884	593	534.00	0-00-0			890.72		Threo-2-methyl-3,4-dibromo-2-butanol	593	0-00-0				4-O-Acetyl-2,5-di-O-methyl-3,6-dideoxy-d-gluconitrile	584	0-00-0				2,3-Butanediol, 2,3-dimethyl-	561	76-09-5				N-Formyl-d-threo-O-methylthreonine	543	0-00-0				4-Methoxy-1-pentene	511	98386-09-5				2,3-Butanediol, 2,3-dimethyl-	509	76-09-5				Pentane, 2-methoxy-	465	6795-88-6
p-Mentha-1,5,8-triene	134	12.2017	862	9032003	21195-59-5			890.98		p-Mentha-1,5,8-triene	862	21195-59-5				1,3,8-p-Menthatriene	855	18368-95-1				2,6-Dimethyl-1,3,5,7-octatetraene, E,E-	831	460-01-5				2,6-Dimethyl-1,3,5,7-octatetraene, E,E-	825	460-01-5				1,3,8-p-Menthatriene	818	18368-95-1				Tetracyclo[3.3.1.1(1,8).0(2,4)]decane	808	0-00-0				Cycloheptane, 1,3,5-tris(methylene)-	806	68284-24-2
3-Penten-1-ol	86	12.255	604	217843	39161-19-8			892.02		3-Penten-1-ol	604	39161-19-8				3-Penten-1-ol	602	39161-19-8				n-Butyl cyanoacetate	584	5459-58-5				3-Penten-1-ol, (E)-	584	764-37-4				3-Buten-1-ol, 3-methyl-	573	763-32-6				3-Penten-1-ol, (Z)-	571	764-38-5				3-Buten-1-ol, 3-methyl-	570	763-32-6
Styrene	104	12.3528	774	2100113	100-42-5			893.92		Styrene	774	100-42-5				Butanedioic acid, phenyl-	756	635-51-8				1,3,5,7-Cyclooctatetraene	722	629-20-9				1,3,5,7-Cyclooctatetraene	713	629-20-9				Styrene	710	100-42-5				Styrene	707	100-42-5				Benzeneethanamine, N-[(4-hydroxy)hydrocinnamoyl]-	706	106827-59-2
1,3,6-Octatriene, 3,7-dimethyl-, (Z)-	80	12.375	930	4680968	3338-55-4			894.35		1,3,6-Octatriene, 3,7-dimethyl-, (Z)-	930	3338-55-4				á-Ocimene	929	13877-91-3				1,3,7-Octatriene, 3,7-dimethyl-	910	502-99-8				1,3,6-Octatriene, 3,7-dimethyl-, (Z)-	901	3338-55-4				3-Carene	896	13466-78-9				trans-á-Ocimene	893	3779-61-1				(+)-3-Carene	892	498-15-7
1-Pentanol	70	12.3883	839	1719416	71-41-0			894.61		1-Pentanol	839	71-41-0				1-Pentanol	825	71-41-0				1-Pentanol	802	71-41-0				Formic acid, pentyl ester	772	638-49-3				1-Pentanol	770	71-41-0				1-Butanol, 3-methyl-	755	123-51-3				Formic acid, pentyl ester	745	638-49-3
7-((3S,5R,7aS)-5-Methylhexahydro-1H-pyrrolizin-3-yl)heptan-2-ol	124	12.5127	548	70294	151805-19-5			897.04		7-((3S,5R,7aS)-5-Methylhexahydro-1H-pyrrolizin-3-yl)heptan-2-ol	548	151805-19-5				3-Methyl-5-nonylpyrrolizidine	542	0-00-0				Benzoic acid, 4-amino-, 2,2,6,6-tetramethyl-4-piperidinyl ester	541	0-00-0				3-Cyclopentylpropionic acid, 4-methoxyphenyl ester	538	0-00-0				3-Methyl-5-(8-nonenyl)pyrrolizidine	503	0-00-0				ç-Aminobutyryl-L-histidine	500	3650-73-5				Fumaric acid, 2-methoxyphenyl dodec-2-en-1-yl ester	484	0-00-0
3-Butene-1,2-diol, 1-(2-furanyl)-	185	12.6015	612	150.45	19261-13-3			898.77		3-Butene-1,2-diol, 1-(2-furanyl)-	612	19261-13-3				Propennitrile, 3-ethoxy-2-(2-thienylmethylsulfonyl)-	569	0-00-0				Fenproporex	551	15686-61-0				2-Pyrazoline, 1-isobutyl-3-methyl-	549	26964-53-4				Thiophene, 2-hexyl-	548	18794-77-9				Thiophene, 2-pentyl-	535	4861-58-9				Thiophene, 2-heptyl-	522	18794-78-0
Thiophene, 2-butyl-	140	12.6104	515	50818	1455-20-5			898.94		Thiophene, 2-butyl-	515	1455-20-5				Thiophen-2-methylamine, N-decyl-N-methyl	499	0-00-0				Thiophene, 2-(2-methylpropyl)-	491	32741-05-2				7-Ethyl-4-tridecen-6-one isomer 1	477	0-00-0				Succinic acid, 4-methylthiophenyl octadecyl ester	468	0-00-0				4-Hepten-3-one, 2,6-dimethyl-	468	56259-14-4				9-methylheptadecane	466	26741-18-4
Benzaldehyde, 4-chloro-3-nitro-, tert-butoxycarbonylhydrazone	57	12.6992	788	209907	339318-56-8			900.63		Benzaldehyde, 4-chloro-3-nitro-, tert-butoxycarbonylhydrazone	788	339318-56-8				Hexane, 3,4-bis(1,1-dimethylethyl)-2,2,5,5-tetramethyl-	783	62850-21-9				Acetic acid, [(1,1-dimethylethyl)thio]-	761	24310-22-3				Thiolane-3,3,4,4-tetracarbonitrile, 2,5-di-tert-butyl-	724	0-00-0				di-tert-Butyl dicarbonate	720	24424-99-5				Trimethylaluminum	713	75-24-1				Sulfurous acid, butyl isobutyl ester	689	0-00-0
Benzo[1,2-c:3,4-c':5,6-c'']tris[1,2,5]oxadiazole	171	12.7659	544	161.00	16279-15-5			901.83		Benzo[1,2-c:3,4-c':5,6-c'']tris[1,2,5]oxadiazole	544	16279-15-5				Propanamide, 2,2-dimethyl-N-(2'-t-butylcarbonylphenyl)-	538	0-00-0				Succinic acid, diamide, N,N'-diethyl-N,N'-diphenyl-	530	0-00-0				1-[(2-Bromo-phenyl)-(2,2-dimethyl-propionyloxy)-methyl]-3,4-dihydro-1H-isoquinoline-2-carboxylic acid, ethyl ester	518	0-00-0				2,2,4,4,6,6-Hexamethylcyclotrisilazane	514	1009-93-4				4-(2-t-Butyl-5-oxooxazolidine-3-carbonyl)-N,N-diethylbenzamide	502	0-00-0				1,2,3,4-Tetrahydro-1-naphthylamine, N-tert-butyldimethylsilyl-	498	0-00-0
o-Cymene	119	12.7925	957	212772813	527-84-4			902.32		o-Cymene	957	527-84-4				Benzene, 1-methyl-3-(1-methylethyl)-	945	535-77-3				p-Cymene	939	99-87-6				Benzene, 1-methyl-3-(1-methylethyl)-	938	535-77-3				o-Cymene	937	527-84-4				p-Cymene	927	99-87-6				Benzene, 1-methyl-3-(1-methylethyl)-	925	535-77-3
Chloromethyl propanoate	57	12.8725	636	135475	5402-53-9			903.77		Chloromethyl propanoate	636	5402-53-9				Sulfurous acid, bis(2-methylpropyl) ester	617	18748-27-1				Propanoic acid, 2,2,2-trichloro-1-methylethyl ester	604	72037-39-9				1-Penten-3-ol, 4-methyl-	589	4798-45-2				3-Butene-1,2-diol	583	497-06-3				(S)-(+)-3-Hydroxytetrahydrofuran	575	86087-23-2				Formic acid, 2-propenyl ester	570	1838-59-1
3,7-Octadien-2-ol, 2-methyl-6-methylene-, (E)-	79	12.9524	838	13929057	6994-89-4			905.21		3,7-Octadien-2-ol, 2-methyl-6-methylene-, (E)-	838	6994-89-4				2,6-Dimethyl-1,3,5,7-octatetraene, E,E-	827	460-01-5				2,6-Dimethyl-1,3,5,7-octatetraene, E,E-	822	460-01-5				Bicyclo[4.2.0]oct-1-ene, 7-endo-ethenyl-	814	0-00-0				Cycloheptane, 1,3,5-tris(methylene)-	812	68284-24-2				2,8-Decadiyne	809	4116-93-2				Bicyclo[4.2.0]oct-1-ene, 7-exo-ethenyl-	807	0-00-0
trans-Verbenyl caprate	69	13.0324	689	917773	0-00-0			906.66		trans-Verbenyl caprate	689	0-00-0				p-Cymene	682	99-87-6				trans-Verbenyl laureate	676	0-00-0				Benzene, 1-ethyl-2,4-dimethyl-	656	874-41-9				Benzene, 2-ethyl-1,4-dimethyl-	655	1758-88-9				Benzene, 1-ethyl-3,5-dimethyl-	649	934-74-7				Benzene, 2-ethyl-1,3-dimethyl-	647	2870-04-4
Carbamic chloride, diethyl-	98	13.0901	441	150683	88-10-8			907.71		Carbamic chloride, diethyl-	441	88-10-8				3-Allylbenzothiazolium bromide	425	16407-55-9				N-Isopropyl-N-methyl aminoethyl-2-chloride	417	0-00-0				4-Aminobenzoic acid	417	150-13-0				1-Bromo-4-(2-methylamino-4-nitrophenoxy)-butane	404	107954-02-9				Ethanamine, 2-chloro-N,N-diethyl-	400	100-35-6				4-Aminobenzoic acid	400	150-13-0
Benzene, 1-methyl-3-(1-methylethyl)-	150	13.1657	655	83688	535-77-3			909.08		Benzene, 1-methyl-3-(1-methylethyl)-	655	535-77-3				p-Cymene	640	99-87-6				o-Cymene	632	527-84-4				Benzene, 1,2,3,5-tetramethyl-	621	527-53-7				Benzene, 1,2,3,4-tetramethyl-	621	488-23-3				Benzene, 1-ethyl-3,5-dimethyl-	621	934-74-7				Benzene, 1-methyl-3-(1-methylethyl)-	616	535-77-3
(+)-4-Carene	136	13.1834	938	14858775	29050-33-7			909.40		(+)-4-Carene	938	29050-33-7				Cyclohexene, 1-methyl-4-(1-methylethylidene)-	937	586-62-9				Cyclohexene, 1-methyl-4-(1-methylethylidene)-	921	586-62-9				(+)-2-Carene	902	0-00-0				2-Carene	892	554-61-0				Bicyclo[3.1.0]hex-2-ene, 4,4,6,6-tetramethyl-	885	19487-09-3				Cyclohexene, 4-methyl-3-(1-methylethylidene)-	882	99805-90-0
N-Ethyl-p-toluidine	120	13.2545	609	45687	622-57-1			910.69		N-Ethyl-p-toluidine	609	622-57-1				Benzenamine, 2-ethyl-6-methyl-	602	24549-06-2				Pyridine, 4-(1,1-dimethylethyl)-	599	3978-81-2				Benzenamine, N-ethyl-3-methyl-	587	102-27-2				Benzenamine, 2-ethyl-6-methyl-	580	24549-06-2				Benzenamine, N-ethyl-2-methyl-	580	94-68-8				Cumidine	575	99-88-7
Octanal	84	13.3833	904	925248	124-13-0			913.02		Octanal	904	124-13-0				Octanal	902	124-13-0				Octanal	887	124-13-0				Octanal	884	124-13-0				Octanal	865	124-13-0				2-Octen-1-ol	749	22104-78-5				2-Octen-1-ol, (E)-	735	18409-17-1
Benzene, 1-methyl-4-(1-methylethenyl)-	134	13.4233	773	80055	1195-32-0			913.75		Benzene, 1-methyl-4-(1-methylethenyl)-	773	1195-32-0				o-Isopropenyltoluene	746	7399-49-7				Benzene, 1-methyl-4-(1-methylethenyl)-	741	1195-32-0				Benzene, 1-ethenyl-3-ethyl-	741	7525-62-4				2,4-Dimethylstyrene	740	2234-20-0				Benzene, 1-methyl-3-(1-methylethenyl)-	732	1124-20-5				Benzene, 1-methyl-4-(2-propenyl)-	722	3333-13-9
Benzene, 2-ethenyl-1,3-dimethyl-	132	13.4766	881	1990676	2039-90-9			914.71		Benzene, 2-ethenyl-1,3-dimethyl-	881	2039-90-9				Benzene, 1-methyl-3-(1-methylethenyl)-	880	1124-20-5				o-Isopropenyltoluene	878	7399-49-7				Benzene, 2-ethenyl-1,4-dimethyl-	870	2039-89-6				Benzene, 1-methyl-4-(1-methylethenyl)-	868	1195-32-0				Benzene, (2-methyl-1-propenyl)-	867	768-49-0				Bicyclo[4.2.0]octa-1,3,5-triene, 2,4-dimethyl-	865	28749-81-7
7-Azabicyclo[4,2,0]octan-8-one	67	13.5388	704	209026	0-00-0			915.84		7-Azabicyclo[4,2,0]octan-8-one	704	0-00-0				1,1'-Bicyclobutyl	694	7051-52-7				1,3-Isobenzofurandione, hexahydro-, trans-	608	14166-21-3				Ethyl (Z)-hex-3-enyl carbonate	598	0-00-0				Ethyl (E)-hex-3-enyl carbonate	597	0-00-0				2-Pentyn-4-one	576	7299-55-0				Cyclopentene, 3-methyl-	576	1120-62-3
o-Cymene	119	13.6765	790	1518561	527-84-4			918.33		o-Cymene	790	527-84-4				p-Cymene	788	99-87-6				Benzene, 4-ethyl-1,2-dimethyl-	783	934-80-5				Benzene, 1-methyl-3-(1-methylethyl)-	779	535-77-3				1,3,8-p-Menthatriene	778	18368-95-1				Benzene, 1-methyl-3-(1-methylethyl)-	777	535-77-3				Benzene, 1-ethyl-2,4-dimethyl-	775	874-41-9
2,2-Dimethylocta-3,4-dienal	123	13.7431	700	855205	590-71-6			919.54		2,2-Dimethylocta-3,4-dienal	700	590-71-6				Bicyclo[4.1.0]heptane-7-carboxylic acid, 4-acetylphenyl ester	693	0-00-0				4-Acetyl-1-methylcyclohexene	687	6090-09-1				Cyclopentene, 1-isopropyl-4,5-dimethyl-	683	7712-74-5				Cyclopentene, 1-isopropyl-2,3-dimethyl-	680	7712-73-4				4-Acetyl-1-methylcyclohexene	678	6090-09-1				Cyclohexene, 1-methyl-3-(formylmethyl)-	674	129993-40-4
Tridecane	71	13.9119	888	3933222	629-50-5			922.60		Tridecane	888	629-50-5				Tridecane	883	629-50-5				Tridecane	873	629-50-5				Tetradecane	871	629-59-4				Tridecane	870	629-50-5				Dodecane, 2,6,11-trimethyl-	868	31295-56-4				Tetradecane	865	629-59-4
(E)-4,8-Dimethylnona-1,3,7-triene	96	13.943	721	1091255	19945-61-0			923.16		(E)-4,8-Dimethylnona-1,3,7-triene	721	19945-61-0				Cyclopentane, 1,2-dimethyl-3-(1-methylethenyl)-	709	6983-03-5				2-Cyclohexen-1-one, 4,4,5-trimethyl-	705	17429-29-7				Naphthalene, 1,2,3,4,4a,5,8,8a-octahydro-4a-methyl-, trans-	705	21789-56-0				Cyclopropane, 1-(5-hexenyl)-2-iodo-	698	74685-40-8				Cyclopropanecarboxylic acid, cyclohexylmethyl ester	695	208941-23-5				Cyclopropane, hexylidene-	695	91509-06-7
(E)-4,8-Dimethylnona-1,3,7-triene	83	13.9697	788	213662	19945-61-0			923.64		(E)-4,8-Dimethylnona-1,3,7-triene	788	19945-61-0				Cyclohexane, 2-ethenyl-1,1-dimethyl-3-methylene-	749	95452-08-7				Furan, 3-(4-methyl-3-pentenyl)-	696	539-52-6				Acetic acid, 1,3,7-trimethylocta-2,6-dienyl ester	695	91418-25-6				Furan, 3-(4-methyl-3-pentenyl)-	674	539-52-6				Pinocarvone	666	30460-92-5				Acetic acid, 1,3,7-trimethylocta-2,6-dienyl ester	659	91418-25-6
4H-Pyran-4-one, 2-methoxy-6-methyl-	140	14.0896	687	258462	4225-42-7			925.82		4H-Pyran-4-one, 2-methoxy-6-methyl-	687	4225-42-7				4-Acetyl-5-methyl-1,3-dihydro-2H-imidazol-2-one	643	53064-61-2				3-Methoxy-2-methyl-cyclohex-2-enone	589	25112-91-8				3H-Pyrazol-3-one, 2,4-dihydro-2,4,4,5-tetramethyl-	582	3201-25-0				2H-Pyran-2-one, 4-methoxy-6-methyl-	578	672-89-9				1-Deoxy-1-(methylamino)-D-galactitol, N,O,O,O,O,O-hexa(trifluoroacetyl)-	572	0-00-0				2,4-Dihydroxy-5,6-dimethylpyrimidine	570	26305-13-5
2-Pentanol, 3-methyl-, 2-acetate	87	14.1829	569	137068	34860-03-2			927.51		2-Pentanol, 3-methyl-, 2-acetate	569	34860-03-2				2,3-Butanediol, diacetate	559	1114-92-7				2-Aminoethanol, N,N,O,-triacetyl-	558	14778-36-0				1,2-Propanediol, diacetate	554	623-84-7				1,3-Dioxolane-2-propanal, 2-methyl-	526	24108-29-0				4,4-Ethylenedioxy-1-pentylamine	508	66442-97-5				1,3-Dioxolane-2-propanol, 2-methyl-, acetate	506	29021-95-2
Ethyl 2-(methylamino)-1-phenyl-3-cyclohexene-1-carboxylate	83	14.2806	584	572575	38677-94-0			929.28		Ethyl 2-(methylamino)-1-phenyl-3-cyclohexene-1-carboxylate	584	38677-94-0				Cyclohexanecarboxaldehyde	517	2043-61-0				3-n-Hexylthiolane, S,S-dioxide	516	71053-07-1				(-)-trans-Isopiperitenol	508	74410-00-7				2-Cyclohexen-1-ol, 3-methyl-6-(1-methylethenyl)-	508	491-05-4				2-Propen-1-one, 1-cyclohexyl-	504	2177-34-6				Ethyl 2-(methylamino)-1-phenyl-3-cyclohexene-1-carboxylate	499	38677-94-0
2-Acetyl-4,4-dimethyl-cyclopent-2-enone	41	14.3028	609	1050790	81979-96-6			929.68		2-Acetyl-4,4-dimethyl-cyclopent-2-enone	609	81979-96-6				Phenol, 4-ethyl-2-methoxy-	591	2785-89-9				2-((1R,4R)-4-Hydroxy-4-methylcyclohex-2-enyl)propan-2-yl acetate	585	121958-61-0				Silane, trimethyl(4-methyl-3-penten-1-ynyl)-	573	62338-12-9				2-Methoxy-4-methyl-bicyclo[3.2.1]oct-2-ene	556	0-00-0				3-Isopropylidene-5-methyl-hex-4-en-2-one	555	64149-32-2				Silane, trimethyl(4-methyl-3-penten-1-ynyl)-	552	62338-12-9
1-Methyl-4-(1-acetoxy-1-methylethyl)-cyclohex-2-enol	79	14.325	646	2323053	0-00-0			930.08		1-Methyl-4-(1-acetoxy-1-methylethyl)-cyclohex-2-enol	646	0-00-0				2-((1R,4R)-4-Hydroxy-4-methylcyclohex-2-enyl)propan-2-yl acetate	644	121958-61-0				3-Cyclohexene-1-acetaldehyde, à,4-dimethyl-	626	29548-14-9				3-Methyl-4-cyclohexene-1,2-dicarboxylic anhydride	623	5333-84-6				1,3-Cyclopentadiene, 5,5-dimethyl-	613	4125-18-2				Cyclohexene, 3-acetoxy-4-(1-hydroxy-1-methylethyl)-1-methyl-	613	0-00-0				Acetic acid, [4-(1-hydroxy-1-methylethyl)cyclohex-1-enyl]methyl ester	610	0-00-0
Formamide, N,N-dimethyl-	73	14.365	648	466328	68-12-2			930.81		Formamide, N,N-dimethyl-	648	68-12-2				1,2-Ethanediamine, N-(2-aminoethyl)-	594	111-40-0				Formamide, N,N-dimethyl-	594	68-12-2				cis-Inositol	586	576-63-6				1,2-Ethanediamine, N-(2-aminoethyl)-	565	111-40-0				Muco-Inositol	559	488-55-1				Myo-Inositol	557	87-89-8
Cyclohexylphenylacetic acid	171	14.3739	425	153.00	3894-09-5			930.97		Cyclohexylphenylacetic acid	425	3894-09-5				Nonanoic acid, 2-propylphenyl ester	412	0-00-0				Pyriproxyfen	384	95737-68-1				Isovaleric acid, 2-propylphenyl ester	373	0-00-0				Quinine	366	130-95-0				Benzene, 1-(bromomethyl)-3-nitro-	361	3958-57-4				Quinine	357	130-95-0
Cyclohexanol, 2-methyl-, cis-	81	14.4005	724	493365	7443-70-1			931.45		Cyclohexanol, 2-methyl-, cis-	724	7443-70-1				Cyclohexanol, 2-methyl-	714	583-59-5				Cyclohexanol, 2-methyl-, cis-	714	7443-70-1				Cyclohexanol, 2-methyl-	710	583-59-5				Cyclohexanol, 2-methyl-, trans-	709	7443-52-9				Cyclohexanol, 2-methyl-, cis-	701	7443-70-1				Cyclohexanol, 2-methyl-, trans-	701	7443-52-9
à-Methylstyrene	118	14.4894	657	116028	98-83-9			933.06		à-Methylstyrene	657	98-83-9				Benzene, 1,1'-(1-ethenyl-1,3-propanediyl)bis-	656	61141-97-7				Benzeneethanol, á-ethenyl-à-methyl-	653	40596-14-3				Benzene, 1-ethenyl-4-methyl-	649	622-97-9				Benzene, 2-propenyl-	645	300-57-2				Benzene, 2-propenyl-	644	300-57-2				Pimelic acid, ethyl 3-phenylpropyl ester	643	0-00-0
2-Chloro-6-fluorobenzyl alcohol, n-butyl ether	158	14.5116	577	42854	0-00-0			933.46		2-Chloro-6-fluorobenzyl alcohol, n-butyl ether	577	0-00-0				2-Chloro-6-fluorobenzyl 4-chlorophenyl sulfone	567	0-00-0				Cyclohexane, 1,2,2,3-tetramethyl-1,3-diaza-2-sila-	565	36972-04-0				Sulfone, bis( 2-chloro-5-fluoro-benzyl)	565	0-00-0				Phytol, TMS derivative	564	57397-39-4				Methacrylic acid, TMS derivative	559	13688-56-7				4-Fluorobenzal chloride	553	456-19-9
2-Ethyl-4-methylanisole	150	14.5871	530	55182	79744-78-8			934.83		2-Ethyl-4-methylanisole	530	79744-78-8				1,3-Cyclohexadiene-1-carboxaldehyde, 2,6,6-trimethyl-	515	116-26-7				Tricyclo[3.3.0.0(2,8)]octan-3-one, 7-hydroxy-4-methyl-4-(propan-2-on-1-yl)-	514	0-00-0				7á-Ethyl-2,6-dimethyl-8-oxobicyclo[4.4.0]dec-1(10)-ene	514	0-00-0				Benzene, 1-methoxy-4-(1-methylethyl)-	511	4132-48-3				1-Oxaspiro[2.5]oct-5-ene, 8,8-dimethyl-4-methylene-	507	54345-60-7				Benzene, (1-ethoxyethyl)-	502	3299-05-6
Cyclohexane, 1-methyl-3-(1-methylethylidene)-	138	14.6271	683	270916	13828-34-7			935.56		Cyclohexane, 1-methyl-3-(1-methylethylidene)-	683	13828-34-7				(2E,4E)-3,7-Dimethyl-2,4-octadiene	679	0-00-0				Cyclohexene, 1-methyl-3-(1-methylethyl)-	670	13828-31-4				Cyclopentene, 1,4-dimethyl-5-(1-methylethyl)-	669	61142-33-4				Cyclohexene, 3-methyl-6-(1-methylethyl)-	654	5256-65-5				4-(1-Acetyl-cyclopentyl)-but-3-en-2-one	642	0-00-0				Cyclohexanone, 2-(1-methylethylidene)-	641	13747-73-4
Acetic acid, trans-4-methylcyclohexyl ester	81	14.6493	743	1980680	0-00-0			935.96		Acetic acid, trans-4-methylcyclohexyl ester	743	0-00-0				Acetic acid, 1,4-dimethylpent-4-enyl ester	722	0-00-0				4-Methylcyclohexanol acetate	716	22597-23-5				Acetic acid, cis-4-methylcyclohexyl ester	716	0-00-0				Formic acid, cis-4-methylcyclohexyl ester	692	0-00-0				Formic acid, trans-4-methylcyclohexyl ester	690	0-00-0				6-Methyl-bicyclo[4.2.0]octan-7-ol	690	0-00-0
5-Hepten-2-one, 6-methyl-	108	14.7159	933	11412685	110-93-0			937.17		5-Hepten-2-one, 6-methyl-	933	110-93-0				5-Hepten-2-one, 6-methyl-	930	110-93-0				5-Hepten-2-one, 6-methyl-	927	110-93-0				5-Hepten-2-one, 6-methyl-	864	110-93-0				1-Hepten-6-one, 2-methyl-	825	10408-15-8				2-Oxabicyclo[2.2.2]octan-6-ol, 1,3,3-trimethyl-	810	18679-48-6				2-Oxabicyclo[2.2.2]octan-6-ol, 1,3,3-trimethyl-	797	18679-48-6
3-Hexen-1-ol, acetate, (Z)-	67	14.8847	709	162377	3681-71-8			940.22		3-Hexen-1-ol, acetate, (Z)-	709	3681-71-8				4-Hexen-1-ol, (4E)-, acetate	701	0-00-0				4-Hexen-1-ol, acetate	692	72237-36-6				3-Hexen-1-ol, acetate, (E)-	691	3681-82-1				4-Hexen-1-ol, acetate	687	72237-36-6				(E)-Hex-4-en-1-yl butyrate	685	0-00-0				(Z)-Hex-3-en-1-yl propyl carbonate	681	0-00-0
Betazole	82	15.018	580	119445	105-20-4			942.64		Betazole	580	105-20-4				8-Oxabicyclo[5.1.0]oct-2-en-4-one, 3,6,6-trimethyl-	552	52898-23-4				Betazole	551	105-20-4				Betazole	551	105-20-4				Furan, 3-methyl-	540	930-27-8				1H-Pyrazole, 3-methyl-	530	1453-58-3				Betazole	515	105-20-4
16-Methyl-heptadecane-1,2-diol, trimethylsilyl ether	73	15.0358	694	65872	0-00-0			942.96		16-Methyl-heptadecane-1,2-diol, trimethylsilyl ether	694	0-00-0				5-hydroxy-7-methoxyflavanone, tert.-butyldimethylsilyl ether	675	0-00-0				1-Octadecanol, TMS derivative	671	18748-98-6				Octadecane-1,2-diol, 2TMS derivative	668	0-00-0				1,7-Di(3-ethylphenyl)-2,2,4,4,6,6-hexamethyl-1,3,5,7-tetraoxa-2,4,6-trisilaheptane	662	0-00-0				1-Cyclohexyldimethylsilyloxyoctadecane	655	0-00-0				Heptadecanoic acid, TBDMS derivative	639	104255-81-4
1-Tetradecene	97	15.1113	542	138861	1120-36-1			944.33		1-Tetradecene	542	1120-36-1				1-Pentadecene	532	13360-61-7				9-Octadecene, (E)-	531	7206-25-9				Acetic acid, decyl ester	531	112-17-4				1-Heptadecene	530	6765-39-5				1-Pentadecene	527	13360-61-7				1-Tridecene	526	2437-56-1
(2Z,4E)-3,7-Dimethyl-2,4-octadiene	82	15.1646	593	291487	0-00-0			945.29		(2Z,4E)-3,7-Dimethyl-2,4-octadiene	593	0-00-0				(2E,4E)-3,7-Dimethyl-2,4-octadiene	593	0-00-0				2-Cyclopentene-1-tridecanoic acid, (S)-	576	29106-32-9				1,1-Diethoxyhex-trans-4-en-2-yne	573	0-00-0				Cyclopentane, 1,1'-[3-(2-cyclopentylethylidene)-1,5-pentanediyl]bis-	573	54934-71-3				(1S)-(+)-Menthyl chloroformate	569	7635-54-3				7-Octadecyne, 2-methyl-	562	35354-38-2
Stearic acid, 2-(1-octadecenyloxy)ethyl ester, (E)-	185	15.1868	546	166.00	30760-06-6			945.70		Stearic acid, 2-(1-octadecenyloxy)ethyl ester, (E)-	546	30760-06-6				4-[2-(2-Chloro-4-hydroxy-5-methoxy-phenyl)-vinyl]-6-trifluoromethyl-1H-pyrimidin-2-one	524	0-00-0				Propane, 1,3-bis(dicyclopentylphosphino)-	521	149081-88-9				Stearic acid, 2-(1-octadecenyloxy)ethyl ester, (Z)-	520	30760-05-5				1,2,4-benzenetricarboxylic acid, 3,5-dinitro-, trimethyl ester	515	0-00-0				Benzenemethanamine, à-(2-imino-1-methyl-2-phenylethylidene)-N-phenyl-	501	71115-28-1				9-Hexadecenoic acid, (Z)-, TBDMS derivative	485	0-00-0
Cyclohexasiloxane, dodecamethyl-	73	15.1912	795	1800827	540-97-6			945.78		Cyclohexasiloxane, dodecamethyl-	795	540-97-6				Cyclohexasiloxane, dodecamethyl-	768	540-97-6				Silane, dimethyl(dimethyl(dimethyl(2-isopropylphenoxy)silyloxy)silyloxy)(2-isopropylphenoxy)-	719	0-00-0				Cyclohexasiloxane, dodecamethyl-	707	540-97-6				Nordazepam, TMS derivative	690	55299-24-6				Phosphonoacetic Acid, 3TMS derivative	685	53044-27-2				Nordazepam, TMS derivative	664	55299-24-6
4-Acetyl-1-methylcyclohexene	123	15.2045	671	3092040	6090-09-1			946.02		4-Acetyl-1-methylcyclohexene	671	6090-09-1				4-Acetyl-1-methylcyclohexene	662	6090-09-1				4-Acetyl-1-methylcyclohexene	657	6090-09-1				4-Acetyl-1-methylcyclohexene	655	6090-09-1				2-Cyclopenten-1-one, 2,3,4,5-tetramethyl-	642	54458-61-6				Cyclopentene, 1-isopropyl-4,5-dimethyl-	634	7712-74-5				Cyclopentene, 1-isopropyl-2,3-dimethyl-	633	7712-73-4
Propanoic acid, 2-phenoxy-	185	15.2134	441	170.00	940-31-8			946.18		Propanoic acid, 2-phenoxy-	441	940-31-8				Propanoic acid, 2-phenoxy-, methyl ester	435	2065-24-9				5H-1,3,2-Oxathi(siv)azol-5-one, 4-phenyl-	432	32545-34-9				6-[4-Methoxybenzyloxy]-8-nitrolepidine	432	0-00-0				Methoxy-phenyl-acetic acid [1-(4-iodo-phenyl)-ethylidene]-hydrazide	431	331739-02-7				Propanoic acid, 2-phenoxy-, methyl ester	428	2065-24-9				5(4H)-Thiazolone, 2-phenyl-4-(phenylmethylene)-	427	16446-30-3
2-Methyl-7-norbornanol	111	15.2356	468	65993	0-00-0			946.58		2-Methyl-7-norbornanol	468	0-00-0				1,3-Cyclopentanedione, 2,4-dimethyl-	454	34598-80-6				2-Oxabicyclo[2.2.2]octan-6-ol, 1,3,3-trimethyl-, acetate	453	57709-95-2				2,5-Furandione, 3-(1,1-dimethylethyl)-	452	18261-07-9				trans-7-Oxabicyclo[4.3.0]nonane	448	27345-70-6				2,5-Furandione, 3-(1,1-dimethylethyl)-	448	18261-07-9				2,4-Pentadienoic acid, 3,4-dimethyl-, isopropyl ester	447	0-00-0
2-Propanamine, N-methyl-N-nitroso-	102	15.3023	564	40380	30533-08-5			947.79		2-Propanamine, N-methyl-N-nitroso-	564	30533-08-5				1-Pentanol, 2-methyl-, acetate	556	7789-99-3				Azetidine, 1-acetyl-2-methyl-	550	50837-77-9				Aziridine, 1-acetyl-2-methyl-	536	13416-47-2				Butanoic acid, 3-oxo-, 2-methylpropyl ester	535	7779-75-1				2-Propanamine, N-methyl-N-nitroso-	534	30533-08-5				3-Oxo-N-(tetrahydro-2-oxo-3-furanyl)hexanamide	533	76924-95-3
p-Mentha-1,5,8-triene	134	15.4178	868	1063134	21195-59-5			949.88		p-Mentha-1,5,8-triene	868	21195-59-5				1,3,8-p-Menthatriene	858	18368-95-1				2,6-Dimethyl-1,3,5,7-octatetraene, E,E-	836	460-01-5				2,6-Dimethyl-1,3,5,7-octatetraene, E,E-	835	460-01-5				1,3,8-p-Menthatriene	829	18368-95-1				Naphthalene, 1,2,3,5,8,8a-hexahydro-	814	62690-65-7				1,4-Cyclohexadiene, 3-ethenyl-1,2-dimethyl-	806	62338-57-2
2,4-Dimethylfuran	96	15.5022	696	387255	3710-43-8			951.41		2,4-Dimethylfuran	696	3710-43-8				2-Penten-4-yn-1-ol, 3-methyl-, (E)-	678	6153-06-6				2-Nonen-4-yn-1-ol, (Z)-	661	134225-90-4				2,4-Dimethylfuran	661	3710-43-8				6,6-Dimethyl-2-methylenebicyclo[3.2.0]heptan-3-ol	658	1005276-05-0				1,1-Cyclohexanedimethanol	657	2658-60-8				Furan, 2,5-dimethyl-	657	625-86-5
2-Octanol, acetate	87	15.5288	557	296750	2051-50-5			951.89		2-Octanol, acetate	557	2051-50-5				2-Octanol, acetate	541	2051-50-5				2-Octanol, acetate	533	2051-50-5				2,6-Dimethyl-1,6-heptadien-4-ol acetate	512	70187-91-6				2-Nonanol, acetate	474	14936-66-4				3-Nonanol, 1,2:6,7-diepoxy-3,7-dimethyl-, acetate	468	0-00-0				Acetic acid, 4-isopropylidenecyclohexyl ester	462	0-00-0
p-Mentha-1,5,8-triene	119	15.5644	858	1124904	21195-59-5			952.54		p-Mentha-1,5,8-triene	858	21195-59-5				2,6-Dimethyl-1,3,5,7-octatetraene, E,E-	847	460-01-5				2,6-Dimethyl-1,3,5,7-octatetraene, E,E-	831	460-01-5				1,3,8-p-Menthatriene	826	18368-95-1				Benzene, 1-methyl-3-(1-methylethyl)-	825	535-77-3				o-Cymene	822	527-84-4				Benzene, 1-methyl-3-(1-methylethyl)-	819	535-77-3
1,4-dihydroxy-p-menth-2-ene	109	15.5866	442	74141	0-00-0			952.94		1,4-dihydroxy-p-menth-2-ene	442	0-00-0				trans-Ascaridol glycol	441	21473-37-0				2-Cyclohexen-1-ol, 1-methyl-4-(1-methylethenyl)-, trans-	419	7212-40-0				3-Hydroxy-2-(2-methylcyclohex-1-enyl)propionaldehyde	418	0-00-0				2-Hydrazinopyridine	416	4930-98-7				cis-p-Mentha-2,8-dien-1-ol	413	3886-78-0				2-Octen-1-ol, 3,7-dimethyl-, isobutyrate, (Z)-	411	0-00-0
2,4,6-Octatriene, 2,6-dimethyl-, (E,Z)-	121	15.7154	938	3957491	7216-56-0			955.27		2,4,6-Octatriene, 2,6-dimethyl-, (E,Z)-	938	7216-56-0				2,4,6-Octatriene, 2,6-dimethyl-, (E,Z)-	933	7216-56-0				2,4,6-Octatriene, 2,6-dimethyl-, (E,Z)-	930	7216-56-0				2,4,6-Octatriene, 2,6-dimethyl-	929	673-84-7				2,4,6-Octatriene, 3,4-dimethyl-	926	57396-75-5				2,4,6-Octatriene, 2,6-dimethyl-, (E,E)-	912	3016-19-1				Bicyclo[3.1.0]hex-2-ene, 4,4,6,6-tetramethyl-	904	19487-09-3
1,3-Dithiolo[4,5-b]furan, tetrahydro-3a-methyl-	83	15.7376	597	309317	67411-25-0			955.68		1,3-Dithiolo[4,5-b]furan, tetrahydro-3a-methyl-	597	67411-25-0				2-Pentanone, 3-[(acetyloxy)methyl]-3,4-dimethyl-, (.+-.)-	561	78641-04-0				4-Ethyl-4-fluorohexane-2,3-dione	552	0-00-0				Cyclobutanecarboxylic acid, 4-methylpentyl ester	546	0-00-0				4-Methylpentan-2-yl (E)-2-methylbut-2-enoate	542	0-00-0				2-Nonen-4-one, 2-methyl-	541	2903-23-3				4-Methyl-2-heptyn-4-ol	540	4376-16-3
à-Campholenal	108	15.7953	741	1028236	4501-58-0			956.72		à-Campholenal	741	4501-58-0				à-Campholenal	734	4501-58-0				Camphenol, 6-	721	3570-04-5				à-Campholenal	719	4501-58-0				Bicyclo[2.2.1]heptane-3-methylene-2,2-dimethyl-5-ol acetate	699	55627-02-6				1,7,7-Trimethylbicyclo[2.2.1]hept-5-en-2-ol	680	0-00-0				à-Campholenal	674	4501-58-0
2,6-Dimethyl-1,3,5,7-octatetraene, E,E-	134	15.8175	743	232921	460-01-5			957.12		2,6-Dimethyl-1,3,5,7-octatetraene, E,E-	743	460-01-5				2,6-Dimethyl-1,3,5,7-octatetraene, E,E-	726	460-01-5				(S,E)-2,5-Dimethyl-4-vinylhexa-2,5-dien-1-yl acetate	725	20384-05-8				1,3,8-p-Menthatriene	716	18368-95-1				(6,6-Dimethylbicyclo[3.1.1]hept-2-en-2-yl)methyl ethyl carbonate	715	0-00-0				trans-3-Caren-2-ol	711	0-00-0				cis-p-Mentha-2,8-dien-1-ol	710	3886-78-0
Ethanone, 1-(3-methylenecyclopentyl)-	81	15.9464	638	184919	54829-98-0			959.46		Ethanone, 1-(3-methylenecyclopentyl)-	638	54829-98-0				Ethanone, 1-(1-cyclohexen-1-yl)-	625	932-66-1				Ethanone, 1-(3-cyclohexen-1-yl)-	620	7353-76-6				Ethanone, 1-(1-cyclohexen-1-yl)-	613	932-66-1				Cyclopentanecarboxylic acid, 3-methylene-, methyl ester	605	37575-80-7				Ethanone, 1-(1-cyclohexen-1-yl)-	604	932-66-1				Ethanone, 1-(2-methyl-2-cyclopenten-1-yl)-	600	1767-84-6
2,2-Dimethyl-1-phenyl-3-pyrrolidin-1-yl-propan-1,3-dione	171	15.9908	416	151.00	0-00-0			960.26		2,2-Dimethyl-1-phenyl-3-pyrrolidin-1-yl-propan-1,3-dione	416	0-00-0				2,4-Dibenzoyl-pentane	405	0-00-0				D2PM	396	172152-19-1				(R)-Alpha-(2-pyrrolidinyl)benzhydryl alcohol	390	22348-32-9				1-(2-Methoxy-3-methylphenyl)-N-methylpropan-2-amine	387	0-00-0				Benzamide, N-[2-[4-(1-methylethyl)phenyl]-1-(4-morpholinylcarbonyl)ethenyl]-	381	0-00-0				Decahydronaphtho[2,3-b]furan-2-one, 8a-methyl-5-methylene-3-[[methyl(1-methyl-piperidin-4-yl)amino]methyl]-	380	0-00-0
1-Hydroxy-2,2-dimethyl-1-phenyl-hexahydropyrrolizin-3-one	140	15.9952	644	57641	0-00-0			960.34		1-Hydroxy-2,2-dimethyl-1-phenyl-hexahydropyrrolizin-3-one	644	0-00-0				Benzaldehyde, 4-(1-methylethyl)-	643	122-03-2				exo-7-(trans-1-Propenyl)bicyclo[4.2.0]oct-1(2)-ene	590	107983-42-6				4-Methyladamantan-2-ol	583	0-00-0				Nopyl angelate	578	0-00-0				3,7,7-Trimethyl-1-penta-1,3-dienyl-2-oxabicyclo[3.2.0]hept-3-ene	576	0-00-0				6-Methyl-1,2,3,5,8,8a-hexahydronaphthalene	563	107914-86-3
Bumecaine	126	16.1107	515	24138	30103-44-7			962.44		Bumecaine	515	30103-44-7				Acetic acid, 6-morpholin-4-yl-9-oxobicyclo[3.3.1]non-3-yl ester	502	0-00-0				Ropivacaine	488	84057-95-4				Clindamycin	466	18323-44-9				Sarcosine, n-propargyloxycarbonyl-, hexyl ester	462	0-00-0				3,4-methylenedioxypyrovalerone	459	687603-66-3				cis-5-Dodecenoic acid, (3-cyanopropyl)dimethylsilyl ester	456	0-00-0
Furane-2-carbohydrazide, 5-(2,5-dimethylphenoxymethyl)-	138	16.1285	578	19489	0-00-0			962.76		Furane-2-carbohydrazide, 5-(2,5-dimethylphenoxymethyl)-	578	0-00-0				9-Cyclohexylbicyclo(3.3.1)nonan-9-ol	574	21915-40-2				Boron, diethyl(2,4-pentanedionato)-	532	19469-60-4				O-Fluorobenzaldoxime	500	0-00-0				Boron, diethyl(2,4-pentanedionato)-	500	19469-60-4				2-Chlorobenzoic acid, 3-ethylphenyl ester	497	0-00-0				Pyridine-2,3,5,6-tetraamine	494	38926-45-3
4,4'-(3,3'-Dinitro-4,4'-biphenylylenebisazo)diphenol	86	16.1507	548	77475	3687-26-1			963.16		4,4'-(3,3'-Dinitro-4,4'-biphenylylenebisazo)diphenol	548	3687-26-1				Paroxypropione	518	70-70-2				Isobutyl 4-hydroxybenzoate	512	4247-02-3				2-Hydroxy-3-pyrazin-2-ylacrylic acid	499	0-00-0				2-Methyl-6-propylphenol	491	3520-52-3				Fenobucarb	491	3766-81-2				Silane, chlorotriethyl-	491	994-30-9
2-Nonanone	58	16.164	767	783171	821-55-6			963.40		2-Nonanone	767	821-55-6				2-Nonanone	760	821-55-6				2-Nonanone	750	821-55-6				2-Nonanone, 3-(hydroxymethyl)-	746	67801-33-6				2-Nonanone	741	821-55-6				2-Hexanone, 4-methyl-	689	105-42-0				2-Dodecanone	686	6175-49-1
Benzene, 2-ethenyl-1,4-dimethyl-	132	16.1996	535	107665	2039-89-6			964.04		Benzene, 2-ethenyl-1,4-dimethyl-	535	2039-89-6				o-Isopropenyltoluene	535	7399-49-7				2,4-Dimethylstyrene	532	2234-20-0				Benzene, 1-ethenyl-4-ethyl-	531	3454-07-7				Benzene, 2-butenyl-	527	1560-06-1				1H-Indene, 2,3-dihydro-4-methyl-	527	824-22-6				Benzene, 2-ethenyl-1,3-dimethyl-	525	2039-90-9
1,3,8-p-Menthatriene	134	16.2262	866	2563630	18368-95-1			964.53		1,3,8-p-Menthatriene	866	18368-95-1				2,6-Dimethyl-1,3,5,7-octatetraene, E,E-	847	460-01-5				1,3,8-p-Menthatriene	845	18368-95-1				1,3,8-p-Menthatriene	839	18368-95-1				p-Mentha-1,5,8-triene	836	21195-59-5				2,6-Dimethyl-1,3,5,7-octatetraene, E,E-	836	460-01-5				Cycloheptane, 1,3,5-tris(methylene)-	822	68284-24-2
trans-4a-Methyl-decahydronaphthalene	152	16.2662	615	78397	2547-27-5			965.25		trans-4a-Methyl-decahydronaphthalene	615	2547-27-5				cis-4a-Methyl-decahydronaphthalene	608	2547-26-4				2-Cyclohexen-1-one, 3-methyl-6-(1-methylethyl)-	606	89-81-6				Bicyclo[2.2.1]heptan-2-one, 5,5,6-trimethyl-, exo-	601	3649-86-3				Phosphonous dichloride, (1,7,7-trimethylbicyclo[2.2.1]hept-2-yl)-	595	74630-16-3				Cyclohexanone, 2-methyl-5-(1-methylethenyl)-, trans-	583	5948-04-9				Cyclohexanone, 2-methyl-5-(1-methylethenyl)-, trans-	583	5948-04-9
Nonanal	98	16.284	919	3918289	124-19-6			965.57		Nonanal	919	124-19-6				Nonanal	917	124-19-6				Nonanal	917	124-19-6				Nonanal	897	124-19-6				2-Nonen-1-ol, (E)-	805	31502-14-4				2-Nonen-1-ol, (Z)-	788	41453-56-9				2-Nonen-1-ol, (E)-	784	31502-14-4
1,6-Octadiene, 2,7-dimethyl-	138	16.4439	585	51067	40195-09-3			968.47		1,6-Octadiene, 2,7-dimethyl-	585	40195-09-3				Methylphosphonic acid, mono-(2,2-dimethylcyclohexyl) ester	568	959027-86-2				Spiro[4.4]nonan-1-one	559	14727-58-3				4,4-Dimethyl-oct-5-enal	550	0-00-0				2-Cyclohexen-1-ol, 3-bromo-	543	108585-64-4				9-Borabicyclo[3.3.1]nonane, 9-hydroxy-	538	63366-65-4				Bicyclo[3.1.1]heptan-3-one, 6,6-dimethyl-2-(2-methylpropyl)-	537	0-00-0
3,5,9-Undecatrien-2-one, 6,10-dimethyl-, (E,E)-	109	16.4705	560	48147	3548-78-5			968.95		3,5,9-Undecatrien-2-one, 6,10-dimethyl-, (E,E)-	560	3548-78-5				3,5,9-Undecatrien-2-one, 6,10-dimethyl-, (E,Z)-	555	13927-47-4				Bicyclo[3.1.1]heptan-2-one, 6,6-dimethyl-	533	24903-95-5				3,5,9-Undecatrien-2-one, 6,10-dimethyl-	525	141-10-6				Bicyclo[3.1.1]heptan-2-one, 6,6-dimethyl-, (1R)-	521	38651-65-9				3,5-Octadien-2-one	520	38284-27-4				3,5-Octadien-2-one, (E,E)-	509	30086-02-3
Ethyltetramethylcyclopentadiene	150	16.4883	569	75936	57693-77-3			969.28		Ethyltetramethylcyclopentadiene	569	57693-77-3				4-Amino-3,5-diethylpyridine	536	0-00-0				Aniline, N-tert-butyldimethylsilyl-	525	53742-62-4				1,2,5,5,8a-Pentamethyl-1,2,3,5,6,7,8,8a-octahydronaphthalen-1-ol	525	0-00-0				Bicyclo[7.2.0]undecane, 10,10-dimethyl-2,6-bis(methylene)-, [1S-(1R*,9S*)]-	520	136296-38-3				3-Amino-3-(4-methoxy-3-methyl-phenyl)-propionic acid	513	0-00-0				Ethanone, 2-(4-dimethylaminophenyl)-2-hydroxy-1-(thiophen-2-yl)-	511	0-00-0
3-Octen-2-one	111	16.5993	785	754175	1669-44-9			971.29		3-Octen-2-one	785	1669-44-9				3-Octen-2-one	783	1669-44-9				3,5-Octadien-2-ol	768	69668-82-2				3-Octen-2-one, (E)-	725	18402-82-9				7-Dodecen-6-one	689	32064-76-9				3-Hepten-2-one, 3-methyl-	681	39899-08-6				2(3H)-Furanone, 5-ethenyldihydro-5-methyl-	656	1073-11-6
Bicyclo[2.2.1]heptane, 2-methoxy-1,7,7-trimethyl-	95	16.6349	556	208147	4443-51-0			971.93		Bicyclo[2.2.1]heptane, 2-methoxy-1,7,7-trimethyl-	556	4443-51-0				2-Furoic acid, tridec-2-ynyl ester	556	0-00-0				Bicyclo[2.2.1]heptane, 2-methoxy-1,7,7-trimethyl-	530	4443-51-0				Bicyclo[2.2.1]heptane, 2-methoxy-1,7,7-trimethyl-	516	4443-51-0				Bicyclo[2.2.1]heptan-2-ol, 1,7,7-trimethyl-, acetate, (1S-endo)-	511	5655-61-8				Isobornyl acetate	509	125-12-2				Isobornyl acetate	509	125-12-2
Cyclohexane, 2-ethenyl-1,1-dimethyl-3-methylene-	69	16.6749	755	1180212	95452-08-7			972.66		Cyclohexane, 2-ethenyl-1,1-dimethyl-3-methylene-	755	95452-08-7				Acetic acid, 1,3,7-trimethylocta-2,6-dienyl ester	754	91418-25-6				Acetic acid, 1,3,7-trimethylocta-2,6-dienyl ester	728	91418-25-6				(E)-4,8-Dimethylnona-1,3,7-triene	726	19945-61-0				1-Isopropenyl-3-propenylcyclopentane	724	0-00-0				(+)-3-Bromocamphor-8-sulfonic acid	710	5344-58-1				1H-Cycloprop[e]azulene, decahydro-1,1,4,7-tetramethyl-, [1aR-(1aà,4á,4aá,7á,7aá,7bà)]-	707	28580-43-0
(E)-ç-Atlantone	119	16.6882	521	170614	108549-47-9			972.90		(E)-ç-Atlantone	521	108549-47-9				(Z)-ç-Atlantone	516	108549-48-0				[2-(2,2-Dimethyl-tetrahydro-pyran-4-yl)-ethyl]-(4-methoxy-benzyl)-amine	513	0-00-0				2,6a-Methano-6aH-indeno[4,5-b]oxirene, octahydro-, (1aà,2á,3aà,6aá,6bà)-	510	16489-32-0				Spiro[2,5-cyclohexadiene-1,7'-[2.8]dioxabicyclo[4.2.0]octane]-4,3'-dione, 5',5'-dimethyl-	504	116053-49-7				2H-Pyran-4-propanamine, tetrahydro-N-[(4-methoxyphenyl)methyl]-2,2-dimethyl-ç-(1-methylethyl)-	498	0-00-0				Fenobucarb	495	3766-81-2
hydrazine, (4-butylphenyl)-	164	16.7504	741	389320	0-00-0			974.02		hydrazine, (4-butylphenyl)-	741	0-00-0				Succinic acid, 3-chlorophenyl 4-methoxybenzyl ester	726	0-00-0				Glutaric acid, 3-chlorophenyl 4-methoxybenzyl ester	721	0-00-0				Benzeneacetic acid, à-methoxy-, methyl ester, (ñ)-	712	56143-21-6				2,4,6-Cycloheptatrien-1-one, 2-hydroxy-4-(1-methylethyl)-	711	499-44-5				2-Propanone, 1-(4-methoxyphenyl)-	709	122-84-9				2,4,6-Cycloheptatrien-1-one, 2-hydroxy-4-(1-methylethyl)-	708	499-44-5
(1R,3E,7E,11R)-1,5,5,8-Tetramethyl-12-oxabicyclo[9.1.0]dodeca-3,7-diene	94	16.7904	576	133299	19888-34-7			974.75		(1R,3E,7E,11R)-1,5,5,8-Tetramethyl-12-oxabicyclo[9.1.0]dodeca-3,7-diene	576	19888-34-7				5-(1-Bromo-1-methyl-ethyl)-2-methyl-cyclohexanol	542	0-00-0				Geranyl isovalerate	541	109-20-6				7-Oxabicyclo[4.1.0]heptane, 1-methyl-4-(1-methylethenyl)-	541	1195-92-2				(1S,4R,5R)-1,3,3-Trimethyl-2-oxabicyclo[2.2.2]octan-5-yl acetate	540	81781-24-0				Cyclohexanemethanol, 5-t-butyl-2-hydroxy-	539	91243-09-3				(1R,3S,4S)-1,3-Dimethyl-3-(4-methylpent-3-en-1-yl)-2-oxabicyclo[2.2.2]oct-5-ene	539	211237-38-6
Hexadecane	85	16.7992	745	3291956	544-76-3			974.91		Hexadecane	745	544-76-3				Tetradecane	744	629-59-4				Docosane	728	629-97-0				Heneicosane	728	629-94-7				Hexadecane	726	544-76-3				Heptacosane	719	593-49-7				Octadecane	718	593-45-3
Unknown 8	171	16.8037	362	162.79	66-23-9			974.99		Acetylcholine bromide	362	66-23-9				trans-Raphasatin	354	13028-50-7				Silane, triethyl-	345	617-86-7				2-[(2-Cyano-3,3-di-methylcyclopropyl)methyl]-2-methyl-1,3-dioxolane	342	129549-91-3				cyclohexanecarboxylic acid, 4-(methoxymethyl)-, methyl ester	336	0-00-0				Phenol, 2,2'-oxybis-	334	15764-52-0				Cyclopentane, 1-(S)-(2-methyl-1,3-dioxolan-2-yl)-2-(R)-formylmethyl-4-(R)-(2-methoxyethoxymethoxy)-	331	0-00-0
Undecane, 6-methyl-	83	16.8614	655	193273	17302-33-9			976.04		Undecane, 6-methyl-	655	17302-33-9				1-Pentanol, 2-ethyl-4-methyl-	653	106-67-2				1-Hexanol, 2-ethyl-	643	104-76-7				Tridecane, 6-methyl-	635	13287-21-3				Undecane, 6-methyl-	630	17302-33-9				Octane, 2,3-dimethyl-	628	7146-60-3				1-Hexanol, 2-ethyl-	627	104-76-7
Hexanoic acid, butyl ester	117	16.8881	708	452130	626-82-4			976.52		Hexanoic acid, butyl ester	708	626-82-4				Hexanoic acid, butyl ester	666	626-82-4				Butyl 3-methylpentanoate	663	0-00-0				Hexanoic acid, butyl ester	654	626-82-4				1,3-Dioxolane-2,2-diethanol	636	5694-95-1				Hexanoic acid, 3-pentyl ester	604	0-00-0				Hexanoic acid, pentyl ester	604	540-07-8
Thujone	110	16.9281	715	120017	546-80-5			977.24		Thujone	715	546-80-5				Bicyclo[3.1.0]hexan-3-one, 4-methyl-1-(1-methylethyl)-, [1S-(1à,4á,5à)]-	712	471-15-8				Thujone	705	546-80-5				Bicyclo[3.1.0]hexan-3-one, 4-methyl-1-(1-methylethyl)-, [1S-(1à,4á,5à)]-	703	471-15-8				Bicyclo[3.1.0]hexan-3-one, 4-methyl-1-(1-methylethyl)-	700	1125-12-8				1,8,11-Heptadecatriene, (Z,Z)-	694	56134-03-3				Thujone	692	546-80-5
Furan, 3-(4-methyl-3-pentenyl)-	150	16.9414	851	428297	539-52-6			977.48		Furan, 3-(4-methyl-3-pentenyl)-	851	539-52-6				Furan, 3-(4-methyl-3-pentenyl)-	766	539-52-6				Cyclohexane, 2-ethenyl-1,1-dimethyl-3-methylene-	682	95452-08-7				(E)-4,8-Dimethylnona-1,3,7-triene	643	19945-61-0				Acetic acid, 1,3,7-trimethylocta-2,6-dienyl ester	612	91418-25-6				4-(2,2,6-Trimethyl-bicyclo[4.1.0]hept-1-yl)-butan-2-one	602	77143-20-5				Acetic acid, 1,3,7-trimethylocta-2,6-dienyl ester	601	91418-25-6
Diglycolic acid, nonyl 3-phenylpropyl ester	185	17.0347	409	166.00	0-00-0			979.17		Diglycolic acid, nonyl 3-phenylpropyl ester	409	0-00-0				Oxalic acid, monoamide, N-(2-ethylhexyl)-, ethyl ester	392	0-00-0				5-Ethylthiazole	376	17626-73-2				12-Methyltridecanoic acid, pyrrolidide	363	0-00-0				Octane, 2,7-dimethyl-	361	1072-16-8				13-Methylpentadecanoic acid, pyrrolidide	360	0-00-0				Ethanone, 1-oxiranyl-	358	4401-11-0
Carveol	134	17.0569	802	1182187	99-48-9			979.58		Carveol	802	99-48-9				(6,6-Dimethylbicyclo[3.1.1]hept-2-en-2-yl)methyl ethyl carbonate	782	0-00-0				Naphthalene, 1,2,3,5,8,8a-hexahydro-	772	62690-65-7				cis-p-Mentha-2,8-dien-1-ol	769	3886-78-0				Myrtenyl acetate	768	1079-01-2				1H-Cycloprop[c]inden-7-ol, octahydro-	768	94216-05-4				2,6-Dimethyl-1,3,5,7-octatetraene, E,E-	766	460-01-5
à-Campholenal	108	17.0702	842	7905717	4501-58-0			979.82		à-Campholenal	842	4501-58-0				à-Campholenal	841	4501-58-0				à-Campholenal	800	4501-58-0				à-Campholenal	784	4501-58-0				(1,2,2-trimethyl-3-cyclopenten-1-yl)acetaldehyde	743	0-00-0				1,7,7-Trimethylbicyclo[2.2.1]hept-5-en-2-ol	742	0-00-0				Camphenol, 6-	736	3570-04-5
3-Methyl-3-cyclohexen-1-one	132	17.1235	548	101952	31883-98-4			980.78		3-Methyl-3-cyclohexen-1-one	548	31883-98-4				Cyclohept-4-enone	541	19686-79-4				2H-Pyran-3(4H)-one, 6-ethenyldihydro-2,2,6-trimethyl-	523	33933-72-1				2H-Pyran-3(4H)-one, 6-ethenyldihydro-2,2,6-trimethyl-	522	33933-72-1				6-(1-Hydroxy-1-methylethyl)-3-methylcyclohex-3-enone	501	0-00-0				1,2-Pentadiene	479	591-95-7				Cyclohexanone, 4-methylidene-	476	29648-66-6
2-Octenal, (E)-	83	17.1635	869	1148061	2548-87-0			981.51		2-Octenal, (E)-	869	2548-87-0				2-Octenal, (E)-	839	2548-87-0				2-Octenal, (E)-	834	2548-87-0				1,2-Cyclooctanediol, trans-	797	42565-22-0				Cycloheptanol, 2-methylene	767	16240-38-3				Cyclopentane, butyl-	764	2040-95-1				Cyclodecane	763	293-96-9
Malonic acid, dihydrazide	101	17.1857	652	201172	3815-86-9			981.91		Malonic acid, dihydrazide	652	3815-86-9				1,3-Dioxolane, 2,2,4-trimethyl-	635	1193-11-9				1,2:5,6-Di-O-isopropylidene-a-d-ribohexafurnos-3-ulose	625	0-00-0				4á,5-Dimethyl-6,8-dioxa-3-thiabicyclo(3,2,1)octane 3-oxide	618	0-00-0				2-Acetoxyisobutyryl chloride	608	40635-66-3				1,3-Dioxolane, 2,2,4-trimethyl-	605	1193-11-9				à-Hydroxyisobutyric acid, acetate	583	0-00-0
Piperidine, 1-methyl-	149	17.2656	446	73711	626-67-5			983.36		Piperidine, 1-methyl-	446	626-67-5				5-à-Aminopropyltetrazole	432	31603-03-9				Cyclopropane, [(1-propenyloxy)methyl]-	424	64340-98-3				3,3'-Bis(1,2,4-oxadiazolyl), 5,5'-bis(4-methyl-1-piperazin-1-yl)-	416	328274-84-6				N-Methyl-2-methyoxy-1-methyl-2-(3,4-methylenedioxyphenyl)ethaneamine	414	0-00-0				Remoxipride	408	80125-14-0				2-(4-Methoxyphenyl)-1-(4-methylpiperazin-1-yl)-ethanone	397	82966-20-9
Acetic acid, octyl ester	61	17.2967	792	1344580	112-14-1			983.92		Acetic acid, octyl ester	792	112-14-1				Acetic acid, octyl ester	790	112-14-1				Acetic acid, decyl ester	775	112-17-4				Acetic acid, octyl ester	771	112-14-1				Acetic acid, nonyl ester	761	143-13-5				Acetic acid, nonyl ester	758	143-13-5				1-Heptene, 6-methyl-	752	5026-76-6
Benzene, 1-methyl-3-(1-methylethenyl)-	132	17.3412	944	48183885	1124-20-5			984.73		Benzene, 1-methyl-3-(1-methylethenyl)-	944	1124-20-5				Benzene, 1-methyl-4-(1-methylethenyl)-	914	1195-32-0				Benzene, 2-ethenyl-1,3-dimethyl-	910	2039-90-9				Benzene, 1-ethenyl-3,5-dimethyl-	896	5379-20-4				Bicyclo[4.2.0]octa-1,3,5-triene, 2,4-dimethyl-	894	28749-81-7				Benzene, 1-methyl-4-(1-methylethenyl)-	892	1195-32-0				Benzene, 1-methyl-4-(1-methylethenyl)-	891	1195-32-0
Thiazole, 2,5-dimethyl-	170	17.3767	452	1132.5	4175-66-0			985.37		Thiazole, 2,5-dimethyl-	452	4175-66-0				Chloropyramine	379	59-32-5				Carbonic acid, 2-dimethylaminoethyl propyl ester	378	0-00-0				Carbonic acid, 2-dimethylaminoethyl isobutyl ester	375	0-00-0				3-Methylthio-6-methyl-5-thioxo-2,5-dihydro-1,2,4-triazine	374	7448-19-3				Carbonic acid, butyl 2-dimethylaminoethyl ester	359	0-00-0				Octanoic acid, 2-dimethylaminoethyl ester	356	0-00-0
2,6,6-Trimethylbicyclo[3.2.0]hept-2-en-7-one	80	17.4167	800	1841901	4613-37-0			986.10		2,6,6-Trimethylbicyclo[3.2.0]hept-2-en-7-one	800	4613-37-0				Bicyclo[3.1.1]hept-2-en-6-one, 2,7,7-trimethyl-	707	473-06-3				Bicyclo[3.1.1]hept-2-en-6-one, 2,7,7-trimethyl-	694	473-06-3				Bicyclo[3.1.1]hept-2-en-6-one, 2,7,7-trimethyl-	669	473-06-3				Bicyclo[3.1.0]hexane, 6-isopropylidene-	650	24524-58-1				2H-Indene, 3,3a,4,5,6,7-hexahydro-	647	16189-41-6				Bicyclo[3.2.1]oct-6-en-3-one	637	3721-60-6
2,6-Dimethyl-1,3,5,7-octatetraene, E,E-	134	17.4344	743	716961	460-01-5			986.42		2,6-Dimethyl-1,3,5,7-octatetraene, E,E-	743	460-01-5				1,3,8-p-Menthatriene	739	18368-95-1				1,3,8-p-Menthatriene	738	18368-95-1				1,3,8-p-Menthatriene	736	18368-95-1				Benzene, 2-ethyl-1,4-dimethyl-	726	1758-88-9				Benzene, 4-ethyl-1,2-dimethyl-	724	934-80-5				p-Mentha-1,5,8-triene	715	21195-59-5
Thujone	110	17.4478	773	1988245	546-80-5			986.66		Thujone	773	546-80-5				Bicyclo[3.1.0]hexan-3-one, 4-methyl-1-(1-methylethyl)-, [1S-(1à,4á,5à)]-	761	471-15-8				Bicyclo[3.1.0]hexan-3-one, 4-methyl-1-(1-methylethyl)-	756	1125-12-8				Thujone	742	546-80-5				Bicyclo[3.1.0]hexan-3-one, 4-methyl-1-(1-methylethyl)-, [1S-(1à,4á,5à)]-	738	471-15-8				Bicyclo[3.1.0]hexan-3-one, 4-methyl-1-(1-methylethyl)-, [1S-(1à,4á,5à)]-	736	471-15-8				Bicyclo[3.1.0]hexan-3-one, 4-methyl-1-(1-methylethyl)-	731	1125-12-8
à-Muurolene	123	17.5144	586	338665	31983-22-9			987.87		à-Muurolene	586	31983-22-9				Naphthalene, 1,2,4a,5,6,8a-hexahydro-4,7-dimethyl-1-(1-methylethyl)-, [1S-(1à,4aá,8aà)]-	580	24406-05-1				Naphthalene, 1,2,4a,5,6,8a-hexahydro-4,7-dimethyl-1-(1-methylethyl)-, [1S-(1à,4aá,8aà)]-	575	24406-05-1				(1R,3aS,8aS)-7-Isopropyl-1,4-dimethyl-1,2,3,3a,6,8a-hexahydroazulene	573	36577-33-0				Naphthalene, 1,2,4a,5,6,8a-hexahydro-4,7-dimethyl-1-(1-methylethyl)-,[1R-(1à,4aà,8aà)]-	573	17627-24-6				à-Muurolene	569	10208-80-7				à-Muurolene	565	10208-80-7
(3S,3aS,6R,8aS)-3,8,8-Trimethyl-7-methyleneoctahydro-1H-3a,6-methanoazulene	147	17.5277	750	469438	31145-21-8			988.11		(3S,3aS,6R,8aS)-3,8,8-Trimethyl-7-methyleneoctahydro-1H-3a,6-methanoazulene	750	31145-21-8				1,4-Methano-1H-indene, octahydro-4-methyl-8-methylene-7-(1-methylethyl)-, [1S-(1à,3aá,4à,7à,7aá)]-	745	3650-28-0				1,4-Methano-1H-indene, octahydro-4-methyl-8-methylene-7-(1-methylethyl)-, [1S-(1à,3aá,4à,7à,7aá)]-	744	3650-28-0				(1R,4aS,8aR)-1,4a-Dimethyl-7-(prop-1-en-2-yl)-1,2,3,4,4a,5,6,8a-octahydronaphthalene	741	194607-93-7				à-Guaiene	740	3691-12-1				(1S,4aR,7R)-1,4a-Dimethyl-7-(prop-1-en-2-yl)-1,2,3,4,4a,5,6,7-octahydronaphthalene	730	52026-55-8				Azulene, 1,2,3,5,6,7,8,8a-octahydro-1,4-dimethyl-7-(1-methylethenyl)-, [1S-(1à,7à,8aá)]-	726	3691-11-0
Acetic acid	185	17.6032	935	656.84	64-19-7			989.48		Acetic acid	935	64-19-7				Acetic acid	897	64-19-7				Acetic acid	896	64-19-7				Acetic acid	896	64-19-7				Ammonium acetate	876	631-61-8				Acetic acid	846	64-19-7				Butanedioic acid, 2,3-bis(acetyloxy)-, [R-(R*,R*)]-	698	51591-38-9
à-Methyl-à-[4-methyl-3-pentenyl]oxiranemethanol	111	17.6166	797	3148196	0-00-0			989.72		à-Methyl-à-[4-methyl-3-pentenyl]oxiranemethanol	797	0-00-0				2-Furanmethanol, 5-ethenyltetrahydro-à,à,5-trimethyl-, cis-	784	5989-33-3				trans-Linalool oxide (furanoid)	774	34995-77-2				Ethyl 2-(5-methyl-5-vinyltetrahydrofuran-2-yl)propan-2-yl carbonate	773	0-00-0				2-Furanmethanol, 5-ethenyltetrahydro-à,à,5-trimethyl-, cis-	764	5989-33-3				cis-Linaloloxide	756	0-00-0				trans-Linalool oxide (furanoid)	751	34995-77-2
2,6-Dimethyl-1,3,5,7-octatetraene, E,E-	134	17.6255	806	1468400	460-01-5			989.88		2,6-Dimethyl-1,3,5,7-octatetraene, E,E-	806	460-01-5				2,6-Dimethyl-1,3,5,7-octatetraene, E,E-	767	460-01-5				1,3,8-p-Menthatriene	760	18368-95-1				trans-3-Caren-2-ol	757	0-00-0				1,4-Cyclohexadiene, 3-ethenyl-1,2-dimethyl-	757	62338-57-2				1,3,8-p-Menthatriene	743	18368-95-1				1,3,8-p-Menthatriene	741	18368-95-1
Benzoic acid, 2-amino-	220	17.6965	425	1313.4	118-92-3			991.17		Benzoic acid, 2-amino-	425	118-92-3				Phenyl 2-phenylisopropyl sulfide	421	4148-93-0				Benzoic acid, 4-methyl-, 2-methylpropyl ester	420	29240-30-0				p-Toluic acid, undec-2-enyl ester	404	0-00-0				4-Methyl-benzoic acid 4-[(3-hydroxy-benzoyl)-hydrazonomethyl]-phenyl ester	403	0-00-0				4-Methylbenzoic acid, 3-pentyl ester	401	0-00-0				1-Ethanone, 1-(5,6-dimethyl-3H-thieno[2,3-d]imidazol-2-yl)-	395	0-00-0
Cyclopenta[c]pyran-1,3-dione, 4,4a,5,6-tetrahydro-4,7-dimethyl-	136	17.701	785	322309	66407-26-9			991.25		Cyclopenta[c]pyran-1,3-dione, 4,4a,5,6-tetrahydro-4,7-dimethyl-	785	66407-26-9				Bicyclo[2.2.1]hept-2-ene, 1,7,7-trimethyl-	782	464-17-5				á-Phellandrene	781	555-10-2				Bicyclo[3.1.0]hexane, 4-methylene-1-(1-methylethyl)-	773	3387-41-5				ç-Terpinene	757	99-85-4				á-Phellandrene	755	555-10-2				Cyclohexene, 4-methylene-1-(1-methylethyl)-	754	99-84-3
Methylthiouracil	142	17.7321	509	49159	56-04-2			991.81		Methylthiouracil	509	56-04-2				3-Methyl-but-2-enoic acid, 1,7,7-trimethyl-bicyclo[2.2.1]hept-2-yl ester	506	91404-82-9				(-)-cis-Isopiperitenol	501	96555-02-1				2-Butene, 1-(2-cyclopentenyl)-2,3-dimethyl-	501	0-00-0				1-Isopropenyl-3,3-dimethyl-5-(3-methyl-1-oxo-2-butenyl)cyclopentane	498	152481-77-1				3-Hexenoic acid, 2-methyl-, methyl ester	495	50652-86-3				Cyclohexanecarboxamide, N,N-bis(2-ethylhexyl)-	493	0-00-0
Butanoic acid, 3-methyl-, hexyl ester	103	17.7409	496	117166	10032-13-0			991.97		Butanoic acid, 3-methyl-, hexyl ester	496	10032-13-0				4-Methylpentyl 3-methylbutanoate	471	850309-45-4				Carbonic acid, dodecyl phenyl ester	470	0-00-0				Phenyl á-d-alloside	466	0-00-0				á-d-Mannofuranoside, phenyl	464	93524-17-5				Butanoic acid, 2-methyl-, hexyl ester	464	10032-15-2				Butanoic acid, 3-methyl-, hexyl ester	455	10032-13-0
2,4-Cycloheptadien-1-one, 2,6,6-trimethyl-	150	17.812	813	922903	503-93-5			993.26		2,4-Cycloheptadien-1-one, 2,6,6-trimethyl-	813	503-93-5				2-Cyclohexen-1-one, 3-methyl-6-(1-methylethylidene)-	804	491-09-8				1,3-Cyclohexadiene-1-carboxaldehyde, 2,6,6-trimethyl-	798	116-26-7				4,7,7-Trimethylbicyclo[4.1.0]hept-3-en-2-one	796	81800-50-2				2,4-Cycloheptadien-1-one, 2,6,6-trimethyl-	791	503-93-5				5-Isopropenyl-2-methylcyclopent-1-enecarboxaldehyde	785	0-00-0				Bicyclo[3.1.1]hept-3-en-2-one, 4,6,6-trimethyl-, (1S)-	784	1196-01-6
2,5-di-tert-Butylaniline	171	17.8653	485	106.05	21860-03-7			994.22		2,5-di-tert-Butylaniline	485	21860-03-7				2-Amino-3-cyano-5,6-dimethyl-isonicotinic acid methyl ester	470	0-00-0				1,2,3,4-Tetrahydroquinoline, 8-methoxy-2,2,4-trimethyl-	464	0-00-0				Mandelonitrile, TMS derivative	447	0-00-0				Benzenamine, 3,5-bis(1,1-dimethylethyl)-	439	2380-36-1				Iron, tetracarbonyl[æ-(dimethylarsino)](tricarbonylcobalt)-, (Co-Fe)	406	50388-37-9				6-Methoxy-4-methylquinoline-2-thiol	404	0-00-0
Succinic acid, 3-methylbut-2-en-1-yl 2-methoxy-5-methylphenyl ester	138	17.8786	580	357521	0-00-0			994.47		Succinic acid, 3-methylbut-2-en-1-yl 2-methoxy-5-methylphenyl ester	580	0-00-0				Glutaric acid, 3-methylbut-2-en-1-yl 5-methyl-2-methoxybenzyl ester	563	0-00-0				2-Pentene, 4,4'-oxybis-	532	52867-34-2				Bicyclo[2.2.1]heptan-2-one, 3,3-dimethyl-	531	13211-15-9				Bicyclo[2.2.1]heptan-2-one, 7,7-dimethyl-	526	514-15-8				Bicyclo[2.2.1]heptan-2-one, 3-ethyl-	523	54345-87-8				Diazene, 1-cyclopentyl-2-methoxy-, 1-oxide	519	108201-44-1
1-Octen-3-ol	112	17.8964	583	190652	3391-86-4			994.79		1-Octen-3-ol	583	3391-86-4				1-Octen-3-ol	582	3391-86-4				2-Hexen-1-ol, propanoate, (E)-	571	53398-80-4				1-Octen-3-ol	568	3391-86-4				trans-2-Dodecen-1-ol	568	69064-37-5				Decanal	567	112-31-2				Cyclopentanol, 3-methyl-	566	18729-48-1
3,5-Dimethylpyrazole	96	17.9142	650	847749	67-51-6			995.11		3,5-Dimethylpyrazole	650	67-51-6				Furfural	645	98-01-1				3,5-Dimethylpyrazole-1-methanol	635	85264-33-1				Furfural	632	98-01-1				3,5-Dimethylpyrazole-1-methanol	630	85264-33-1				3-Furaldehyde	625	498-60-2				3,5-Dimethylpyrazole	621	67-51-6
1,2-Ethanediamine, N,N-dimethyl-N'-phenyl-N'-(2-thienylmethyl)-	202	17.9453	453	34709	493-78-7			995.67		1,2-Ethanediamine, N,N-dimethyl-N'-phenyl-N'-(2-thienylmethyl)-	453	493-78-7				3-[4-Hydroxyisopent-2(Z)-enyl]-4-hydroxyacetophenone	415	24672-83-1				benzenesulfonamide, 3-amino-4-methoxy-	414	0-00-0				Pyrimidine, 4-(2-hydroxy-5-methoxyphenyl)-	386	97630-77-8				Benzimidazole, 5-tert-butyl-2-ethyl-	384	5805-63-0				3-[4-Hydroxyisopent-2(Z)-enyl]-5-[4-hydroxyisopent-2-(E)-enyl]-4-hydroxyacetophenone	383	81053-03-4				1-Acetyl-2,6-naphthalenediol	380	108804-50-8
8-Azidoadenosine	123	17.9719	547	429502	4372-67-2			996.16		8-Azidoadenosine	547	4372-67-2				(1Ar-(1aalpha,4abeta,8as(*)))-4a,8,8-trimethyloctahydrobenzo(c)cyclopropa(d)pyran-2,4-dione	476	0-00-0				Cinerin I	457	25402-06-6				1-[3-(2,6,6-Trimethyl-cyclohex-2-enyl)-4,5-dihydro-3H-pyrazol-4-yl]-ethanone	453	0-00-0				1,3,7,7-Tetramethyl-2,11-dioxa-bicyclo[4.4.1]undeca-3,5,9-trien-8-one	443	0-00-0				2-(1,4,4-Trimethylcyclohex-2-en-1-yl)ethyl p-toluenesulfonate	438	0-00-0				(1S,1aS,1bR,4S,5S,5aS,6aR)-1a,1b,4,5a-Tetramethyldecahydro-1,5-methanocyclopropa[a]indene	436	52617-34-2
.alfa.-Copaene	80	18.0119	776	47770	0-00-0			996.88		.alfa.-Copaene	776	0-00-0				Copaene	766	3856-25-5				à-Cubebene	762	17699-14-8				à-Cubebene	762	17699-14-8				Cubenene	758	29837-12-5				Bicyclosesquiphellandrene	754	54324-03-7				isoledene	753	95910-36-4
1,2-Ethanediol, diacetate	86	18.0208	620	494139	111-55-7			997.04		1,2-Ethanediol, diacetate	620	111-55-7				1,2-Ethanediol, diacetate	615	111-55-7				2-Propanone, 1-(acetyloxy)-	613	592-20-1				1,2-Ethanediol, diacetate	601	111-55-7				1,2-Ethanediol, diacetate	581	111-55-7				2-Butanone, 3-methyl-	573	563-80-4				2-Propanone, 1-(acetyloxy)-	567	592-20-1
2,4-Octadiene	110	18.0386	722	1502824	13643-08-8			997.36		2,4-Octadiene	722	13643-08-8				2,4-Heptadienal, (E,E)-	718	4313-03-5				Methyl ethyl cyclopentene	704	19780-56-4				2,4-Heptadienal, (E,E)-	698	4313-03-5				1-Ethyl-5-methylcyclopentene	697	97797-57-4				Germacrene D	693	23986-74-5				2,4-Heptadienal, (E,E)-	672	4313-03-5
à-Cubebene	72	18.0652	736	1388137	17699-14-8			997.85		à-Cubebene	736	17699-14-8				à-Cubebene	722	17699-14-8				à-Cubebene	716	17699-14-8				Germacrene D	713	23986-74-5				Copaene	709	3856-25-5				.alfa.-Copaene	709	0-00-0				cis-muurola-3,5-diene	699	0-00-0
Succinic acid, 2-methylbenzyl tetradecyl ester	104	18.0785	495	13696	0-00-0			998.09		Succinic acid, 2-methylbenzyl tetradecyl ester	495	0-00-0				Succinic acid, 2-methylbenzyl tridecyl ester	490	0-00-0				Spiro(1,3-dioxolane)-2,3'-(5'-androsten-16'-ol), TMS derivative	486	0-00-0				Cyclobutane, 1,2-diphenyl-	474	3018-21-1				Succinic acid, hexadecyl 2-methylbenzyl ester	461	0-00-0				Succinic acid, dodecyl 2-methylbenzyl ester	459	0-00-0				Fumaric acid, 2-phenethyl 2,2,3,3-tetrafluoropropyl ester	445	0-00-0
Hexanoic acid, 2-methylbutyl ester	99	18.0963	650	560839	2601-13-0			998.41		Hexanoic acid, 2-methylbutyl ester	650	2601-13-0				Isopentyl hexanoate	621	2198-61-0				Hexanoic acid, 2-methylbutyl ester	607	2601-13-0				Hexanoic acid, 3-pentyl ester	576	0-00-0				Isopentyl hexanoate	565	2198-61-0				Isopentyl hexanoate	560	2198-61-0				N-Isopropyl-1-piperazineacetamide	552	39890-42-1
Pyrimidine, 4-(2-hydroxy-5-methoxyphenyl)-	187	18.1496	607	76357	97630-77-8			999.38		Pyrimidine, 4-(2-hydroxy-5-methoxyphenyl)-	607	97630-77-8				1-Acetyl-2,7-naphthalenediol	606	86358-83-0				3-[4-Hydroxyisopent-2(Z)-enyl]-4-hydroxyacetophenone	594	24672-83-1				1-Acetyl-2,6-naphthalenediol	575	108804-50-8				5H-Naphtho[1,8-bc]thiophen-5-one, 3,4-dihydro-2-methyl-	552	10243-18-2				2H-1-Benzopyran-2-one, 4-methyl-3-propyl-	551	0-00-0				Silane, trimethyl(3-phenyl-1-butynyl)-	538	28129-04-6
2-Nonanol, acetate	124	18.1629	817	997968	14936-66-4			999.62		2-Nonanol, acetate	817	14936-66-4				2-Acetoxydodecane	701	0-00-0				2-Undecanol, acetate	689	14936-67-5				2-Acetoxytetradecane	687	0-00-0				2-Pentadecanol acetate	682	0-00-0				6-Dodecanol acetate	667	60826-23-5				2-Acetoxytridecane	664	0-00-0
Cyclohexane, 1-ethenyl-1-methyl-2-(1-methylethenyl)-4-(1-methylethylidene)-	139	18.2429	779	191784	3242-08-8			1001.1		Cyclohexane, 1-ethenyl-1-methyl-2-(1-methylethenyl)-4-(1-methylethylidene)-	779	3242-08-8				ç-Elemene	772	29873-99-2				Elemene isomer	771	0-00-0				Cyclohexane, 1-ethenyl-1-methyl-2-(1-methylethenyl)-4-(1-methylethylidene)-	771	3242-08-8				2,6,10,10-Tetramethylbicyclo[7.2.0]undeca-2,6-diene	762	136296-37-2				Cycloheptane, 4-methylene-1-methyl-2-(2-methyl-1-propen-1-yl)-1-vinyl-	762	0-00-0				ç-Elemene	761	29873-99-2
Bicyclo[2.2.1]heptan-2-ol, 1,3,3-trimethyl-, acetate, (1S-exo)-	152	18.274	686	50158	76109-40-5			1001.7		Bicyclo[2.2.1]heptan-2-ol, 1,3,3-trimethyl-, acetate, (1S-exo)-	686	76109-40-5				Fenchyl acetate	683	13851-11-1				Isopulegol acetate	681	57576-09-7				Trifluoroacetyl-à-fenchol	678	31076-73-0				Bicyclo[2.2.1]heptan-2-ol, 1,3,3-trimethyl-, acetate, (1S-exo)-	667	76109-40-5				1,6,10-Dodecatrien-3-ol, 3,7,11-trimethyl-	666	7212-44-4				1,7-Octadien-3-ol, 3,7-dimethyl-	665	598-07-2
isoledene	161	18.3006	876	8422880	95910-36-4			1002.2		isoledene	876	95910-36-4				5-Azulenemethanol, 1,2,3,4,5,6,7,8-octahydro-à,à,3,8-tetramethyl-, acetate, [3S-(3à,5à,8à)]-	843	134-28-1				isoledene	839	95910-36-4				1H-Cyclopropa[a]naphthalene, 1a,2,3,3a,4,5,6,7b-octahydro-1,1,3a,7-tetramethyl-, [1aR-(1aà,3aà,7bà)]-	814	489-29-2				Epizonarene	806	41702-63-0				cis-Muurola-4(15),5-diene	801	157477-72-0				(1R,3aS,8aS)-7-Isopropyl-1,4-dimethyl-1,2,3,3a,6,8a-hexahydroazulene	791	36577-33-0
1,3-Oxathiolane, 2,2-dimethyl-	171	18.3273	522	474.17	5684-31-1			1002.7		1,3-Oxathiolane, 2,2-dimethyl-	522	5684-31-1				Acetamide, N-(aminothioxomethyl)-	499	591-08-2				1,3-Oxathiolane, 2,2-dimethyl-	491	5684-31-1				Acetamide, N-(aminothioxomethyl)-	487	591-08-2				Urea	483	57-13-6				Thiourea, trimethyl-	481	2489-77-2				Amidinothiourea	450	2114-02-5
trans-Linalool oxide (furanoid)	59	18.3451	926	2141343	34995-77-2			1003.0		trans-Linalool oxide (furanoid)	926	34995-77-2				Ethyl 2-(5-methyl-5-vinyltetrahydrofuran-2-yl)propan-2-yl carbonate	926	0-00-0				2-Furanmethanol, 5-ethenyltetrahydro-à,à,5-trimethyl-, cis-	922	5989-33-3				à-Methyl-à-[4-methyl-3-pentenyl]oxiranemethanol	894	0-00-0				trans-Linalool oxide (furanoid)	877	34995-77-2				2-Furanmethanol, 5-ethenyltetrahydro-à,à,5-trimethyl-, cis-	876	5989-33-3				2-Furanmethanol, 5-ethenyltetrahydro-à,à,5-trimethyl-, cis-	861	5989-33-3
1,3,3-Trimethylcyclohex-1-ene-4-carboxaldehyde, (+,-)-	96	18.3584	713	281253	127128-60-3			1003.3		1,3,3-Trimethylcyclohex-1-ene-4-carboxaldehyde, (+,-)-	713	127128-60-3				cis-Chrysanthenol	713	55722-60-6				trans-Chrysanthenol	688	38043-83-3				Methanesulfonic acid, 2-(2-hydroxy-hexahydropentalen-3a-yl)-ethyl ester	667	0-00-0				Isocyclocitral	652	1335-66-6				(3S,4R,5R,6R)-4,5-Bis(hydroxymethyl)-3,6-dimethylcyclohexene	650	0-00-0				2-Cyclohexene-1-carboxaldehyde, 2,6,6-trimethyl-	649	432-24-6
Cinchonidine, TMS derivative	136	18.4295	603	202795	0-00-0			1004.6		Cinchonidine, TMS derivative	603	0-00-0				Acetamide, 2-[bis(2-cyanoethyl)amino]-N-(4-nitrophenyl)-	590	0-00-0				4-((5-Ethenyl-1-azabicyclo(2,2,2)octan-2-yl)oxymethyl)-6-methoxy-quinoline	557	0-00-0				Quinine, TMS derivative	549	0-00-0				2-Hydroxyquinine	547	0-00-0				1,2-Bis(4-methoxyphenyl)ethane-1,2-diamine	546	51208-43-6				6H-Purin-6-one, 1,7-dihydro-	543	68-94-0
Cyclohexane, 1,4-dichloro-, trans-	81	18.4739	607	78994	16890-91-8			1005.4		Cyclohexane, 1,4-dichloro-, trans-	607	16890-91-8				Cyclohexene 3-(tert-butyl)peroxide	606	51437-25-3				Cyclohexane, 1,3-dichloro-	601	55887-78-0				Cyclohexane, 1,4-dichloro-, cis-	590	16749-11-4				2-(Methylsulphonyl)propane	572	4853-74-1				2H-Pyran, 2-[(1,1-dimethyl-2-butynyl)oxy]tetrahydro-	556	24642-03-3				3,7-Octadien-2-one, (E)-	551	25172-06-9
Acetic acid, octyl ester	61	18.5005	874	439338	112-14-1			1005.9		Acetic acid, octyl ester	874	112-14-1				Acetic acid, octyl ester	872	112-14-1				Acetic acid, octyl ester	867	112-14-1				Acetic acid, decyl ester	826	112-17-4				Acetic acid, octyl ester	823	112-14-1				Acetic acid, octyl ester	813	112-14-1				Cyclopropane, pentyl-	792	2511-91-3
Ethanedioic acid, diethyl ester	74	18.5227	798	330912	95-92-1			1006.3		Ethanedioic acid, diethyl ester	798	95-92-1				Ethanedioic acid, diethyl ester	780	95-92-1				Ethanedioic acid, diethyl ester	774	95-92-1				Propanedioic acid, oxo-, diethyl ester	771	609-09-6				Propanedioic acid, oxo-, diethyl ester	769	609-09-6				Propanedioic acid, oxo-, diethyl ester	764	609-09-6				Ethyl ether	650	60-29-7
Benzenethiol	110	18.5316	531	102383	108-98-5			1006.5		Benzenethiol	531	108-98-5				Oxazole, 4-ethyl-2,5-dimethyl-	501	30408-61-8				2-Buten-1-ol, 3-methyl-4-(phenylthio)-, (E)-	478	78592-86-6				2-[3,4-Dichlorophenyl]-4-[[2-[1-methyl-2-pyrrolidinyl]ethyl]amino]-6-[trichloromethyl]-S-triazine	476	0-00-0				Benzenethiol	473	108-98-5				Methanone, dicyclopropyl-	453	1121-37-5				Methyl(phenylsulfinyl)acetate	436	14090-83-6
Tetradecane, 3-methyl-	85	18.5672	523	167425	18435-22-8			1007.2		Tetradecane, 3-methyl-	523	18435-22-8				Tetradecane, 3-methyl-	489	18435-22-8				Pentadecane, 4-methyl-	468	2801-87-8				Undecane, 2,9-dimethyl-	468	17301-26-7				5,5-Dibutylnonane	459	6008-17-9				Benzenamine, N-methyl-N-phenyl-	458	552-82-9				Tridecane, 3-ethyl-	456	13286-73-2
Hexanoic acid, 2-phenylethyl ester	104	18.576	657	8021.0	6290-37-5			1007.3		Hexanoic acid, 2-phenylethyl ester	657	6290-37-5				2-Ethylbutyric acid, phenethyl ester	651	0-00-0				Fumaric acid, pentyl 2-phenylethyl ester	635	0-00-0				Fumaric acid, hexyl 2-phenylethyl ester	630	0-00-0				Fumaric acid, isohexyl 2-phenylethyl ester	624	0-00-0				Butylphosphonic acid, ethyl 2-phenylethyl ester	624	0-00-0				Fumaric acid, butyl 2-phenylethyl ester	623	0-00-0
Ylangene	140	18.6382	931	31901	14912-44-8			1008.5		Ylangene	931	14912-44-8				Ylangene	909	14912-44-8				Ylangene	884	14912-44-8				Copaene	883	3856-25-5				.alfa.-Copaene	875	0-00-0				Copaene	870	3856-25-5				Copaene	867	3856-25-5
Ylangene	99	18.6738	934	83898	14912-44-8			1009.2		Ylangene	934	14912-44-8				Ylangene	911	14912-44-8				Ylangene	889	14912-44-8				Copaene	888	3856-25-5				.alfa.-Copaene	874	0-00-0				Copaene	873	3856-25-5				Copaene	873	3856-25-5
Ylangene	108	18.7182	872	41903229	14912-44-8			1010.0		Ylangene	872	14912-44-8				Ylangene	857	14912-44-8				1,4-Methano-1H-indene, octahydro-4-methyl-8-methylene-7-(1-methylethyl)-, [1S-(1à,3aá,4à,7à,7aá)]-	843	3650-28-0				Ylangene	840	14912-44-8				1,4-Methano-1H-indene, octahydro-4-methyl-8-methylene-7-(1-methylethyl)-, [1S-(1à,3aá,4à,7à,7aá)]-	833	3650-28-0				1,4-Methano-1H-indene, octahydro-4-methyl-8-methylene-7-(1-methylethyl)-, [1S-(1à,3aá,4à,7à,7aá)]-	829	3650-28-0				à-ylangene	821	0-00-0
Ylangene	88	18.7404	916	55309	14912-44-8			1010.4		Ylangene	916	14912-44-8				Ylangene	897	14912-44-8				Copaene	882	3856-25-5				.alfa.-Copaene	874	0-00-0				Ylangene	871	14912-44-8				Copaene	866	3856-25-5				Copaene	861	3856-25-5
2,4-Heptadienal, (E,E)-	110	18.7582	872	1730721	4313-03-5			1010.7		2,4-Heptadienal, (E,E)-	872	4313-03-5				Furan, 2-propyl-	844	4229-91-8				Furan, 2-propyl-	809	4229-91-8				Cyclohexene, 4-bromo-	792	3540-84-9				2,4-Heptadienal, (E,E)-	778	4313-03-5				1,4-Hexadiene, 3-ethyl-	776	2080-89-9				2,4-Octadiene	754	13643-08-8
2-Decanone	58	18.9136	600	854441	693-54-9			1013.6		2-Decanone	600	693-54-9				2-Decanone	589	693-54-9				2-Decanone	575	693-54-9				2-Nonanone, 3-(hydroxymethyl)-	560	67801-33-6				2-Tetradecanone	515	2345-27-9				2-Nonanone	514	821-55-6				2-Nonanone	509	821-55-6
Copaene	161	18.9314	914	117735925	3856-25-5			1014.0		Copaene	914	3856-25-5				.alfa.-Copaene	898	0-00-0				Copaene	898	3856-25-5				Copaene	895	3856-25-5				ç-Muurolene	874	30021-74-0				Ylangene	868	14912-44-8				à-Cubebene	866	17699-14-8
4(H)-Pyridine, N-acetyl-	99	18.9758	673	339560	67402-83-9			1014.8		4(H)-Pyridine, N-acetyl-	673	67402-83-9				2-(2-Pyrazinyl)-2-propanol	653	41110-22-9				1H-Pyrrole, 1-butyl-	652	589-33-3				(-)-á-Bourbonene	622	5208-59-3				1H-Pyrrole, 1-butyl-	604	589-33-3				1H-Pyrrole, 1-butyl-	599	589-33-3				Dimethyl-(1H-pyrrol-3-ylmethyl)-amine	595	0-00-0
[1,1'-Biphenyl]-4-ol, 3-amino-	185	18.9847	698	188.00	1134-36-7			1015.0		[1,1'-Biphenyl]-4-ol, 3-amino-	698	1134-36-7				Silane, trimethyl-2-naphthalenyl-	588	18052-85-2				Dibenzyl sebacate	579	140-24-9				2H-1-Benzopyran-3-carbonitrile, 4-methyl-2-oxo-	542	24526-69-0				2-Aminodiphenyl ether	536	2688-84-8				Naphthalene, 1-isothiocyanato-	529	551-06-4				[1,1'-Biphenyl]-4-ol, 3-amino-	528	1134-36-7
Decanal	112	19.0425	802	326204	112-31-2			1016.0		Decanal	802	112-31-2				Decanal	802	112-31-2				Decanal	785	112-31-2				Decanal	779	112-31-2				Decanal	775	112-31-2				Decanal	773	112-31-2				Dodecanal	747	112-54-9
Benzenecarbothioic acid, 2,4,6-triethyl-, S-(2-phenylethyl) ester	139	19.0647	595	37391	64712-67-0			1016.5		Benzenecarbothioic acid, 2,4,6-triethyl-, S-(2-phenylethyl) ester	595	64712-67-0				3,3,3-Trifluoro-2-methoxy-2-phenyl-propionic acid, 3-ethynyl-3-methyl-oxiran-2-ylmethyl ester	593	0-00-0				Acetic acid, [(2,4,6-triethylbenzoyl)thio]-	587	67902-78-7				4-(Trifluoromethoxy)benzoylchloride	577	36823-88-8				Plastoquinone 3	567	1168-52-1				L-Tartaric acid, 2,3-O-nonylidene-, dimethyl ester	561	163776-12-3				Diallyl isophthalate	555	1087-21-4
Benzoxazole, 2-(2,2-dimethylpropyl)-	185	19.0958	677	14539	143857-68-5			1017.0		Benzoxazole, 2-(2,2-dimethylpropyl)-	677	143857-68-5				1,3,4-Thiadiazol-2-amine, 5-[(2-methylpropyl)thio]-	638	33313-07-4				4-Ethylbenzoic acid, 3-chloroprop-2-enyl ester	629	0-00-0				Benzamide, 4-ethyl-N-allyl-	628	0-00-0				4-Butoxyphenylacetonitrile	572	38746-93-9				Cyclopenta[e]tetrahydropyran-2-one, 5-(5-hydroxyindan-1-yl)-4a-methyl-	567	37881-37-1				1H-Benzimidazol-2-amine	562	934-32-7
Furo[2,3-b]pyridine, 2-methyl-	180	19.1135	641	6890.5	75332-26-2			1017.4		Furo[2,3-b]pyridine, 2-methyl-	641	75332-26-2				4-Ethylbenzoic acid, 2-formyl-4,6-dichlorophenyl ester	590	0-00-0				4-Ethylbenzoic acid, 2,5-dichlorophenyl ester	589	0-00-0				4-Ethylbenzoic acid, 2,4,6-trichlorophenyl ester	589	0-00-0				4-Ethylbenzoic acid, 3,4-dichlorophenyl ester	584	0-00-0				4-Ethylbenzoic acid, 2-fluorophenyl ester	554	0-00-0				4-Ethylbenzoic acid, undec-2-enyl ester	542	0-00-0
2,6,6-Trimethylbicyclo[3.2.0]hept-2-en-7-one	80	19.1357	644	1052765	4613-37-0			1017.8		2,6,6-Trimethylbicyclo[3.2.0]hept-2-en-7-one	644	4613-37-0				Bicyclo[3.1.1]hept-2-en-6-one, 2,7,7-trimethyl-	599	473-06-3				Bicyclo[3.1.1]hept-2-en-6-one, 2,7,7-trimethyl-	578	473-06-3				(2S,6R,7S,8E)-(+)-2,7-Epoxy-4,8-megastigmadiene	510	108342-25-2				Silane, 1,3-butadiynyltrimethyl-	497	4526-06-1				Bicyclo[3.1.1]hept-3-en-2-one, 4,6,6-trimethyl-	495	80-57-9				Bicyclo[3.1.1]hept-2-en-6-one, 2,7,7-trimethyl-	493	473-06-3
trans-4-t-Pentylcyclohexanol	70	19.1757	456	321117	20698-30-0			1018.5		trans-4-t-Pentylcyclohexanol	456	20698-30-0				Ethyl chrysanthemate	451	97-41-6				Levomenthol	445	2216-51-5				Cyclohexanol, 5-methyl-2-(1-methylethyl)-, (1à,2á,5à)-(ñ)-	444	15356-70-4				Cyclohexene, 6-(2-butenyl)-1,5,5-trimethyl-, (E)-	443	53941-16-5				Cyclohexanol, 4-(1,1,3,3-tetramethylbutyl)-	439	4631-98-5				Cyclohexanol, 5-methyl-2-(1-methylethyl)-, (1à,2á,5à)-(ñ)-	439	15356-70-4
Cyclopropanecarboxylic acid, 3-ethenyl-2,2-dimethyl-, cis-	97	19.1935	580	76174	67528-58-9			1018.9		Cyclopropanecarboxylic acid, 3-ethenyl-2,2-dimethyl-, cis-	580	67528-58-9				1,2-Dimethyl-cyclopent-2-enecarboxylic acid	566	0-00-0				Butanoic acid, tridec-2-ynyl ester	552	0-00-0				5-Isopropenyl-2-methyl-7-oxabicyclo[4.1.0]heptan-2-ol	547	0-00-0				2,4-Hexadienoic acid, ethyl ester, (2E,4E)-	547	2396-84-1				Acetic acid, 2-(2-buten-1-yl)-2-nitro-, ethyl ester	546	0-00-0				Dodecane, 2,6,10-trimethyl-	545	3891-98-3
(2E,6E)-3,7,11-Trimethyldodeca-2,6,10-trien-1-yl stearate	136	19.2157	450	76751	69624-82-4			1019.3		(2E,6E)-3,7,11-Trimethyldodeca-2,6,10-trien-1-yl stearate	450	69624-82-4				Farnesyl butanoate	433	51532-27-5				Humulane-1,6-dien-3-ol	423	0-00-0				2,6,10-Dodecatrien-1-ol, 3,7,11-trimethyl-, acetate, (E,E)-	422	4128-17-0				(2E,6E)-3,7,11-Trimethyldodeca-2,6,10-trien-1-yl decanoate	421	78368-57-7				2,6,10-Dodecatrien-1-ol, 3,7,11-trimethyl-, acetate, (E,E)-	420	4128-17-0				1,4-Methanoazulen-9-ol, decahydro-1,5,5,8a-tetramethyl-, [1R-(1à ..	415	27551-75-3
Bicyclo[2.2.1]heptan-2-one, 3,3-dimethyl-	138	19.2957	678	680947	13211-15-9			1020.8		Bicyclo[2.2.1]heptan-2-one, 3,3-dimethyl-	678	13211-15-9				Bicyclo[2.2.1]heptan-2-one, 7,7-dimethyl-	651	514-15-8				4-Methyl-bicyclo[3.2.1]octan-2-one	601	106819-27-6				Bicyclo[2.2.2]octane-2,6-dione	591	38231-60-6				2-Butanone, 4-cyclopentylidene-	589	51004-21-8				Cyclohexene, 1-methyl-4-(1-methylethyl)-	582	5502-88-5				2,5(1H,3H)-Pentalenedione, tetrahydro-, cis-	580	51716-63-3
Carvone oxide, trans-	170	19.3134	553	8991.7	39903-97-4			1021.1		Carvone oxide, trans-	553	39903-97-4				2-Decyne	515	2384-70-5				2-Hexene, 5-methyl-, (E)-	515	7385-82-2				2-Propenamide, N-(1-cyclohexylethyl)-	513	0-00-0				2-Decyne	511	2384-70-5				Cyclohexanone, oxime	511	100-64-1				Heptane, 1-(2-butenyloxy)-, (E)-	509	56052-77-8
trans-3-Nonen-2-one	125	19.3268	732	2401847	18402-83-0			1021.4		trans-3-Nonen-2-one	732	18402-83-0				3-Nonen-2-one	729	14309-57-0				3-Nonen-2-one	726	14309-57-0				5-Ethyl-2-methyl-2-vinyltetrahydrofuran	683	104188-14-9				Ethanone, 1-cyclododecyl-	655	28925-00-0				5-Undecen-4-one	652	56312-55-1				E-2-Hexenyl E-2-octenoate	649	153367-22-7
Tricyclo[2.2.1.0(2,6)]heptan-3-ol, 4,5,5-trimethyl-	87	19.3445	591	357080	62560-53-6			1021.7		Tricyclo[2.2.1.0(2,6)]heptan-3-ol, 4,5,5-trimethyl-	591	62560-53-6				Bicyclo[3.3.1]nonane-2,8-dione	589	160651-01-4				Spirobicyclo[2.2.1]heptane-2,2'-(1',3'-dioxa-2'-oxocyclohex-5'-ene)], 1,6',7,7-tetramethyl-	572	0-00-0				Camphor	568	76-22-2				Camphor	566	76-22-2				(+)-2-Bornanone	565	464-49-3				Camphor	563	76-22-2
Bicyclo[3.1.1]heptan-3-one, 2,6,6-trimethyl-, (1à,2à,5à)-	83	19.3712	848	19429741	547-60-4			1022.2		Bicyclo[3.1.1]heptan-3-one, 2,6,6-trimethyl-, (1à,2à,5à)-	848	547-60-4				Bicyclo[3.1.1]heptan-3-one, 2,6,6-trimethyl-, (1à,2á,5à)-	815	15358-88-0				Bicyclo[3.1.1]heptan-3-one, 2,6,6-trimethyl-, (1à,2á,5à)-	814	15358-88-0				Bicyclo[3.1.1]heptan-3-one, 2,6,6-trimethyl-, (1à,2à,5à)-	807	547-60-4				Bicyclo[3.1.1]heptan-3-one, 2,6,6-trimethyl-	801	18358-53-7				Bicyclo[3.1.1]heptan-3-one, 2,6,6-trimethyl-, (1à,2á,5à)-	795	15358-88-0				Bicyclo[3.1.1]heptan-3-one, 2,6,6-trimethyl-, (1à,2à,5à)-	791	547-60-4
Difenoxin	171	19.3889	452	329.13	28782-42-5			1022.5		Difenoxin	452	28782-42-5				Benzimidazo[2,1-a]isoquinoline	443	239-44-1				L-5-Hydroxytryptophan, 2TMS derivative	417	0-00-0				Fumaric monoamide, N-(2-bromophenyl)-, ethyl ester	415	0-00-0				6-(6-Methyl-pyrimidin-4-ylsulfanyl)-5-nitro-pyrimidin-4-ylamine	409	0-00-0				l-Valine, n-pentafluoropropionyl-, nonyl ester	408	0-00-0				3-(7-Methylbenzo(b)thien-3-yl)acrylic acid	406	7312-04-1
Benzaldehyde	106	19.4111	735	5952627	100-52-7			1022.9		Benzaldehyde	735	100-52-7				Benzaldehyde	729	100-52-7				Benzaldehyde	722	100-52-7				Benzaldehyde	704	100-52-7				ethanone, 2,2-dichloro-2-fluoro-1-phenyl-	697	0-00-0				1,2,4-Trioxolane, 3-phenyl-	677	23253-30-7				Benzaldehyde	676	100-52-7
Benzeneacetaldehyde, à-methyl-4-(2-methylpropyl)-	44	19.4289	515	331511	51407-46-6			1023.3		Benzeneacetaldehyde, à-methyl-4-(2-methylpropyl)-	515	51407-46-6				Bicyclo[4.4.0]dec-1-ene, 2-isopropyl-5-methyl-9-methylene-	499	150320-52-8				4-Oxo-4-phenylbutyric acid, octadecyl ester	486	0-00-0				Benzene, 1,1'-(1,2-ethanediyl)bis[2,3,4,5,6-pentamethyl-	486	52145-28-5				3a,7-Methano-3aH-cyclopentacyclooctene, 1,4,5,6,7,8,9,9a-octahydro-1,1,7-trimethyl-, [3aR-(3aà,7à,9aá)]-	484	469-92-1				Benzene, 1,3-bis(1-methylpropyl)-	483	1079-96-5				2-Benzoylamino-3,3,3-trifluoro-2-(3,4,5,6-tetrahydro-2H-[2,3']bipyridinyl-1-yl)-propionic acid methyl ester	480	0-00-0
Pentadecane	99	19.4378	752	2417383	629-62-9			1023.4		Pentadecane	752	629-62-9				Pentadecane	747	629-62-9				Heptadecane	736	629-78-7				Pentadecane	725	629-62-9				Dodecane, 4-methyl-	724	6117-97-1				Octadecane	720	593-45-3				Hexadecane	720	544-76-3
1-Propanone, 1-(2-furanyl)-	61	19.4556	584	397629	3194-15-8			1023.8		1-Propanone, 1-(2-furanyl)-	584	3194-15-8				1-Propanone, 1-(2-furanyl)-	552	3194-15-8				1-(Furan-2-yl)-2-methylpentan-1-one	550	1248070-62-3				Glycine, N-(2-furanylcarbonyl)-, methyl ester	543	13290-00-1				Bicyclo[3.2.1]oct-2-ene, 3-(1,1-dimethylethoxy)-	509	37609-41-9				N-(2-Furoyl)glycine, 2,2,3,3,3-pentafluoropropyl ester	498	0-00-0				3,5-Octadien-2-one	496	38284-27-4
4-Methylcyclohexylamine	113	19.4689	488	1128477	6321-23-9			1024.0		4-Methylcyclohexylamine	488	6321-23-9				Heptanoic acid, 2-methylpropyl ester	479	7779-80-8				propanedioic acid, 2-methylene-, butyl methyl ester	457	0-00-0				á-d-Fructopyranose, 1-O-heptanoyl-	453	0-00-0				Heptanoic acid, propyl ester	439	7778-87-2				Acetyl(ethoxycarbonyl)isopropoxyiminomethane	434	86041-07-8				Heptanoic acid, butyl ester	432	5454-28-4
N,N'-Diacetylethylenediamine	104	19.4955	443	35987	871-78-3			1024.5		N,N'-Diacetylethylenediamine	443	871-78-3				N,N'-Diacetylethylenediamine	439	871-78-3				5-Amino-1-pentanol, TBDMS derivative	430	0-00-0				2-t-Butyl-5-hydroxymethyloxazolidine-3-carboxylic acid, methyl ester	420	0-00-0				Silicon tetrafluoride	420	7783-61-1				Silicon tetrafluoride	418	7783-61-1				Isobutyl isovalerate	413	589-59-3
2,3-Dimethyl-5-(2,6,10-trimethylundecyl) furan	137	19.5266	702	340548	166773-56-4			1025.1		2,3-Dimethyl-5-(2,6,10-trimethylundecyl) furan	702	166773-56-4				Lycorenan, 9,10-dimethoxy-1-methyl-	673	13255-14-6				2-Propenoic acid, 2-cyano-3-[4-(4-fluorobenzyloxy)phenyl]-, N-(2-bromo-4-nitrophenyl)amide	672	0-00-0				Lycorenan-7-one, 1-methyl-9,10-[methylenebis(oxy)]-	642	568-40-1				(4-Fluorophenyl) methanol, 1-methylpropyl ether	628	0-00-0				Furane-2-carboxaldehyde, 5-(4-nitrophenoxymethyl)-	619	0-00-0				(2-Fluorophenyl) methanol, 1-methylpropyl ether	615	0-00-0
2-Ethyl-1-dimethyl(trimethylsilylmethyl)silyloxyhexane	59	19.5533	523	90903	0-00-0			1025.6		2-Ethyl-1-dimethyl(trimethylsilylmethyl)silyloxyhexane	523	0-00-0				1-Pentamethyldisilyloxyprop-2-ene	508	71821-60-8				6-Ethyl-3-pentamethyldisilyloxydecane	505	0-00-0				1-(Trimethylsilylmethyl)dimethylsilyloxydecane	501	0-00-0				2-Naphthalenol, 5,6,7,8-tetrahydro-	500	1125-78-6				1-Pentamethyldisilyloxytridecane	497	0-00-0				1-(Trimethylsilylmethyl)dimethylsilyloxyoctane	487	0-00-0
Cycloheptasiloxane, tetradecamethyl-	281	19.5622	760	1049732	107-50-6			1025.8		Cycloheptasiloxane, tetradecamethyl-	760	107-50-6				Cycloheptasiloxane, tetradecamethyl-	742	107-50-6				3-Isopropoxy-1,1,1,7,7,7-hexamethyl-3,5,5-tris(trimethylsiloxy)tetrasiloxane	741	71579-69-6				3-Butoxy-1,1,1,7,7,7-hexamethyl-3,5,5-tris(trimethylsiloxy)tetrasiloxane	709	72439-84-0				Pentasiloxane, dodecamethyl-	661	141-63-9				Octasiloxane, 1,1,3,3,5,5,7,7,9,9,11,11,13,13,15,15-hexadecamethyl-	659	19095-24-0				3-Ethoxy-1,1,1,7,7,7-hexamethyl-3,5,5-tris(trimethylsiloxy)tetrasiloxane	647	72439-79-3
(-)-á-Bourbonene	123	19.5844	956	97087372	5208-59-3			1026.2		(-)-á-Bourbonene	956	5208-59-3				(-)-á-Bourbonene	942	5208-59-3				(-)-á-Bourbonene	922	5208-59-3				(-)-á-Bourbonene	909	5208-59-3				à-Bourbonene	830	0-00-0				Germacrene D	697	23986-74-5				(S,1Z,6Z)-8-Isopropyl-1-methyl-5-methylenecyclodeca-1,6-diene	697	317819-80-0
1-Indanone, 3,3,5,6,7-pentamethyl-	187	19.6244	573	770057	16204-69-6			1026.9		1-Indanone, 3,3,5,6,7-pentamethyl-	573	16204-69-6				1(2H)-Naphthalenone, 7-(1,1-dimethylethyl)-3,4-dihydro-	570	22583-68-2				4-(2,3,4,6-Tetramethylphenyl)-3-buten-2-one	566	94112-30-8				1,3,5-Trisilacyclohexane, 1,1,3,3,5-pentamethyl-	564	17882-80-3				Ethanone, 1-(4-cyclohexylphenyl)-	564	18594-05-3				1-Indanone, 3,3,4,5,7-pentamethyl-	563	10425-83-9				1H-Indene, 5-(1,1-dimethylethyl)-2,3-dihydro-1,1-dimethyl-	554	38393-97-4
Phosphoryl fluoride	185	19.6333	567	271.34	13478-20-1			1027.1		Phosphoryl fluoride	567	13478-20-1				Hexanoic acid, 2-phenylethyl ester	553	6290-37-5				Benzene, 1,1'-(1,2-cyclobutanediyl)bis-, cis-	536	7694-30-6				Fumaric acid, pentyl 2-phenylethyl ester	524	0-00-0				Fumaric acid, isohexyl 2-phenylethyl ester	524	0-00-0				Fumaric acid, hexyl 2-phenylethyl ester	515	0-00-0				Butanoic acid, 3-methyl-, 2-phenylethyl ester	514	140-26-1
4-(Trifluoromethyl)phenyl methanol, 1-methylpropyl ether	61	19.6466	414	54401	0-00-0			1027.3		4-(Trifluoromethyl)phenyl methanol, 1-methylpropyl ether	414	0-00-0				2-(Trifluoromethyl)benzyl alcohol, 1-methylpropyl ether	400	0-00-0				Cyclopenta[c]pyran-7-carboxaldehyde, 4-methyl-	394	63661-79-0				N-Arachidoyl-5-hydroxytryptamine	393	21249-34-3				trans-Calamenene	385	73209-42-4				Naphthalene, 1,2,3,4-tetrahydro-1,6-dimethyl-4-(1-methylethyl)-, (1S-cis)-	385	483-77-2				2-(Trifluoromethyl)benzyl alcohol, isopropyl ether	376	0-00-0
Phenol, 2-(2-pentyn-4-yl)-4-methyl-	173	19.691	584	87864	0-00-0			1028.2		Phenol, 2-(2-pentyn-4-yl)-4-methyl-	584	0-00-0				1H-Benzimidazole, 2-(1,1-dimethylethyl)-	581	24425-13-6				Butan-1-ol, 2-(1-methyl-2-benzimidazolyl)-1-phenyl-	567	312532-00-6				Benzimidazole, 4,5,6,7-tetramethyl-	543	106148-67-8				4-Diethylaminopyrido[3,2-c]pyridazine	537	0-00-0				2-Pentanone, 3-(phenylmethylene)-	510	3437-89-6				1,2,5-Trimethylindol-6-amine	498	0-00-0
1,4,6-Trimethyl-1,2,3,3a,4,7,8,8a-octahydro-4,7-ethanoazulene	202	19.7043	605	613702	65128-08-7			1028.4		1,4,6-Trimethyl-1,2,3,3a,4,7,8,8a-octahydro-4,7-ethanoazulene	605	65128-08-7				2,2-Dimethyl-3-vinyl-bicyclo[2.2.1]heptane	584	115948-98-6				Santalol, cis,à-	581	19903-72-1				à-Santalol	581	115-71-9				2-Amino-3-(4-hydroxyphenyl)-propanoic acid	580	556-03-6				à-Santalol	577	115-71-9				à-Santalol	575	115-71-9
2-(1-Cyclopent-1-enyl-1-methylethyl)cyclopentanone	109	19.7221	779	10298790	0-00-0			1028.8		2-(1-Cyclopent-1-enyl-1-methylethyl)cyclopentanone	779	0-00-0				Glutaric acid, (2-methylcyclohex-1-enyl)methyl tridec-2-yn-1-yl ester	745	0-00-0				Succinic acid, 2-fluorophenyl (2-methylcyclohex-1-en-1-yl)methyl ester	724	0-00-0				1,2,3,1',2',3'-Hexamethyl-bicyclopentyl-2,2'-diene	723	51999-35-0				Cis-4-methyl-exo-tricyclo[5.2.1.0(2.6)]decane	720	0-00-0				Cyclopentanecarboxylic acid, 2,4-dimethyl-3-methylene-, methyl ester	718	0-00-0				Bicyclo[2.2.1]heptane-2,5-diol, 1,7,7-trimethyl-, (2-endo,5-exo)-	716	10359-41-8
9á-Acetoxy-3,5,8-trimethyltricyclo[6.3.1.0(1,5)]dodec-2-ene	164	19.7443	481	15337	0-00-0			1029.2		9á-Acetoxy-3,5,8-trimethyltricyclo[6.3.1.0(1,5)]dodec-2-ene	481	0-00-0				à-Isonootkatol	475	1380573-94-3				4-(2,2,6-Trimethyl-7-oxabicyclo[4.1.0]hept-4-en-1-yl)pent-3-en-2-one	450	0-00-0				á-Santanol acetate	449	0-00-0				à-Vetivol	442	57422-86-3				4-(2,3,4,6-Tetramethylphenyl)-3-buten-2-one	439	94112-30-8				Thiazol-4(5H)-one, 5-fluoro-5-trifluoromethyl-2-[3-(3-trifluoromethylphenyl)ureido]-	438	0-00-0
Benzimidazole, 5-tert-butyl-2-ethyl-	185	19.7665	650	1419.0	5805-63-0			1029.6		Benzimidazole, 5-tert-butyl-2-ethyl-	650	5805-63-0				1(2H)-Naphthalenone, 7-(1,1-dimethylethyl)-3,4-dihydro-	626	22583-68-2				Pyrimidine, 4-(2-hydroxy-5-methoxyphenyl)-	614	97630-77-8				1-Indanone, 3,3,5,6,7-pentamethyl-	609	16204-69-6				1,2-Bis(diethylamino)-1,2-bis(4-cyanophenyl)ethane	607	0-00-0				Ethanone, 1-(4-cyclohexylphenyl)-	607	18594-05-3				4-(2,3,4,6-Tetramethylphenyl)-3-buten-2-one	605	94112-30-8
1,2-Dihydrothujopsene-(I1)	170	19.7932	485	18897	0-00-0			1030.1		1,2-Dihydrothujopsene-(I1)	485	0-00-0				4-Pyridinamine, 2,6-dimethyl-	457	3512-80-9				Phenol, 3,4-dimethyl-	443	95-65-8				2-Isopropylpyrazine	441	29460-90-0				1,3,5-Cycloheptatriene, 1-methoxy-	439	1728-32-1				(5-Amino-3H-imidazol-4-yl)acetonitrile	437	0-00-0				Phenol, 2,4-dimethyl-	437	105-67-9
Butylphosphonic acid, ethyl 2-phenylethyl ester	104	19.7976	754	9785.4	0-00-0			1030.2		Butylphosphonic acid, ethyl 2-phenylethyl ester	754	0-00-0				Fumaric acid, decyl 2-phenylethyl ester	749	0-00-0				á-Phenylethyl butyrate	747	103-52-6				Benzene, 1,1'-(1,2-cyclobutanediyl)bis-, cis-	743	7694-30-6				Fumaric acid, octyl 2-phenylethyl ester	741	0-00-0				Benzene, 1,1'-(1,2-cyclobutanediyl)bis-, trans-	735	20071-09-4				Butanoic acid, 3-methyl-, 2-phenylethyl ester	733	140-26-1
1H-Benzimidazole	185	19.8154	593	262.16	51-17-2			1030.5		1H-Benzimidazole	593	51-17-2				Indoline, 2-(hydroxydiphenylmethyl)-	593	0-00-0				Benzonitrile, m-amino-	572	2237-30-1				Benzonitrile, 2-amino-	567	1885-29-6				Benzonitrile, m-amino-	560	2237-30-1				Benzonitrile, 4-amino-	557	873-74-5				2-Benzimidazolecarboxylic acid	551	2849-93-6
1H-Cyclopropa[a]naphthalene, 1a,2,3,3a,4,5,6,7b-octahydro-1,1,3a,7-tetramethyl-, [1aR-(1aà,3aà,7bà)]-	204	19.8554	834	7569378	489-29-2			1031.2		1H-Cyclopropa[a]naphthalene, 1a,2,3,3a,4,5,6,7b-octahydro-1,1,3a,7-tetramethyl-, [1aR-(1aà,3aà,7bà)]-	834	489-29-2				1H-Cycloprop[e]azulene, 1a,2,3,4,4a,5,6,7b-octahydro-1,1,4,7-tetramethyl-, [1aR-(1aà,4à,4aá,7bà)]-	817	489-40-7				1H-Cyclopropa[a]naphthalene, 1a,2,3,3a,4,5,6,7b-octahydro-1,1,3a,7-tetramethyl-, [1aR-(1aà,3aà,7bà)]-	801	489-29-2				Naphthalene, 2,3,4,4a,5,6-hexahydro-1,4a-dimethyl-7-(1-methylethyl)-	796	473-14-3				3H-3a,7-Methanoazulene, 2,4,5,6,7,8-hexahydro-1,4,9,9-tetramethyl-, [3aR-(3aà,4á,7à)]-	791	2387-78-2				Modephene	785	68269-87-4				ë-Selinene	781	28624-23-9
Succinic acid, dec-2-yl phenethyl ester	104	19.8598	612	16301	0-00-0			1031.3		Succinic acid, dec-2-yl phenethyl ester	612	0-00-0				Succinic acid, 3-methylbut-2-yl phenethyl ester	606	0-00-0				Succinic acid, phenethyl 2-methylbutyl ester	599	0-00-0				2-Methylbenzyl benzoate	599	80716-36-5				Succinic acid, hept-2-yl phenethyl ester	589	0-00-0				Succinic acid, 2-phenylethyl propyl ester	569	0-00-0				Phthalic acid, 2-pentyl 2-phenylethyl ester	567	0-00-0
5H-Cyclopentapyrazine, 6,7-dihydro-2,5-dimethyl-	185	19.8731	513	618.55	38917-61-2			1031.6		5H-Cyclopentapyrazine, 6,7-dihydro-2,5-dimethyl-	513	38917-61-2				1-Propanone, 3-cyclopentyl-1-(2,4-dimethylphenyl)-	468	55191-11-2				5-Methyl-2-allylphenol	453	0-00-0				Benzene, pentamethyl-	453	700-12-9				1-Methyl-1-(o-methylphenyl)-1-silacyclobutane	442	0-00-0				Benzene, pentamethyl-	441	700-12-9				Pyrazine, 3,5-dimethyl-2-(1-propenyl)-, (Z)-	432	55138-74-4
Diglycolic acid, octyl 3-phenylpropyl ester	118	19.882	419	35819	0-00-0			1031.7		Diglycolic acid, octyl 3-phenylpropyl ester	419	0-00-0				2-Ethylbutyric acid, 3-phenylpropyl ester	402	0-00-0				Diglycolic acid, nonyl 3-phenylpropyl ester	398	0-00-0				Butanoic acid, 3-phenylpropyl ester	381	7402-29-1				Triethanolamine	364	102-71-6				Succinic acid, 3-methylbut-2-yl 3-phenylpropyl ester	346	0-00-0				Benzofuran	346	271-89-6
Cyclohexanol, 3-ethenyl-3-methyl-2-(1-methylethenyl)-6-(1-methylethyl)-, [1R-(1à,2à,3á,6à)]-	97	19.8998	617	1215636	35727-45-8			1032.1		Cyclohexanol, 3-ethenyl-3-methyl-2-(1-methylethenyl)-6-(1-methylethyl)-, [1R-(1à,2à,3á,6à)]-	617	35727-45-8				Carotol	615	465-28-1				2-Decenal, (E)-	594	3913-81-3				2-Dodecenal, (E)-	590	20407-84-5				1,6,10-Dodecatrien-3-ol, 3,7,11-trimethyl-	588	7212-44-4				(E)-Tetradec-2-enal	587	51534-36-2				5,9-Undecadien-1-yne, 6,10-dimethyl-	587	100451-98-7
Propanoic acid	56	19.9131	686	3136731	79-09-4			1032.3		Propanoic acid	686	79-09-4				Propanoic acid	653	79-09-4				Propanoic acid	632	79-09-4				1,2:5,6-Dianhydrogalactitol	625	23261-20-3				1,2,3,4-Tetradecanetetrol, [2R-(2R*,3S*,4S*)]-	622	136953-04-3				1,2,3,4-Pentadecanetetrol, [2R-(2R*,3S*,4S*)]-	597	136953-05-4				1,2,3,4-Dodecanetetrol, [2R-(2R*,3S*,4S*)]-	594	136953-02-1
Acetic acid, nonyl ester	118	19.9264	544	49881	143-13-5			1032.6		Acetic acid, nonyl ester	544	143-13-5				1-Undecanol, acetate	519	1731-81-3				Bicyclo[3.1.1]heptan-3-ol, 2,6,6-trimethyl-, (1à,2á,3à,5à)-	509	27779-29-9				Bicyclo[3.1.1]heptan-3-ol, 2,6,6-trimethyl-, [1R-(1à,2á,3à,5à)]-	508	1196-00-5				Bicyclo[3.1.1]heptan-3-ol, 2,6,6-trimethyl-, [1S-(1à,2á,3à,5à)]-	500	24041-60-9				Carbonic acid, methyl nonyl ester	498	0-00-0				Lauryl acetate	497	112-66-3
N-(Hydroxymethyl)phthalimide, O-trifluoroacetyl-	160	19.9398	446	5247.0	64489-93-6			1032.8		N-(Hydroxymethyl)phthalimide, O-trifluoroacetyl-	446	64489-93-6				Benzenamine, N-[1-(dimethoxymethyl)-2-methylbutylidene]-	429	56829-95-9				8-Quinolinol, 5-amino-	395	13207-66-4				2-t-Butyl-5-hydroxymethyloxazolidine-3-carboxylic acid, methyl ester	377	0-00-0				n-Butylbenzimidoyl chloride	374	0-00-0				1-Hydroxy-2,2-dimethyl-5-phenylpyrrolidine	368	0-00-0				2-Bromobutylphthalimide	363	184947-05-5
Silane, diethylisobutoxypropoxy-	164	19.9486	532	64540	0-00-0			1033.0		Silane, diethylisobutoxypropoxy-	532	0-00-0				Butyl 4,4-dimethyl-7-oxo-3,5,8-trioxa-4-siladodecan-1-oate	532	0-00-0				2-Amino-4-isopropyl-5-oxo-5,6,7,8-tetrahydro-4H-chromene-3-carbonitrile	522	302785-66-6				4-Ethylbenzoic acid, 3-chloroprop-2-enyl ester	515	0-00-0				(-)-1,2,2à,3,3,4,6,7,8,8à-decahydro-2à,7,8-trimethylacenaphthylene	513	0-00-0				1,3,4-Thiadiazol-2-amine, 5-[(2-methylpropyl)thio]-	510	33313-07-4				Propenone, 3-(5-methyl-2-benzimidazolylthio)-1-(4-methoxyphenyl)-	504	278806-04-5
Succinic acid, (5-ethyl-1,3-dioxan-5-yl)methyl pentyl ester	171	19.9931	514	42198	0-00-0			1033.8		Succinic acid, (5-ethyl-1,3-dioxan-5-yl)methyl pentyl ester	514	0-00-0				3-Tetradecanol acetate	506	51354-23-5				à-l-Rhamnopyranose, 1,4-di-O-acetyl-2,3-O-(ethylboranediyl)-	502	0-00-0				3-Acetoxypentadecane	492	0-00-0				Succinic acid, docosyl pentyl ester	492	0-00-0				Succinic acid, heptadecyl pentyl ester	487	0-00-0				Succinic acid, 3-methylbutyl octadecyl ester	482	0-00-0
2-O-Acetyl-1,4-anhydro-3,5-di-O-methyl-D-xylitol	114	20.0375	488	25128	0-00-0			1034.7		2-O-Acetyl-1,4-anhydro-3,5-di-O-methyl-D-xylitol	488	0-00-0				Pentanoic acid, 4-oxo-, propyl ester	487	645-67-0				Hexanoic acid, 2-ethoxycarbonyl-3-hexanoyloxypropyl ester	475	125476-47-3				Pentanoic acid, 4-oxo-, butyl ester	474	2052-15-5				2-O-Acetyl-1,4-anhydro-3,5-di-O-methyl-D-ribitol	469	0-00-0				Isopentyl 3-hydroxy-2-methylenebutanoate	468	80758-72-1				6,7-Dodecanedione	467	13757-90-9
Nonanoic acid, ethyl ester	88	20.0597	689	2045717	123-29-5			1035.1		Nonanoic acid, ethyl ester	689	123-29-5				Nonanoic acid, ethyl ester	677	123-29-5				Nonanoic acid, ethyl ester	648	123-29-5				Undecanoic acid, ethyl ester	623	627-90-7				Decanoic acid, ethyl ester	605	110-38-3				Dodecanoic acid, ethyl ester	603	106-33-2				Ethyl tridecanoate	601	28267-29-0
Bicyclo[3.1.1]heptan-3-one, 2,6,6-trimethyl-, (1à,2á,5à)-	85	20.0863	830	1820014	15358-88-0			1035.6		Bicyclo[3.1.1]heptan-3-one, 2,6,6-trimethyl-, (1à,2á,5à)-	830	15358-88-0				Bicyclo[3.1.1]heptan-2-one, 3,6,6-trimethyl-	824	16022-08-5				Bicyclo[3.1.1]heptan-3-one, 2,6,6-trimethyl-, (1à,2à,5à)-	815	547-60-4				Bicyclo[3.1.1]heptan-3-one, 2,6,6-trimethyl-, (1à,2á,5à)-	814	15358-88-0				Bicyclo[3.1.1]heptan-3-one, 2,6,6-trimethyl-	802	18358-53-7				Bicyclo[3.1.1]heptan-3-one, 2,6,6-trimethyl-, (1à,2à,5à)-	799	547-60-4				Bicyclo[3.1.1]heptan-3-one, 2,6,6-trimethyl-, (1à,2à,5à)-	793	547-60-4
Bicyclo[3.1.1]heptan-3-one, 2,6,6-trimethyl-, (1à,2á,5à)-	136	20.0997	762	219685	15358-88-0			1035.8		Bicyclo[3.1.1]heptan-3-one, 2,6,6-trimethyl-, (1à,2á,5à)-	762	15358-88-0				Bicyclo[3.1.1]heptan-3-one, 2,6,6-trimethyl-, (1à,2á,5à)-	755	15358-88-0				Bicyclo[3.1.1]heptan-3-one, 2,6,6-trimethyl-, (1à,2à,5à)-	747	547-60-4				Bicyclo[3.1.1]heptan-3-one, 2,6,6-trimethyl-, (1à,2á,5à)-	747	15358-88-0				Bicyclo[3.1.1]heptan-3-one, 2,6,6-trimethyl-, (1à,2à,5à)-	742	547-60-4				Bicyclo[3.1.1]heptan-3-one, 2,6,6-trimethyl-, (1à,2á,5à)-	740	15358-88-0				Bicyclo[3.1.1]heptan-3-one, 2,6,6-trimethyl-, (1à,2á,5à)-	731	15358-88-0
1H-Cycloprop[e]azulene, 1a,2,3,4,4a,5,6,7b-octahydro-1,1,4,7-tetramethyl-, [1aR-(1aà,4à,4aá,7bà)]-	204	20.1396	801	4688500	489-40-7			1036.6		1H-Cycloprop[e]azulene, 1a,2,3,4,4a,5,6,7b-octahydro-1,1,4,7-tetramethyl-, [1aR-(1aà,4à,4aá,7bà)]-	801	489-40-7				3H-3a,7-Methanoazulene, 2,4,5,6,7,8-hexahydro-1,4,9,9-tetramethyl-, [3aR-(3aà,4á,7à)]-	793	2387-78-2				1H-Cyclopropa[a]naphthalene, 1a,2,3,3a,4,5,6,7b-octahydro-1,1,3a,7-tetramethyl-, [1aR-(1aà,3aà,7bà)]-	781	489-29-2				5-Azulenemethanol, 1,2,3,4,5,6,7,8-octahydro-à,à,3,8-tetramethyl-, acetate, [3S-(3à,5à,8à)]-	776	134-28-1				(-)-Aristolene	769	6831-16-9				1H-Cyclopropa[a]naphthalene, 1a,2,3,3a,4,5,6,7b-octahydro-1,1,3a,7-tetramethyl-, [1aR-(1aà,3aà,7bà)]-	766	489-29-2				1H-Cycloprop[e]azulene, 1a,2,3,4,4a,5,6,7b-octahydro-1,1,4,7-tetramethyl-, [1aR-(1aà,4à,4aá,7bà)]-	766	489-40-7
5-Phenyl-6,8-dioxa-3-thiabicyclo(3,2,1)octane 3-oxide	118	20.1485	475	31693	0-00-0			1036.7		5-Phenyl-6,8-dioxa-3-thiabicyclo(3,2,1)octane 3-oxide	475	0-00-0				N,N'-Ethylenebis(N-ethylbenzamide)	458	82126-36-1				N-Benzoyl-dl-alanine	458	1205-02-3				4,4,6-Trimethyl-2,6-diphenyl-5,6-dihydro-4H-1,3-oxazine	451	91875-66-0				Benzoic acid, 2-propenyl ester	447	583-04-0				2-Pyrazoline, 1-benzoyl-3-ethyl-5-hydroxy-5-(3-pyridinyl)-	437	335206-25-2				Benzo[b]furan-5-carbaldehyde, o-benzoyloxime	435	0-00-0
3-Heptanone, 2-(dimethylamino)-1-phenyl-	171	20.153	419	175.19	27820-08-2			1036.8		3-Heptanone, 2-(dimethylamino)-1-phenyl-	419	27820-08-2				1,3-Dithiane, 2,2-dimethyl-	413	6007-22-3				Benzenepropanamide, à-(dimethylamino)-N-[3-methyl-1-[[3,3a,12,13,14,15,16,16a-octahydro-8-methoxy-14-(1-methylpropyl)-13,16-dioxo-5,9-metheno-9H-pyrrolo[3,2-b][1,5,8]oxadiazacyclopentadecin-1(2H)-yl]carbonyl]butyl]-	398	38496-00-3				Benzamphetamine	376	101-47-3				3-Hydroxy-à,à,4-trimethylbenzyl alcohol	373	4397-18-6				2,4-Pentanedione, 3-methyl-	364	815-57-6				2,2,3,4-tetramethyl-5-phenyloxazolidine	359	0-00-0
(9Z,12Z,15Z)-3,7-Dimethyloct-6-en-1-yl octadeca-9,12,15-trienoate	150	20.1574	481	391611	0-00-0			1036.9		(9Z,12Z,15Z)-3,7-Dimethyloct-6-en-1-yl octadeca-9,12,15-trienoate	481	0-00-0				4-Hexen-1-ol, 2-ethenyl-2,5-dimethyl-	475	50598-21-5				4-(2,2-Dimethyl-6-methylenecyclohexyl)butanal	473	95452-13-4				Bicyclo[3.1.1]heptane-2-carboxaldehyde, 6,6-dimethyl-	471	4764-14-1				3-Methylpenta-1,3-diene-5-ol, (E)-	460	1572-08-3				Spiro[bicyclo[3.1.1]heptane-2,2'-oxirane], 6,6-dimethyl-	459	6931-54-0				4,8-Decadienal, 5,9-dimethyl-	458	762-26-5
Bicyclo[3.1.1]heptane-2-carboxaldehyde, 6,6-dimethyl-	137	20.1841	904	1528978	4764-14-1			1037.4		Bicyclo[3.1.1]heptane-2-carboxaldehyde, 6,6-dimethyl-	904	4764-14-1				Spiro[bicyclo[3.1.1]heptane-2,2'-oxirane], 6,6-dimethyl-	872	6931-54-0				Bicyclo[3.1.1]heptane-2-carboxaldehyde, 6,6-dimethyl-	859	4764-14-1				3-Oxatricyclo[4.1.1.0(2,4)]octane, 2,7,7-trimethyl-	778	1686-14-2				3-Oxatricyclo[4.1.1.0(2,4)]octane, 2,7,7-trimethyl-	763	1686-14-2				1,5-Hexadiene, 2,5-dipropyl-	762	0-00-0				Spiro[bicyclo[3.1.1]heptane-2,2'-oxirane], 6,6-dimethyl-	754	6931-54-0
(S)-(+)-6-Methyl-1-octanol	97	20.2285	800	5938218	110453-78-6			1038.2		(S)-(+)-6-Methyl-1-octanol	800	110453-78-6				trans-2,4-Dimethylthiane, S,S-dioxide	737	0-00-0				trans-1,2-Diethyl cyclopentane	737	932-40-1				Acetic acid, nonyl ester	731	143-13-5				1-Octene, 6-methyl-	728	13151-10-5				Acetic acid, decyl ester	723	112-17-4				Tridecyl acetate	720	0-00-0
1-Butanone, 1-(2-thienyl)-	46	20.2418	532	92107	5333-83-5			1038.5		1-Butanone, 1-(2-thienyl)-	532	5333-83-5				1-Butanone, 1-(2-thienyl)-	522	5333-83-5				Isomaltol	508	3420-59-5				Ethanone, 1-(3-thienyl)-	501	1468-83-3				ç-Chloro-2-butyrothienone	495	43076-59-1				3,3-Diisopropyl-1-(2,2,2-trifluoroethyl)azetidin-2,4-dione	492	0-00-0				1,2-Propanedione, 1-(2-thienyl)-	489	13678-69-8
Naphthalene, decahydro-1,6-bis(methylene)-4-(1-methylethyl)-, (4à,4aà,8aà)-	138	20.2951	524	551503	30021-46-6			1039.5		Naphthalene, decahydro-1,6-bis(methylene)-4-(1-methylethyl)-, (4à,4aà,8aà)-	524	30021-46-6				Di-epi-1,10-cubenol	524	73365-77-2				(1R,4aR,8aR)-2,5,5,8a-Tetramethyl-4,5,6,7,8,8a-hexahydro-1H-1,4a-methanonaphthalene, rel-	524	79562-96-2				(1S,2R,5R)-2-Methyl-5-((R)-6-methylhept-5-en-2-yl)bicyclo[3.1.0]hexan-2-ol	522	58319-05-4				trans-Sesquisabinene hydrate	522	145512-84-1				(1R,1aR,2aS,6R,6aS,7aS)-1,6,6a-Trimethyldecahydro-1,2a-methanocyclopropa[b]naphthalene	522	26620-70-2				(1R,4R,4aS,8aR)-4,7-Dimethyl-1-(prop-1-en-2-yl)-1,2,3,4,4a,5,6,8a-octahydronaphthalene	521	92692-39-2
Linalool	71	20.3084	919	8364660	78-70-6			1039.7		Linalool	919	78-70-6				Linalool	900	78-70-6				Linalool	895	78-70-6				Linalool	878	78-70-6				Linalyl acetate	832	115-95-7				Linalyl isobutyrate	820	78-35-3				Linalyl acetate	818	115-95-7
Acetate, (5-([1-(4-methoxyphenyl)methylidene]amino)pentyl) ester	99	20.3218	448	699989	0-00-0			1040.0		Acetate, (5-([1-(4-methoxyphenyl)methylidene]amino)pentyl) ester	448	0-00-0				N-[4-Acetamido-2-amino-5,6,7,8-tertahydro-6-quinazolinyl]-N-[p-chlorobenzyl]acetamide	436	0-00-0				4-Hydroxy-3-(phenyldiazenyl)-3-penten-2-one	428	69147-23-5				Benzamide, 3-methyl-N-decyl-	427	0-00-0				4,4,5,8-Tetramethyl-chroman-2-one	427	40662-15-5				Silane, diazidomethylphenyl-	426	30540-34-2				5-(4-Methoxybenzylideneamino)pentan-1-ol	426	104556-09-4
Azulene, 1,2,3,3a,4,5,6,7-octahydro-1,4-dimethyl-7-(1-methylethenyl)-, [1R-(1à,3aá,4à,7á)]-	162	20.3351	805	2650027	22567-17-5			1040.2		Azulene, 1,2,3,3a,4,5,6,7-octahydro-1,4-dimethyl-7-(1-methylethenyl)-, [1R-(1à,3aá,4à,7á)]-	805	22567-17-5				à-Guaiene	796	3691-12-1				Azulene, 1,2,3,3a,4,5,6,7-octahydro-1,4-dimethyl-7-(1-methylethenyl)-, [1R-(1à,3aá,4à,7á)]-	795	22567-17-5				Azulene, 1,2,3,3a,4,5,6,7-octahydro-1,4-dimethyl-7-(1-methylethenyl)-, [1R-(1à,3aá,4à,7á)]-	795	22567-17-5				Guaia-1(10),11-diene	793	0-00-0				2-Isopropenyl-4a,8-dimethyl-1,2,3,4,4a,5,6,8a-octahydronaphthalene	792	0-00-0				1H-Cyclopropa[a]naphthalene, decahydro-1,1,3a-trimethyl-7-methylene-, [1aS-(1aà,3aà,7aá,7bà)]-	790	20071-49-2
4-Ethylbenzylamine, N,N-dibutyl-	185	20.3484	573	1746.9	0-00-0			1040.5		4-Ethylbenzylamine, N,N-dibutyl-	573	0-00-0				l-Leucine, N-(4-methylbenzoyl)-, dodecyl ester	529	0-00-0				l-Leucine, N-(4-methylbenzoyl)-, isohexyl ester	525	0-00-0				1-Methyl-3-phenyl-2,4,5-trioxoimidazolidine	523	16935-46-9				3-pyrazolidinone, 4,4-dimethyl-1-(4-methylphenyl)-	509	0-00-0				5-(4-Ethoxy-phenyl)-2H-pyrazol-3-ol	504	0-00-0				Etilefrin, N-pentafluoropropionyl, bis(pentafluoropropanoate)	503	0-00-0
2,2,3,3,3-Pentafluoro-N-[1-(2-methoxy-3-methylphenyl)propan-2-yl]-N-methylpropanamide	104	20.3617	559	43368	0-00-0			1040.7		2,2,3,3,3-Pentafluoro-N-[1-(2-methoxy-3-methylphenyl)propan-2-yl]-N-methylpropanamide	559	0-00-0				2,2,3,3,3-Pentafluoro-N-[1-(3-methoxy-5-methylphenyl)propan-2-yl]-N-methylpropanamide	549	0-00-0				2,2,3,3,3-Pentafluoro-N-[1-(3-methoxy-2-methylphenyl)propan-2-yl]-N-methylpropanamide	548	0-00-0				perfluoroacyl derivative of 3,4-Methylenedioxymethamphetamine	528	0-00-0				Benzene, 1,3,5-tributyl-	526	841-07-6				Spiro(1,3-benzodioxole)-2,1'-cyclohexan-4'-one	521	96396-94-0				2,2,3,3,3-Pentafluoro-N-[1-(3-methoxy-4-methylphenyl)propan-2-yl]-N-methylpropanamide	518	0-00-0
Nonane, 2-methyl-5-propyl-	141	20.384	493	52277	31081-17-1			1041.1		Nonane, 2-methyl-5-propyl-	493	31081-17-1				Decane, 5-propyl-	471	17312-62-8				Heptadecane	469	629-78-7				Heptadecane, 7-methyl-	467	20959-33-5				Tridecane, 5-propyl-	463	55045-11-9				Hexadecane, 7-methyl-	463	26730-20-1				Decane, 4-ethyl-	461	1636-44-8
3-Eicosyne	152	20.415	631	113637	61886-66-6			1041.7		3-Eicosyne	631	61886-66-6				trans-4a-Methyl-decahydronaphthalene	616	2547-27-5				Cyclohexanol, 2-(1-methylpropyl)-	610	4632-01-3				cis-4a-Methyl-decahydronaphthalene	599	2547-26-4				Bicyclo[3.1.1]heptane-2-carboxaldehyde, 6,6-dimethyl-	598	4764-14-1				Neopentylidenecyclohexane	596	39546-80-0				Cyclohexanone, 5-methyl-2-(1-methylethylidene)-	577	15932-80-6
3-(3-Hydroxyphenyl)-3-trifluoromethyl-3H-diazirine	185	20.4373	421	418.48	113787-85-2			1042.1		3-(3-Hydroxyphenyl)-3-trifluoromethyl-3H-diazirine	421	113787-85-2				N-(1-Chloroacetyl)-5-methoxytryptamine	402	21424-91-9				Bicyclo[2.2.2]oct-2-ene, 1,4,5,5,6,6-hexafluoro-7-(fluoromethylene)-, (E)-	399	31503-75-0				Phenol, 3,6-difluoro-2-methoxy-	395	75626-22-1				Bicyclo[2.2.2]oct-2-ene, 1,4,5,5,6,6-hexafluoro-7-(fluoromethylene)-, (Z)-	384	31503-76-1				2H-Inden-2-one, 1,3-dihydro-1,1,3,3-tetramethyl-	365	5689-12-3				Benzaldehyde, 3-(trifluoromethyl)-	363	454-89-7
(1S,4aR,7R)-1,4a-Dimethyl-7-(prop-1-en-2-yl)-1,2,3,4,4a,5,6,7-octahydronaphthalene	123	20.4817	775	1403652	52026-55-8			1043.0		(1S,4aR,7R)-1,4a-Dimethyl-7-(prop-1-en-2-yl)-1,2,3,4,4a,5,6,7-octahydronaphthalene	775	52026-55-8				Naphthalene, decahydro-4a-methyl-1-methylene-7-(1-methylethenyl)-, [4aR-(4aà,7à,8aá)]-	751	17066-67-0				1,4,6-Trimethyl-1,2,3,3a,4,7,8,8a-octahydro-4,7-ethanoazulene	750	65128-08-7				Naphthalene, decahydro-4a-methyl-1-methylene-7-(1-methylethenyl)-, [4aR-(4aà,7à,8aá)]-	742	17066-67-0				Azulene, 1,2,3,5,6,7,8,8a-octahydro-1,4-dimethyl-7-(1-methylethenyl)-, [1S-(1à,7à,8aá)]-	724	3691-11-0				Naphthalene, decahydro-4a-methyl-1-methylene-7-(1-methylethenyl)-, [4aR-(4aà,7à,8aá)]-	723	17066-67-0				Naphthalene, 1,2,3,5,6,7,8,8a-octahydro-1,8a-dimethyl-7-(1-methylethenyl)-, [1S-(1à,7à,8aà)]-	720	10219-75-7
Ethane, 1,1-dibromo-	104	20.4861	418	55141	557-91-5			1043.0		Ethane, 1,1-dibromo-	418	557-91-5				Ethane, 1,2-dibromo-	410	106-93-4				Phenol, 2-ethyl-	398	90-00-6				2-Isopropylpyrazine	383	29460-90-0				2-Cyclohexen-1-ol, 2,6,6-trimethyl-, acetate	383	54345-58-3				2,2,6,8-Tetramethyl-7-oxatricyclo[6.1.0.0(1,6)]nonane	383	0-00-0				Phenol, 2,4-dimethyl-	377	105-67-9
Linalyl acetate	80	20.5083	945	17503418	115-95-7			1043.5		Linalyl acetate	945	115-95-7				Linalyl acetate	915	115-95-7				1,6-Octadien-3-ol, 3,7-dimethyl-, formate	912	115-99-1				1,6-Octadien-3-ol, 3,7-dimethyl-, formate	912	115-99-1				1,6-Octadien-3-ol, 3,7-dimethyl-, formate	905	115-99-1				Linalyl acetate	904	115-95-7				1,5-Dimethyl-1-vinyl-4-hexenyl butyrate	896	78-36-4
Benzene, hexamethyl-	159	20.5483	481	697595	87-85-4			1044.2		Benzene, hexamethyl-	481	87-85-4				1-(3-Methylbutyl)-2,3,5,6-tetramethylbenzene	477	116761-73-0				Benzene, 3-ethyl-1,2,4,5-tetramethyl-	476	31365-98-7				3-(2-Isopropyl-5-methylphenyl)-2-methylpropionic acid	471	22291-55-0				2,3-Dichlorobenzyl alcohol, isopropyl ether	464	0-00-0				Benzene, 1,2-diethyl-3,4-dimethyl-	464	54410-75-2				Anisole, p-(1-ethylvinyl)-	459	21758-19-0
Methsuximide	118	20.5572	482	38818	77-41-8			1044.4		Methsuximide	482	77-41-8				1H-1,3,2-Benzodiazaborole, 2-ethyl-2,3-dihydro-	482	74663-81-3				Methsuximide	472	77-41-8				Methsuximide	464	77-41-8				Pyridine, 3-(3,4-dihydro-2H-pyrrol-5-yl)-	450	532-12-7				Pyridine, 3-(3,4-dihydro-2H-pyrrol-5-yl)-	450	532-12-7				2,3-diethenyl-5-methylpyrazine	441	0-00-0
3H-3a,7-Methanoazulene, 2,4,5,6,7,8-hexahydro-1,4,9,9-tetramethyl-, [3aR-(3aà,4á,7à)]-	202	20.5661	534	269177	2387-78-2			1044.5		3H-3a,7-Methanoazulene, 2,4,5,6,7,8-hexahydro-1,4,9,9-tetramethyl-, [3aR-(3aà,4á,7à)]-	534	2387-78-2				6S-2,3,8,8-Tetramethyltricyclo[5.2.2.0(1,6)]undec-2-ene	503	137235-48-4				Aciphyllene	500	87745-31-1				Modephene	496	68269-87-4				Selina-3,7(11)-diene	495	6813-21-4				Benzenepropanal, 3-(1,1-dimethylethyl)-à-methyl-	493	62518-65-4				ç-HIMACHALENE	488	0-00-0
2-(5-Chloro-3-trifluoromethyl-pyridin-2-ylamino)-3,3,3-trifluoro-2-(2-methyl-benzoylamino)-propionic acid methyl ester	119	20.5883	613	2206421	0-00-0			1045.0		2-(5-Chloro-3-trifluoromethyl-pyridin-2-ylamino)-3,3,3-trifluoro-2-(2-methyl-benzoylamino)-propionic acid methyl ester	613	0-00-0				1,3-Benzenediol, o-(2-methylbenzoyl)-o'-(3-cyclopentylpropionyl)-	581	0-00-0				Carbonic acid, ethyl 4-cyanophenyl ester	579	0-00-0				m-Toluic acid, tridec-2-ynyl ester	577	0-00-0				1,2-Benzenediol, o-(3-cyclopentylpropionyl)-o'-(2-methylbenzoyl)-	576	0-00-0				1,3-Benzenediol, o-(2-bromopropionyl)-o'-(3-methylbenzoyl)-	574	0-00-0				1,2-Benzenediol, o-(2-bromopropionyl)-o'-(3-methylbenzoyl)-	573	0-00-0
Bicyclo[3.1.1]heptane-2-carboxaldehyde, 6,6-dimethyl-	137	20.6238	738	355257	4764-14-1			1045.6		Bicyclo[3.1.1]heptane-2-carboxaldehyde, 6,6-dimethyl-	738	4764-14-1				Spiro[bicyclo[3.1.1]heptane-2,2'-oxirane], 6,6-dimethyl-	731	6931-54-0				Bicyclo[3.1.1]heptane-2-carboxaldehyde, 6,6-dimethyl-	727	4764-14-1				1,5-Hexadiene, 2,5-dipropyl-	693	0-00-0				Cyclopropane, 1-methyl-2-(1-methylethyl)-3-(1-methylethylidene)-, cis-	690	24524-52-5				1,6-Octadiene, 2,5-dimethyl-, (E)-	685	68702-25-0				3-Undecyne	679	60212-30-8
Pinocarvone	108	20.646	909	34112351	30460-92-5			1046.0		Pinocarvone	909	30460-92-5				Pinocarvone	870	30460-92-5				Pinocarvone	866	30460-92-5				Pinocarvone	836	30460-92-5				Bicyclo[3.1.0]hex-3-en-2-one, 4-methyl-1-(1-methylethyl)-	744	24545-81-1				Bicyclo[3.1.0]hex-3-en-2-one, 4-methyl-1-(1-methylethyl)-	732	24545-81-1				2,2-Dimethyl-3-vinyl-bicyclo[2.2.1]heptane	731	115948-98-6
Furan, 2-propyl-	113	20.6594	570	388821	4229-91-8			1046.3		Furan, 2-propyl-	570	4229-91-8				2-Furancarboxaldehyde, 5-methyl-	536	620-02-0				2-Furancarboxaldehyde, 5-methyl-	535	620-02-0				3-Cyclohexene-1-acetic acid, à-oxo-, methyl ester	533	77846-83-4				Pinocarvone	529	30460-92-5				Silane, trichloro-3-cyclohexen-1-yl-	528	10137-69-6				Furan, 2-propyl-	528	4229-91-8
1-Propanone, 1-(2-furanyl)-	71	20.7082	595	143289	3194-15-8			1047.2		1-Propanone, 1-(2-furanyl)-	595	3194-15-8				1-Propanone, 1-(2-furanyl)-	587	3194-15-8				Silane, diethyldifluoro-	585	358-06-5				1-(Furan-2-yl)-2-methylpentan-1-one	540	1248070-62-3				N-(2-Furoyl)glycine, 2,2,3,3,3-pentafluoropropyl ester	524	0-00-0				2-[2-[N-Aziridyl]ethylamino]norbonane	502	0-00-0				Hexanal, 5,5-dimethyl-	495	55320-58-6
trans-Raphasatin	140	20.7304	410	81004	13028-50-7			1047.6		trans-Raphasatin	410	13028-50-7				Methylthiophosphonamidic acid, S-methyl ester	409	0-00-0				Dimethyl Sulfoxide	407	67-68-5				S-Methyl methanethiosulfinate	406	13882-12-7				Dimethyl Sulfoxide	400	67-68-5				S-Methyl methanethiosulfinate	397	13882-12-7				1H-Pyrrolo[2,3-b]pyridine, 3-iodo-	396	23616-57-1
Dimethyl Sulfoxide	62	20.7438	449	116274	67-68-5			1047.9		Dimethyl Sulfoxide	449	67-68-5				Dimethylsulfoxonium formylmethylide	435	31043-74-0				Dimethyl Sulfoxide	423	67-68-5				Dimethyl Sulfoxide	419	67-68-5				Dimethyl Sulfoxide	414	67-68-5				4,25-Secoobscurinervan-4-one, O-acetyl-22-ethyl-15,16-dimethoxy-, (22à)-	395	54658-08-1				2-Pyridylacetonitrile	385	2739-97-1
(E)-2-((8R,8aS)-8,8a-Dimethyl-3,4,6,7,8,8a-hexahydronaphthalen-2(1H)-ylidene)propyl acetate	187	20.766	723	2838676	352461-71-3			1048.3		(E)-2-((8R,8aS)-8,8a-Dimethyl-3,4,6,7,8,8a-hexahydronaphthalen-2(1H)-ylidene)propyl acetate	723	352461-71-3				Isolongifolene, 4,5-dehydro-	714	0-00-0				Cycloisolongifolene, 9,10-dehydro-	697	0-00-0				(+)-Cycloisolongifol-5-ol	695	74841-81-9				Neoisolongifolene, 8,9-dehydro-	694	67517-14-0				Aristol-1(10)-en-9-yl isovalerate	686	0-00-0				aR-Himachalene	685	19419-67-1
4,6-Dimethyl-2(1H)pyridone, 3-(phenylmethylenamino)	113	20.7971	545	122215	194427-62-8			1048.9		4,6-Dimethyl-2(1H)pyridone, 3-(phenylmethylenamino)	545	194427-62-8				Tetradecane, 3-methyl-	542	18435-22-8				Tetracosyl benzoate	541	103569-99-9				3-Fluorobenzoic acid, 3-tridecyl ester	528	0-00-0				Tetradecane, 3-methyl-	523	18435-22-8				4,6-Dimethyl(1H)pyrid-2-one, -3-(3-nitrophenylmethylenamino)	520	0-00-0				Pentadecane, 2-methyl-	520	1560-93-6
Hexanoic acid, hexyl ester	99	20.8415	652	1092826	6378-65-0			1049.7		Hexanoic acid, hexyl ester	652	6378-65-0				Hexanoic acid, hexyl ester	633	6378-65-0				4-Methylpentyl 4-methylpentanoate	625	35852-42-7				2-Ethylbutyric acid, 2-hexyl ester	621	0-00-0				2-Methylpentyl hexanoate	619	0-00-0				Butyl 3-methylpentanoate	617	0-00-0				Hexanoic acid, hexyl ester	610	6378-65-0
2-Methyl-1(2H)-phthalazinone	160	20.8593	662	21289	6091-81-2			1050.0		2-Methyl-1(2H)-phthalazinone	662	6091-81-2				2(1H)-Quinoxalinone, 3-methyl-	652	14003-34-0				Azinphos methyl oxon	603	961-22-8				Ethane-1,2-dione, 1,2-di(1,2,3,4-tetrahydro-1-quinolinyl)-	599	109124-49-4				2-Methyl-1(2H)-phthalazinone	598	6091-81-2				2,5-Cyclohexadien-1-one, 4-[[[(2-methyl-1,3-benzoxazol-7-yl)carbonyl]oxy]imino]-	588	0-00-0				2-Hydroxy-7-methyl-1,8-naphthyridine	587	1569-11-5
Bicyclo[3.1.1]heptan-2-one, 6,6-dimethyl-, (1R)-	83	20.877	929	37140782	38651-65-9			1050.4		Bicyclo[3.1.1]heptan-2-one, 6,6-dimethyl-, (1R)-	929	38651-65-9				Bicyclo[3.1.1]heptan-2-one, 6,6-dimethyl-	904	24903-95-5				Bicyclo[3.1.1]heptan-2-one, 6,6-dimethyl-	870	24903-95-5				Bicyclo[3.1.1]heptan-2-one, 3,6,6-trimethyl-	798	16022-08-5				Cyclopentane, 1,3-dimethyl-2-(1-methylethenyl)-, (1à,2à,3á)-	796	61142-31-2				Bicyclo[3.1.0]hexan-2-one, 5-(1-methylethyl)-	781	513-20-2				1,6-Octadiene, 5,7-dimethyl-, (R)-	779	85006-04-8
1,2-Benzenediol, o-(3-cyclopentylpropionyl)-o'-(2-methylbenzoyl)-	185	20.9037	671	3502.6	0-00-0			1050.8		1,2-Benzenediol, o-(3-cyclopentylpropionyl)-o'-(2-methylbenzoyl)-	671	0-00-0				1,3-Benzenediol, o-(2-methylbenzoyl)-o'-(3-cyclopentylpropionyl)-	663	0-00-0				p-Toluic acid, tridec-2-ynyl ester	660	0-00-0				o-Toluic acid, tridec-2-ynyl ester	640	0-00-0				Phosphine, bis(dimethylamino)menthyl-	634	0-00-0				Menthane, 3-chloro-8-phenyl-	633	184007-21-4				m-Toluic acid, tridec-2-ynyl ester	630	0-00-0
cis-à-Bergamotene	119	20.917	897	134766765	18252-46-5			1051.1		cis-à-Bergamotene	897	18252-46-5				trans-à-Bergamotene	877	13474-59-4				Bicyclo[3.1.1]heptane, 6-methyl-2-methylene-6-(4-methyl-3-pentenyl)-, [1R-(1à,5à,6á)]-	868	55123-21-2				Bicyclo[3.1.1]hept-2-ene, 2,6-dimethyl-6-(4-methyl-3-pentenyl)-	861	17699-05-7				Bicyclo[3.1.1]hept-2-ene, 2,6-dimethyl-6-(4-methyl-3-pentenyl)-	844	17699-05-7				(1R,5R)-2-Methyl-5-((R)-6-methylhept-5-en-2-yl)bicyclo[3.1.0]hex-2-ene	832	58319-06-5				1,3,6,10-Dodecatetraene, 3,7,11-trimethyl-, (Z,E)-	821	26560-14-5
1H-Indene, 2-bromo-	88	20.9481	502	120447	10485-09-3			1051.7		1H-Indene, 2-bromo-	502	10485-09-3				9-Chloro-bicyclo[6.1.0]nona-1(8),2,4,6-tetraene	486	0-00-0				1H-Indene, 1-bromo-	462	0-00-0				1H-Indole-7-carboxylic acid	442	1670-83-3				Indole-2-carboxylic acid	441	1477-50-5				Indole-2-carboxylic acid	437	1477-50-5				Glutaric acid, di(4-(trifluoromethyl)benzyl) ester	433	0-00-0
Unknown 9	38	20.9703	393	13411	110213-09-7			1052.1		2-Propanone, (1-methylethyl)(2-propenyl)hydrazone	393	110213-09-7				6-Methyl-4-(2-oxopropyloxy)-2H-pyran-2-one	388	87773-74-8				2-Aminocaprylic acid, N-allyloxycarbonyl-, pentadecyl ester	374	0-00-0				Glycine, N-ethyl-N-(trifluoroacetyl)-, butyl ester	358	34815-10-6				2-Aminocaprylic acid, N-allyloxycarbonyl-, tetradecyl ester	358	0-00-0				2-Hexyl-5-pentylpyrrolidine	356	73427-38-0				Oleylamine	352	112-90-3
8-Chloro-2,3-dihydro-4-methyl-1H-1,5-benzodiazepin-2-one	64	20.9836	433	180503	27038-56-8			1052.3		8-Chloro-2,3-dihydro-4-methyl-1H-1,5-benzodiazepin-2-one	433	27038-56-8				7-Chloro-2,3-dihydro-4-methyl-1H-1,5-benzodiazepin-2-one	391	39623-51-3				3,5-Diamino-2-methylbenzoic acid	378	90007-30-0				1,9'-Bis(3-nitrocarbazole)	377	0-00-0				Succinic acid, decyl 4-methoxy-3-nitrobenzyl ester	376	0-00-0				3,5-Diamino-2-methylbenzoic acid	374	90007-30-0				Quinazoline, 4-chloro-	374	5190-68-1
Tricyclo[2.2.1.0(2,6)]heptane, 1,7-dimethyl-7-(4-methyl-3-pentenyl)-, (-)-	122	21.0103	876	56069926	512-61-8			1052.8		Tricyclo[2.2.1.0(2,6)]heptane, 1,7-dimethyl-7-(4-methyl-3-pentenyl)-, (-)-	876	512-61-8				Tricyclo[2.2.1.0(2,6)]heptane, 1,7-dimethyl-7-(4-methyl-3-pentenyl)-, (-)-	875	512-61-8				Tricyclo[2.2.1.0(2,6)]heptane, 1,7-dimethyl-7-(4-methyl-3-pentenyl)-, (-)-	871	512-61-8				Tricyclo[2.2.1.0(2,6)]heptane, 1,7-dimethyl-7-(4-methyl-3-pentenyl)-, (-)-	810	512-61-8				1H-Benzocycloheptene, 2,4a,5,6,7,8,9,9a-octahydro-3,5,5-trimethyl-9-methylene-, (4aS-cis)-	809	3853-83-6				Longifolene	808	475-20-7				1H-Benzocycloheptene, 2,4a,5,6,7,8,9,9a-octahydro-3,5,5-trimethyl-9-methylene-, (4aS-cis)-	803	3853-83-6
Morpholine, 4-(4-aminobenzoyl)-	64	21.0414	594	39260	51207-86-4			1053.4		Morpholine, 4-(4-aminobenzoyl)-	594	51207-86-4				1,2,4-Triazolo[4,3-b]pyridazine	544	274-83-9				Morpholine, 4-(4-aminobenzoyl)-	544	51207-86-4				1,2,4-Triazolo[4,3-b]pyridazine	486	274-83-9				2H-1,3-Benzoxazine-2,4(3H)-dione, 3-methyl-	484	1672-01-1				Butanamide, N-ethyl-N-(3-methylphenyl)-	484	0-00-0				Benzenamine, N-(2,2-dimethylpropyl)-N-methyl-	482	53927-61-0
7-Methoxy-3,4-dimethyl-chromen-2-one	168	21.0591	474	47361	0-00-0			1053.8		7-Methoxy-3,4-dimethyl-chromen-2-one	474	0-00-0				3H-3a,7-Methanoazulene, 2,4,5,6,7,8-hexahydro-1,4,9,9-tetramethyl-, [3aR-(3aà,4á,7à)]-	473	2387-78-2				Naphthalene, 1,2,4a,5,8,8a-hexahydro-4,7-dimethyl-1-(1-methylethyl)-, (1à,4aá,8aà)-(ñ)-	472	5951-61-1				Selina-3,7(11)-diene	471	6813-21-4				Benzene, 1,3,5-tris(1-methylethyl)-	459	717-74-8				Dihydrocoumarin, 4,4,5,7-tetramethyl-	459	40662-14-4				ë-Selinene	456	28624-28-4
4-[1,3]Dithian-2-ylidenemethyl-2,5-dimethyl-[1,3]dioxane	160	21.0725	479	66715	0-00-0			1054.0		4-[1,3]Dithian-2-ylidenemethyl-2,5-dimethyl-[1,3]dioxane	479	0-00-0				2-[1-Oxo-2,3-dihydro-2-isoindolyl)ethyl 4-morpholinocarbodithioate	468	293762-43-3				Quinazolin-4(3H)-one, 3-(2,4-dichorobenzylidenamino)-2-methyl-	466	41332-39-2				Bicyclo[2.2.2]octa-2,5-diene, 1,4,5,7,7,8,8-heptafluoro-2,3-dimethyl-	450	31575-41-4				Naphthalene, 1,2,3,4-tetrahydro-2,6-dimethyl-	444	7524-63-2				ethanone, 1-(1H-benzimidazol-1-yl)-	441	0-00-0				Naphthalene, 1,2,3,4-tetrahydro-2,6-dimethyl-	440	7524-63-2
Bicyclo[2.2.1]heptan-2-ol, 1,7,7-trimethyl-, acetate, (1S-endo)-	136	21.0902	922	56137056	5655-61-8			1054.3		Bicyclo[2.2.1]heptan-2-ol, 1,7,7-trimethyl-, acetate, (1S-endo)-	922	5655-61-8				Bornyl acetate	915	76-49-3				Acetic acid, 1,7,7-trimethyl-bicyclo[2.2.1]hept-2-yl ester	901	92618-89-8				Acetic acid, 1,7,7-trimethyl-bicyclo[2.2.1]hept-2-yl ester	895	92618-89-8				Bornyl acetate	893	76-49-3				Bicyclo[2.2.1]heptan-2-ol, 1,7,7-trimethyl-, acetate, (1S-endo)-	879	5655-61-8				Bornyl acetate	879	76-49-3
Albene	61	21.1036	510	924480	38451-64-8			1054.6		Albene	510	38451-64-8				Bicyclo[4.3.0]nonane, 2-methylene-, cis-	494	40954-37-8				N'-[3,5-Dibromo-2-(2-furoyloxy)benzylidene]-2-(p-tolyloxy)acethydrazide	492	0-00-0				3-Methyl-trans-3a,4,7,7a-tetrahydroindane	487	0-00-0				Benzonitrile, 2-fluoro-	482	394-47-8				1-Propanol, 2-phenoxy-	476	4169-04-4				1H-Pyrrole, 2,3-dimethyl-	473	600-28-2
1-(2,4-Dimethylphenyl)-1-methylsiletane	166	21.1213	533	27253	0-00-0			1054.9		1-(2,4-Dimethylphenyl)-1-methylsiletane	533	0-00-0				Benzene, 1,2,4-trimethyl-5-(1-methylethyl)-	506	10222-95-4				Benzo[b]thiophene, 7-ethyl-	504	16587-42-1				5-Ethylbenzo[b]thiophene	501	17514-96-4				Benzene, 1-methyl-4-[(methylthio)ethynyl]-	494	17293-64-0				2,2,4,4-Tetramethyl-2,4-disilathietane	490	91521-58-3				Benzene, hexamethyl-	476	87-85-4
2-Acetyl-3,5-dimethylbenzo(b)thiophene	32	21.1569	561	503822	6179-05-1			1055.6		2-Acetyl-3,5-dimethylbenzo(b)thiophene	561	6179-05-1				2,3-Dimethoxy-5-aminocinnamonitrile	558	0-00-0				3-Acetyl-2,5-dimethylbenzo(b)thiophene	556	6179-04-0				2-Acetyl-3,7-dimethylbenzo(b)thiophene	556	6179-06-2				Ethanone, 1,1',1''-(1,3,5-benzenetriyl)tris-	540	779-90-8				6-(1'-Hydroxyethyl)-2,2-dimethylchromene	539	0-00-0				3,4-Dihydrocoumarin, 4,4,7,8-tetramethyl-	518	40614-36-6
Benzenamine, N-[1-(dimethoxymethyl)-2-methylbutylidene]-	104	21.1658	536	35726	56829-95-9			1055.7		Benzenamine, N-[1-(dimethoxymethyl)-2-methylbutylidene]-	536	56829-95-9				á-Phenylethyl butyrate	510	103-52-6				n-Butyl-à-bromobenziminium bromide	509	41182-90-5				Benzene, (4-methyl-4-pentenyl)-	503	6683-49-4				Butanoic acid, 3-methyl-, 2-phenylethyl ester	500	140-26-1				Propanoic acid, 2-methyl-, 2-phenylethyl ester	492	103-48-0				Benzenemethanimine, à-(1,1-dimethylethyl)-	464	33611-54-0
á-(3,4-Dichlorophenyl)ethylamine, N-fluoroacetyl-N-(2-pyrrolidinoethyl)-	152	21.1835	529	29085	0-00-0			1056.1		á-(3,4-Dichlorophenyl)ethylamine, N-fluoroacetyl-N-(2-pyrrolidinoethyl)-	529	0-00-0				Acetamide, N-[2-(2-piperidinyl)ethyl]-	473	0-00-0				Pyrrolidin-2-one, 5-heptyl-	447	2405-92-7				2-Hexadecyl-5-methylpyrrolidine	443	0-00-0				1,3-Cyclopentadiene, 1,2,3,4-tetramethyl-5-[2-(pyrrolidine-1-yl)ethyl]-	436	178763-05-8				2-Cyclohexylpiperidine	429	56528-77-9				2-[[5-[1-Pyrrolidinyl]pentyl]amino]-4,6-bis[trichloromethyl]-S-triazine	427	110045-49-3
Hydroxymethyl 2-hydroxy-2-methylpropionate	59	21.1968	591	427777	0-00-0			1056.3		Hydroxymethyl 2-hydroxy-2-methylpropionate	591	0-00-0				Hydrazine, 1,1-dimethyl-2-propyl-	584	52728-54-8				Chlorfenapyr	582	122453-73-0				Propanoic acid, 2-hydroxy-2-methyl-, methyl ester	546	2110-78-3				Hydrazine, 1-methyl-1-(2-methylpropyl)-	513	20240-63-5				Propanoic acid, 2-hydroxy-2-methyl-, N'-[(E)-(2,6-dichlorophenyl)methylidene]hydrazide	508	0-00-0				Ethane, 1-ethoxy-1-methoxy-	507	10471-14-4
á-Phenylethyl butyrate	104	21.2235	784	20272	103-52-6			1056.8		á-Phenylethyl butyrate	784	103-52-6				Butanoic acid, 3-methyl-, 2-phenylethyl ester	770	140-26-1				Propanoic acid, 2-methyl-, 2-phenylethyl ester	748	103-48-0				Nonanoic acid, 2-phenylethyl ester	702	57943-67-6				Octanoic acid, 2-phenylethyl ester	695	5457-70-5				Octanoic acid, 2-phenylethyl ester	690	5457-70-5				Butanoic acid, 2-methyl-, 2-phenylethyl ester	687	24817-51-4
6-Methyl-3,5-heptadiene-2-one	138	21.2413	697	234389	1604-28-0			1057.2		6-Methyl-3,5-heptadiene-2-one	697	1604-28-0				3-Octyn-2-one	692	1119-58-0				3-Octyn-2-one	691	1119-58-0				6-Methyl-3,5-heptadiene-2-one	680	1604-28-0				3-Cyclohexene-1-carboxylic acid, 4-methyl-2-oxo-, methyl ester	655	35573-99-0				6-Methyl-3,5-heptadiene-2-one	654	1604-28-0				2-(5-Methyl-furan-2-yl)-propionaldehyde	652	0-00-0
6-Methyl-3,5-heptadiene-2-one	124	21.2501	916	7233716	1604-28-0			1057.3		6-Methyl-3,5-heptadiene-2-one	916	1604-28-0				Ethanone, 1-(2-methyl-1-cyclopenten-1-yl)-	904	3168-90-9				Ethanone, 1-(2-methyl-1-cyclopenten-1-yl)-	899	3168-90-9				Ethanone, 1-(2-methyl-1-cyclopenten-1-yl)-	883	3168-90-9				Ethanone, 1-(1-cyclohexen-1-yl)-	858	932-66-1				6-Methyl-3,5-heptadiene-2-one	851	1604-28-0				3,5-Heptadien-2-one, 6-methyl-, (E)-	851	16647-04-4
(3R,5S,9aR)-5-Methyl-3-(non-8-yn-1-yl)octahydro-1H-pyrrolo[1,2-a]azepine	185	21.2768	419	369.29	120037-67-4			1057.8		(3R,5S,9aR)-5-Methyl-3-(non-8-yn-1-yl)octahydro-1H-pyrrolo[1,2-a]azepine	419	120037-67-4				(5R,8R,8aS)-8-Ethyl-5-(pent-4-en-1-yl)octahydroindolizine	400	0-00-0				(5R,8R,8aS)-8-Ethyl-5-(pent-4-yn-1-yl)octahydroindolizine	379	876295-27-1				Alanine, 3-(3,4-dihydroxyphenyl)-, methyl ester, L-	368	7101-51-1				1,1':4',1'':4'',1''':4''',1''''-Quinquephenyl	364	3073-05-0				Acenaphthylene, 5-bromo-1,2-dihydro-	330	2051-98-1				Broxyquinoline	329	521-74-4
3-[4-Hydroxyisopent-2(Z)-enyl]-4-hydroxyacetophenone	166	21.299	490	32854	24672-83-1			1058.2		3-[4-Hydroxyisopent-2(Z)-enyl]-4-hydroxyacetophenone	490	24672-83-1				Pyrimidine, 4-(2-hydroxy-5-methoxyphenyl)-	450	97630-77-8				3-[4-Hydroxyisopent-2(Z)-enyl]-5-[4-hydroxyisopent-2-(E)-enyl]-4-hydroxyacetophenone	448	81053-03-4				1(2H)-Naphthalenone, 6-(1,1-dimethylethyl)-3,4-dihydro-	434	51015-37-3				Thiophene, 3-(1-methyl-1-phenylethyl)-	428	54889-45-1				1,3,5-Trisilacyclohexane, 1,1,3,3,5-pentamethyl-	425	17882-80-3				7H-Furo[3,2-g][1]benzopyran-7-one, 9-hydroxy-	415	2009-24-7
Diglycolic acid, di(3-methylpent-2-yl) ester	85	21.3168	663	563689	0-00-0			1058.6		Diglycolic acid, di(3-methylpent-2-yl) ester	663	0-00-0				Glutaric acid, monoamide, N-(2-(4-methoxyphenyl)ethyl)-, isohexyl ester	502	0-00-0				2-Carbamoylmethyl-1,2-thiazolidine, 1,1-dioxide	474	63459-23-4				Diglycolic acid, di(2-ethylbutyl) ester	470	0-00-0				Valeric anhydride	464	2082-59-9				Indeno[3a,4-b]oxiren-2-ol, octahydro-4a-methyl-5-[(tetrahydro-2H-pyran-2-yl)oxy]-, (1aà,2á,4aá,5á,7aS*)-	460	67920-65-4				Boron, (piperidine)tris(trifluoromethyl)-, (t-4)-	458	128353-99-1
Pyraclostrobine	132	21.3212	442	841273	175013-18-0			1058.7		Pyraclostrobine	442	175013-18-0				Pyraclostrobine	412	175013-18-0				Azinphos-methyl	409	86-50-0				1H-Benzoimidazole, 2-(2-chlorobenzylsulfanylmethyl)-	402	0-00-0				1,3,5-Trifluorobenzene	368	372-38-3				1,2,4-Trifluorobenzene	345	367-23-7				1,4-Dimethoxy-3-ethoxybenzene	338	107811-44-9
trans-à-Bergamotene	56	21.3434	864	15294322	13474-59-4			1059.1		trans-à-Bergamotene	864	13474-59-4				cis-à-Bergamotene	854	18252-46-5				Bicyclo[3.1.1]hept-2-ene, 2,6-dimethyl-6-(4-methyl-3-pentenyl)-	852	17699-05-7				(1S,5S)-2-Methyl-5-((R)-6-methylhept-5-en-2-yl)bicyclo[3.1.0]hex-2-ene	833	159407-35-9				Bicyclo[3.1.1]heptane, 6-methyl-2-methylene-6-(4-methyl-3-pentenyl)-, [1R-(1à,5à,6á)]-	828	55123-21-2				Bicyclo[3.1.1]hept-2-ene, 2,6-dimethyl-6-(4-methyl-3-pentenyl)-	820	17699-05-7				1,3-Cyclohexadiene, 5-(1,5-dimethyl-4-hexenyl)-2-methyl-, [S-(R*,S*)]-	819	495-60-3
Pyraclostrobine	132	21.3745	603	302846	175013-18-0			1059.7		Pyraclostrobine	603	175013-18-0				1,3,5-Trifluorobenzene	559	372-38-3				1,3,4-Thiadiazole-2(3H)-thione, 5-methyl-	543	29490-19-5				5-Aminoindole	531	5192-03-0				Diftalone	490	21626-89-1				1,2,4-Trifluorobenzene	488	367-23-7				Dimesitylmethane	479	733-07-3
Cyclohexane-1,3-dione, 2-[1-[2-(5-methoxy-2-methyl-1H-indol-3-yl)ethylamino]pentylidene]-	174	21.4012	554	81989	0-00-0			1060.2		Cyclohexane-1,3-dione, 2-[1-[2-(5-methoxy-2-methyl-1H-indol-3-yl)ethylamino]pentylidene]-	554	0-00-0				Oxazolidin-2-one, 4-hydroxy-3-[2-(5-methoxy-2-methyl-1H-indol-3-yl)ethyl]-4,5,5-trimethyl-	543	0-00-0				Cyclohex-2-enone, 2-butyryl-3-[2-(5-methoxy-2-methyl-1H-indol-3-yl)ethylamino]-	538	0-00-0				Cyclohex-2-enone, 3-[2-(5-methoxy-2-methyl-1H-indol-3-yl)ethylamino]-2-pentanoyl-	536	0-00-0				Benzamide, N-[2-(5-methoxy-2-methyl-1H-indol-3-yl)ethyl]-3-methyl-4-nitro-	513	0-00-0				Acetamide, 2,2,2-trifluoro-N-[2-(5-methoxy-2-methyl-1H-indol-3-yl)ethyl]-	491	0-00-0				Cyclohexane-1,3-dione, 2-[1-[2-(5-methoxy-2-methyl-1H-indol-3-yl)ethylamino]butylidene]-	465	0-00-0
1H-Cycloprop[e]azulene, 1a,2,3,4,4a,5,6,7b-octahydro-1,1,4,7-tetramethyl-, [1aR-(1aà,4à,4aá,7bà)]-	204	21.4189	782	74117979	489-40-7			1060.5		1H-Cycloprop[e]azulene, 1a,2,3,4,4a,5,6,7b-octahydro-1,1,4,7-tetramethyl-, [1aR-(1aà,4à,4aá,7bà)]-	782	489-40-7				ë-Selinene	779	28624-23-9				1H-Cyclopropa[a]naphthalene, 1a,2,3,3a,4,5,6,7b-octahydro-1,1,3a,7-tetramethyl-, [1aR-(1aà,3aà,7bà)]-	776	489-29-2				Naphthalene, 1,2,4a,5,8,8a-hexahydro-4,7-dimethyl-1-(1-methylethyl)-, (1à,4aá,8aà)-(ñ)-	771	5951-61-1				Modephene	771	68269-87-4				Naphthalene, 2,3,4,4a,5,6-hexahydro-1,4a-dimethyl-7-(1-methylethyl)-	770	473-14-3				1H-Cyclopropa[a]naphthalene, 1a,2,3,3a,4,5,6,7b-octahydro-1,1,3a,7-tetramethyl-, [1aR-(1aà,3aà,7bà)]-	766	489-29-2
2-(1,4,4-Trimethylcyclohex-2-enyl)[1,3]dithiane	88	21.4367	605	305467	0-00-0			1060.8		2-(1,4,4-Trimethylcyclohex-2-enyl)[1,3]dithiane	605	0-00-0				p-Toluic acid, 1-(cyclopentyl)ethyl ester	577	0-00-0				m-Toluic acid, 1-(cyclopentyl)ethyl ester	570	0-00-0				Benzene, 1-(1,5-dimethylhexyl)-4-methyl-	568	1461-02-5				o-Toluic acid, 2-methyloct-5-yn-4-yl ester	565	0-00-0				1,3-Dithiane, 2,2'-[(3,4-diphenyl-1,2-cyclobutanediyl)bis(methylene)]bis-	544	74744-59-5				5-Chlorovaleric acid, cyclobutyl ester	543	0-00-0
Methacrylic acid, 2,3-dimethylphenyl ester	86	21.4723	510	711508	0-00-0			1061.5		Methacrylic acid, 2,3-dimethylphenyl ester	510	0-00-0				Methacrylic acid, 3-ethylphenyl ester	507	0-00-0				Cyclopropanecarboxylic acid,isobutyl ester	470	64969-79-5				Cyclopentane carboxylic acid hydrazide	449	3400-07-5				2-Butenoic acid, phenyl ester	441	46117-37-7				Succinic acid, 3-methylbut-2-en-1-yl 3,5-dichlorophenyl ester	430	0-00-0				6-Methoxy-4-methylquinoline-2-thiol	429	0-00-0
1-(Trimethylsilyl)-1-propyne	97	21.4811	608	3765541	6224-91-5			1061.6		1-(Trimethylsilyl)-1-propyne	608	6224-91-5				1-(Trimethylsilyl)-1-propyne	599	6224-91-5				2H-Pyran-2-one, 6-heptyl-5,6-dihydro-	576	16400-72-9				Formamide, cyano-N,N-bis(1-methylethyl)-	573	34282-81-0				Thiophene, 3-ethyl-	568	1795-01-3				Thiophene, 2-ethyl-	567	872-55-9				Thiophene, 2-heptyl-	565	18794-78-0
Pyridine, 3,5-dichloro-4-methoxy-2,6-dimethyl-	74	21.4989	462	393310	51050-42-1			1062.0		Pyridine, 3,5-dichloro-4-methoxy-2,6-dimethyl-	462	51050-42-1				6-Methoxy-4-methylquinoline-2-thiol	446	0-00-0				Oxyhydrostinine	445	552-29-4				Pyrimidine-2,4,6(1H,3H,5H)-trione, 5-[5-(4-chlorophenylthio)-2-furfurylidene]-	397	317326-87-7				3-Methyl-2-(O-methylbenzyl)butanamide	385	29277-54-1				Ethanone, 1-(3-methyl-benz[b][1,4]-thiazin-2-yl)-	378	31645-94-0				Phenol, 2,4-bis(1,1-dimethylpropyl)-	374	120-95-6
Unknown 10	38	21.5256	385	24323	116943-03-4			1062.5		Pyrrolidine, 1-(1-oxo-7-methyl-8-hexadecenyl)-	385	116943-03-4				Octanamide, N-methallyl-	378	0-00-0				Cyclohexylamine, N-methyl-4,4-dimethyl-	367	45815-91-6				Pyrrolidine, 1-(1-oxo-14-methyl-8-hexadecenyl)-	362	0-00-0				Hexanamide, N-methallyl-	362	0-00-0				Isopropyl-(2-isopropyl-5-methylcyclohexyl)amine	346	0-00-0				Cyclobutane, 1,1'-(1,1,2,2-tetrafluoro-1,2-ethanediyl)bis[2,2,3,3-tetrafluoro-	345	35207-94-4
2-Furanmethanol, tetrahydro-, acetate	64	21.5344	679	351633	637-64-9			1062.6		2-Furanmethanol, tetrahydro-, acetate	679	637-64-9				Butanoic acid, (tetrahydro-2-furanyl)methyl ester	672	2217-33-6				2-Ethylbutyric acid, tetrahydrofurfuryl ester	627	0-00-0				2-Furanmethanol, tetrahydro-, acetate	625	637-64-9				Formic acid, tetrahydrofurfuryl ester	619	0-00-0				2-Furanmethanol, tetrahydro-, acetate	617	637-64-9				Chloroacetic acid, 2-tetrahydrofurylmethyl ester	611	702-26-1
Caryophyllene	170	21.5522	827	65452	87-44-5			1063.0		Caryophyllene	827	87-44-5				Caryophyllene	809	87-44-5				Bicyclo[5.2.0]nonane, 2-methylene-4,8,8-trimethyl-4-vinyl-	805	242794-76-9				Caryophyllene	805	87-44-5				Bicyclo[7.2.0]undec-4-ene, 4,11,11-trimethyl-8-methylene-	799	13877-93-5				Bicyclo[7.2.0]undec-4-ene, 4,11,11-trimethyl-8-methylene-,[1R-(1R*,4Z,9S*)]-	798	118-65-0				Bicyclo[7.2.0]undec-4-ene, 4,11,11-trimethyl-8-methylene-	789	13877-93-5
Caryophyllene	134	21.5611	948	51663132	87-44-5			1063.1		Caryophyllene	948	87-44-5				Caryophyllene	944	87-44-5				Caryophyllene	932	87-44-5				Bicyclo[5.2.0]nonane, 2-methylene-4,8,8-trimethyl-4-vinyl-	928	242794-76-9				Bicyclo[7.2.0]undec-4-ene, 4,11,11-trimethyl-8-methylene-,[1R-(1R*,4Z,9S*)]-	927	118-65-0				Bicyclo[7.2.0]undec-4-ene, 4,11,11-trimethyl-8-methylene-,[1R-(1R*,4Z,9S*)]-	925	118-65-0				Bicyclo[7.2.0]undec-4-ene, 4,11,11-trimethyl-8-methylene-	919	13877-93-5
3-Cyclohexen-1-ol, 4-methyl-1-(1-methylethyl)-, (R)-	111	21.6144	953	44123228	20126-76-5			1064.1		3-Cyclohexen-1-ol, 4-methyl-1-(1-methylethyl)-, (R)-	953	20126-76-5				Terpinen-4-ol	948	562-74-3				3-Cyclohexen-1-ol, 4-methyl-1-(1-methylethyl)-, (R)-	948	20126-76-5				Terpinen-4-ol	924	562-74-3				Terpinen-4-ol	905	562-74-3				Terpinen-4-ol	901	562-74-3				7-Oxabicyclo[2.2.1]heptane, 1-methyl-4-(1-methylethyl)-	770	470-67-7
(2S,4aR,8aR)-4a,8-Dimethyl-2-(prop-1-en-2-yl)-1,2,3,4,4a,5,6,8a-octahydronaphthalene	168	21.6499	675	13729	123123-37-5			1064.8		(2S,4aR,8aR)-4a,8-Dimethyl-2-(prop-1-en-2-yl)-1,2,3,4,4a,5,6,8a-octahydronaphthalene	675	123123-37-5				l-Alanine, N-(4-butylbenzoyl)-, hexyl ester	662	0-00-0				D-Alanine, N-(4-butylbenzoyl)-, isohexyl ester	661	0-00-0				D-Alanine, N-(4-butylbenzoyl)-, tridecyl ester	661	0-00-0				l-Alanine, N-(4-butylbenzoyl)-, isobutyl ester	660	0-00-0				7-epi-a-Eudesmol	659	123123-38-6				D-Alanine, N-(4-butylbenzoyl)-, pentyl ester	655	0-00-0
Cyclohexanone, 2-methyl-5-(1-methylethenyl)-	152	21.6633	656	273211	7764-50-3			1065.1		Cyclohexanone, 2-methyl-5-(1-methylethenyl)-	656	7764-50-3				1,10-Dichlorodecane	637	2162-98-3				1,14-Tetradecanediol	635	19812-64-7				1,10-Decanediol	633	112-47-0				Bicyclo[4.1.0]heptane, 7-butyl-	633	18645-10-8				Carbonic acid, butyl undec-10-enyl ester	631	0-00-0				13-Oxabicyclo[10.1.0]tridecane	631	286-99-7
Selina-3,7(11)-diene	28	21.6721	598	830986	6813-21-4			1065.2		Selina-3,7(11)-diene	598	6813-21-4				Tricyclo[6.3.0.0(2,4)]undec-8-ene, 3,3,7,11-tetramethyl-	594	0-00-0				à-Maaliene	589	489-28-1				7-epi-a-Eudesmol	588	123123-38-6				2-Isopropenyl-4a,8-dimethyl-1,2,3,4,4a,5,6,7-octahydronaphthalene	587	0-00-0				1-Naphthalenol, decahydro-1,4a-dimethyl-7-(1-methylethylidene)-, [1R-(1à,4aá,8aà)]-	586	473-04-1				1-Naphthalenol, decahydro-1,4a-dimethyl-7-(1-methylethylidene)-, [1R-(1à,4aá,8aà)]-	586	473-04-1
1H-Benzimidazole, 2-hexyl-	187	21.7299	412	266694	5851-48-9			1066.3		1H-Benzimidazole, 2-hexyl-	412	5851-48-9				Benzene, 1-(5,5-dimethyl-1-cyclopenten-1-yl)-2-methoxy-	402	39877-93-5				13,5-Trimethyl-2-cyclohexylbenzene	390	4516-10-3				Benzene, 1-methyl-4-(1,2,2-trimethylcyclopentyl)-, (R)-	388	16982-00-6				Benzene, 1-methyl-4-(1,2,2-trimethylcyclopentyl)-, (R)-	388	16982-00-6				1,2,3,4-Tetrahydro-3-isopropyl-5-methyl-1-oxonaphthalene	387	29107-42-4				2-Methyl-furan-3-carboxylic acid pyridin-3-ylamide	385	0-00-0
1H-Cycloprop[e]azulene, decahydro-1,1,7-trimethyl-4-methylene-	118	21.7477	912	1188680	72747-25-2			1066.6		1H-Cycloprop[e]azulene, decahydro-1,1,7-trimethyl-4-methylene-	912	72747-25-2				Aromandendrene	906	489-39-4				Aromandendrene	902	489-39-4				Alloaromadendrene	892	25246-27-9				Aromandendrene	890	489-39-4				Aromandendrene	886	489-39-4				Alloaromadendrene	868	25246-27-9
á-Longipinene	71	21.7654	808	2808589	41432-70-6			1067.0		á-Longipinene	808	41432-70-6				Isocaryophillene	793	0-00-0				Bicyclo[7.2.0]undec-4-ene, 4,11,11-trimethyl-8-methylene-	792	13877-93-5				Alloaromadendrene	791	25246-27-9				Bicyclo[7.2.0]undec-4-ene, 4,11,11-trimethyl-8-methylene-,[1R-(1R*,4Z,9S*)]-	786	118-65-0				Aromandendrene	786	489-39-4				Alloaromadendrene	783	25246-27-9
Desmethyldeprenyl	185	21.7699	757	431.30	18913-84-3			1067.0		Desmethyldeprenyl	757	18913-84-3				Betazole	706	105-20-4				Betazole	622	105-20-4				1H-Imidazole, 1-methyl-	607	616-47-7				1H-Indole, octahydro-	594	4375-14-8				Betazole	592	105-20-4				Isophorone	565	78-59-1
ç-Muurolene	59	21.7965	731	610333	30021-74-0			1067.5		ç-Muurolene	731	30021-74-0				Bicyclo[4.4.0]dec-1-ene, 2-isopropyl-5-methyl-9-methylene-	719	150320-52-8				Epizonarene	705	41702-63-0				1H-Cyclopropa[a]naphthalene, 1a,2,3,5,6,7,7a,7b-octahydro-1,1,7,7a-tetramethyl-, [1aR-(1aà,7à,7aà,7bà)]-	700	17334-55-3				Naphthalene, 1,2,3,4,4a,5,6,8a-octahydro-7-methyl-4-methylene-1-(1-methylethyl)-, (1à,4aá,8aà)-	697	39029-41-9				Cyclohexene, 6-ethenyl-6-methyl-1-(1-methylethyl)-3-(1-methylethylidene)-, (S)-	697	5951-67-7				1H-Cycloprop[e]azulene, 1a,2,3,4,4a,5,6,7b-octahydro-1,1,4,7-tetramethyl-, [1aR-(1aà,4à,4aá,7bà)]-	694	489-40-7
1H-Cycloprop[e]azulene, decahydro-1,1,7-trimethyl-4-methylene-	147	21.8232	946	25176600	72747-25-2			1068.0		1H-Cycloprop[e]azulene, decahydro-1,1,7-trimethyl-4-methylene-	946	72747-25-2				Aromandendrene	942	489-39-4				Aromandendrene	935	489-39-4				Aromandendrene	932	489-39-4				Alloaromadendrene	925	25246-27-9				Aromandendrene	919	489-39-4				(1R,9R,E)-4,11,11-Trimethyl-8-methylenebicyclo[7.2.0]undec-4-ene	913	68832-35-9
Hexadecane	202	21.8498	539	791320	544-76-3			1068.5		Hexadecane	539	544-76-3				Tetracosane	523	646-31-1				Hexadecane	518	544-76-3				Heptadecane	515	629-78-7				Octadecane	513	593-45-3				Tetratriacontane	511	14167-59-0				Hexadecane	506	544-76-3
5-MeO-MiPT	86	21.8765	504	1100745	96096-55-8			1069.0		5-MeO-MiPT	504	96096-55-8				Acetamide, 2-diethylamino-N-(1,3-dimethylindol-2-yl)-	488	330593-22-1				1,3-Dioxolane-2,2-diacetic acid, diethyl ester	487	71022-90-7				1H-Inden-1-one, 2,3-dihydro-5,7-dimethyl-	485	6682-69-5				2,5-Dimethyl-1H-indol-6-amine	456	0-00-0				5-Methoxy-N,N-methylisopropyltryptamine	456	0-00-0				1-Indanone, 5,6-dimethyl-	443	16440-97-4
Hexanoic acid, hexyl ester	72	21.8987	585	3208724	6378-65-0			1069.5		Hexanoic acid, hexyl ester	585	6378-65-0				Hexanoic acid, hexyl ester	574	6378-65-0				Hexanoic acid, hexyl ester	565	6378-65-0				Hexanoic acid, hexyl ester	556	6378-65-0				2-Methylpentyl hexanoate	528	0-00-0				Hexanoic acid, octyl ester	516	4887-30-3				L-Valine, N-acetyl-	505	96-81-1
Azulene, 1,2,3,3a,4,5,6,7-octahydro-1,4-dimethyl-7-(1-methylethenyl)-, [1R-(1à,3aá,4à,7á)]-	185	21.9076	728	940.60	22567-17-5			1069.6		Azulene, 1,2,3,3a,4,5,6,7-octahydro-1,4-dimethyl-7-(1-methylethenyl)-, [1R-(1à,3aá,4à,7á)]-	728	22567-17-5				Azulene, 1,2,3,3a,4,5,6,7-octahydro-1,4-dimethyl-7-(1-methylethenyl)-, [1R-(1à,3aá,4à,7á)]-	727	22567-17-5				1,2,4,8-Tetramethylbicyclo[6.3.0]undeca-2,4-diene	713	137235-51-9				10s,11s-Himachala-3(12),4-diene	708	60909-28-6				(1S,4aR,7R)-1,4a-Dimethyl-7-(prop-1-en-2-yl)-1,2,3,4,4a,5,6,7-octahydronaphthalene	703	52026-55-8				2-Isopropenyl-4a,8-dimethyl-1,2,3,4,4a,5,6,8a-octahydronaphthalene	703	0-00-0				Azulene, 1,2,3,3a,4,5,6,7-octahydro-1,4-dimethyl-7-(1-methylethenyl)-, [1R-(1à,3aá,4à,7á)]-	702	22567-17-5
Bicyclo[7.2.0]undecane, 10,10-dimethyl-2,6-bis(methylene)-, [1S-(1R*,9S*)]-	69	21.912	871	6271861	136296-38-3			1069.7		Bicyclo[7.2.0]undecane, 10,10-dimethyl-2,6-bis(methylene)-, [1S-(1R*,9S*)]-	871	136296-38-3				(1R,9R,E)-4,11,11-Trimethyl-8-methylenebicyclo[7.2.0]undec-4-ene	851	68832-35-9				Aromandendrene	851	489-39-4				Alloaromadendrene	849	25246-27-9				Alloaromadendrene	847	25246-27-9				10,10-Dimethyl-2,6-dimethylenebicyclo[7.2.0]undecane	844	357414-37-0				Bicyclo[7.2.0]undec-4-ene, 4,11,11-trimethyl-8-methylene-,[1R-(1R*,4Z,9S*)]-	844	118-65-0
1,2,4,8-Tetramethylbicyclo[6.3.0]undeca-2,4-diene	181	21.9475	644	15373	137235-51-9			1070.4		1,2,4,8-Tetramethylbicyclo[6.3.0]undeca-2,4-diene	644	137235-51-9				(1S,4aR,7R)-1,4a-Dimethyl-7-(prop-1-en-2-yl)-1,2,3,4,4a,5,6,7-octahydronaphthalene	635	52026-55-8				Azulene, 1,2,3,3a,4,5,6,7-octahydro-1,4-dimethyl-7-(1-methylethenyl)-, [1R-(1à,3aá,4à,7á)]-	626	22567-17-5				Azulene, 1,2,3,3a,4,5,6,7-octahydro-1,4-dimethyl-7-(1-methylethenyl)-, [1R-(1à,3aá,4à,7á)]-	624	22567-17-5				2-Isopropenyl-4a,8-dimethyl-1,2,3,4,4a,5,6,8a-octahydronaphthalene	618	0-00-0				Longifolene	611	475-20-7				(1S,2E,6E,10R)-3,7,11,11-Tetramethylbicyclo[8.1.0]undeca-2,6-diene	610	24703-35-3
1R,4R,7R,11R-1,3,4,7-Tetramethyltricyclo[5.3.1.0(4,11)]undec-2-ene	171	21.9698	603	827.75	137235-59-7			1070.8		1R,4R,7R,11R-1,3,4,7-Tetramethyltricyclo[5.3.1.0(4,11)]undec-2-ene	603	137235-59-7				1,3a-Ethano-3aH-indene, 1,2,3,6,7,7a-hexahydro-2,2,4,7a-tetramethyl-, [1R-(1à,3aà,7aà)]-	586	4545-68-0				Selina-3,7(11)-diene	581	6813-21-4				Epizonarene	577	41702-63-0				1,2,4,8-Tetramethylbicyclo[6.3.0]undeca-2,4-diene	568	137235-51-9				2H-1,3-Oxazine, 2-[(2,6-dimethylphenyl)imino]tetrahydro-	566	54708-09-7				2H-1,5-Benzodiazepin-2-one, 1,3,4,5-tetrahydro-4,7,8-trimethyl-	562	65847-12-3
(1S,4aR,7R)-1,4a-Dimethyl-7-(prop-1-en-2-yl)-1,2,3,4,4a,5,6,7-octahydronaphthalene	127	21.992	746	1083960	52026-55-8			1071.2		(1S,4aR,7R)-1,4a-Dimethyl-7-(prop-1-en-2-yl)-1,2,3,4,4a,5,6,7-octahydronaphthalene	746	52026-55-8				1,4,6-Trimethyl-1,2,3,3a,4,7,8,8a-octahydro-4,7-ethanoazulene	717	65128-08-7				Naphthalene, decahydro-4a-methyl-1-methylene-7-(1-methylethenyl)-, [4aR-(4aà,7à,8aá)]-	701	17066-67-0				(1R,4aS,8aR)-1,4a-Dimethyl-7-(prop-1-en-2-yl)-1,2,3,4,4a,5,6,8a-octahydronaphthalene	699	194607-93-7				Azulene, 1,2,3,5,6,7,8,8a-octahydro-1,4-dimethyl-7-(1-methylethenyl)-, [1S-(1à,7à,8aá)]-	697	3691-11-0				Azulene, 1,2,3,5,6,7,8,8a-octahydro-1,4-dimethyl-7-(1-methylethenyl)-, [1S-(1à,7à,8aá)]-	697	3691-11-0				Naphthalene, decahydro-4a-methyl-1-methylene-7-(1-methylethenyl)-, [4aR-(4aà,7à,8aá)]-	692	17066-67-0
4-O-Acetyl-2,5-di-O-methyl-3,6-dideoxy-d-gluconitrile	104	22.0009	471	124648	0-00-0			1071.4		4-O-Acetyl-2,5-di-O-methyl-3,6-dideoxy-d-gluconitrile	471	0-00-0				3-Octyne-2,5-dione, 6,6,7-trimethyl-	428	63922-61-2				2,3-Butanediol, 2,3-dimethyl-	424	76-09-5				Tetrahydrofuran-2-one, 2-(1-hydroxy-1-methylethyl)-5-trifluoromethyl- , trans	398	108142-10-5				N-Formyl-d-threo-O-methylthreonine	396	0-00-0				Propanoic acid, 2-nitro-, methyl ester	393	6118-50-9				4H-1-Benzothiopyran-4-one, 2,3-dihydro-2-methyl-, 1-oxide	389	23086-34-2
Unknown 11	138	22.0231	399	250499	16858-50-7			1071.8		4(1H)-Pyrimidinone, 2-ethyl-6-methyl-	399	16858-50-7				2,5(1H,3H)-Pentalenedione, tetrahydro-, cis-	378	51716-63-3				Benzene, 1-cyclobuten-1-yl-	368	3365-26-2				3H-Indazol-3-one, 1,2,4,5,6,7-hexahydro-	364	0-00-0				Benzene, (cyclopropylidenemethyl)-	356	7555-67-1				1H-Pyrazol-5-amine, 3-methyl-1-(phenylmethyl)-	354	0-00-0				Ethene, 1-(N-butyl-N-methylamino)-1-(trifluoromethyl)-	349	161064-42-2
Thiazole, 2-(2,4,6-trimethylphenyl)-	203	22.0408	518	8791.0	75601-35-3			1072.1		Thiazole, 2-(2,4,6-trimethylphenyl)-	518	75601-35-3				Quinoxaline, 2-tert-butyl-, 4-oxide	499	16007-51-5				Acetamide, N-[2-(4-acetylpiperazin-1-ylmethyl)-1-methyl-1H-benzoimidazol-5-yl]-	486	0-00-0				3-Methyl-3-(4-morpholinyl)-4-phenyl-4,4a,5,6,7,8-hexahydro-3H-2,1-benzoxazine 1-oxide #	482	126890-22-0				Pyrimidine, 4-(2-hydroxy-5-methoxyphenyl)-	470	97630-77-8				N,O-Bis(pentafluoropropionyl)-L-threonine isopropyl ester	468	0-00-0				1H-Indene, 1-(phenylmethylene)-	465	5394-86-5
Bicyclo[3.1.1]hept-2-ene-2-carboxaldehyde, 6,6-dimethyl-	106	22.0986	903	16223036	564-94-3			1073.2		Bicyclo[3.1.1]hept-2-ene-2-carboxaldehyde, 6,6-dimethyl-	903	564-94-3				Bicyclo[3.1.1]hept-2-ene-2-carboxaldehyde, 6,6-dimethyl-	903	564-94-3				(1R)-(-)-Myrtenal	900	18486-69-6				Bicyclo[3.1.1]hept-2-ene-2-carboxaldehyde, 6,6-dimethyl-	896	564-94-3				Bicyclo[3.1.1]hept-2-ene-2-carboxaldehyde, 6,6-dimethyl-	895	564-94-3				à-Thujenal	859	57129-54-1				à-Thujenal	835	57129-54-1
(R)-1-Methyl-4-(6-methylhept-5-en-2-yl)cyclohexa-1,4-diene	69	22.1163	739	10720670	28976-67-2			1073.5		(R)-1-Methyl-4-(6-methylhept-5-en-2-yl)cyclohexa-1,4-diene	739	28976-67-2				Naphthalene, 1,2,4a,5,6,8a-hexahydro-4,7-dimethyl-1-(1-methylethyl)-	737	483-75-0				á-Bisabolene	737	495-61-4				Di-epi-à-cedrene	736	50894-66-1				cis-à-Bisabolene	730	29837-07-8				ç-Muurolene	730	30021-74-0				á-Bisabolene	729	495-61-4
Epizonarene	204	22.1341	760	17379465	41702-63-0			1073.9		Epizonarene	760	41702-63-0				5-Azulenemethanol, 1,2,3,4,5,6,7,8-octahydro-à,à,3,8-tetramethyl-, acetate, [3S-(3à,5à,8à)]-	742	134-28-1				Naphthalene, 1,2,4a,5,8,8a-hexahydro-4,7-dimethyl-1-(1-methylethyl)-, (1à,4aá,8aà)-(ñ)-	742	5951-61-1				1H-Cycloprop[e]azulene, 1a,2,3,4,4a,5,6,7b-octahydro-1,1,4,7-tetramethyl-, [1aR-(1aà,4à,4aá,7bà)]-	737	489-40-7				Epizonarene	729	41702-63-0				1H-Cyclopropa[a]naphthalene, 1a,2,3,3a,4,5,6,7b-octahydro-1,1,3a,7-tetramethyl-, [1aR-(1aà,3aà,7bà)]-	728	489-29-2				1H-Cyclopropa[a]naphthalene, 1a,2,3,3a,4,5,6,7b-octahydro-1,1,3a,7-tetramethyl-, [1aR-(1aà,3aà,7bà)]-	725	489-29-2
cis-Pinen-3-ol	164	22.1519	681	55622	0-00-0			1074.2		cis-Pinen-3-ol	681	0-00-0				Farnesene epoxide, E-	665	83637-40-5				cis-Chrysanthenyl formate	652	241123-18-2				trans-3-Caren-2-ol	649	0-00-0				3-((1S,5S,6R)-2,6-Dimethylbicyclo[3.1.1]hept-2-en-6-yl)propanal	638	203499-08-5				(6,6-Dimethylbicyclo[3.1.1]hept-2-en-2-yl)methyl ethyl carbonate	637	0-00-0				p-Mentha-1,5-dien-8-ol	636	1686-20-0
Undec-10-ynoic acid	138	22.1785	630	219578	2777-65-3			1074.7		Undec-10-ynoic acid	630	2777-65-3				17-Octadecynoic acid	608	34450-18-5				1-Heptadecyne	606	26186-00-5				1-Pentadecyne	602	765-13-9				1-Tetradecyne	601	765-10-6				1-Hexadecyne	598	629-74-3				Bicyclo[3.1.0]hexan-2-one, 5-(1-methylethyl)-	598	513-20-2
2H-Pyran-3-ol, 6-ethenyltetrahydro-2,2,6-trimethyl-, acetate, trans-	185	22.1919	857	45807	56752-50-2			1074.9		2H-Pyran-3-ol, 6-ethenyltetrahydro-2,2,6-trimethyl-, acetate, trans-	857	56752-50-2				2-Furanmethanol, 5-ethenyltetrahydro-à,à,5-trimethyl-, cis-	567	5989-33-3				cis-Linaloloxide	559	0-00-0				trans-Linalool oxide (furanoid)	559	34995-77-2				2-Furanmethanol, 5-ethenyltetrahydro-à,à,5-trimethyl-, cis-	556	5989-33-3				2-Furanmethanol, 5-ethenyltetrahydro-à,à,5-trimethyl-, cis-	550	5989-33-3				2-Furanmethanol, 5-ethenyltetrahydro-à,à,5-trimethyl-, cis-	547	5989-33-3
Thiourea, N,N-dimethyl-	104	22.1963	495	130558	6972-05-0			1075.0		Thiourea, N,N-dimethyl-	495	6972-05-0				Butylphosphonic acid, nonyl 2-phenylethyl ester	475	0-00-0				1,3-Oxathiolane, 5-methyl-	461	24254-53-3				Butylphosphonic acid, butyl 2-phenylethyl ester	458	0-00-0				Butylphosphonic acid, octyl 2-phenylethyl ester	457	0-00-0				Butylphosphonic acid, decyl 2-phenylethyl ester	454	0-00-0				Butylphosphonic acid, pentyl 2-phenylethyl ester	452	0-00-0
Butanoic acid, 4-chloro-	160	22.2363	549	85712	627-00-9			1075.8		Butanoic acid, 4-chloro-	549	627-00-9				Butanoic acid, 4-chloro-	523	627-00-9				Butanoic acid	516	107-92-6				Pentanoic acid	514	109-52-4				Hexanoic acid, 6-bromo-	512	4224-70-8				Pentanoic acid	511	109-52-4				Butanoic acid	508	107-92-6
4H-Pyran-4-one, 3-hydroxy-2,6-dimethyl-	140	22.254	662	1561605	2298-99-9			1076.1		4H-Pyran-4-one, 3-hydroxy-2,6-dimethyl-	662	2298-99-9				4,6-Dioxoheptanoic acid	615	51568-18-4				2H-Pyran-2-one, 4-hydroxy-3,6-dimethyl-	595	5192-62-1				Thiophene, 3-(1,1-dimethylethyl)-	592	1689-79-8				Thiophene, 3-(1,1-dimethylethyl)-	591	1689-79-8				Thiophene, 2-(1,1-dimethylethyl)-	585	1689-78-7				1,3,4-Trimethyl-5-methoxypyrazole	576	0-00-0
6,6-Dimethylhepta-2,4-diene	86	22.2674	545	334503	0-00-0			1076.3		6,6-Dimethylhepta-2,4-diene	545	0-00-0				5-Ethylcyclopent-1-enecarboxaldehyde	529	36431-60-4				4-Butyl-6-ethyl-5-methyl-2H-pyran-2-one	522	0-00-0				Acetoxyacetic acid, 4-methoxyphenyl ester	522	0-00-0				1,1-Dimethyl-1-silacyclo-2,4-hexadiene	520	52023-18-4				1H-1,2,3,4-Tetrazole-1,5-diamine, N'1'-[(4-fluorophenyl)methyl]-	520	0-00-0				Cyclohexanol, 3,3,5-trimethyl-, acetate, cis-	516	24691-16-5
4,7-Methanoazulene, 1,2,3,4,5,6,7,8-octahydro-1,4,9,9-tetramethyl-, [1S-(1à,4à,7à)]-	150	22.3207	641	275075	514-51-2			1077.3		4,7-Methanoazulene, 1,2,3,4,5,6,7,8-octahydro-1,4,9,9-tetramethyl-, [1S-(1à,4à,7à)]-	641	514-51-2				(-)-Aristolene	640	6831-16-9				(-)-Aristolene	639	6831-16-9				isoledene	629	95910-36-4				Guaia-3,9-diene	627	489-83-8				4,7-Methanoazulene, 1,2,3,4,5,6,7,8-octahydro-1,4,9,9-tetramethyl-, [1S-(1à,4à,7à)]-	626	514-51-2				isoledene	625	95910-36-4
Unknown 12	104	22.3384	397	20291	7719-02-0			1077.7		Silane, dichloroethenylphenyl-	397	7719-02-0				Imidazole, 5-[N(2)-(isopropylidene)carbhydrazino]-	393	18329-79-8				4(5H)-Indanone, 6-ethyl-6,7-dihydro-1,5-dihydroxy-2,2,5,7-tetramethyl-	372	30950-47-1				Cyclopentene, 1-trimethylsilyl-2-methyl-4-methylene-	371	0-00-0				2,6-Pyridinedicarboxylic acid, ethyl phenethyl ester	370	0-00-0				Thiobenzoic acid, 3-nitro-, S-(2-benzothiazolyl) ester	366	138325-30-1				1-Dimethylisopropylsilyloxy-4-methoxybenzene	361	0-00-0
l-Alanine, N-(4-butylbenzoyl)-, tetradecyl ester	162	22.3473	707	572087	0-00-0			1077.8		l-Alanine, N-(4-butylbenzoyl)-, tetradecyl ester	707	0-00-0				l-Alanine, N-(4-butylbenzoyl)-, hexyl ester	701	0-00-0				l-Alanine, N-(4-butylbenzoyl)-, pentyl ester	698	0-00-0				l-Alanine, N-(4-butylbenzoyl)-, isohexyl ester	698	0-00-0				l-Alanine, N-(4-butylbenzoyl)-, propyl ester	697	0-00-0				3-Butyl-2-methyl-6,7-dihydro-5H-cyclopenta[b]pyridine-4-amine	697	124790-36-9				l-Alanine, N-(4-butylbenzoyl)-, butyl ester	691	0-00-0
1-Octadecanesulphonyl chloride	169	22.3784	634	123829	0-00-0			1078.4		1-Octadecanesulphonyl chloride	634	0-00-0				2,6-Dimethyl-2,6-octadiene-1,8-diol diacetate	633	36052-53-6				2-Furanmethanol, 5-ethenyltetrahydro-à,à,5-trimethyl-, cis-	621	5989-33-3				Octadecane, 1-chloro-	613	3386-33-2				Acetic acid, 10,11-dihydroxy-3,7,11-trimethyl-dodeca-2,6-dienyl ester	611	0-00-0				Tetradecane, 1-chloro-	608	2425-54-9				2-Furanmethanol, 5-ethenyltetrahydro-à,à,5-trimethyl-, cis-	605	5989-33-3
2H-Pyran-3-ol, 6-ethenyltetrahydro-2,2,6-trimethyl-, acetate, trans-	185	22.3918	921	256913	56752-50-2			1078.7		2H-Pyran-3-ol, 6-ethenyltetrahydro-2,2,6-trimethyl-, acetate, trans-	921	56752-50-2				1-Methyl-4-(1-acetoxy-1-methylethyl)-cyclohex-2-enol	643	0-00-0				2-Furanmethanol, 5-ethenyltetrahydro-à,à,5-trimethyl-, cis-	636	5989-33-3				2-Furanmethanol, 5-ethenyltetrahydro-à,à,5-trimethyl-, cis-	626	5989-33-3				2H-Pyran-3-ol, 6-ethenyltetrahydro-2,2,6-trimethyl-	619	14049-11-7				à-Methyl-à-[4-methyl-3-pentenyl]oxiranemethanol	617	0-00-0				Cyclohexanepropanoic acid, 2-(acetyloxy)-, methyl ester, cis-	614	60211-09-8
Benzhydrazide, N2-(2,5-dioxopyrrolidin-3-yl)-	104	22.4584	622	175239	0-00-0			1079.9		Benzhydrazide, N2-(2,5-dioxopyrrolidin-3-yl)-	622	0-00-0				4,5-Diphenyloxazolin-2(3H)-one	619	5014-83-5				Glutaric acid, di(1-phenylethyl) ester	618	0-00-0				4-Amino-3,5-cyclohexadien-1,2-dione, N-benzoyl-	604	4648-86-6				1-O-Monoacetyl-2,3-O-dibenzoyl-d-ribofuranose	598	0-00-0				Glutaric acid, 2-methylhex-3-yl 1-phenylethyl ester	596	0-00-0				Benzenecarboximidic acid, ethyl ester	594	825-60-5
2,6-Octadiene-1,8-diol, 2,6-dimethyl-	56	22.4717	705	12636014	26489-17-8			1080.2		2,6-Octadiene-1,8-diol, 2,6-dimethyl-	705	26489-17-8				Isopinocarveol	679	6712-79-4				2,6-Octadien-1-ol, 2,7-dimethyl-	672	22410-74-8				cis-p-mentha-1(7),8-dien-2-ol	669	0-00-0				6-Benzyloxy-2,6-dimethyl-octa-2,7-dien-1-ol	659	0-00-0				trans-Pinocarvyl acetate	656	1686-15-3				Bicyclo[3.1.1]heptan-3-ol, 6,6-dimethyl-2-methylene-, [1S-(1à,3à,5à)]-	654	547-61-5
Benzenebutanoic acid, à-ethyl-ç-oxo-, methyl ester	150	22.4984	691	290975	100612-53-1			1080.7		Benzenebutanoic acid, à-ethyl-ç-oxo-, methyl ester	691	100612-53-1				Acetophenone	674	98-86-2				Acetophenone	672	98-86-2				Acetophenone	671	98-86-2				2-(3-Hydroxy-2-nitrocyclohexyl)-1-phenylethanone	657	0-00-0				1-Pentanone, 1-phenyl-	645	1009-14-9				1-Pentanone, 1-phenyl-	639	1009-14-9
Benzo[b]thiophene-3-carboxylic acid, 4,5,6,7-tetrahydro-2-benzoylamino-7-oxo-, ethyl ester	171	22.525	894	2646.4	96334-43-9			1081.2		Benzo[b]thiophene-3-carboxylic acid, 4,5,6,7-tetrahydro-2-benzoylamino-7-oxo-, ethyl ester	894	96334-43-9				Benzoic acid, 2,4,5-trichlorophenyl ester	887	0-00-0				Benzoic acid, 2,3,4,6-tetrachlorophenyl ester	886	0-00-0				4,5-Bis(benzoylthio)-1,3-dithiole-2-thione	880	68494-08-6				Benzoic acid, (4-benzoyloxy-2-chlorophenyl) ester	872	122842-83-5				Benzenecarbothioic acid	869	98-91-9				Benzeneacetic acid, à-oxo-, methyl ester	865	15206-55-0
ç-Muurolene	162	22.5694	797	5669416	30021-74-0			1082.0		ç-Muurolene	797	30021-74-0				5-Azulenemethanol, 1,2,3,4,5,6,7,8-octahydro-à,à,3,8-tetramethyl-, acetate, [3S-(3à,5à,8à)]-	796	134-28-1				.tau.-Cadinol	795	5937-11-1				Naphthalene, 1,2,3,5,6,7,8,8a-octahydro-1,8a-dimethyl-7-(1-methylethenyl)-, [1R-(1à,7á,8aà)]-	784	4630-07-3				Naphthalene, 1,2,3,4,4a,5,6,8a-octahydro-7-methyl-4-methylene-1-(1-methylethyl)-, (1à,4aá,8aà)-	775	39029-41-9				Germacrene D	774	23986-74-5				Tau-Cadinol acetate	773	149197-48-8
Butylphosphonic acid, ethyl 2-phenylethyl ester	104	22.5828	757	25416	0-00-0			1082.2		Butylphosphonic acid, ethyl 2-phenylethyl ester	757	0-00-0				Fumaric acid, decyl 2-phenylethyl ester	752	0-00-0				á-Phenylethyl butyrate	751	103-52-6				Fumaric acid, octyl 2-phenylethyl ester	744	0-00-0				Butanoic acid, 3-methyl-, 2-phenylethyl ester	737	140-26-1				Dimethylmalonic acid, 2-phenethyl undecyl ester	736	0-00-0				Diethylmalonic acid, heptyl phenethyl ester	734	0-00-0
Di(1,2,5-oxadiazolo)[3,4-b:3,4-E]pyrazine, 4,8-diacetyl-	158	22.5916	779	6063.3	186205-18-5			1082.4		Di(1,2,5-oxadiazolo)[3,4-b:3,4-E]pyrazine, 4,8-diacetyl-	779	186205-18-5				N,N,O-Triacetylhydroxylamine	777	17720-63-7				3,4-Diacetylfurazan	772	6102-98-3				4-(2-Acetoxyphenyl)-1-ethyl-3-methyl-5-(4-nitrophenyl)pyrazole	759	0-00-0				N,N,O-Triacetylhydroxylamine	758	17720-63-7				Ethanone, 1-[6-(4-methyl-1,2,5-oxadiazol-3-yl)-4H-pyrazolo[3,4-c]-1,2,5-oxadiazol-4-yl]-	754	314728-61-5				Acetamide, N,N'-ethylenebis(N-nitro-	754	922-89-4
1-(3-Methylbutyl)-2,3,5,6-tetramethylbenzene	127	22.605	574	1597033	116761-73-0			1082.7		1-(3-Methylbutyl)-2,3,5,6-tetramethylbenzene	574	116761-73-0				1-(3-Methylbutyl)-2,3,4,5-tetramethylbenzene	533	116761-71-8				1H-Indene, 2,3,3a,4-tetrahydro-3,3a,6-trimethyl-1-(1-methylethyl)-	512	59742-39-1				4-(2,7,7-Trimethylbicyclo[3.2.0]hept-2-en-1-yl)but-3-en-2-one	498	0-00-0				3H-3a,7-Methanoazulene, 2,4,5,6,7,8-hexahydro-1,4,9,9-tetramethyl-, [3aR-(3aà,4á,7à)]-	495	2387-78-2				1-Hexene, 2-(p-anisyl)-4-methyl-	490	0-00-0				Acetate, 2-cyclohexenyl-3-[1-(2-oxopropyl)ethenyl]-2,4,4-trimethyl	489	0-00-0
Heptasiloxane, hexadecamethyl-	207	22.6272	639	32385	541-01-5			1083.1		Heptasiloxane, hexadecamethyl-	639	541-01-5				Heptasiloxane, hexadecamethyl-	588	541-01-5				Trisiloxane, octamethyl-	559	107-51-7				Tricyclo[4.2.1.0(2,5)]non-7-ene, 3,4-di(tris(trimethylsilyloxy)silyl)-	551	0-00-0				Trisiloxane, octamethyl-	542	107-51-7				Trisiloxane, octamethyl-	532	107-51-7				4-Hydroxybenzyl alcohol, 2TBDMS derivative	515	0-00-0
Decanoic acid, ethyl ester	171	22.6494	576	40817	110-38-3			1083.5		Decanoic acid, ethyl ester	576	110-38-3				Decanoic acid, ethyl ester	572	110-38-3				Decanoic acid, ethyl ester	550	110-38-3				Decanoic acid, ethyl ester	537	110-38-3				2-Methylnonanoic acid, methyl ester	528	56898-37-4				Decanoic acid, ethyl ester	526	110-38-3				Decanoic acid, 2,4,6-trimethyl-, methyl ester	506	55955-72-1
Benzenamine, N-[1-(dimethoxymethyl)-2-methylbutylidene]-	220	22.6583	677	451.04	56829-95-9			1083.7		Benzenamine, N-[1-(dimethoxymethyl)-2-methylbutylidene]-	677	56829-95-9				N-(Bromomethyl)phthalimide	563	5332-26-3				Phosmet oxon	554	3735-33-9				4-Oxazolemethanol, 4,5-dihydro-4-methyl-2-phenyl-	550	5448-32-8				5-Phenyl-1H-[1,2,4]triazol-3-ylamine	547	0-00-0				2-t-Butyl-5-hydroxymethyloxazolidine-3-carboxylic acid, methyl ester	546	0-00-0				N-(Bromomethyl)phthalimide	546	5332-26-3
1H-Indene, 2,3,3a,4-tetrahydro-3,3a,6-trimethyl-1-(1-methylethyl)-	70	22.676	552	615201	59742-39-1			1084.0		1H-Indene, 2,3,3a,4-tetrahydro-3,3a,6-trimethyl-1-(1-methylethyl)-	552	59742-39-1				ç-HIMACHALENE	525	0-00-0				Tricyclo[5.4.0.0(2,8)]undec-9-ene, 2,6,6,9-tetramethyl-, (1R,2S,7R,8R)-	524	5989-08-2				cis-(-)-2,4a,5,6,9a-Hexahydro-3,5,5,9-tetramethyl(1H)benzocycloheptene	519	0-00-0				1H-Benzocycloheptene, 2,4a,5,6,7,8-hexahydro-3,5,5,9-tetramethyl-, (R)-	517	1461-03-6				1H-Benzocycloheptene, 2,4a,5,6,7,8-hexahydro-3,5,5,9-tetramethyl-, (R)-	513	1461-03-6				1H-Benzocycloheptene, 2,4a,5,6,7,8-hexahydro-3,5,5,9-tetramethyl-, (R)-	509	1461-03-6
trans-Pinocarvyl acetate	152	22.6894	805	297244	1686-15-3			1084.2		trans-Pinocarvyl acetate	805	1686-15-3				trans-Pinocarvyl acetate	799	1686-15-3				Myrtenyl acetate	783	1079-01-2				Sabinyl isobutanoate	754	5281-01-6				Sabinyl propionate	744	5281-00-5				Isobutyric acid, 2-pinen-10-yl ester	740	29021-37-2				Myrtenyl acetate	727	1079-01-2
1S,2S,5R-1,4,4-Trimethyltricyclo[6.3.1.0(2,5)]dodec-8(9)-ene	150	22.7071	585	176825	0-00-0			1084.6		1S,2S,5R-1,4,4-Trimethyltricyclo[6.3.1.0(2,5)]dodec-8(9)-ene	585	0-00-0				Naphthalene, 1,2,3,4,4a,5,6,8a-octahydro-7-methyl-4-methylene-1-(1-methylethyl)-, (1à,4aá,8aà)-	582	39029-41-9				Aromandendrene	582	489-39-4				10s,11s-Himachala-3(12),4-diene	575	60909-28-6				Bicyclo[4.4.0]dec-1-ene, 2-isopropyl-5-methyl-9-methylene-	574	150320-52-8				1H-Cyclopropa[a]naphthalene, 1a,2,3,5,6,7,7a,7b-octahydro-1,1,7,7a-tetramethyl-, [1aR-(1aà,7à,7aà,7bà)]-	573	17334-55-3				á-Panasinsene	570	0-00-0
2-Pyrrolidinone, 1-(4-methylphenyl)-	113	22.7293	465	74927	3063-79-4			1085.0		2-Pyrrolidinone, 1-(4-methylphenyl)-	465	3063-79-4				Propanamide, N-phenyl-N-4-piperidinyl-	441	1609-66-1				2-Naphthalenesulfonamide, N-methyl-N-(phenylmethyl)-	410	0-00-0				Isopentedrone	399	0-00-0				3-Methylaniline, N-butyl-N-ethyl-	392	0-00-0				Azetidine, 1,3,3-trimethyl-2-phenyl-	382	15451-12-4				o-Tolylaminoacetic acid, [1-(3-nitrophenyl)ethylidene]hydrazide	378	0-00-0
L-Valine, N-(trifluoroacetyl)-, 1-methylpropyl ester	168	22.7782	447	20683	16974-92-8			1085.9		L-Valine, N-(trifluoroacetyl)-, 1-methylpropyl ester	447	16974-92-8				D-Norvaline, N-(trifluoroacetyl)-, 1-methylpropyl ester	417	54889-86-0				Ethyl 3-[(4-methyl-6-oxo-1,6-dihydro-2-pyrimidinyl)sulfanyl]propanoate #	412	79361-48-1				N-(3,5-Diisopropyl-4-oxo-cyclohexadienylidene)-N',N'-diphenylurea	399	75531-73-6				Fumaric acid, pentyl 2-phenylethyl ester	396	0-00-0				4H-1-Benzothiopyran-4-one, 2,3-dihydro-2-methyl-, 1,1-dioxide	395	16808-50-7				Pyridine, 3-methyl-2-phenyl-	395	10273-90-2
Tricyclo[5.2.2.0(2,6)]undeca-3,8-dien-5-one	97	22.796	401	113339	0-00-0			1086.2		Tricyclo[5.2.2.0(2,6)]undeca-3,8-dien-5-one	401	0-00-0				3-Cyclohexene-1-carboxylic acid, 2-(dimethylamino)-1-phenyl-, ethyl ester, trans-	398	51931-66-9				Benzofuran, 2-methyl-	388	4265-25-2				p-Benzoquinone	386	106-51-4				p-Benzoquinone	376	106-51-4				Benzimidazole, 2-ethyl-, 3-oxide	373	16007-53-7				3-Methyl-4,5-diamino-1,2,4(4H)-triazole	371	21532-07-0
Ethanone, 1-(4-hydroxyphenyl)-2-phenyl-	121	22.8137	758	81610851	2491-32-9			1086.6		Ethanone, 1-(4-hydroxyphenyl)-2-phenyl-	758	2491-32-9				benzoic acid, 4-hydroxy-, 4-cyanophenyl ester	744	0-00-0				Phenyl-4-hydroxybenzoate	731	17696-62-7				p-Nitrophenyl salicylate	730	17374-48-0				(p-Hydroxyphenyl)glyoxal	730	24645-80-5				Benzoic acid, 4-hydroxy-, hydrazide	729	5351-23-5				Succinic acid, 4-chloro-3-methylphenyl 4-methoxybenzyl ester	728	0-00-0
(1aS,4aS,8aR)-4a,8,8-Trimethyl-2-methylene-1,1a,2,4a,5,6,7,8-octahydrocyclopropa[d]naphthalene	118	22.8271	443	328612	51446-91-4			1086.8		(1aS,4aS,8aR)-4a,8,8-Trimethyl-2-methylene-1,1a,2,4a,5,6,7,8-octahydrocyclopropa[d]naphthalene	443	51446-91-4				Benzamide, N-cyclopropyl-4-tetrazol-1-ylmethyl-	424	0-00-0				N,N,N',N'-Tetrakis(2-hydroxyethyl)ethylenediamine	407	140-07-8				(1S,1aR,2aS,5R,6R,6aS,7aS)-1,6,6a-Trimethyldecahydro-1,2a-methanocyclopropa[b]naphthalen-5-yl acetate	405	0-00-0				(3aR,4R,7R,8aS)-4,9,9-Trimethyl-1-methylene-4,5,6,7,8,8a-hexahydro-1H-3a,7-methanoazulene	402	394217-21-1				Xenon	400	7440-63-3				(1R,1aR,2aS,5R,6R,6aS,7aS)-1,6,6a-trimethyldecahydro-1,2a-methanocyclopropa[b]naphthalen-5-ol	399	860769-47-7
Benzoic acid, 4-amino-, 4-acetoxy-2,2,6,6-tetramethyl-1-piperidinyl ester	185	22.8448	636	683.64	0-00-0			1087.1		Benzoic acid, 4-amino-, 4-acetoxy-2,2,6,6-tetramethyl-1-piperidinyl ester	636	0-00-0				Benzenemethanol, à-(1-phenylaminoethyl)-	610	42787-62-2				5-(2,2,2-Tri(2-cyanoethyl)acetyl)-2-methylpyridine	588	93650-31-8				Benzoic acid, 4-amino-, 4-hydroximino-2,2,6,6-tetramethyl-1-piperidinyl ester	583	0-00-0				Benzenamine, N-dodecyl-N-methyl-	567	30189-91-4				Benzoic acid, 4-amino-, 2,2,6,6-tetramethyl-1-piperidinyl ester	559	0-00-0				Benzenamine, N-methyl-N-n-octyl-	542	13063-61-1
Bicyclo[3.1.1]heptan-3-ol, 6,6-dimethyl-2-methylene-, [1S-(1à,3à,5à)]-	136	22.8759	870	545090	547-61-5			1087.7		Bicyclo[3.1.1]heptan-3-ol, 6,6-dimethyl-2-methylene-, [1S-(1à,3à,5à)]-	870	547-61-5				Bicyclo[3.1.1]heptan-3-ol, 6,6-dimethyl-2-methylene-, [1S-(1à,3à,5à)]-	857	547-61-5				Bicyclo[3.1.1]heptan-3-ol, 6,6-dimethyl-2-methylene-, [1S-(1à,3à,5à)]-	855	547-61-5				Bicyclo[3.1.1]heptan-3-ol, 6,6-dimethyl-2-methylene-, [1S-(1à,3à,5à)]-	853	547-61-5				Bicyclo[3.1.1]heptan-3-ol, 6,6-dimethyl-2-methylene-	840	5947-36-4				Bicyclo[3.1.0]hexan-3-ol, 4-methylene-1-(1-methylethyl)-, [1S-(1à,3á,5à)]-	836	471-16-9				Bicyclo[3.1.0]hexan-3-ol, 4-methylene-1-(1-methylethyl)-, (1à,3à,5à)-	816	3310-02-9
2,6-Pyridinedicarboxaldehyde, 3-(phenylmethoxy)-, bis[methyl(2-pyridyl)hydrazone]	185	22.8848	501	333.67	113231-34-8			1087.9		2,6-Pyridinedicarboxaldehyde, 3-(phenylmethoxy)-, bis[methyl(2-pyridyl)hydrazone]	501	113231-34-8				Bicyclo[3.2.1]oct-2-ene, exo-4-(phenylsulfonyl)-	480	0-00-0				Tricyclo[3.2.1.0(2,4)]octan-8-one, 3,3-dimethyl-, (1à,2à,4à,5à)-	479	66930-01-6				4-(2-Methylcyclohex-1-enyl)-but-2-enal	473	0-00-0				1,3-Cyclooctadiene, 5-bromo-	466	90002-40-7				p-Mentha-2,5-dien-7-ol, trans-	454	19907-89-2				3-(Benzyloxymethyl)hex-5-ene-1,2-diol	454	0-00-0
Benzene, ethoxy-	113	22.8981	752	288051	103-73-1			1088.1		Benzene, ethoxy-	752	103-73-1				Benzene, ethoxy-	743	103-73-1				1H-Indazole, 4,5,6,7-tetrahydro-	702	2305-79-5				Pyrazine, 2-(n-propyl)-	697	18138-03-9				Benzene, ethoxy-	686	103-73-1				Pyrazine, 2-(n-propyl)-	669	18138-03-9				3-Fluorophthalic acid	663	1583-67-1
3-[N-Aziridyl]butyraldehyde hydrazone	126	22.9204	557	86317	0-00-0			1088.6		3-[N-Aziridyl]butyraldehyde hydrazone	557	0-00-0				à-d-Gulofuranose, 1-azido-1-deoxy-2,3:5,6-di-O-(ethylboranediyl)-	540	0-00-0				2-Hexyldecyl isobutyrate	537	0-00-0				d-Ribono-1,4-lactone, 2,3-O-(ethylboranediyl)-5-O-(trifluoroacetyl)-	525	0-00-0				1-Decanol, 2-hexyl-	522	2425-77-6				à-d-Lyxofuranose, cyclic 2,3-(ethylboronate)	520	76520-98-4				2-Hexyldecyl acetate	519	82409-75-4
Bicyclo[3.1.1]heptan-3-ol, 6,6-dimethyl-2-methylene-, [1S-(1à,3à,5à)]-	70	22.9426	940	67502551	547-61-5			1089.0		Bicyclo[3.1.1]heptan-3-ol, 6,6-dimethyl-2-methylene-, [1S-(1à,3à,5à)]-	940	547-61-5				Bicyclo[3.1.1]heptan-3-ol, 6,6-dimethyl-2-methylene-	925	5947-36-4				Bicyclo[3.1.1]heptan-3-ol, 6,6-dimethyl-2-methylene-, [1S-(1à,3à,5à)]-	903	547-61-5				Bicyclo[3.1.1]heptan-3-ol, 6,6-dimethyl-2-methylene-, [1S-(1à,3à,5à)]-	887	547-61-5				Bicyclo[3.1.0]hexan-3-ol, 4-methylene-1-(1-methylethyl)-, [1S-(1à,3á,5à)]-	873	471-16-9				Bicyclo[3.1.1]heptan-3-ol, 6,6-dimethyl-2-methylene-, [1S-(1à,3à,5à)]-	856	547-61-5				Bicyclo[3.1.0]hexan-3-ol, 4-methylene-1-(1-methylethyl)-, (1à,3à,5à)-	844	3310-02-9
Benzene, 3-cyclohexen-1-yl-	158	22.9559	698	1678.2	4994-16-5			1089.2		Benzene, 3-cyclohexen-1-yl-	698	4994-16-5				Benzene, 3-cyclohexen-1-yl-	667	4994-16-5				á-Phenylethyl butyrate	606	103-52-6				Butanoic acid, 3-methyl-, 2-phenylethyl ester	595	140-26-1				Octanoic acid, 2-phenylethyl ester	587	5457-70-5				Benzene, 3-cyclohexen-1-yl-	585	4994-16-5				Propanoic acid, 2-methyl-, 2-phenylethyl ester	578	103-48-0
Benzoic acid, ethyl ester	150	22.9825	707	656730	93-89-0			1089.7		Benzoic acid, ethyl ester	707	93-89-0				Benzoic acid, ethyl ester	685	93-89-0				Benzoic acid, ethyl ester	642	93-89-0				Methanol, oxo-, benzoate	614	0-00-0				Benzoic acid, ethyl ester	612	93-89-0				N-(Methoxymethyl)benzamide	609	13156-28-0				Valeric acid, 2-cyano-2-hydroxy-4-methyl-, ethyl ester, benzoate (ester)	577	19788-61-5
1-(2-(2-Methyl-5-pyridyl)ethyl)-3-ethylindole	158	22.9914	551	5681.1	69924-40-9			1089.9		1-(2-(2-Methyl-5-pyridyl)ethyl)-3-ethylindole	551	69924-40-9				Pyridine, 3-(1a,2,7,7a-tetrahydro-2-methoxy-8-phenyl-1,2,7-metheno-1H-cyclopropa[b]naphthalen-1-yl)-	533	50559-53-0				D-Norleucine, N-ethoxycarbonyl-, isohexyl ester	517	0-00-0				D-Norleucine, N-ethoxycarbonyl-, dodecyl ester	512	0-00-0				l-Norleucine, N-ethoxycarbonyl-, hexyl ester	510	0-00-0				D-Norleucine, N-ethoxycarbonyl-, hexyl ester	506	0-00-0				l-Norleucine, N-ethoxycarbonyl-, undecyl ester	506	0-00-0
2-Propenoic acid, 2-cyano-3-[4-(4-fluorobenzyloxy)phenyl]-, N-(2-bromo-4-nitrophenyl)amide	203	22.9959	711	21997	0-00-0			1090.0		2-Propenoic acid, 2-cyano-3-[4-(4-fluorobenzyloxy)phenyl]-, N-(2-bromo-4-nitrophenyl)amide	711	0-00-0				Lycorenan, 9,10-dimethoxy-1-methyl-	660	13255-14-6				Benzaldehyde, 3-bromo-4-[(4-fluorophenyl)methoxy]-5-methoxy-	656	0-00-0				Benzaldehyde, 4-[(4-fluorophenyl)methoxy]-	650	0-00-0				2,3-Dimethyl-5-(2,6,10-trimethylundecyl) furan	646	166773-56-4				Benzaldehyde, 3-[(4-fluorophenyl)methoxy]-	644	0-00-0				Benzaldehyde, 4-[(4-fluorophenyl)methoxy]-3-methoxy-	635	0-00-0
4-Methoxyphenyl propyl ether	166	23.0048	605	610469	0-00-0			1090.1		4-Methoxyphenyl propyl ether	605	0-00-0				4-Methoxyphenol, propyl ether	577	0-00-0				4-Methoxyphenol, isopropyl ether	556	0-00-0				Guaiacol, n-propyl ether	545	0-00-0				1,3,4-Thiadiazol-2-amine, 5-[[(4-fluorophenyl)methyl]thio]-	535	0-00-0				1-Methoxyadamantane	533	6221-74-5				4H-Furazano[3,4-b]1,4-diazepin-5(6H)-one, 7-methyl-	524	300588-18-5
Benzene, 3-cyclohexen-1-yl-	104	23.027	559	59297	4994-16-5			1090.5		Benzene, 3-cyclohexen-1-yl-	559	4994-16-5				Benzene, 3-cyclohexen-1-yl-	523	4994-16-5				Benzene, 3-cyclohexen-1-yl-	503	4994-16-5				Thiourea, N,N-dimethyl-	477	6972-05-0				á-Phenylethyl butyrate	470	103-52-6				Butanoic acid, 3-methyl-, 2-phenylethyl ester	462	140-26-1				Benzenemethanamine, 2-methyl-	462	89-93-0
Isophthalic acid, di(2-methylprop-2-en-1-yl) ester	203	23.0314	679	8183.0	0-00-0			1090.6		Isophthalic acid, di(2-methylprop-2-en-1-yl) ester	679	0-00-0				1H,4H-Pyrazolo[3,4-b]pyran-5-carbonitrile, 6-amino-4-(3,4-dichlorophenyl)-3-propyl-	636	315246-41-4				Benzoic acid, 4-heptyl-, 4-cyanophenyl ester	628	38690-76-5				2-Amino-4-(2-cyclohexyl-ethyl)-7-methyl-5-oxo-4H,5H-pyrano[4,3-b]pyran-3-carbonitrile	622	0-00-0				4'-Cyano-4-biphenylyl p-heptylbenzoate	617	60508-30-7				Oxalamide, N-[2-(4-benzoylpiperazin-1-yl)ethyl]-N'-(p-tolyl)-	615	0-00-0				Imidazolidin-4-one, 5-benzyl-2-t-butyl-1,3-dimethyl-	598	0-00-0
1H-1,2,4-Triazole, 3-ethyl-	59	23.0403	423	945330	7411-16-7			1090.8		1H-1,2,4-Triazole, 3-ethyl-	423	7411-16-7				3-Octyne-2,5-dione, 6,6,7-trimethyl-	402	63922-61-2				Isomethadone	396	466-40-0				Butanoic acid, 2-methylcyclohexyl ester, cis-	390	54714-35-1				Pentanoic acid, 2-methylcyclohexyl ester, trans-	389	15287-81-7				Acetic acid, cyanohydroxyimino-, methyl ester	380	61295-92-9				Decahydronaphtho[2,3-b]furan-2-one, 3-[[(furan-2-ylmethyl)amino]methyl]-4a-hydroxy-5-methoxy-5,8a-dimethyl-	375	0-00-0
ethanone, 1-(1H-benzimidazol-1-yl)-	218	23.0758	474	10870	0-00-0			1091.5		ethanone, 1-(1H-benzimidazol-1-yl)-	474	0-00-0				4-Cyano-N-acetylaniline	464	35704-19-9				4-Cyano-N-acetylaniline	454	35704-19-9				4-Cyano-N-acetylaniline	452	35704-19-9				3,5-Methano-2,3,4,5(1H)-tetrahydrobenzo(c)azepine	433	94641-45-9				Pyrazolo[1,5-a]pyridine, 2,3,7-trimethyl-	430	17408-34-3				Diboroxide, trimethylphenyl-	429	0-00-0
2,6-Octadiene, 2,6-dimethyl-	138	23.098	894	3365455	2792-39-4			1091.9		2,6-Octadiene, 2,6-dimethyl-	894	2792-39-4				6-Octen-1-ol, 3,7-dimethyl-, acetate	892	150-84-5				Citronellyl isobutyrate	892	97-89-2				3,7-Dimethyloct-6-en-1-yl propyl carbonate	885	0-00-0				6-Octen-1-ol, 3,7-dimethyl-, acetate	882	150-84-5				3,7-Dimethyloct-6-enyl isobutyl carbonate	874	0-00-0				6-Octen-1-ol, 3,7-dimethyl-, propanoate	870	141-14-0
1,2-Dimethylpropyl 2-ethylhexanoate	99	23.1158	485	642555	0-00-0			1092.2		1,2-Dimethylpropyl 2-ethylhexanoate	485	0-00-0				Benzenesulfonamide, 2,5-dichloro-N-methyl-N-(1-methyl-4-piperidinyl)-	446	0-00-0				2H-Pyran-2-one, 6-hexyltetrahydro-	444	710-04-3				Hexane, 2,3-dimethyl-	444	584-94-1				ë-Nonalactone	441	3301-94-8				2H-Pyran-2-one, tetrahydro-6-octyl-	438	7370-92-5				2H-Pyran-2-one, tetrahydro-6-propyl-	436	698-76-0
Pyridine, 2-(4-methylphenyl)-	171	23.1291	715	1037.1	0-00-0			1092.5		Pyridine, 2-(4-methylphenyl)-	715	0-00-0				Pyridine, 3-(4-methylphenyl)-	693	0-00-0				4-(4-Methylphenyl)pyridine	684	4423-10-3				Diphenylamine	658	122-39-4				Pyridine, 4-benzyl-	651	2116-65-6				5-Chloro-2-oxo-benzooxazole-3-carboxylic acid cyclohexylamide	646	0-00-0				Pheniramine	645	86-21-5
8a-Methyl-5-methylene-3-([(pyridin-2-ylmethyl)-amino]-methyl)-decahydro-naphtho[2,3-b]furan-2-one	93	23.1602	760	593824560	0-00-0			1093.0		8a-Methyl-5-methylene-3-([(pyridin-2-ylmethyl)-amino]-methyl)-decahydro-naphtho[2,3-b]furan-2-one	760	0-00-0				1,4,7,-Cycloundecatriene, 1,5,9,9-tetramethyl-, Z,Z,Z-	755	0-00-0				Cyclohexene, 4-(1,5-dimethyl-1,4-hexadienyl)-1-methyl-	748	17627-44-0				Humulene	746	6753-98-6				Humulene	745	6753-98-6				Humulene	734	6753-98-6				Cyclohexene, 4-[(1E)-1,5-dimethyl-1,4-hexadien-1-yl]-1-methyl-	708	25532-79-0
1-Isopropyl-4,7-dimethyl-1,2,3,4,5,6-hexahydronaphthalene	154	23.178	762	63410	16729-00-3			1093.4		1-Isopropyl-4,7-dimethyl-1,2,3,4,5,6-hexahydronaphthalene	762	16729-00-3				Naphthalene, 1,2,3,5,6,8a-hexahydro-4,7-dimethyl-1-(1-methylethyl)-, (1S-cis)-	731	483-76-1				Naphthalene, 1,2,4a,5,8,8a-hexahydro-4,7-dimethyl-1-(1-methylethyl)-, [1S-(1à,4aá,8aà)]-	723	523-47-7				Epizonarene	721	41702-63-0				Naphthalene, 1,2,3,5,6,8a-hexahydro-4,7-dimethyl-1-(1-methylethyl)-, (1S-cis)-	717	483-76-1				Naphthalene, 1,2,3,5,6,8a-hexahydro-4,7-dimethyl-1-(1-methylethyl)-, (1S-cis)-	712	483-76-1				D-Alanine, N-(4-butylbenzoyl)-, dodecyl ester	709	0-00-0
5-Phenylpenta-2,4-diecoic acid	171	23.1869	561	1351.3	1552-94-9			1093.5		5-Phenylpenta-2,4-diecoic acid	561	1552-94-9				2-Thiophenecarboxylic acid, undecyl ester	558	93154-60-0				1-Naphthalenecarboxylic acid, 3,4-dihydro-	557	3333-23-1				2-Naphthalenecarboxylic acid, 3,4-dihydro-	546	22440-38-6				Phosphonoamidodifluoridate, N,N-dimethyl-	534	354-43-8				3-(3,4-Dimethyl-6-Phenylcyclohex-3-enyl)prop-2-enoic acid	533	344877-10-7				2-Thiophenecarboxylic acid, nonyl ester	531	93865-00-0
Pent-1-en-3-one, 1-amino-4,4-dimethyl-1-(3-pyridyl)-	64	23.1913	496	532866	136346-90-2			1093.6		Pent-1-en-3-one, 1-amino-4,4-dimethyl-1-(3-pyridyl)-	496	136346-90-2				Cyclopropanamine, N-methyl-1-phenyl-	495	56771-48-3				1H-Indazol-5-amine, 3-methyl-	477	0-00-0				Furan, 3-(dicyanomethylene)-tetrahydro-2,2-dimethyl-	450	0-00-0				1,3-Pentanedione, 4-methyl-1-phenyl-	442	13988-65-3				1H-Pyrrole, 1-(2-furanylmethyl)-	441	1438-94-4				Dewar benzene, hexamethyl-	433	7641-77-2
1H-Benzocycloheptene, 2,4a,5,6,7,8-hexahydro-3,5,5,9-tetramethyl-, (R)-	146	23.218	660	6248028	1461-03-6			1094.1		1H-Benzocycloheptene, 2,4a,5,6,7,8-hexahydro-3,5,5,9-tetramethyl-, (R)-	660	1461-03-6				1,4-Dimethyl-8-isopropylidenetricyclo[5.3.0.0(4,10)]decane	652	0-00-0				cis-(-)-2,4a,5,6,9a-Hexahydro-3,5,5,9-tetramethyl(1H)benzocycloheptene	642	0-00-0				Spiro[4.5]dec-7-ene, 1,8-dimethyl-4-(1-methylethenyl)-, [1S-(1à,4á,5à)]-	642	24048-44-0				à-Guaiene	639	3691-12-1				1H-Benzocycloheptene, 2,4a,5,6,7,8-hexahydro-3,5,5,9-tetramethyl-, (R)-	637	1461-03-6				à-Guaiene	635	3691-12-1
2-Dec-9-enyl-1H-benzoimidazole	187	23.2269	495	870052	13066-76-7			1094.3		2-Dec-9-enyl-1H-benzoimidazole	495	13066-76-7				Benzimidazole, 2-heptyl-	486	5851-49-0				2-[(2-Amino-phenylimino)-methyl]-4,4-difluoro-3-hydroxy-but-2-enoic acid ethyl ester	484	0-00-0				(E)-1-(6,10-Dimethylundeca-5,9-dien-2-yl)-4-methylbenzene	480	55968-43-9				(S,Z)-2-Methyl-6-(p-tolyl)hept-2-en-1-ol	479	78339-53-4				Benzene, 1-methyl-4-(1,2,2-trimethylcyclopentyl)-, (R)-	476	16982-00-6				(E)-1-(6,10-Dimethylundeca-5,9-dien-2-yl)-4-methylbenzene	471	55968-43-9
(E)-á-Famesene	71	23.2491	726	1121865	18794-84-8			1094.7		(E)-á-Famesene	726	18794-84-8				cis-á-Farnesene	702	28973-97-9				(E)-á-Famesene	702	18794-84-8				(E)-á-Famesene	690	18794-84-8				cis-á-Farnesene	689	28973-97-9				cis-á-Farnesene	685	28973-97-9				(1S,5S,6R)-6-Methyl-2-methylene-6-(4-methylpent-3-en-1-yl)bicyclo[3.1.1]heptane	679	15438-94-5
Unknown 13	64	23.2579	393	39186	0-00-0			1094.9		L-Proline, N-(3-cyclopentylpropionyl)-, nonyl ester	393	0-00-0				2-Butyl ethylphosphonofluoridate	392	162085-83-8				L-Proline, N-(3-cyclopentylpropionyl)-, heptyl ester	390	0-00-0				2-Butyl ethylphosphonofluoridate	368	162085-83-8				Cyclobutane, 1,1'-(1,1,2,2-tetrafluoro-1,2-ethanediyl)bis[2,2,3,3-tetrafluoro-	366	35207-94-4				L-Proline, N-(3-cyclopentylpropionyl)-, decyl ester	360	0-00-0				Ethanesulfonyl chloride	358	594-44-5
Methane, isothiocyanato-	185	23.3068	447	8265.2	556-61-6			1095.8		Methane, isothiocyanato-	447	556-61-6				Methane, isothiocyanato-	434	556-61-6				Methane, isothiocyanato-	417	556-61-6				Thiocyanic acid, methyl ester	413	556-64-9				Propiomazine	409	362-29-8				Tetrazolo[1,5-b]pyridazine, 6-chloro-	401	21413-15-0				Benzeneethanamine, 2-fluoro-á-hydroxy-3,4-dimethoxy-N-isopropyl-	394	81441-08-9
O-Ethyl,O-1,2,2-trimethylpropyl methylphosphonate	158	23.3157	400	69611	7040-56-4			1095.9		O-Ethyl,O-1,2,2-trimethylpropyl methylphosphonate	400	7040-56-4				Ethane, 2-bromo-1,1-diethoxy-	398	2032-35-1				Methylphosphonic acid, ethyl (2-methoxy-1-methylethyl) ester	384	0-00-0				(5à) Pregnan-11-one, 3,3-ethylenedioxy-17-(2-methyldioxolan-2-yl)-	357	0-00-0				Ethane, 2-bromo-1,1-diethoxy-	357	2032-35-1				Silane, (bromomethyl)trimethyl-	355	18243-41-9				Chlorbenside	341	103-17-3
Acenaphthylene	26	23.3335	559	85001	208-96-8			1096.3		Acenaphthylene	559	208-96-8				Biphenylene	556	259-79-0				Acenaphthylene	556	208-96-8				Acenaphthylene	548	208-96-8				1-acenaphthenol, trifluoroacetate ester	541	0-00-0				Biphenylene	539	259-79-0				Arsine, triphenyl-	531	603-32-7
Neoisolongifolene, 8,9-dehydro-	202	23.3423	667	613790	67517-14-0			1096.4		Neoisolongifolene, 8,9-dehydro-	667	67517-14-0				Cadina-1(10),6,8-triene	648	1460-96-4				Cycloisolongifolene, 8,9-dehydro-	610	0-00-0				aR-Himachalene	606	19419-67-1				1(2H)-Naphthalenone, 6-(1,1-dimethylethyl)-3,4-dihydro-	606	51015-37-3				(8R,8aS)-8,8a-Dimethyl-2-(propan-2-ylidene)-1,2,3,7,8,8a-hexahydronaphthalene	599	27840-40-0				1,1,7,7a-Tetramethyl-1a,2,6,7,7a,7b-hexahydro-1H-cyclopropa[a]naphthalene	594	154098-14-3
(5R,8R,8aS)-8-Ethyl-5-(hept-6-yn-1-yl)octahydroindolizine	152	23.3646	730	864230	0-00-0			1096.9		(5R,8R,8aS)-8-Ethyl-5-(hept-6-yn-1-yl)octahydroindolizine	730	0-00-0				(5R,8aS)-5-(Hex-5-yn-1-yl)-6,8-dimethyloctahydroindolizine	718	263009-11-6				(5R,8R,8aS)-8-Ethyl-5-((Z)-pent-3-en-1-yl)octahydroindolizine	704	0-00-0				N,N,N',N'-Tetraethyl-1,2-di-furan-2-yl-ethane-1,2-diamine	703	94533-62-7				5-Methyl-3-(non-8-en-1-yl)octahydro-1H-pyrrolo[1,2-a]azepine	697	340819-63-8				(5S,8R,8aS)-8-Ethyl-5-((Z)-pent-2-en-4-yn-1-yl)octahydroindolizine	695	1049704-97-3				(3R,5S,9aR)-5-Methyl-3-(non-8-yn-1-yl)octahydro-1H-pyrrolo[1,2-a]azepine	692	120037-67-4
Chromane-3-carbonitrile, 2,3-dehydro-2-amino-7-hydroxy-4-(3-methoxyphenyl)-	26	23.3823	454	17517	160111-49-9			1097.2		Chromane-3-carbonitrile, 2,3-dehydro-2-amino-7-hydroxy-4-(3-methoxyphenyl)-	454	160111-49-9				Phenylphosphonic acid, dodecyl ethyl ester	418	0-00-0				Phenylphosphonic acid, ethyl pentadecyl ester	418	0-00-0				Phenylphosphonic acid, ethyl tridecyl ester	416	0-00-0				Amrinone	414	60719-84-8				Phenylphosphonic acid, ethyl hexadecyl ester	401	0-00-0				1H-Indole, 3-methyl-2-propanoyl-	401	0-00-0
Bupivacaine	171	23.3912	510	452.70	38396-39-3			1097.4		Bupivacaine	510	38396-39-3				Ethanol, 2-(4-chlorophenyl)amino-	496	2933-81-5				Bupivacaine	484	38396-39-3				Bupivacaine	483	38396-39-3				Succinic acid, 4-methylthiophenyl pentyl ester	435	0-00-0				5-Imidazolic acid, 4-nitro-, methyl ester	430	20271-20-9				Glutaric acid, butyl 4-(methylthio)benzyl ester	407	0-00-0
Humulene	80	23.4045	910	366242339	6753-98-6			1097.6		Humulene	910	6753-98-6				Humulene	885	6753-98-6				Humulene	879	6753-98-6				1,4,7,-Cycloundecatriene, 1,5,9,9-tetramethyl-, Z,Z,Z-	874	0-00-0				Cyclohexene, 4-[(1E)-1,5-dimethyl-1,4-hexadien-1-yl]-1-methyl-	809	25532-79-0				Humulene	794	6753-98-6				cis-à-Bisabolene	785	29837-07-8
3-Pyridinecarbonitrile, 1,4-dihydro-1-methyl-	49	23.4134	665	6638.6	19424-15-8			1097.8		3-Pyridinecarbonitrile, 1,4-dihydro-1-methyl-	665	19424-15-8				1,5-Dimethyl-2-pyrrolecarbonitrile	625	56341-36-7				Pyrazine, isopropenyl-	620	34413-32-6				Furo[3,2-b]pyridine, 2,3-dihydro-2-methyl-	599	69022-81-7				Benzenamine, N,N,3-trimethyl-	595	121-72-2				Benzenamine, N,N,4-trimethyl-	583	99-97-8				1,3-Oxathiolane, 2-methyl-2-(4-methylphenyl)-	576	0-00-0
Naphthalene, decahydro-4a-methyl-1-methylene-7-(1-methylethylidene)-, (4aR-trans)-	189	23.4267	889	15376189	515-17-3			1098.0		Naphthalene, decahydro-4a-methyl-1-methylene-7-(1-methylethylidene)-, (4aR-trans)-	889	515-17-3				2-Isopropenyl-4a,8-dimethyl-1,2,3,4,4a,5,6,7-octahydronaphthalene	878	0-00-0				4a,8-Dimethyl-2-(prop-1-en-2-yl)-1,2,3,4,4a,5,6,7-octahydronaphthalene	877	103827-22-1				2-Isopropenyl-4a,8-dimethyl-1,2,3,4,4a,5,6,8a-octahydronaphthalene	849	0-00-0				1,2,4,8-Tetramethylbicyclo[6.3.0]undeca-2,4-diene	815	137235-51-9				Naphthalene, 1,2,3,4,4a,5,6,8a-octahydro-4a,8-dimethyl-2-(1-methylethenyl)-, [2R-(2à,4aà,8aá)]-	814	473-13-2				2-Naphthalenemethanol, 1,2,3,4,4a,5,6,7-octahydro-à,à,4a,8-tetramethyl-, (2R-cis)-	808	1209-71-8
Benzamide, 2'-(benzoylcarbonylamino)-	160	23.4312	550	120288	129768-51-0			1098.1		Benzamide, 2'-(benzoylcarbonylamino)-	550	129768-51-0				4-Aminocinnamic acid	442	2393-18-2				Ethyl para-isocyanatobenzoate	437	30806-83-8				benzoic acid, 3-cyano-4-(pentyloxy)-	436	0-00-0				(1-Aminoethyl)cymantrene	424	12214-72-1				benzoic acid, 3-cyano-4-(pentyloxy)-, ethyl ester	418	0-00-0				1,2-Hexanediol, 1,2-diphenyl-	416	80475-19-0
Cyclooctasiloxane, hexadecamethyl-	281	23.4712	720	290085	556-68-3			1098.9		Cyclooctasiloxane, hexadecamethyl-	720	556-68-3				2,4-Dihydroxybenzoic acid, 3TMS derivative	716	10586-16-0				3,4-Dihydroxyphenylglycol, 4TMS derivative	703	56114-62-6				N-(Trifluoroacetyl)-O,O',O''-tris(trimethylsilyl)norepinephrine	696	0-00-0				3,4-Dihydroxyphenylglycol, 4TMS derivative	693	56114-62-6				N-(Trifluoracetyl)-O,O',O''-tris(trimethylsilyl)epinephrine	692	54135-51-2				3,4-Dihydroxyphenylglycol, 4TMS derivative	689	56114-62-6
(4R,4aS,6S)-4,4a-Dimethyl-6-(prop-1-en-2-yl)-1,2,3,4,4a,5,6,7-octahydronaphthalene	125	23.4889	667	628535	823810-22-6			1099.2		(4R,4aS,6S)-4,4a-Dimethyl-6-(prop-1-en-2-yl)-1,2,3,4,4a,5,6,7-octahydronaphthalene	667	823810-22-6				à-Santalol	663	115-71-9				Naphthalene, decahydro-4a-methyl-1-methylene-7-(1-methylethenyl)-, [4aR-(4aà,7à,8aá)]-	660	17066-67-0				Naphthalene, 1,2,3,4,4a,5,6,8a-octahydro-4a,8-dimethyl-2-(1-methylethenyl)-, [2R-(2à,4aà,8aá)]-	659	473-13-2				(4S,4aR,6R)-4,4a-Dimethyl-6-(prop-1-en-2-yl)-1,2,3,4,4a,5,6,7-octahydronaphthalene	658	54868-40-5				4,5-di-epi-aristolochene	658	0-00-0				(1S,2E,6E,10R)-3,7,11,11-Tetramethylbicyclo[8.1.0]undeca-2,6-diene	655	24703-35-3
2-[5-(2,4-Dichloro-phenyl)-[1,3,4]oxadiazol-2-ylsulfanyl]-1-phenyl-ethanone	180	23.5023	495	104516	348593-64-6			1099.4		2-[5-(2,4-Dichloro-phenyl)-[1,3,4]oxadiazol-2-ylsulfanyl]-1-phenyl-ethanone	495	348593-64-6				1,5-Pentanedione, 3-(1-methylethyl)-2-(2-methyl-1-propenyl)-1,5-diphenyl-	477	72972-75-9				4-Chlorobutyric acid, 4-methoxyphenyl ester	472	0-00-0				1,3,2-Dioxaborinane-4-methanol, 5-(benzoyloxy)-2-ethyl-, benzoate (ester), trans-	460	74793-13-8				Androst-4-en-3-one, 17-(benzoyloxy)-, (17á)-	426	2088-71-3				1-Benzoyl-3-(2,2,6,6-tetramethyl-piperidin-4-yl)-thiourea	415	0-00-0				1,5-Pentanedione, 3-(1-methylethyl)-2-(2-methyl-1-propenyl)-1,5-diphenyl-, (R*,R*)-	412	36597-10-1
Unknown 14	158	23.52	364	15225	404-71-7			1099.8		3-Fluorophenyl isocyanate	364	404-71-7				1-[3,4-Dimethoxyphenyl]-2-methyl-2-[1-butylamino]-1-propyl hydrotrisulfide	364	0-00-0				Naphthalene, 1,1'-(1,10-decanediyl)bis[decahydro-	359	55268-64-9				Fumaric acid, heptyl 4-methoxybenzyl ester	358	0-00-0				N-Acetyl-dl-alanine methylamide	356	34276-27-2				Benzoic acid, 3-formyl-2-hydroxy-4-methoxy-6-methyl-, ethyl ester	356	38629-37-7				Benzene, 1,4-difluoro-	355	540-36-3
Acetic acid, decyl ester	61	23.5334	804	1688333	112-17-4			1100.0		Acetic acid, decyl ester	804	112-17-4				Acetic acid, decyl ester	803	112-17-4				Lauryl acetate	742	112-66-3				Lauryl acetate	732	112-66-3				Lauryl acetate	711	112-66-3				1-Undecanol, acetate	704	1731-81-3				Lauryl acetate	703	112-66-3
1,1,7,7a-Tetramethyl-1a,2,6,7,7a,7b-hexahydro-1H-cyclopropa[a]naphthalene	203	23.56	612	52640	154098-14-3			1100.5		1,1,7,7a-Tetramethyl-1a,2,6,7,7a,7b-hexahydro-1H-cyclopropa[a]naphthalene	612	154098-14-3				Neoisolongifolene, 8,9-dehydro-	598	67517-14-0				N-Ethyl-2-methyl-5-benzimidazolecarboxamide	578	62306-07-4				(E)-2-((8R,8aS)-8,8a-Dimethyl-3,4,6,7,8,8a-hexahydronaphthalen-2(1H)-ylidene)propyl acetate	577	352461-71-3				Aristol-1(10)-en-9-yl isovalerate	573	0-00-0				Aromadendrene, dehydro-	559	0-00-0				Acetamide, 2-(2-ethyl-1-benzimidazolyl)-	550	54980-94-8
trans-Calamenene	160	23.5778	627	838659	73209-42-4			1100.9		trans-Calamenene	627	73209-42-4				Naphthalene, 1,2,3,4-tetrahydro-1,6-dimethyl-4-(1-methylethyl)-, (1S-cis)-	627	483-77-2				1,2,3,4-Tetrahydro-3-isopropyl-5-methyl-1-oxonaphthalene	623	29107-42-4				1,1,7,7a-Tetramethyl-1a,2,6,7,7a,7b-hexahydro-1H-cyclopropa[a]naphthalene	620	154098-14-3				trans-Calamenene	620	73209-42-4				Naphthalene, 1,2,3,4-tetrahydro-1,6-dimethyl-4-(1-methylethyl)-, (1S-cis)-	592	483-77-2				1H-Cyclopropa[a]naphthalene, 1a,2,6,7,7a,7b-hexahydro-1,1,7,7a-tetramethyl-, [1aR-(1aà,7à,7aà,7bà)]-	584	34143-96-9
Isobutyric acid, 2-pinen-10-yl ester	152	23.5955	687	1101793	29021-37-2			1101.3		Isobutyric acid, 2-pinen-10-yl ester	687	29021-37-2				(1S,3S,5S)-1-Isopropyl-4-methylenebicyclo[3.1.0]hexan-3-yl acetate	678	139757-62-3				Myrtenyl acetate	674	1079-01-2				Myrtenyl acetate	660	1079-01-2				trans-Pinocarvyl acetate	654	1686-15-3				Myrtenyl 3-methylvalerate	650	0-00-0				Sabinyl isobutanoate	643	5281-01-6
cis-3-Hexenyl phenyl acetate	99	23.6178	688	593700	42436-07-7			1101.7		cis-3-Hexenyl phenyl acetate	688	42436-07-7				cis-3-Hexenyl iso-butyrate	678	41519-23-7				cis-3-Hexenyl iso-butyrate	678	41519-23-7				Butanoic acid, 3-hexenyl ester, (Z)-	676	16491-36-4				Butanoic acid, 3-hexenyl ester, (Z)-	674	16491-36-4				Butanoic acid, 3-hexenyl ester, (E)-	667	53398-84-8				Butanoic acid, 3-hexenyl ester, (Z)-	665	16491-36-4
Chlorocyanopropyldimethylsilane	158	23.6444	450	49112	18156-15-5			1102.2		Chlorocyanopropyldimethylsilane	450	18156-15-5				4-tert-Butyltoluene	435	98-51-1				Carbonochloridic acid, 2,2,2-trichloroethyl ester	419	17341-93-4				4-tert-Butyltoluene	419	98-51-1				Chlorocyanopropyldimethylsilane	411	18156-15-5				Benzene, 1-(1,1-dimethylethyl)-3-methyl-	407	1075-38-3				Chlorocyanopropyldimethylsilane	400	18156-15-5
(1S,5S,6R)-6-Methyl-2-methylene-6-(4-methylpent-3-en-1-yl)bicyclo[3.1.1]heptane	69	23.6488	810	90418654	15438-94-5			1102.3		(1S,5S,6R)-6-Methyl-2-methylene-6-(4-methylpent-3-en-1-yl)bicyclo[3.1.1]heptane	810	15438-94-5				(E)-á-Famesene	766	18794-84-8				(E)-á-Famesene	737	18794-84-8				cis-á-Farnesene	737	28973-97-9				cis-á-Farnesene	727	28973-97-9				(1S,5S)-4-Methylene-1-((R)-6-methylhept-5-en-2-yl)bicyclo[3.1.0]hexane	722	58319-04-3				Cyclohexene, 3-(1,5-dimethyl-4-hexenyl)-6-methylene-, [S-(R*,S*)]-	713	20307-83-9
Lobatin-B	85	23.6755	578	2403198	84754-02-9			1102.8		Lobatin-B	578	84754-02-9				4-Butylbenzoic acid, undec-2-enyl ester	568	0-00-0				1-[p-Methoxycinnamoyl]-4-[5-p-[trifluoromethyl]phenyl-4-oxo-2-oxazolin-2-yl]piperazine	558	57321-48-9				Glutaric acid, 2-methylpent-3-yl 2-fluoroethyl ester	550	0-00-0				9á-Acetoxy-3,4,8-trimethyltricyclo[6.3.1.0(1,5)]dodec-3-ene	535	0-00-0				2-Butenoic acid, 3-methyl-4-oxo-4-[[3-(trifluoromethyl)phenyl]amino]-	519	0-00-0				Glycine, N-(4-butylbenzoyl)-, propyl ester	506	0-00-0
Benzoic acid, 4-butyl-, 4-cyanophenyl ester	154	23.6888	821	60085	38690-77-6			1103.1		Benzoic acid, 4-butyl-, 4-cyanophenyl ester	821	38690-77-6				Benzoic acid, 4-butyl-, 4-methoxyphenyl ester	641	35684-23-2				6-Fluoro-2-methylquinoline	574	1128-61-6				Homophthalimide	567	4456-77-3				Benzoyl chloride, 4-butyl-	548	28788-62-7				Benzenamine, 3-(trifluoromethyl)-	547	98-16-8				Benzenamine, 4-(trifluoromethyl)-	507	455-14-1
N-[2,4-Diamino-5,6,7,8-tetrahydro-6-quinazolinyl]-N-[p-fluorobenzyl]acetamide	87	23.7332	540	88992	0-00-0			1104.0		N-[2,4-Diamino-5,6,7,8-tetrahydro-6-quinazolinyl]-N-[p-fluorobenzyl]acetamide	540	0-00-0				3,5-Dimethyl-1-butylpyrazole	471	2655-37-0				(4-Fluorophenyl)acetone	468	459-03-0				(2-Fluorophenyl)acetone	460	2836-82-0				2-Amino-4-[2-hydroxyoctyl]pyrimidine	451	50324-62-4				Benzene, 1-fluoro-4-(2-methoxyethenyl)-, (Z)-	436	54533-37-8				acetamide, N,N'-(dithiodi-2,1-phenylene)bis[N-ethyl-	430	0-00-0
ç-Muurolene	204	23.7555	904	97954862	30021-74-0			1104.4		ç-Muurolene	904	30021-74-0				ç-Muurolene	891	30021-74-0				ç-Muurolene	882	30021-74-0				ç-Muurolene	882	30021-74-0				Naphthalene, 1,2,3,4,4a,5,6,8a-octahydro-7-methyl-4-methylene-1-(1-methylethyl)-, (1à,4aá,8aà)-	861	39029-41-9				Naphthalene, 1,2,3,4,4a,5,6,8a-octahydro-7-methyl-4-methylene-1-(1-methylethyl)-, (1à,4aá,8aà)-	859	39029-41-9				1H-3a,7-Methanoazulene, 2,3,4,7,8,8a-hexahydro-3,6,8,8-tetramethyl-, [3R-(3à,3aá,7á,8aà)]-	857	469-61-4
Unknown 15	185	23.791	397	25147	101348-33-8			1105.1		2,4(1H,3H)-Pyrimidinedione, 1,3-bis(methoxymethyl)-	397	101348-33-8				7-Methylthio-1,3,4-thiadiazolo(3,2-a)(1,3,5)triazine-5-one	359	58326-43-5				Iodotrimethylsilane	346	16029-98-4				2-Acetyl-6-methoxynaphthalene	341	3900-45-6				3-Bromobenzoic acid, 3-phenylpropyl ester	332	0-00-0				Silane, trimethyl-2-naphthalenyl-	326	18052-85-2				Iodotrimethylsilane	325	16029-98-4
Terephthalic acid, allyl 4-fluoro-2-methoxyphenyl ester	181	23.7999	588	21582	0-00-0			1105.3		Terephthalic acid, allyl 4-fluoro-2-methoxyphenyl ester	588	0-00-0				1,4-Benzenedicarboxylic acid, di-2-propenyl ester	573	1026-92-2				Mephenytoin	573	50-12-4				Benzenecarbothioic acid, 2,4,6-triethyl-, S-(2-phenylethyl) ester	568	64712-67-0				Cyclopropanecarboxylic acid, [3-(4-isopropyl-5,5-dimethyl-[1,3]dioxan-2-yl)phenyl]amide	559	0-00-0				Mephenytoin	555	50-12-4				Mephenytoin	554	50-12-4
L-à-Terpineol	59	23.8221	873	41395717	10482-56-1			1105.8		L-à-Terpineol	873	10482-56-1				à-Terpineol	866	98-55-5				L-à-Terpineol	862	10482-56-1				à-Terpineol	850	98-55-5				à-Terpineol	848	98-55-5				Terpineol	820	0-00-0				à-Terpineol	788	98-55-5
Cyclopropanecarboxamide, N-ethyl-N-(3-methylphenyl)-	203	23.8443	499	175720	0-00-0			1106.2		Cyclopropanecarboxamide, N-ethyl-N-(3-methylphenyl)-	499	0-00-0				Crotamiton	431	483-63-6				Crotamiton	430	483-63-6				4-Oxo-4-(2,4,5-trimethylanilino)butanoic acid	427	187028-76-8				Cyclopentanecarboxamide, N-ethyl-N-(3-methylphenyl)-	421	0-00-0				Thieno[2,3-b]pyridine-2-carboxamide, 3-amino-5-chloro-4,6-dimethyl-N-(2,4,6-trimethylphenyl)-	419	0-00-0				Benzenamine, 2-ethyl-6-methyl-	416	24549-06-2
p-Toluic acid, tridec-2-ynyl ester	114	23.8487	560	75077	0-00-0			1106.3		p-Toluic acid, tridec-2-ynyl ester	560	0-00-0				Benzene, 1-(1,5-dimethylhexyl)-4-methyl-	522	1461-02-5				m-Toluic acid, undec-2-enyl ester	514	0-00-0				Benzene, tert-butyl-	511	98-06-6				Benzene, 1-ethyl-3,5-dimethyl-	499	934-74-7				Benzene, 2-(1-decylundecyl)-1,4-dimethyl-	495	55373-91-6				Benzene, 1-ethyl-2,4-dimethyl-	494	874-41-9
1H-Cycloprop[e]azulene, 1a,2,3,5,6,7,7a,7b-octahydro-1,1,4,7-tetramethyl-, [1aR-(1aà,7à,7aá,7bà)]-	152	23.8709	833	892213	21747-46-6			1106.7		1H-Cycloprop[e]azulene, 1a,2,3,5,6,7,7a,7b-octahydro-1,1,4,7-tetramethyl-, [1aR-(1aà,7à,7aá,7bà)]-	833	21747-46-6				1H-Cycloprop[e]azulene, 1a,2,3,5,6,7,7a,7b-octahydro-1,1,4,7-tetramethyl-, [1aR-(1aà,7à,7aá,7bà)]-	830	21747-46-6				1H-Cycloprop[e]azulene, 1a,2,3,5,6,7,7a,7b-octahydro-1,1,4,7-tetramethyl-, [1aR-(1aà,7à,7aá,7bà)]-	830	21747-46-6				1H-Cycloprop[e]azulene, 1a,2,3,5,6,7,7a,7b-octahydro-1,1,4,7-tetramethyl-, [1aR-(1aà,7à,7aá,7bà)]-	806	21747-46-6				1-Cycloheptene, 1,4-dimethyl-3-(2-methyl-1-propene-1-yl)-4-vinyl-	798	0-00-0				Aromandendrene	788	489-39-4				Longifolene	788	475-20-7
1H-Cycloprop[e]azulene, 1a,2,3,5,6,7,7a,7b-octahydro-1,1,4,7-tetramethyl-, [1aR-(1aà,7à,7aá,7bà)]-	112	23.8843	900	99663	21747-46-6			1107.0		1H-Cycloprop[e]azulene, 1a,2,3,5,6,7,7a,7b-octahydro-1,1,4,7-tetramethyl-, [1aR-(1aà,7à,7aá,7bà)]-	900	21747-46-6				1H-Cycloprop[e]azulene, 1a,2,3,5,6,7,7a,7b-octahydro-1,1,4,7-tetramethyl-, [1aR-(1aà,7à,7aá,7bà)]-	894	21747-46-6				1H-Cycloprop[e]azulene, 1a,2,3,5,6,7,7a,7b-octahydro-1,1,4,7-tetramethyl-, [1aR-(1aà,7à,7aá,7bà)]-	857	21747-46-6				1H-Cycloprop[e]azulene, 1a,2,3,5,6,7,7a,7b-octahydro-1,1,4,7-tetramethyl-, [1aR-(1aà,7à,7aá,7bà)]-	853	21747-46-6				Aromandendrene	822	489-39-4				Naphthalene, 1,2,3,5,6,7,8,8a-octahydro-1,8a-dimethyl-7-(1-methylethenyl)-, [1R-(1à,7á,8aà)]-	821	4630-07-3				Azulene, 1,2,3,3a,4,5,6,7-octahydro-1,4-dimethyl-7-(1-methylethenyl)-, [1R-(1à,3aá,4à,7á)]-	818	22567-17-5
1,2-Benzenediol, o-(2,3,4-trifluorobenzoyl)-o'-(2,2,3,3,4,4,4-heptafluorobutyryl)-	159	23.8976	733	5046501	0-00-0			1107.3		1,2-Benzenediol, o-(2,3,4-trifluorobenzoyl)-o'-(2,2,3,3,4,4,4-heptafluorobutyryl)-	733	0-00-0				Bis[3-trifluoro methylbenzyl]sulfone	725	34277-85-5				2,3,4-Trifluorobenzoic acid, 4-nitrophenyl ester	714	0-00-0				2,3,4-Trifluorobenzoic acid, 2-fluorophenyl ester	708	0-00-0				2,3,4-Trifluorobenzoic acid, 2-formyl-4,6-dichlorophenyl ester	706	0-00-0				2,3,4-Trifluorobenzoic acid, 2,3-dichlorophenyl ester	705	0-00-0				2,3,4-Trifluorobenzoic acid, tridec-2-ynyl ester	702	0-00-0
Bicyclo[3.1.1]hept-2-en-6-one, 2,7,7-trimethyl-	74	23.9198	671	1275043	473-06-3			1107.7		Bicyclo[3.1.1]hept-2-en-6-one, 2,7,7-trimethyl-	671	473-06-3				Bicyclo[3.1.1]hept-3-en-2-one, 4,6,6-trimethyl-, (1S)-	665	1196-01-6				Bicyclo[3.1.1]hept-3-en-2-one, 4,6,6-trimethyl-, (1S)-	660	1196-01-6				Bicyclo[3.1.1]hept-3-en-2-one, 4,6,6-trimethyl-	650	80-57-9				Bicyclo[3.1.1]hept-2-en-6-one, 2,7,7-trimethyl-	649	473-06-3				Bicyclo[3.1.1]hept-3-en-2-one, 4,6,6-trimethyl-	649	80-57-9				Bicyclo[3.1.1]hept-3-en-2-one, 4,6,6-trimethyl-	646	80-57-9
2,5-Cyclohexadiene, 1,4-diethyl-1,4-dimethyl-	104	23.9331	664	64733	0-00-0			1108.0		2,5-Cyclohexadiene, 1,4-diethyl-1,4-dimethyl-	664	0-00-0				Tricyclo[3.1.0.0(2,4)]hexane, 3,6-diethyl-3,6-dimethyl-, trans-	638	0-00-0				1-Bromoadamantane	634	768-90-1				1-Cyclopentenecarboxylic acid, 2-methyl-3-vinyl-, 4'-fluorophenyl ester	633	0-00-0				1-Adamantyl methyl ketone	633	1660-04-4				3-Adamantan-1-yl-1,1,1-trifluoropentane-2,4-dione	632	0-00-0				1-Adamantanecarboxylic acid chloride	629	2094-72-6
Bicyclo[3.1.1]hept-3-en-2-one, 4,6,6-trimethyl-	150	23.9376	805	9891075	80-57-9			1108.0		Bicyclo[3.1.1]hept-3-en-2-one, 4,6,6-trimethyl-	805	80-57-9				Bicyclo[3.1.1]hept-3-en-2-one, 4,6,6-trimethyl-	783	80-57-9				Bicyclo[3.1.1]hept-3-en-2-one, 4,6,6-trimethyl-, (1S)-	779	1196-01-6				Bicyclo[3.1.1]hept-3-en-2-one, 4,6,6-trimethyl-	777	80-57-9				Bicyclo[3.1.1]hept-3-en-2-one, 4,6,6-trimethyl-, (1S)-	776	1196-01-6				Bicyclo[3.1.1]hept-2-en-6-one, 2,7,7-trimethyl-	770	473-06-3				Bicyclo[3.1.1]hept-2-en-6-one, 2,7,7-trimethyl-	761	473-06-3
1H-Cycloprop[e]azulene, 1a,2,3,5,6,7,7a,7b-octahydro-1,1,4,7-tetramethyl-, [1aR-(1aà,7à,7aá,7bà)]-	176	23.9598	833	302355	21747-46-6			1108.5		1H-Cycloprop[e]azulene, 1a,2,3,5,6,7,7a,7b-octahydro-1,1,4,7-tetramethyl-, [1aR-(1aà,7à,7aá,7bà)]-	833	21747-46-6				1H-Cycloprop[e]azulene, 1a,2,3,5,6,7,7a,7b-octahydro-1,1,4,7-tetramethyl-, [1aR-(1aà,7à,7aá,7bà)]-	815	21747-46-6				1-Cycloheptene, 1,4-dimethyl-3-(2-methyl-1-propene-1-yl)-4-vinyl-	808	0-00-0				1,4-Dimethyl-8-isopropylidenetricyclo[5.3.0.0(4,10)]decane	808	0-00-0				Azulene, 1,2,3,3a,4,5,6,7-octahydro-1,4-dimethyl-7-(1-methylethenyl)-, [1R-(1à,3aá,4à,7á)]-	803	22567-17-5				á-Humulene	802	116-04-1				Naphthalene, 1,2,3,5,6,7,8,8a-octahydro-1,8a-dimethyl-7-(1-methylethenyl)-, [1R-(1à,7á,8aà)]-	800	4630-07-3
2,3,4-Trifluorobenzoic acid, 2-phenylethyl ester	104	23.9687	799	112624	0-00-0			1108.7		2,3,4-Trifluorobenzoic acid, 2-phenylethyl ester	799	0-00-0				Hexanoic acid, 2-phenylethyl ester	538	6290-37-5				Pyrazole, 4-amino-1-phenyl-	533	1128-53-6				Phenol, 4-(1H-pyrrol-1-yl)-	532	23351-09-9				2,3,4-Trifluorobenzoic acid, 4-cyanophenyl ester	511	0-00-0				Fumaric acid, pentyl 2-phenylethyl ester	506	0-00-0				Fumaric acid, isohexyl 2-phenylethyl ester	506	0-00-0
1,2,3,4-Tetrahydro-3-isopropyl-5-methyl-1-oxonaphthalene	132	23.982	585	871548	29107-42-4			1108.9		1,2,3,4-Tetrahydro-3-isopropyl-5-methyl-1-oxonaphthalene	585	29107-42-4				1H-Benzimidazole, 2-propyl-	498	5465-29-2				Propan-1-ol, 3-[1-(3-methylbutyl)-1H-benzoimidazol-2-yl]-	497	0-00-0				1H-Benzimidazole, 2-hexyl-	494	5851-48-9				Benzene, 1-methyl-4-(1,2,2-trimethylcyclopentyl)-, (R)-	492	16982-00-6				1H-Indene, 5-hexyl-2,3-dihydro-	488	54889-55-3				Benzene, 1-methyl-4-(1,2,2-trimethylcyclopentyl)-, (R)-	487	16982-00-6
Azulene, 1,2,3,3a,4,5,6,7-octahydro-1,4-dimethyl-7-(1-methylethenyl)-, [1R-(1à,3aá,4à,7á)]-	156	23.9998	665	23414	22567-17-5			1109.3		Azulene, 1,2,3,3a,4,5,6,7-octahydro-1,4-dimethyl-7-(1-methylethenyl)-, [1R-(1à,3aá,4à,7á)]-	665	22567-17-5				Azulene, 1,2,3,3a,4,5,6,7-octahydro-1,4-dimethyl-7-(1-methylethenyl)-, [1R-(1à,3aá,4à,7á)]-	658	22567-17-5				Naphthalene, decahydro-4a-methyl-1-methylene-7-(1-methylethenyl)-, [4aR-(4aà,7à,8aá)]-	653	17066-67-0				Selina-3,7(11)-diene	651	6813-21-4				1,4-Dimethyl-8-isopropylidenetricyclo[5.3.0.0(4,10)]decane	643	0-00-0				10s,11s-Himachala-3(12),4-diene	642	60909-28-6				2-Isopropenyl-4a,8-dimethyl-1,2,3,4,4a,5,6,8a-octahydronaphthalene	642	0-00-0
1-Cycloheptene, 1,4-dimethyl-3-(2-methyl-1-propene-1-yl)-4-vinyl-	185	24.0175	811	1728.6	0-00-0			1109.6		1-Cycloheptene, 1,4-dimethyl-3-(2-methyl-1-propene-1-yl)-4-vinyl-	811	0-00-0				1H-3a,7-Methanoazulene, 2,3,6,7,8,8a-hexahydro-1,4,9,9-tetramethyl-, (1à,3aà,7à,8aá)-	775	560-32-7				Azulene, 1,2,3,3a,4,5,6,7-octahydro-1,4-dimethyl-7-(1-methylethenyl)-, [1R-(1à,3aá,4à,7á)]-	763	22567-17-5				Aromandendrene	763	489-39-4				10s,11s-Himachala-3(12),4-diene	760	60909-28-6				Naphthalene, 1,2,3,5,6,7,8,8a-octahydro-1,8a-dimethyl-7-(1-methylethenyl)-, [1R-(1à,7á,8aà)]-	758	4630-07-3				Naphthalene, 1,2,3,5,6,7,8,8a-octahydro-1,8a-dimethyl-7-(1-methylethenyl)-, [1R-(1à,7á,8aà)]-	758	4630-07-3
L-Proline, N-(3-methoxybenzoyl)-, isohexyl ester	160	24.0264	534	19868	0-00-0			1109.8		L-Proline, N-(3-methoxybenzoyl)-, isohexyl ester	534	0-00-0				L-Proline, N-(3-methoxybenzoyl)-, dodecyl ester	499	0-00-0				Isoindoline, 6,7-dimethoxy-3-[2-(2-dimethylaminoethyl)-4,5-methylenedioxybenzylidene]-1-oxo-	496	30341-98-1				1,3,4-Thiadiazole, 2-isopropyl-5-phenyl-	492	50834-84-9				L-Proline, N-(3-methoxybenzoyl)-, tetradecyl ester	489	0-00-0				L-Proline, N-(3-methoxybenzoyl)-, isobutyl ester	486	0-00-0				L-Proline, N-(3-methoxybenzoyl)-, nonyl ester	486	0-00-0
Bicyclo[2.2.1]heptan-2-ol, 1,7,7-trimethyl-, (1S-endo)-	139	24.0575	773	4725247	464-45-9			1110.4		Bicyclo[2.2.1]heptan-2-ol, 1,7,7-trimethyl-, (1S-endo)-	773	464-45-9				endo-Borneol	757	507-70-0				endo-Borneol	756	507-70-0				endo-Borneol	752	507-70-0				Bicyclo[2.2.1]heptan-2-ol, 1,7,7-trimethyl-, (1S-endo)-	748	464-45-9				1,7,7-Trimethylbicyclo[2.2.1]heptan-2-ol	736	10385-78-1				Isoborneol	733	124-76-5
(1S,4aR,7R)-1,4a-Dimethyl-7-(prop-1-en-2-yl)-1,2,3,4,4a,5,6,7-octahydronaphthalene	180	24.0753	744	273169	52026-55-8			1110.8		(1S,4aR,7R)-1,4a-Dimethyl-7-(prop-1-en-2-yl)-1,2,3,4,4a,5,6,7-octahydronaphthalene	744	52026-55-8				Azulene, 1,2,3,3a,4,5,6,7-octahydro-1,4-dimethyl-7-(1-methylethenyl)-, [1R-(1à,3aá,4à,7á)]-	708	22567-17-5				Azulene, 1,2,3,3a,4,5,6,7-octahydro-1,4-dimethyl-7-(1-methylethenyl)-, [1R-(1à,3aá,4à,7á)]-	707	22567-17-5				4a,8-Dimethyl-2-(prop-1-en-2-yl)-1,2,3,4,4a,5,6,7-octahydronaphthalene	706	103827-22-1				2-Isopropenyl-4a,8-dimethyl-1,2,3,4,4a,5,6,8a-octahydronaphthalene	705	0-00-0				Naphthalene, decahydro-4a-methyl-1-methylene-7-(1-methylethylidene)-, (4aR-trans)-	704	515-17-3				2-Isopropenyl-4a,8-dimethyl-1,2,3,4,4a,5,6,7-octahydronaphthalene	692	0-00-0
Heptadecane	155	24.0975	803	73581	629-78-7			1111.2		Heptadecane	803	629-78-7				Heptadecane	790	629-78-7				Octadecane	780	593-45-3				Hexadecane	778	544-76-3				Hexadecane	777	544-76-3				Nonadecane	776	629-92-5				Octadecane	768	593-45-3
(3R,4aS,8aS)-8a-Methyl-5-methylene-3-(prop-1-en-2-yl)-1,2,3,4,4a,5,6,8a-octahydronaphthalene	187	24.1108	692	1285381	212394-95-1			1111.5		(3R,4aS,8aS)-8a-Methyl-5-methylene-3-(prop-1-en-2-yl)-1,2,3,4,4a,5,6,8a-octahydronaphthalene	692	212394-95-1				(E)-2-((8R,8aS)-8,8a-Dimethyl-3,4,6,7,8,8a-hexahydronaphthalen-2(1H)-ylidene)propyl acetate	686	352461-71-3				Silphiperfola-4,7(14)-diene	686	210637-49-3				(8R,8aS)-8,8a-Dimethyl-2-(propan-2-ylidene)-1,2,3,7,8,8a-hexahydronaphthalene	685	27840-40-0				1,1,7,7a-Tetramethyl-1a,2,6,7,7a,7b-hexahydro-1H-cyclopropa[a]naphthalene	680	154098-14-3				Aromadendrene, dehydro-	678	0-00-0				4a,5-Dimethyl-3-(prop-1-en-2-yl)-1,2,3,4,4a,5,6,7-octahydronaphthalen-1-ol	677	61847-19-6
1,3,5-Tris(cyanomethyl)-S-hexahydrotriazine	69	24.1286	503	2885253	4560-87-6			1111.8		1,3,5-Tris(cyanomethyl)-S-hexahydrotriazine	503	4560-87-6				2,6-Octadien-1-ol, 3,7-dimethyl-, formate, (Z)-	502	2142-94-1				Geranyl formate	498	105-86-2				1,6-Octadien-3-ol, 3,7-dimethyl-, formate	480	115-99-1				Acetic acid, trifluoro-, 1,5-pentanediyl ester	478	453-44-1				Acetic acid, trifluoro-, 1,5-pentanediyl ester	469	453-44-1				2-Propenoic acid, 2-methyl-, 2-ethyl-2-[[(2-methyl-1-oxo-2-propenyl)oxy]methyl]-1,3-propanediyl ester	469	3290-92-4
Trifluoroacetamide, N-cyclooctyl	164	24.1464	565	284514	0-00-0			1112.2		Trifluoroacetamide, N-cyclooctyl	565	0-00-0				Cyclooctanol, acetate	553	772-60-1				Cyclodecylamine	545	2567-87-5				1,3,5-Triazine-2-carboxylic acid, 4-amino-6-methyl-	523	0-00-0				1H-Pyrazolo[3,4-b]pyridin-3-ol, 4,6-dimethyl-1-(1,2,5-trimethyl-4-piperidinyl)-	519	0-00-0				Dodecanal	516	112-54-9				2-Decen-1-ol, (E)-	513	18409-18-2
Geranyl phenylacetate	138	24.1552	611	39913	102-22-7			1112.4		Geranyl phenylacetate	611	102-22-7				Neryl phenylacetate	557	0-00-0				Benzenepropanoic acid, 3,7-dimethylocta-2,6-dienyl ester	553	74339-36-9				Carbonic acid, methyl ester, [(E)-3,7-dimethyl-2,6-octadien-1-yl] ester	549	85217-72-7				(E)-3,7-Dimethylocta-2,6-dienyl ethyl carbonate	546	0-00-0				(E)-3,7-Dimethylocta-2,6-dien-1-yl dodecanoate	535	72934-09-9				2,6-Octadien-1-ol, 3,7-dimethyl-, acetate, (Z)-	535	141-12-8
Naphthalene, 1,2,3,5,6,7,8,8a-octahydro-1,8a-dimethyl-7-(1-methylethenyl)-, [1R-(1à,7á,8aà)]-	135	24.1641	858	951905	4630-07-3			1112.5		Naphthalene, 1,2,3,5,6,7,8,8a-octahydro-1,8a-dimethyl-7-(1-methylethenyl)-, [1R-(1à,7á,8aà)]-	858	4630-07-3				Naphthalene, 1,2,3,5,6,7,8,8a-octahydro-1,8a-dimethyl-7-(1-methylethenyl)-, [1S-(1à,7à,8aà)]-	857	10219-75-7				Naphthalene, 1,2,3,5,6,7,8,8a-octahydro-1,8a-dimethyl-7-(1-methylethenyl)-, [1R-(1à,7á,8aà)]-	857	4630-07-3				Naphthalene, 1,2,3,5,6,7,8,8a-octahydro-1,8a-dimethyl-7-(1-methylethenyl)-, [1S-(1à,7à,8aà)]-	847	10219-75-7				10s,11s-Himachala-3(12),4-diene	845	60909-28-6				Patchoulene	839	1405-16-9				Naphthalene, decahydro-4a-methyl-1-methylene-7-(1-methylethenyl)-, [4aR-(4aà,7à,8aá)]-	836	17066-67-0
1,3,5-Trisilacyclohexane, 1,1,3-trimethyl-	185	24.213	446	795.24	18339-88-3			1113.5		1,3,5-Trisilacyclohexane, 1,1,3-trimethyl-	446	18339-88-3				Phthalic acid, isohexyl 3-phenylpropyl ester	400	0-00-0				Benzofuran	395	271-89-6				5-Amino-8-methoxyquinoline	374	70945-35-6				Phthalic acid, decyl 3-phenylpropyl ester	372	0-00-0				Benzamide, N-cyclopropyl-4-tetrazol-1-ylmethyl-	371	0-00-0				Amidinothiourea	369	2114-02-5
Epizonarene	113	24.2263	857	804119	41702-63-0			1113.8		Epizonarene	857	41702-63-0				Epizonarene	831	41702-63-0				Naphthalene, 1,2,4a,5,8,8a-hexahydro-4,7-dimethyl-1-(1-methylethyl)-, (1à,4aá,8aà)-(ñ)-	785	5951-61-1				5-Azulenemethanol, 1,2,3,4,5,6,7,8-octahydro-à,à,3,8-tetramethyl-, acetate, [3S-(3à,5à,8à)]-	783	134-28-1				1H-Cyclopropa[a]naphthalene, 1a,2,3,3a,4,5,6,7b-octahydro-1,1,3a,7-tetramethyl-, [1aR-(1aà,3aà,7bà)]-	776	489-29-2				ë-Selinene	776	28624-28-4				ë-Selinene	776	28624-23-9
2,4-Heptadienal, 2,4-dimethyl-	152	24.2441	620	824206	42452-48-2			1114.1		2,4-Heptadienal, 2,4-dimethyl-	620	42452-48-2				1-Cyclohexene-1-carboxaldehyde, 4-(1-methylethyl)-	614	21391-98-0				6,7-Dihydro-5H-benzo[1,2,5]oxadiazol-4-one o-(2-fluoro-benzyl)-oxime	613	0-00-0				trans-3(10)-Caren-2-ol	610	0-00-0				Cyclohexanol, 2-(1-methylpropyl)-	601	4632-01-3				3-Eicosyne	598	61886-66-6				4,4-Dimethyl-2-propenylcyclopentanone	597	68261-88-1
1,5-Hexadien-3-ol, (3-cyanopropyl)dimethylsilyl ether	49	24.2752	542	25098	0-00-0			1114.8		1,5-Hexadien-3-ol, (3-cyanopropyl)dimethylsilyl ether	542	0-00-0				1-Propanamine, 2-methyl-N-(3-methylbutylidene)-	512	41807-56-1				1,6-Heptadien-4-ol, (3-cyanopropyl)dimethylsilyl ether	489	0-00-0				2-Pyrrolidinone, 1-octadecyl-	488	7425-87-8				2-Pyrrolidinone, 1-octadecyl-	487	7425-87-8				Pyrrolidin-2-one, 1-[1-(4-carbomethoxyphenyl)butan-1-ol-2-yl]-	483	0-00-0				Thiazole, 4-propyl-	477	41981-60-6
1,2-Bis(1,4,7-trioxa-10-azacyclododec-10-yl)-ethane	188	24.2841	611	108440	79645-07-1			1114.9		1,2-Bis(1,4,7-trioxa-10-azacyclododec-10-yl)-ethane	611	79645-07-1				D-Norleucine, N-(2-methoxyethoxy)carbonyl-, hexadecyl ester	597	0-00-0				DL-Norleucine, N-(2-methoxyethoxycarbonyl)-, pentadecyl ester	592	0-00-0				l-Leucine, N-(2-methoxyethoxycarbonyl)-, hexadecyl ester	585	0-00-0				Valine, N-methyl-N-(2-methoxyethoxycarbonyl)-, isohexyl ester	579	0-00-0				Valine, N-methyl-N-(2-methoxyethoxycarbonyl)-, dodecyl ester	569	0-00-0				2-Thiophenecarboxylic acid, 4,5-di-tert-butoxy-, ethyl ester	569	5556-17-2
1H-Benzoimidazole, 2-(piperidin-4-yl)-	158	24.2929	520	47597	0-00-0			1115.1		1H-Benzoimidazole, 2-(piperidin-4-yl)-	520	0-00-0				Cadina-1(10),6,8-triene	519	1460-96-4				1-Indanone, 3,3,4,5,7-pentamethyl-	499	10425-83-9				1-Indanone, 3,3,5,6,7-pentamethyl-	492	16204-69-6				aR-Himachalene	490	19419-67-1				Benzene, 1-(5,5-dimethyl-1-cyclopenten-1-yl)-2-methoxy-	470	39877-93-5				4-(2,3,4,6-Tetramethylphenyl)-3-buten-2-one	466	94112-30-8
Silane, 1,8-octanediylbis[trimethyl-	138	24.2974	455	355760	65118-88-9			1115.2		Silane, 1,8-octanediylbis[trimethyl-	455	65118-88-9				2-Isopropenyl-3,6-dimethylpyrazine	452	0-00-0				Disiloxane, pentamethyl-2-propenyl-	450	7087-19-6				1H-1,3-Disilaindene, 2,3-dihydro-	442	4361-65-3				N-Benzyl-2-[1-(4-methoxy-phenyl)-1H-tetrazol-5-ylsulfanyl]-acetamide	436	0-00-0				Benzo[b]thiophene, 6-methyl-	427	16587-47-6				5-Fluorotryptophan	425	154-08-5
(1S,4aR,8aS)-1-Isopropyl-7-methyl-4-methylene-1,2,3,4,4a,5,6,8a-octahydronaphthalene	120	24.3107	863	21291747	6980-46-7			1115.5		(1S,4aR,8aS)-1-Isopropyl-7-methyl-4-methylene-1,2,3,4,4a,5,6,8a-octahydronaphthalene	863	6980-46-7				ç-Muurolene	854	30021-74-0				Naphthalene, 1,2,3,4,4a,5,6,8a-octahydro-7-methyl-4-methylene-1-(1-methylethyl)-, (1à,4aá,8aà)-	840	39029-41-9				Naphthalene, 1,2,3,4,4a,5,6,8a-octahydro-7-methyl-4-methylene-1-(1-methylethyl)-, (1à,4aá,8aà)-	839	39029-41-9				Naphthalene, 1,2,3,4,4a,5,6,8a-octahydro-7-methyl-4-methylene-1-(1-methylethyl)-, (1à,4aá,8aà)-	836	39029-41-9				Copaene	835	3856-25-5				.alfa.-Copaene	835	0-00-0
Naphthalene, 1,2,3,5,6,8a-hexahydro-4,7-dimethyl-1-(1-methylethyl)-, (1S-cis)-	146	24.3151	690	2123032	483-76-1			1115.5		Naphthalene, 1,2,3,5,6,8a-hexahydro-4,7-dimethyl-1-(1-methylethyl)-, (1S-cis)-	690	483-76-1				Naphthalene, 1,2,3,5,6,8a-hexahydro-4,7-dimethyl-1-(1-methylethyl)-, (1S-cis)-	689	483-76-1				1-Isopropyl-4,7-dimethyl-1,2,3,4,5,6-hexahydronaphthalene	685	16729-00-3				Naphthalene, 1,2,3,5,6,8a-hexahydro-4,7-dimethyl-1-(1-methylethyl)-, (1S-cis)-	685	483-76-1				Naphthalene, 1,2,4a,5,8,8a-hexahydro-4,7-dimethyl-1-(1-methylethyl)-, [1S-(1à,4aá,8aà)]-	662	523-47-7				3-Butyl-2-methyl-6,7-dihydro-5H-cyclopenta[b]pyridine-4-amine	647	124790-36-9				Epizonarene	626	41702-63-0
1-Butanone, 1-(2-thienyl)-	114	24.3507	418	104612	5333-83-5			1116.3		1-Butanone, 1-(2-thienyl)-	418	5333-83-5				Clindamycin	416	18323-44-9				Methyl 6-oxotetradecanoate	413	24243-17-2				3-Methyl-2-butene, 1-dimethylfluorosilyl-1-trimethylsilyl-	412	69562-01-2				Cyclohexane, 1,3-dimethoxy-5-methyl-, (1à,3á,5à)-	400	29887-62-5				5-Mercapto-1-á-d-ribofuranosylimidazole-4-carboxamide	399	93194-37-7				1-Octanone, 1-(2-thienyl)-	398	30711-41-2
Benzenamine, 4-methoxy-	171	24.3596	426	4207.7	104-94-9			1116.4		Benzenamine, 4-methoxy-	426	104-94-9				1H-Pyrrole, 3-ethyl-2,4-dimethyl-	416	517-22-6				Benzenamine, 4-methoxy-	410	104-94-9				2,3,4-Trifluorobenzoic acid, tridec-2-ynyl ester	407	0-00-0				Ethanone, 1-(1-methyl-1H-pyrrol-2-yl)-	406	932-16-1				3-Acetyl-1-methylpyrrole	404	932-62-7				Benzenamine, 4-methoxy-	400	104-94-9
(5R,10R)-10-Methyl-6-methylene-2-(propan-2-ylidene)spiro[4.5]dec-7-ene	180	24.3729	462	27457	28908-27-2			1116.7		(5R,10R)-10-Methyl-6-methylene-2-(propan-2-ylidene)spiro[4.5]dec-7-ene	462	28908-27-2				Naphthalene, 1,2,3,4-tetrahydro-6-methoxy-	460	1730-48-9				Naphthalene, 1,2,3,4-tetrahydro-5-methoxy-	458	1008-19-1				Naphthalene, 1,2,3,4-tetrahydro-5-methoxy-	455	1008-19-1				trans-Calamenene	449	73209-42-4				1,2-Naphthalenediol, 1,2,3,4-tetrahydro-3,3-dimethyl-, cis-	446	56588-41-1				Naphthalene, 1,2,3,4-tetrahydro-6-methoxy-	445	1730-48-9
Naphthalene, decahydro-4a-methyl-1-methylene-7-(1-methylethenyl)-, [4aR-(4aà,7à,8aá)]-	147	24.3818	863	27576630	17066-67-0			1116.9		Naphthalene, decahydro-4a-methyl-1-methylene-7-(1-methylethenyl)-, [4aR-(4aà,7à,8aá)]-	863	17066-67-0				Naphthalene, decahydro-4a-methyl-1-methylene-7-(1-methylethenyl)-, [4aR-(4aà,7à,8aá)]-	848	17066-67-0				Naphthalene, decahydro-4a-methyl-1-methylene-7-(1-methylethenyl)-, [4aR-(4aà,7à,8aá)]-	848	17066-67-0				Naphthalene, decahydro-4a-methyl-1-methylene-7-(1-methylethenyl)-, [4aR-(4aà,7à,8aá)]-	847	17066-67-0				2-Isopropenyl-4a,8-dimethyl-1,2,3,4,4a,5,6,8a-octahydronaphthalene	800	0-00-0				à-Guaiene	798	3691-12-1				à-Guaiene	797	3691-12-1
1-Pentanone, 1-(4-methylphenyl)-	64	24.3951	753	98585	1671-77-8			1117.1		1-Pentanone, 1-(4-methylphenyl)-	753	1671-77-8				1-Pentanone, 1-(4-methylphenyl)-	750	1671-77-8				Benzene, 1,2,3,5-tetramethyl-	665	527-53-7				Benzene, 1-ethyl-3,5-dimethyl-	660	934-74-7				Benzene, 1,2,3,4-tetramethyl-	640	488-23-3				p-Cymene	638	99-87-6				Benzene, 2-ethyl-1,4-dimethyl-	638	1758-88-9
1,3-Cyclohexadiene, 5-(1,5-dimethyl-4-hexenyl)-2-methyl-, [S-(R*,S*)]-	56	24.4173	777	12610703	495-60-3			1117.6		1,3-Cyclohexadiene, 5-(1,5-dimethyl-4-hexenyl)-2-methyl-, [S-(R*,S*)]-	777	495-60-3				1,3-Cyclohexadiene, 5-(1,5-dimethyl-4-hexenyl)-2-methyl-, [S-(R*,S*)]-	759	495-60-3				(1S,5S)-2-Methyl-5-((R)-6-methylhept-5-en-2-yl)bicyclo[3.1.0]hex-2-ene	732	159407-35-9				(1R,5R)-2-Methyl-5-((R)-6-methylhept-5-en-2-yl)bicyclo[3.1.0]hex-2-ene	711	58319-06-5				trans-à-Bergamotene	665	13474-59-4				Bicyclo[3.1.1]heptane, 6-methyl-2-methylene-6-(4-methyl-3-pentenyl)-, [1R-(1à,5à,6á)]-	652	55123-21-2				(R)-1-Methyl-4-(6-methylhept-5-en-2-yl)cyclohexa-1,4-diene	650	28976-67-2
1,2,5-Oxadiazole-3-carboxamide, 4-amino-N-[2-[[(2,3-dihydro-1,3-dimethyl-2-oxo-1H-1,3-benzimidazol-5-yl)methyl]amino]ethyl]-	59	24.444	485	2579090	0-00-0			1118.1		1,2,5-Oxadiazole-3-carboxamide, 4-amino-N-[2-[[(2,3-dihydro-1,3-dimethyl-2-oxo-1H-1,3-benzimidazol-5-yl)methyl]amino]ethyl]-	485	0-00-0				Benzene, 1,2-diethyl-3,4,5,6-tetramethyl-	471	33884-69-4				Benzene, 1,4-bis(1,1-dimethylethyl)-	467	1012-72-2				Benzene, 1,4-diethyl-2,3,5,6-tetramethyl-	466	33962-13-9				Benzene, 1,3-bis(1,1-dimethylethyl)-	466	1014-60-4				Precocene I	455	17598-02-6				2,3,3,4,7-Pentamethyl-2,3-dihydro-benzofuran	450	0-00-0
Cyclohexane, 1-ethenyl-1-methyl-2,4-bis(1-methylethenyl)-, [1S-(1à,2á,4á)]-	154	24.4706	681	283331	515-13-9			1118.6		Cyclohexane, 1-ethenyl-1-methyl-2,4-bis(1-methylethenyl)-, [1S-(1à,2á,4á)]-	681	515-13-9				Farnesyl butanoate	679	51532-27-5				Benzoic acid, [(E,E)-3,7,11-trimethyl-2,6,10-dodecatrien-1-yl] ester	676	0-00-0				Nerolidyl acetate	671	2306-78-7				Bicyclogermacrene	669	67650-90-2				(2E,6E)-3,7,11-Trimethyldodeca-2,6,10-trien-1-yl stearate	668	69624-82-4				Naphthalene, decahydro-4a-methyl-1-methylene-7-(1-methylethenyl)-, [4aR-(4aà,7à,8aá)]-	668	17066-67-0
Naphthalene, 1,2,3,4,4a,5,6,8a-octahydro-4a,8-dimethyl-2-(1-methylethenyl)-, [2R-(2à,4aà,8aá)]-	189	24.4884	869	60915725	473-13-2			1119.0		Naphthalene, 1,2,3,4,4a,5,6,8a-octahydro-4a,8-dimethyl-2-(1-methylethenyl)-, [2R-(2à,4aà,8aá)]-	869	473-13-2				2-Isopropenyl-4a,8-dimethyl-1,2,3,4,4a,5,6,8a-octahydronaphthalene	861	0-00-0				2-Isopropenyl-4a,8-dimethyl-1,2,3,4,4a,5,6,7-octahydronaphthalene	853	0-00-0				Azulene, 1,2,3,3a,4,5,6,7-octahydro-1,4-dimethyl-7-(1-methylethenyl)-, [1R-(1à,3aá,4à,7á)]-	847	22567-17-5				Naphthalene, decahydro-4a-methyl-1-methylene-7-(1-methylethylidene)-, (4aR-trans)-	842	515-17-3				4a,8-Dimethyl-2-(prop-1-en-2-yl)-1,2,3,4,4a,5,6,7-octahydronaphthalene	840	103827-22-1				1H-Cyclopropa[a]naphthalene, decahydro-1,1,3a-trimethyl-7-methylene-, [1aS-(1aà,3aà,7aá,7bà)]-	833	20071-49-2
à-Muurolene	180	24.515	907	79733	31983-22-9			1119.5		à-Muurolene	907	31983-22-9				à-Muurolene	895	10208-80-7				à-Muurolene	895	10208-80-7				Naphthalene, 1,2,4a,5,6,8a-hexahydro-4,7-dimethyl-1-(1-methylethyl)-	885	483-75-0				Naphthalene, 1,2,4a,5,6,8a-hexahydro-4,7-dimethyl-1-(1-methylethyl)-	884	483-75-0				à-Muurolene	882	31983-22-9				Naphthalene, 1,2,4a,5,6,8a-hexahydro-4,7-dimethyl-1-(1-methylethyl)-	878	483-75-0
Dinocap	140	24.5195	600	20088	39300-45-3			1119.6		Dinocap	600	39300-45-3				2-Propenoic acid, 2-methyl-, octyl ester	586	2157-01-9				Dinocap	563	39300-45-3				Dinocap	560	39300-45-3				Dinocap	551	39300-45-3				3-Butyn-2-ol, 2-methyl-	540	115-19-5				Ethanone, 1-cyclopropyl-2-phenyl-	528	14113-94-1
2-Propenoic acid, 2-methyl-, 2-ethyl-2-[[(2-methyl-1-oxo-2-propenyl)oxy]methyl]-1,3-propanediyl ester	61	24.5373	647	135243	3290-92-4			1120.0		2-Propenoic acid, 2-methyl-, 2-ethyl-2-[[(2-methyl-1-oxo-2-propenyl)oxy]methyl]-1,3-propanediyl ester	647	3290-92-4				Dinocap	628	39300-45-3				Di(1-methylcyclobutyl) ether	626	86301-90-8				Ditrifluoromethyl(fluorocarbonyloxy)amine	622	15496-00-1				Dinocap	615	39300-45-3				Dinocap	615	39300-45-3				Succinic acid, 3-methylbut-2-en-1-yl 3-chlorophenyl ester	609	0-00-0
á-Humulene	82	24.5506	596	22583782	116-04-1			1120.2		á-Humulene	596	116-04-1				5-Hydroxy-6-methoxy-8-[(4-amino-1-methylbutyl)amino]quinoline trihydrobromide	590	53111-25-4				1H-Benzocycloheptene, 2,4a,5,6,7,8-hexahydro-3,5,5,9-tetramethyl-, (R)-	585	1461-03-6				Naphthalene, decahydro-4a-methyl-1-methylene-7-(1-methylethenyl)-, [4aR-(4aà,7à,8aá)]-	584	17066-67-0				1H-Benzocycloheptene, 2,4a,5,6,7,8-hexahydro-3,5,5,9-tetramethyl-, (R)-	583	1461-03-6				1H-Benzocycloheptene, 2,4a,5,6,7,8,9,9a-octahydro-3,5,5-trimethyl-9-methylene-, (4aS-cis)-	582	3853-83-6				(Z)-1-Methyl-4-(6-methylhept-5-en-2-ylidene)cyclohex-1-ene	578	13062-00-5
á-Bisabolene	69	24.5683	883	83936576	495-61-4			1120.6		á-Bisabolene	883	495-61-4				á-Bisabolene	862	495-61-4				á-Bisabolene	854	495-61-4				á-Bisabolene	800	495-61-4				1H-Benzocycloheptene, 2,4a,5,6,7,8,9,9a-octahydro-3,5,5-trimethyl-9-methylene-, (4aS-cis)-	798	3853-83-6				Levomenol	777	23089-26-1				1H-Benzocycloheptene, 2,4a,5,6,7,8,9,9a-octahydro-3,5,5-trimethyl-9-methylene-	775	80923-88-2
Naphthalene, 1,2,4a,5,6,8a-hexahydro-4,7-dimethyl-1-(1-methylethyl)-	101	24.5817	745	313508	483-75-0			1120.8		Naphthalene, 1,2,4a,5,6,8a-hexahydro-4,7-dimethyl-1-(1-methylethyl)-	745	483-75-0				ç-Muurolene	739	30021-74-0				à-Muurolene	734	31983-22-9				Naphthalene, decahydro-4a-methyl-1-methylene-7-(1-methylethenyl)-, [4aR-(4aà,7à,8aá)]-	732	17066-67-0				Patchoulene	731	1405-16-9				Naphthalene, 1,2,4a,5,6,8a-hexahydro-4,7-dimethyl-1-(1-methylethyl)-	730	483-75-0				Azulene, 1,2,3,3a,4,5,6,7-octahydro-1,4-dimethyl-7-(1-methylethenyl)-, [1R-(1à,3aá,4à,7á)]-	729	22567-17-5
2,5,6-Trimethylbenzimidazole	160	24.6039	670	3755008	3363-56-2			1121.3		2,5,6-Trimethylbenzimidazole	670	3363-56-2				1H-Indene, 2,3-dihydro-4,5,7-trimethyl-	581	6682-06-0				DL-Tryptophan, 5-methoxy-	580	28052-84-8				DL-Tryptophan, 5-methoxy-	572	28052-84-8				(5R,10S)-6,10-Dimethyl-2-(prop-1-en-2-yl)spiro[4.5]deca-1,6-diene, rel-	561	51196-11-3				1H-Benzimidazole, 2-(1-methylethyl)-	555	5851-43-4				1H-Benzimidazole, 1-ethyl-2-methyl-	553	5805-76-5
Iodoacetylene	187	24.6216	501	266457	0-00-0			1121.6		Iodoacetylene	501	0-00-0				(2S,4aS,5R,8aR)-5-Methyl-2-pentyldecahydroquinoline	491	138382-86-2				(4S,6R,9aR)-4-Methyl-6-propyloctahydro-1H-quinolizine	483	120037-60-7				d-Proline, n-propargyloxycarbonyl-, propargyl ester	451	0-00-0				d-Proline, n-propargyloxycarbonyl-, isobutyl ester	450	0-00-0				l-Proline, n-propargyloxycarbonyl-, isohexyl ester	450	0-00-0				2,4-Dichloropyrrolo[3,2-d]pyrimidine	447	63200-54-4
Pent-4-enamide, [(1-naphthalen-1-yl-ethylcarbamoyl)phenylmethyl]-	152	24.6439	433	606158	0-00-0			1122.1		Pent-4-enamide, [(1-naphthalen-1-yl-ethylcarbamoyl)phenylmethyl]-	433	0-00-0				Methanimidamide, N,N-dimethyl-N'-phenyl-	422	1783-25-1				2-Hydroxymethylbenzimidazole	413	22128-99-0				Spiro[indan-1,2'-(1,3)-dithiane]	394	27413-86-1				1,2,4,5-Tetrazine, 1,2,3,4-tetrahydro-2,6-diacetyl-4-(4-chlorophenyl)-1-methyl-3-(4-dimethylaminophenyl)-	392	0-00-0				2H-Benzimidazol-2-one, 1,3-dihydro-5-methyl-	389	5400-75-9				Ethanone, 1-[1,2,5,6-tetrahydro-5-(4-chlorophenyl)-6-(4-dimethylaminophenyl)-2-methyl-1,2,4,5-tetrazin-3-yl]-	385	0-00-0
Dyclonine	86	24.6483	577	244008	586-60-7			1122.2		Dyclonine	577	586-60-7				Dyclonine	563	586-60-7				Bicyclogermacrene	551	67650-90-2				Dyclonine	549	586-60-7				Spiro[5.5]undec-2-ene, 3,7,7-trimethyl-11-methylene-, (-)-	547	18431-82-8				Acetamide, N-[(3à,5à)-androstan-3-yl]-	546	54411-43-7				9-Borabicyclo[3.3.1]nonan-9-amine, N-(2,2-dimethylpropylidene)-	543	143122-94-5
10s,11s-Himachala-3(12),4-diene	162	24.675	857	5793458	60909-28-6			1122.7		10s,11s-Himachala-3(12),4-diene	857	60909-28-6				5-Azulenemethanol, 1,2,3,4,5,6,7,8-octahydro-à,à,3,8-tetramethyl-, acetate, [3S-(3à,5à,8à)]-	838	134-28-1				1H-Cyclopropa[a]naphthalene, decahydro-1,1,3a-trimethyl-7-methylene-, [1aS-(1aà,3aà,7aá,7bà)]-	830	20071-49-2				Selina-3,7(11)-diene	829	6813-21-4				1H-Cycloprop[e]azulene, 1a,2,3,4,4a,5,6,7b-octahydro-1,1,4,7-tetramethyl-, [1aR-(1aà,4à,4aá,7bà)]-	829	489-40-7				1H-Cycloprop[e]azulene, 1a,2,3,4,4a,5,6,7b-octahydro-1,1,4,7-tetramethyl-, [1aR-(1aà,4à,4aá,7bà)]-	828	489-40-7				Naphthalene, 1,2,3,5,6,7,8,8a-octahydro-1,8a-dimethyl-7-(1-methylethenyl)-, [1R-(1à,7á,8aà)]-	828	4630-07-3
Cycloisolongifolene, 8,9-dehydro-	118	24.6838	498	468908	0-00-0			1122.9		Cycloisolongifolene, 8,9-dehydro-	498	0-00-0				1,1,7,7a-Tetramethyl-1a,2,6,7,7a,7b-hexahydro-1H-cyclopropa[a]naphthalene	494	154098-14-3				Isolongifolene, 9,10-dehydro-	488	0-00-0				(3aR,4R,7R,8aS)-4,9,9-Trimethyl-1-methylene-4,5,6,7,8,8a-hexahydro-1H-3a,7-methanoazulene	482	394217-21-1				Isolongifolene, 4,5-dehydro-	480	0-00-0				Neoisolongifolene, 8,9-dehydro-	478	67517-14-0				Bicyclo[4.4.0]dec-6-en-9á-ol, 1,7-dimethyl-4à-isopropenyl-	475	0-00-0
1H-Imidazole-4-ethanamine, á-methyl-	96	24.7016	504	5182509	24160-42-7			1123.2		1H-Imidazole-4-ethanamine, á-methyl-	504	24160-42-7				1H-Imidazole-4-ethanamine, N,5-dimethyl-	493	53966-46-4				1H-[1,2]-Dithiolo[3,4-c]quinoline-1-thione, 4,5-dihydro-5-(2-furoyl)-4,4-dimethyl-	486	301655-36-7				3,5-Dimethylpyrazole	481	67-51-6				1H-Imidazole, 1,2-dimethyl-	480	1739-84-0				1H-Pyrazole, 1,3-dimethyl-	479	694-48-4				Isopilocarpine	478	54163-69-8
1H-Indene, 5-hexyl-2,3-dihydro-	180	24.7371	425	191055	54889-55-3			1123.9		1H-Indene, 5-hexyl-2,3-dihydro-	425	54889-55-3				Eudesma-2,4,11-triene	422	82462-31-5				2-(2,6-Dioxo-4-phenyl-piperidin-1-yl)-N-(3-nitro-phenyl)-acetamide	416	0-00-0				Benzene, 1-(1-buten-3-yl)-4-pentyl-	414	0-00-0				Neoisolongifolene, 8,9-dehydro-	414	67517-14-0				Bicyclo[4.4.0]dec-6-en-9á-ol, 1,7-dimethyl-4à-isopropenyl-	408	0-00-0				4-Benzyl-1-(1-methyl-2-[(trimethylsilyl)oxy]-2-{4-[(trimethylsilyl)oxy]phenyl}ethyl)piperidine	403	0-00-0
1H-Indene, 5-hexyl-2,3-dihydro-	179	24.7549	488	48278	54889-55-3			1124.3		1H-Indene, 5-hexyl-2,3-dihydro-	488	54889-55-3				Benzene, 1-(1-buten-3-yl)-4-pentyl-	442	0-00-0				1-Decen-3-one, 5-hydroxy-4-pentyl-1-phenyl-, (E)-	430	959035-43-9				Neoisolongifolene, 8,9-dehydro-	427	67517-14-0				Eudesma-2,4,11-triene	423	82462-31-5				Naphthalene, 5-ethyl-1,2,3,4-tetrahydro-	421	42775-75-7				Bicyclo[4.4.0]dec-6-en-9á-ol, 1,7-dimethyl-4à-isopropenyl-	420	0-00-0
1,4-Methanoazulen-9-one, decahydro-1,5,5,8a-tetramethyl-, [1R-(1à,3aá,4à,8aá)]-	220	24.7682	706	1264520	465-26-9			1124.5		1,4-Methanoazulen-9-one, decahydro-1,5,5,8a-tetramethyl-, [1R-(1à,3aá,4à,8aá)]-	706	465-26-9				2H-2a,7-Methanoazuleno[5,6-b]oxirene, octahydro-3,6,6,7a-tetramethyl-	694	29597-36-2				2H-2,4a-Methanonaphthalen-8(5H)-one, 1,3,4,6,7,8a-hexahydro-1,1,5,5-tetramethyl-	680	23787-90-8				9-Cedranone	679	0-00-0				1,2,2,4,4,5,6,7-Octamethylbicyclo[3.2.0]hept-6-en-3-one	678	0-00-0				Cedranoxide, 8,14-	660	18319-31-8				Longifolenaldehyde	658	19890-84-7
1-Tetradecyl acetate	168	24.7949	687	98141	638-59-5			1125.1		1-Tetradecyl acetate	687	638-59-5				1-Pentadecanol acetate	677	629-58-3				1-Hexadecanol, acetate	675	629-70-9				Lauryl acetate	671	112-66-3				Heptadecyl acetate	671	822-20-8				1-Tetradecyl acetate	667	638-59-5				1-Acetoxynonadecane	666	1577-43-1
Benzeneethanamine, 2-fluoro-á,3,4-trihydroxy-N-isopropyl-	59	24.8171	413	1449306	61338-98-5			1125.5		Benzeneethanamine, 2-fluoro-á,3,4-trihydroxy-N-isopropyl-	413	61338-98-5				Ethyl phenyl sulfate	379	41795-33-9				Phenol, 4,4'-oxybis-	363	1965-09-9				á-Santanol acetate	361	0-00-0				Acetic acid, 1-diazo-1-[dimethylamine(N-B)bis(trifluoromethyl)boryl]-, ethyl ester	344	0-00-0				[(4-Chloro-o-tolyl)oxy]acetic acid	343	94-74-6				Phenol, 4,4'-oxybis-	339	1965-09-9
Octanoic acid, 5-(acetyloxy)-, methyl ester	76	24.8304	521	3476.9	35234-23-2			1125.8		Octanoic acid, 5-(acetyloxy)-, methyl ester	521	35234-23-2				4-(3-Hydroxy-2-oxo-propylamino)-benzonitrile	511	0-00-0				Linolool oxide, (Z)-, TMS derivative	508	57428-80-5				Propenoic acid, 3-phenyl-, 2-(3-nitrophenyl)-2-oxoethyl ester	495	0-00-0				5á-Cholestane-3à,7à,12à,23xi,25-pentol TMS	492	69243-34-1				Decanoic acid, nonadecafluoro-	467	335-76-2				Bis[2-(cinnamoyloxy)-1-naphthyl]methane	466	293761-81-6
1H-3a,7-Methanoazulene, 2,3,4,7,8,8a-hexahydro-3,6,8,8-tetramethyl-, [3R-(3à,3aá,7á,8aà)]-	204	24.8571	863	2151671	469-61-4			1126.3		1H-3a,7-Methanoazulene, 2,3,4,7,8,8a-hexahydro-3,6,8,8-tetramethyl-, [3R-(3à,3aá,7á,8aà)]-	863	469-61-4				(R)-1-Methyl-4-(6-methylhept-5-en-2-yl)cyclohexa-1,4-diene	861	28976-67-2				(R)-1-Methyl-4-(6-methylhept-5-en-2-yl)cyclohexa-1,4-diene	861	28976-67-2				1-Methyl-4-(6-methylhept-5-en-2-yl)cyclohexa-1,3-diene	847	451-55-8				1H-3a,7-Methanoazulene, 2,3,4,7,8,8a-hexahydro-3,6,8,8-tetramethyl-, [3R-(3à,3aá,7á,8aà)]-	846	469-61-4				3,5,5,9-Tetramethyl-4a,5,6,7,8,9-hexahydro-2H-benzo[7]annulene	844	0-00-0				(1R,3aR,4aR,8aR)-1,4,4,6-Tetramethyl-1,2,3,3a,4,4a,7,8-octahydrocyclopenta[1,4]cyclobuta[1,2]benzene	830	94482-89-0
Cadina-1(10),6,8-triene	187	24.8882	624	1019221	1460-96-4			1126.9		Cadina-1(10),6,8-triene	624	1460-96-4				3,5,11-Eudesmatriene	623	193615-07-5				(E)-2-((8R,8aS)-8,8a-Dimethyl-3,4,6,7,8,8a-hexahydronaphthalen-2(1H)-ylidene)propyl formate	597	352457-47-7				Aristol-1(10)-en-9-yl isovalerate	592	0-00-0				(E)-Valerenyl isovalerate	591	101527-75-7				(E)-2-((8R,8aS)-8,8a-Dimethyl-3,4,6,7,8,8a-hexahydronaphthalen-2(1H)-ylidene)propyl acetate	589	352461-71-3				(8R,8aS)-8,8a-Dimethyl-2-(propan-2-ylidene)-1,2,3,7,8,8a-hexahydronaphthalene	589	27840-40-0
(E)-4-Oxohex-2-enal	83	24.9193	694	8752997	0-00-0			1127.5		(E)-4-Oxohex-2-enal	694	0-00-0				2-Butenoic acid, 2-methyl-, 2-methyl-2-propenyl ester, (E)-	651	61692-82-8				3-Methyl-2-butenoic acid, tridec-2-ynyl ester	646	0-00-0				3-Methyl-but-2-enoic acid, 1,7,7-trimethyl-bicyclo[2.2.1]hept-2-yl ester	642	91404-82-9				3-Methylbut-2-enoic acid, 4-chlorophenyl ester	638	0-00-0				3-Methylbut-2-enoic acid, 3-fluorophenyl ester	637	0-00-0				3-Methylbut-2-enoic acid, 4-nitrophenyl ester	636	0-00-0
Undecanoic acid, ethyl ester	171	24.9326	545	89421	627-90-7			1127.8		Undecanoic acid, ethyl ester	545	627-90-7				Undecanoic acid, ethyl ester	512	627-90-7				Undecanoic acid, ethyl ester	500	627-90-7				Hexadecanoic acid, ethyl ester	496	628-97-7				Undecanoic acid, ethyl ester	486	627-90-7				Hexadecanoic acid, ethyl ester	481	628-97-7				Octanoic acid, 2,4,6-trimethyl-, methyl ester	470	54984-07-5
1,5,7-Octatrien-3-ol, 2,6-dimethyl-	71	24.9415	784	12379784	29414-56-0			1128.0		1,5,7-Octatrien-3-ol, 2,6-dimethyl-	784	29414-56-0				1,7-Octadiene-3,6-diol, 2,6-dimethyl-	774	51276-33-6				2,7-Octadiene-1,6-diol, 2,6-dimethyl-	772	64142-78-5				2,7-Octadiene-1,6-diol, 2,6-dimethyl-	755	64142-78-5				2,7-Octadiene-1,6-diol, 2,6-dimethyl-	754	64142-78-5				cis-(-)-1,2-Epoxy-p-menth-8-ene	754	32543-51-4				Limonene oxide, cis-	750	13837-75-7
(E)-2-((8R,8aS)-8,8a-Dimethyl-3,4,6,7,8,8a-hexahydronaphthalen-2(1H)-ylidene)propyl acetate	139	24.977	728	592286	352461-71-3			1128.7		(E)-2-((8R,8aS)-8,8a-Dimethyl-3,4,6,7,8,8a-hexahydronaphthalen-2(1H)-ylidene)propyl acetate	728	352461-71-3				(+)-Cycloisolongifol-5-ol	694	74841-81-9				Isolongifolene, 4,5-dehydro-	692	0-00-0				Aromadendrene, dehydro-	660	0-00-0				11-Isopropylidenetricyclo[4.3.1.1(2,5)]undec-3-en-10-one	660	0-00-0				(3aS,4R,7R)-1,4,9,9-Tetramethyl-5,6,7,8-tetrahydro-4H-3a,7-methanoazulene	658	50430-14-3				Aristol-1(10)-en-9-yl isovalerate	657	0-00-0
Silane, methyltriisopropoxy-	154	24.9992	461	122987	0-00-0			1129.1		Silane, methyltriisopropoxy-	461	0-00-0				(2-Methylbenzo(b)thien-3-yl)acetamide	459	1505-57-3				Phosphine, dimenthoxy-menthyl-	459	123973-40-0				3-(Trifluoromethoxy)benzamide	457	658-91-3				4-(2', 4', 4'-trimethyl-yciclo[4.1.0]hept-2'-en-3'-yl)-3-buten-2-one	456	0-00-0				(4-Methylbenzo(b)thien-2-yl)acetamide	452	0-00-0				p-Trifluoromethoxybenzamide	446	456-71-3
3H-3a,7-Methanoazulene, 2,4,5,6,7,8-hexahydro-1,4,9,9-tetramethyl-, [3aR-(3aà,4á,7à)]-	204	25.0259	696	2779651	2387-78-2			1129.7		3H-3a,7-Methanoazulene, 2,4,5,6,7,8-hexahydro-1,4,9,9-tetramethyl-, [3aR-(3aà,4á,7à)]-	696	2387-78-2				Aciphyllene	687	87745-31-1				1H-Cycloprop[e]azulene, 1a,2,3,4,4a,5,6,7b-octahydro-1,1,4,7-tetramethyl-, [1aR-(1aà,4à,4aá,7bà)]-	681	489-40-7				1,2,4,8-Tetramethylbicyclo[6.3.0]undeca-2,4-diene	666	137235-51-9				1,3a-Ethano-3aH-indene, 1,2,3,6,7,7a-hexahydro-2,2,4,7a-tetramethyl-, [1R-(1à,3aà,7aà)]-	649	4545-68-0				1H-Cyclopropa[a]naphthalene, 1a,2,3,3a,4,5,6,7b-octahydro-1,1,3a,7-tetramethyl-, [1aR-(1aà,3aà,7bà)]-	648	489-29-2				ë-Selinene	647	28624-23-9
à-Farnesene	123	25.057	805	5085173	502-61-4			1130.3		à-Farnesene	805	502-61-4				à-Farnesene	775	502-61-4				à-Farnesene	770	502-61-4				à-Farnesene	744	502-61-4				1,3,6,10-Dodecatetraene, 3,7,11-trimethyl-, (Z,E)-	736	26560-14-5				à-Farnesene	727	502-61-4				Bicyclo[3.1.1]hept-2-ene, 2,6-dimethyl-6-(4-methyl-3-pentenyl)-	715	17699-05-7
Cycloisolongifolene, 8,9-dehydro-	107	25.0747	682	13191276	0-00-0			1130.6		Cycloisolongifolene, 8,9-dehydro-	682	0-00-0				(8R,8aS)-8,8a-Dimethyl-2-(propan-2-ylidene)-1,2,3,7,8,8a-hexahydronaphthalene	670	27840-40-0				4a,5-Dimethyl-3-(prop-1-en-2-yl)-1,2,3,4,4a,5,6,7-octahydronaphthalen-1-ol	664	61847-19-6				4,4-Dimethyl-3-(3-methylbut-3-enylidene)-2-methylenebicyclo[4.1.0]heptane	658	79718-83-5				(+)-Cycloisolongifol-5-ol	654	74841-81-9				Aromadendrene, dehydro-	654	0-00-0				(3aS,4R,7R)-1,4,9,9-Tetramethyl-5,6,7,8-tetrahydro-4H-3a,7-methanoazulene	652	50430-14-3
Cyclooctane, 1-methyl-3-propyl-	125	25.0969	749	911517	255885-37-1			1131.1		Cyclooctane, 1-methyl-3-propyl-	749	255885-37-1				1-Decene, 8-methyl-	744	61142-79-8				1-Undecanol, acetate	737	1731-81-3				n-Tridecan-1-ol	728	112-70-9				Cyclooctane, 1,4-dimethyl-, trans-	725	13151-98-9				5-Eicosene, (E)-	723	74685-30-6				3,7,11-Trimethyldodecylacetate	721	0-00-0
8-Amino-2,5-dimethyl-6-methoxyquinoline	171	25.1236	474	398624	0-00-0			1131.6		8-Amino-2,5-dimethyl-6-methoxyquinoline	474	0-00-0				Sarcosine, N-(2,3,4-trifluorobenzoyl)-, pentyl ester	473	0-00-0				trans-Calamenene	468	73209-42-4				Naphthalene, 1,2,3,4-tetrahydro-1,6-dimethyl-4-(1-methylethyl)-, (1S-cis)-	468	483-77-2				1H-Indole-3-methanamine, 5-ethyl-N,N-dimethyl-	463	74367-51-4				Tetrahydropyrro[2,3-b]-1H-2,3-dihydroindole, 1-acetyl-	460	79432-04-5				Benzamide, 2,3,4-trifluoro-N-(hept-2-yl)-	459	0-00-0
(1,3-Dioxo-1,3-dihydro-isoindol-2-yl)-acetic acid 4-morpholin-4-yl-[1,2,5]thiadiazol-3-yl ester	104	25.1458	434	282136	0-00-0			1132.0		(1,3-Dioxo-1,3-dihydro-isoindol-2-yl)-acetic acid 4-morpholin-4-yl-[1,2,5]thiadiazol-3-yl ester	434	0-00-0				2-t-Butyl-5-hydroxymethyloxazolidine-3-carboxylic acid, methyl ester	427	0-00-0				N-ethyl-2-methyl-1-phenylcyclopentanamine	413	0-00-0				Diboroxide, diethylmethylphenyl-	411	0-00-0				Acetamide, N-(2-chloro-5-trifluoromethylphenyl)-2-(1,3-dihydro-1,3-dioxo-2H-isoindol-2-yl)-	406	349421-94-9				2-[5-(Pyridin-3-yl)-1H-1,2,4-triazol-3-yl]-N-(pyridin-3-ylmethyl)acetamide	406	0-00-0				N-Methyldiethanolamine, 2TMS derivative	401	76710-52-6
Phthalic acid, methyl 4-(2-phenylprop-2-yl)phenyl ester	220	25.1636	671	266629	0-00-0			1132.4		Phthalic acid, methyl 4-(2-phenylprop-2-yl)phenyl ester	671	0-00-0				Etofenprox	636	80844-07-1				Phthalic acid, 4-isopropylphenyl methyl ester	633	0-00-0				Phthalic acid, 2-isopropylphenyl methyl ester	628	0-00-0				N,N,N',N'-Tetraethyl-1,2-di-(pyridin-2-yl)ethane-1,2-diamine	624	0-00-0				Phthalic acid, 2,6-dimethoxyphenyl methyl ester	621	0-00-0				2,3,4,5-Tetrafluorobenzyl alcohol, n-butyl ether	621	0-00-0
Geranyl acetate	85	25.1725	912	1593379	105-87-3			1132.6		Geranyl acetate	912	105-87-3				2,6-Octadien-1-ol, 3,7-dimethyl-, acetate, (Z)-	892	141-12-8				Geranyl acetate	890	105-87-3				Geranyl acetate	877	105-87-3				2,6-Octadien-1-ol, 3,7-dimethyl-, acetate, (Z)-	870	141-12-8				Geranyl isobutyrate	853	2345-26-8				2,6-Octadien-1-ol, 3,7-dimethyl-, acetate, (Z)-	851	141-12-8
Carbon disulfide	76	25.1902	559	29960	75-15-0			1132.9		Carbon disulfide	559	75-15-0				Carbon disulfide	535	75-15-0				Acetonitrile, chlorodifluoro-	505	421-05-6				2-Butynedinitrile	489	1071-98-3				1,4-Butanediol, dinitrate	461	3457-91-8				Monoisopropyl carbonotrithioate	440	68060-08-2				Monopropyl carbonotrithioate	435	68060-07-1
Undecanoic acid, 10-methyl-, methyl ester	74	25.1991	783	1429074	5129-56-6			1133.1		Undecanoic acid, 10-methyl-, methyl ester	783	5129-56-6				Dodecanoic acid, methyl ester	717	111-82-0				Dodecanoic acid, methyl ester	717	111-82-0				Undecanoic acid, 10-methyl-, methyl ester	706	5129-56-6				Dodecanoic acid, methyl ester	705	111-82-0				Dodecanoic acid, methyl ester	693	111-82-0				Methyl 11-methyl-dodecanoate	657	0-00-0
Metamphetamine, N-Pentafluoropropionyl-	118	25.2435	616	4807240	158189-59-4			1134.0		Metamphetamine, N-Pentafluoropropionyl-	616	158189-59-4				Metamphetamine, N-Pentafluoropropionyl-	601	158189-59-4				5-Nitro-3-p-tolyl-1H-[1,2,4]triazole	547	0-00-0				5H-1-Pyrindine, 6,7-dihydro-	536	533-37-9				3-pyrazolidinone, 2,4,4-trimethyl-1-phenyl-	525	0-00-0				1-Methyl-3-phenyl-2,4,5-trioxoimidazolidine	516	16935-46-9				1H-Indole, 2,3-dihydro-	516	496-15-1
Naphthalene, 1,2,3,5,6,8a-hexahydro-4,7-dimethyl-1-(1-methylethyl)-, (1S-cis)-	162	25.2746	810	62221925	483-76-1			1134.6		Naphthalene, 1,2,3,5,6,8a-hexahydro-4,7-dimethyl-1-(1-methylethyl)-, (1S-cis)-	810	483-76-1				Naphthalene, 1,2,3,5,6,8a-hexahydro-4,7-dimethyl-1-(1-methylethyl)-, (1S-cis)-	802	483-76-1				1-Isopropyl-4,7-dimethyl-1,2,3,5,6,8a-hexahydronaphthalene	795	16729-01-4				Naphthalene, 1,2,4a,5,8,8a-hexahydro-4,7-dimethyl-1-(1-methylethyl)-, [1S-(1à,4aá,8aà)]-	788	523-47-7				Naphthalene, 1,2,3,5,6,8a-hexahydro-4,7-dimethyl-1-(1-methylethyl)-, (1S-cis)-	775	483-76-1				1H-Benzocycloheptene, 2,4a,5,6,7,8-hexahydro-3,5,5,9-tetramethyl-, (R)-	767	1461-03-6				à-Cuprenene	759	29621-78-1
4-Butylbenzoic acid, tridec-2-ynyl ester	161	25.2835	792	159059510	0-00-0			1134.8		4-Butylbenzoic acid, tridec-2-ynyl ester	792	0-00-0				Benzoic acid, 4-tert-butyl, tridec-2-yn-1-yl ester	765	0-00-0				1,3-Benzenediol, o-(4-butylbenzoyl)-o'-isobutoxycarbonyl-	749	0-00-0				1,2-Benzenediol, O-(4-butylbenzoyl)-O'-(butoxycarbonyl)-	748	0-00-0				1,2-Benzenediol, O-(4-butylbenzoyl)-O'-(isobutoxycarbonyl)-	747	0-00-0				1,3-Benzenediol, o-butoxycarbonyl-O-(4-butylbenzoyl)-	741	0-00-0				1,2-Benzenediol, O-(4-butylbenzoyl)-O'-(2-furoyl)-	738	0-00-0
Benzeneacetic acid, à-cyclopentyl-	118	25.3013	439	733824	3900-93-4			1135.1		Benzeneacetic acid, à-cyclopentyl-	439	3900-93-4				2-Heptanone, 6-(1,5-dimethylpyrrol-2-yl)-6-methyl-	427	102635-67-6				Benzamide, N-tetrahydrofurfuryl-4-methyl-	425	0-00-0				N-Ethyl-2,2,3,3,4,4,4-heptafluoro-N-[2-(2-methoxy-4-methylphenyl)ethyl]butanamide	421	0-00-0				Phenylacetic acid, 4-isopropylphenyl ester	419	0-00-0				4-Amino-3,5-diethylpyridine	416	0-00-0				2-Trichloroacetylpyrrolidine	412	35302-72-8
Lauric acid, 3,5-dimethylphenyl ester	123	25.3368	847	1811941	0-00-0			1135.8		Lauric acid, 3,5-dimethylphenyl ester	847	0-00-0				Glutaric acid, di(2-(4-fluorophenyl)ethyl) ester	818	0-00-0				Succinic acid, 4-fluorophenethyl octyl ester	806	0-00-0				Succinic acid, 4-fluorophenethyl hexyl ester	804	0-00-0				Succinic acid, di(4-fluorophenethyl) ester	800	0-00-0				Succinic acid, 4-fluorophenethyl heptyl ester	799	0-00-0				Succinic acid, decyl 4-fluorophenethyl ester	799	0-00-0
Phenol, 3-methoxy-, acetate	124	25.3457	678	666799	5451-83-2			1136.0		Phenol, 3-methoxy-, acetate	678	5451-83-2				2,5-Diacetoxytoluene	663	717-27-1				Benzene, 1-methyl-4-[(1-methylethyl)thio]-	639	14905-81-8				Orcinol, diacetate	629	0-00-0				5-Methyl-3-(2-thienyl)-2-isoxazoline-5-carboxamide	627	22353-84-0				3-Methylcatechol, diacetate	626	0-00-0				3-Methoxyphenol, isopropyl ether	620	0-00-0
Acethydrazide, 2-(pentamethylbenzylthio)-	152	25.359	526	618014	0-00-0			1136.3		Acethydrazide, 2-(pentamethylbenzylthio)-	526	0-00-0				Pyrido[2,3-d]pyrimidine, 4-methoxy-	524	28732-78-7				1-Acetyl-3-(6-methyl-3-pyridyl)-pyrazoline	514	0-00-0				Pyridine, 2-(thiophen-3-yl)-	514	0-00-0				2-(3-Thienyl)pyridine	513	21298-55-5				6-Fluoro-2-methylquinoline	510	1128-61-6				4-Phenylthiomethyl-exo-10-oxatricyclo(5,2,1,0,(2,6))deca-4,8-dien-3-one	490	127587-99-9
7-Methyl-Z-8,10-dodecadienal	61	25.3724	599	375323	0-00-0			1136.5		7-Methyl-Z-8,10-dodecadienal	599	0-00-0				Z-11-Tridecen-1-ol, acetate	585	0-00-0				9-Decen-1-yl acetate	581	50816-18-7				1,13-Tridecanediol, diacetate	578	42236-70-4				trans-11-Tetradecenyl acetate	577	33189-72-9				8-Dodecen-1-ol, acetate, (E)-	576	38363-29-0				9-Decen-1-yl acetate	576	50816-18-7
Adamantane-2-carbonitrile, 4-(4-nitrophenylsulfonyloxy)-	158	25.3812	587	338022	274255-40-2			1136.7		Adamantane-2-carbonitrile, 4-(4-nitrophenylsulfonyloxy)-	587	274255-40-2				4,6-Quinolinediamine	551	40107-09-3				((4aS,8S,8aR)-8-Isopropyl-5-methyl-3,4,4a,7,8,8a-hexahydronaphthalen-2-yl)methanol	542	135118-51-3				2,3,4-Trifluorobenzoic acid, tridec-2-ynyl ester	534	0-00-0				Naphthalene, 1,2,3,4-tetrahydro-1,5,7-trimethyl-	532	21693-55-0				(3R,4aS,8aS)-8a-Methyl-5-methylene-3-(prop-1-en-2-yl)-1,2,3,4,4a,5,6,8a-octahydronaphthalene	532	212394-95-1				trans-Calamenene	532	73209-42-4
2,2'-Isopropylidenebis(5-methylfuran)	188	25.4079	485	230547	59212-75-8			1137.2		2,2'-Isopropylidenebis(5-methylfuran)	485	59212-75-8				Pentane,-2,2-bis(2-[5-methylfuryl-])-5-nitro-	477	0-00-0				Plastoquinone 3	473	1168-52-1				1H-Pyrazol-3-amine, 4,5-dihydro-N,N-dimethyl-1-phenyl-	439	0-00-0				5,5'-Ethylenebis(4-phenyl-2-thiazolamine)	438	102077-35-0				Ethyl 3-(6-methoxy-3-methyl-2-benzofuranyl)butyrate	435	10410-25-0				1H,5H-Benzo[ij]quinolizin-8-ol, 2,3,6,7-tetrahydro-	434	41175-50-2
Benzene, 1-methyl-4-(1,2,2-trimethylcyclopentyl)-, (R)-	203	25.4168	621	250635	16982-00-6			1137.4		Benzene, 1-methyl-4-(1,2,2-trimethylcyclopentyl)-, (R)-	621	16982-00-6				Benzene, 1-methyl-4-(1,2,2-trimethylcyclopentyl)-, (R)-	619	16982-00-6				Benzene, 1-methyl-4-(1,2,2-trimethylcyclopentyl)-, (R)-	619	16982-00-6				Benzene, 1-methyl-4-(1,2,2-trimethylcyclopentyl)-, (R)-	613	16982-00-6				Benzene, 1-(1,5-dimethyl-4-hexenyl)-4-methyl-	567	644-30-4				Benzene, 1-(1,5-dimethyl-4-hexenyl)-4-methyl-	567	644-30-4				Benzene, 1-(1,5-dimethyl-4-hexenyl)-4-methyl-	561	644-30-4
Naphthalene, 1,2,3,4-tetrahydro-1,6-dimethyl-4-(1-methylethyl)-, (1S-cis)-	127	25.4434	639	236109	483-77-2			1138.0		Naphthalene, 1,2,3,4-tetrahydro-1,6-dimethyl-4-(1-methylethyl)-, (1S-cis)-	639	483-77-2				Naphthalene, 1,2,3,4-tetrahydro-1,6-dimethyl-4-(1-methylethyl)-, (1S-cis)-	623	483-77-2				Naphthalene, 1,2,3,4-tetrahydro-5,8-dimethyl-1-octyl-	598	55255-58-8				Naphthalene, 1,2,3,4-tetrahydro-1,6-dimethyl-4-(1-methylethyl)-, (1S-cis)-	589	483-77-2				trans-Calamenene	589	73209-42-4				Methyl 3-(1-methyl-1H-benzimidazol-2-yl)propanoate	581	24786-76-3				Naphthalene, 1,2,3,4-tetrahydro-1,6,8-trimethyl-	565	30316-36-0
Aciphyllene	220	25.4612	777	1315953	87745-31-1			1138.3		Aciphyllene	777	87745-31-1				Agarospirol	740	1460-73-7				6S-2,3,8,8-Tetramethyltricyclo[5.2.2.0(1,6)]undec-2-ene	735	137235-48-4				2-Naphthalenemethanol, 1,2,3,4,4a,5,6,7-octahydro-à,à,4a,8-tetramethyl-, (2R-cis)-	732	1209-71-8				2-Isopropenyl-4a,8-dimethyl-1,2,3,4,4a,5,6,8a-octahydronaphthalene	731	0-00-0				2-Naphthalenemethanol, 1,2,3,4,4a,5,6,7-octahydro-à,à,4a,8-tetramethyl-, (2R-cis)-	726	1209-71-8				2-((2S,4aR)-4a,8-Dimethyl-1,2,3,4,4a,5,6,7-octahydronaphthalen-2-yl)propan-2-ol	726	117066-77-0
2,2'-Isopropylidenebis(5-methylfuran)	174	25.4878	612	402556	59212-75-8			1138.8		2,2'-Isopropylidenebis(5-methylfuran)	612	59212-75-8				2,3-Dimethoxy-5-aminocinnamonitrile	605	0-00-0				Thiophene, 2-ethynyl-5-[(trimethylsilyl)ethynyl]-	605	182323-29-1				3,4-Dihydrocoumarin, 4,4,7,8-tetramethyl-	594	40614-36-6				Benzenepropanal, 3-(1,1-dimethylethyl)-à-methyl-	594	62518-65-4				Ethanone, 1-(2,4,5-triethylphenyl)-	593	2715-54-0				4'-tert-Butyl-2',6'-dimethylacetophenone	593	2040-10-0
1H-Indole, 4-(3-methylbutyl)-	68	25.4967	515	1257832	73796-05-1			1139.0		1H-Indole, 4-(3-methylbutyl)-	515	73796-05-1				3-(Phenylamino)cyclohex-2-en-1-one	486	24706-50-1				Naphthalene, 1,4-dibutyl-1,2,3,4-tetrahydro-	480	29138-92-9				L-Tryptophanol	476	526-53-4				Isoindole-1,3(2H)-dione, 3a,4,7,7a-tetrahydro-4,7-epoxy-2-(3-methylphenyl)-	464	331627-21-5				1,2,3,4-Tetrahydro-3-(phenylacetamido)quinoline	461	0-00-0				Indolizine, 5-methyl-	460	1761-19-9
Benzenepropanamide, à-(dimethylamino)-N-[2-methyl-1-[[3,3a,11,12,13,14,15,15a-octahydro-13-(1-methylpropyl)-12,15-dioxo-5,8-ethenopyrrolo[3,2-b][1,5,8]oxadiazacyclotetradecin-1(2H)-yl]carbonyl]butyl]-	104	25.5101	435	889695	38496-02-5			1139.3		Benzenepropanamide, à-(dimethylamino)-N-[2-methyl-1-[[3,3a,11,12,13,14,15,15a-octahydro-13-(1-methylpropyl)-12,15-dioxo-5,8-ethenopyrrolo[3,2-b][1,5,8]oxadiazacyclotetradecin-1(2H)-yl]carbonyl]butyl]-	435	38496-02-5				Bromotrifluoromethane	433	75-63-8				Benzenepropanamide, à-(dimethylamino)-N-[2-methyl-1-[[3,3a,11,12,13,14,15,15a-octahydro-12,15-dioxo-13-(phenylmethyl)-5,8-ethenopyrrolo[3,2-b][1,5,8]oxadiazacyclotetradecin-1(2H)-yl]carbonyl]butyl]-	430	38541-74-1				3-Methylbutyl N-(heptafluorobutyryl)phenylalaninate	425	75742-89-1				3-Hydroxybutanoic acid, 2-(à-butylbenzyl)-	412	129287-80-5				N-[3,5-Dinitropyridin-2-yl]phenylalanine	412	3264-07-1				Bromotrifluoromethane	392	75-63-8
Cyclohexene, 3-(1,5-dimethyl-4-hexenyl)-6-methylene-, [S-(R*,S*)]-	69	25.5411	909	108968326	20307-83-9			1139.9		Cyclohexene, 3-(1,5-dimethyl-4-hexenyl)-6-methylene-, [S-(R*,S*)]-	909	20307-83-9				Cyclohexene, 3-(1,5-dimethyl-4-hexenyl)-6-methylene-, [S-(R*,S*)]-	903	20307-83-9				Cyclohexene, 3-(1,5-dimethyl-4-hexenyl)-6-methylene-, [S-(R*,S*)]-	897	20307-83-9				1H-3a,7-Methanoazulene, octahydro-3,8,8-trimethyl-6-methylene-, [3R-(3à,3aá,7á,8aà)]-	881	546-28-1				(3R,3aR,7R,8aS)-3,8,8-Trimethyl-6-methyleneoctahydro-1H-3a,7-methanoazulene	869	79120-98-2				(1R,5R)-4-Methylene-1-((R)-6-methylhept-5-en-2-yl)bicyclo[3.1.0]hexane, (relative configuration)	862	0-00-0				(1S,5S)-4-Methylene-1-((R)-6-methylhept-5-en-2-yl)bicyclo[3.1.0]hexane	861	58319-04-3
Benzene, 1-(1,5-dimethyl-4-hexenyl)-4-methyl-	132	25.5767	914	69901577	644-30-4			1140.6		Benzene, 1-(1,5-dimethyl-4-hexenyl)-4-methyl-	914	644-30-4				Benzene, 1-(1,5-dimethyl-4-hexenyl)-4-methyl-	901	644-30-4				Benzene, 1-(1,5-dimethyl-4-hexenyl)-4-methyl-	892	644-30-4				Benzene, 1-(1,5-dimethyl-4-hexenyl)-4-methyl-	884	644-30-4				Benzene, 1-methyl-4-(1,2,2-trimethylcyclopentyl)-, (R)-	860	16982-00-6				Benzene, 1-methyl-4-(1,2,2-trimethylcyclopentyl)-, (R)-	858	16982-00-6				Benzene, 1-methyl-4-(1,2,2-trimethylcyclopentyl)-, (R)-	854	16982-00-6
(8R,8aS)-8,8a-Dimethyl-2-(propan-2-ylidene)-1,2,3,7,8,8a-hexahydronaphthalene	169	25.59	479	35532	27840-40-0			1140.9		(8R,8aS)-8,8a-Dimethyl-2-(propan-2-ylidene)-1,2,3,7,8,8a-hexahydronaphthalene	479	27840-40-0				(2R,4aS,5S,8aR)-2-Allyl-5-((Z)-pent-2-en-4-yn-1-yl)decahydroquinoline	464	1159498-69-7				á-Vatirenene	463	0-00-0				Allylamine, N,N-bis(pentafluoropropionyl)-	459	0-00-0				1-(Adamantan-1-yl)pyrazole	459	92234-54-3				2-Furoic acid, 3-methylphenyl ester	453	0-00-0				4a,5-Dimethyl-3-(prop-1-en-2-yl)-1,2,3,4,4a,5,6,7-octahydronaphthalen-1-ol	452	61847-19-6
1-Cyclohexene-1-carboxaldehyde, 4-(1-methylethenyl)-	68	25.63	817	28767390	2111-75-3			1141.7		1-Cyclohexene-1-carboxaldehyde, 4-(1-methylethenyl)-	817	2111-75-3				1-Cyclohexene-1-carboxaldehyde, 4-(1-methylethenyl)-	785	2111-75-3				1-Cyclohexene-1-carboxaldehyde, 4-(1-methylethenyl)-	781	2111-75-3				1-Cyclohexene-1-carboxaldehyde, 4-(1-methylethenyl)-	778	2111-75-3				1-Cyclohexene-1-carboxaldehyde, 4-(1-methylethenyl)-, (S)-	773	18031-40-8				1-Cyclohexene-1-carboxaldehyde, 4-(1-methylethenyl)-, (S)-	717	18031-40-8				Bicyclo[3.3.0]octan-2-one, 7-ethylidene-	705	0-00-0
3a,7-Methano-3aH-cyclopentacyclooctene, decahydro-1,1,7-trimethyl-, [3aS-(3aà,7à,9aá)]-	59	25.6478	527	1038453	469-91-0			1142.0		3a,7-Methano-3aH-cyclopentacyclooctene, decahydro-1,1,7-trimethyl-, [3aS-(3aà,7à,9aá)]-	527	469-91-0				1H-Indene, 2,3,3a,4,7,7a-hexahydro-2,2,4,4,7,7-hexamethyl-, trans-	522	54832-81-4				7,11-Epoxymegastigma-5(6)-en-9-one	514	64243-62-5				9-Cedranone	502	0-00-0				1H-Indene, 2,3,3a,4,7,7a-hexahydro-2,2,4,4,7,7-hexamethyl-	495	61142-60-7				à Isomethyl ionone	495	127-51-5				Spiro[2.5]oct-4-ene, 1-acetyl-1,4,8,8-tetramethyl-	486	0-00-0
2,6,10,14,18-Pentamethyl-2,6,10,14,18-eicosapentaene	220	25.6566	606	2311780	75581-03-2			1142.2		2,6,10,14,18-Pentamethyl-2,6,10,14,18-eicosapentaene	606	75581-03-2				Squalene	603	111-02-4				2H-2a,7-Methanoazuleno[5,6-b]oxirene, octahydro-3,6,6,7a-tetramethyl-	603	29597-36-2				Squalene	603	111-02-4				.psi.,.psi.-Carotene, 7,7',8,8',11,11',12,12',15,15'-decahydro-	601	502-62-5				(1aR,1bS,2aS,5S,5aS,7aS)-2,2,5,7a-Tetramethyldecahydrocyclopenta[2',3']cyclobuta[1',2':3,4]benzo[1,2-b]oxirene	599	104188-24-1				3-Isopropyl-6,7-dimethyltricyclo[4.4.0.0(2,8)]decane-9,10-diol	597	0-00-0
2(Or3)-propionyl-(5H)5-methyl-6,7-dihydrocyclopentapyrazine	144	25.6744	492	350365	95576-06-0			1142.5		2(Or3)-propionyl-(5H)5-methyl-6,7-dihydrocyclopentapyrazine	492	95576-06-0				Berkheyaradulene	482	0-00-0				Himachala-2,4-diene	481	60909-27-5				1,3-Dibutyl-1,1,3,3-tetramethyldisiloxane	480	4619-08-3				4-(2', 4', 4'-trimethyl-yciclo[4.1.0]hept-2'-en-3'-yl)-3-buten-2-one	473	0-00-0				Benzene, 1,2,4-triethyl-	469	877-44-1				4-Ethylbenzoic acid, 3-chloroprop-2-enyl ester	464	0-00-0
(3S,3aS,6R,8aS)-3,7,7-Trimethyl-8-methyleneoctahydro-1H-3a,6-methanoazulene	174	25.6922	669	1668052	18444-94-5			1142.9		(3S,3aS,6R,8aS)-3,7,7-Trimethyl-8-methyleneoctahydro-1H-3a,6-methanoazulene	669	18444-94-5				Aromandendrene	657	489-39-4				Tricyclo[5.4.0.0(2,8)]undec-9-ene, 2,6,6,9-tetramethyl-, (1R,2S,7R,8R)-	648	5989-08-2				Tricyclo[5.4.0.0(2,8)]undec-9-ene, 2,6,6,9-tetramethyl-, (1R,2S,7R,8R)-	647	5989-08-2				10,12-Tricosadiynoic acid, methyl ester	646	0-00-0				Aromandendrene	645	489-39-4				Acetic acid, [6,8,9-trimethyl-4-(3,4-methylenedioxyphenyl)-3-oxabicyclo[3.3.1]non-6-en-1-yl)methyl ester	644	0-00-0
Isolongifolene, 9,10-dehydro-	145	25.7099	783	30006943	0-00-0			1143.2		Isolongifolene, 9,10-dehydro-	783	0-00-0				Eudesma-2,4,11-triene	778	82462-31-5				4a,5-Dimethyl-3-(prop-1-en-2-yl)-1,2,3,4,4a,5,6,7-octahydronaphthalen-1-ol	770	61847-19-6				Benzene, 1-methyl-4-(1,2,2-trimethylcyclopentyl)-, (R)-	762	16982-00-6				(8R,8aS)-8,8a-Dimethyl-2-(propan-2-ylidene)-1,2,3,7,8,8a-hexahydronaphthalene	756	27840-40-0				Isolongifolene, 4,5-dehydro-	741	0-00-0				Neoisolongifolene, 8,9-dehydro-	739	67517-14-0
N-(2-Ethyl-3-hydroxy-6-methyl-4-pyridyl)-1-adamantanecarboxamide	140	25.7322	510	55965	0-00-0			1143.7		N-(2-Ethyl-3-hydroxy-6-methyl-4-pyridyl)-1-adamantanecarboxamide	510	0-00-0				4-Ethylbenzoic acid, allyl ester	500	0-00-0				1-Adamantanecarboxylic acid, 2-adamantyl ester	499	0-00-0				Benzene, 1,1'-(oxydi-2,1-ethanediyl)bis[3-ethyl-	498	55044-09-2				2-(2-Adamantan-1-yl-2-oxo-ethylsulfanyl)-6-methyl-4-trifluoromethyl-nicotinonitrile	497	0-00-0				Dimethylmalonic acid, monochloride, 4-octyl ester	497	0-00-0				3,4-Dimethylbenzamide, N-2-methylpropyl	496	333348-22-4
Azulene, 1,2,3,5,6,7,8,8a-octahydro-1,4-dimethyl-7-(1-methylethenyl)-, [1S-(1à,7à,8aá)]-	144	25.7499	636	459752	3691-11-0			1144.0		Azulene, 1,2,3,5,6,7,8,8a-octahydro-1,4-dimethyl-7-(1-methylethenyl)-, [1S-(1à,7à,8aá)]-	636	3691-11-0				à-Bulnesene	625	0-00-0				Azulene, 1,2,3,5,6,7,8,8a-octahydro-1,4-dimethyl-7-(1-methylethenyl)-, [1S-(1à,7à,8aá)]-	624	3691-11-0				Azulene, 1,2,3,5,6,7,8,8a-octahydro-1,4-dimethyl-7-(1-methylethenyl)-, [1S-(1à,7à,8aá)]-	623	3691-11-0				Cycloheptane, 4-methylene-1-methyl-2-(2-methyl-1-propen-1-yl)-1-vinyl-	621	0-00-0				Bicyclo[4.3.0]nonane, 7-methylene-2,4,4-trimethyl-2-vinyl-	617	0-00-0				2-Isopropenyl-4a,8-dimethyl-1,2,3,4,4a,5,6,8a-octahydronaphthalene	617	0-00-0
Selina-3,7(11)-diene	204	25.7544	785	120427849	6813-21-4			1144.1		Selina-3,7(11)-diene	785	6813-21-4				Selina-3,7(11)-diene	779	6813-21-4				à-Maaliene	777	489-28-1				Selina-3,7(11)-diene	766	6813-21-4				7-epi-a-Eudesmol	762	123123-38-6				(-)-à-Panasinsen	750	56633-28-4				(2S,4aR,8aR)-4a,8-Dimethyl-2-(prop-1-en-2-yl)-1,2,3,4,4a,5,6,8a-octahydronaphthalene	748	123123-37-5
Naphthalene, 1,2,3,4,4a,5,6,8a-octahydro-4a,8-dimethyl-2-(1-methylethenyl)-, [2R-(2à,4aà,8aá)]-	180	25.7633	698	13156	473-13-2			1144.3		Naphthalene, 1,2,3,4,4a,5,6,8a-octahydro-4a,8-dimethyl-2-(1-methylethenyl)-, [2R-(2à,4aà,8aá)]-	698	473-13-2				1-Cycloheptene, 1,4-dimethyl-3-(2-methyl-1-propene-1-yl)-4-vinyl-	696	0-00-0				à-Bulnesene	690	0-00-0				Azulene, 1,2,3,5,6,7,8,8a-octahydro-1,4-dimethyl-7-(1-methylethenyl)-, [1S-(1à,7à,8aá)]-	690	3691-11-0				Cycloheptane, 4-methylene-1-methyl-2-(2-methyl-1-propen-1-yl)-1-vinyl-	689	0-00-0				2,6,10,10-Tetramethylbicyclo[7.2.0]undeca-2,6-diene	688	136296-37-2				Azulene, 1,2,3,5,6,7,8,8a-octahydro-1,4-dimethyl-7-(1-methylethenyl)-, [1S-(1à,7à,8aá)]-	688	3691-11-0
D-Alanine, N-(4-butylbenzoyl)-, pentadecyl ester	61	25.7855	512	1739569	0-00-0			1144.7		D-Alanine, N-(4-butylbenzoyl)-, pentadecyl ester	512	0-00-0				3-Butyl-2-methyl-6,7-dihydro-5H-cyclopenta[b]pyridine-4-amine	508	124790-36-9				l-Alanine, N-(4-butylbenzoyl)-, methyl ester	503	0-00-0				1-Undecanol, acetate	500	1731-81-3				D-Alanine, N-(4-butylbenzoyl)-, dodecyl ester	499	0-00-0				1-Undecanol	497	112-42-5				Bicyclo[4.4.0]dec-1-ene, 2-isopropyl-5-methyl-9-methylene-	491	150320-52-8
2,4,7-Pteridinetriamine, 6-methyl-	191	25.8032	573	3267479	17539-50-3			1145.1		2,4,7-Pteridinetriamine, 6-methyl-	573	17539-50-3				4(1H)-Pteridinone, 2-amino-6,7-dimethyl-	552	611-55-2				1-Penten-3-one, 1-(2,6,6-trimethyl-1-cyclohexen-1-yl)-	551	127-43-5				Anthracene, 9-dodecyltetradecahydro-	537	55401-75-7				2-Amino-4-methyl-6-(2-thienyl)pyrimidine	536	26963-43-9				1-Penten-3-one, 1-(2,6,6-trimethyl-1-cyclohexen-1-yl)-	536	127-43-5				Anthracene, 9-dodecyltetradecahydro-	532	55401-75-7
Dispiro[1,3-dioxolane-2,2'-bicyclo[2.2.1]heptane-3',2''-(1'',3''-dioxolane)], 4',7',7'-trimethyl-	113	25.8166	459	258259	24022-14-8			1145.4		Dispiro[1,3-dioxolane-2,2'-bicyclo[2.2.1]heptane-3',2''-(1'',3''-dioxolane)], 4',7',7'-trimethyl-	459	24022-14-8				But-2-enedioic acid, dimethyl ester	442	23055-10-9				2-Butenedioic acid (Z)-, dimethyl ester	440	624-48-6				1,4-Dioxaspiro[4.5]decane, 7-methyl-	438	935-46-6				2,3-Dimethyl-5,6-dithiabicyclo[2.1.1]hexane, 5,5-dioxide	419	0-00-0				propanedioic acid, 2-methylene-, methyl oxiranylmethyl ester	418	0-00-0				2-Butenedioic acid (Z)-, dimethyl ester	413	624-48-6
aR-Himachalene	171	25.8743	662	5199.9	19419-67-1			1146.5		aR-Himachalene	662	19419-67-1				Benzene, 1-(1-buten-3-yl)-4-pentyl-	634	0-00-0				Isolongifolene, 4,5-dehydro-	623	0-00-0				Eudesma-2,4,11-triene	611	82462-31-5				Bicyclo[4.4.0]dec-6-en-9á-ol, 1,7-dimethyl-4à-isopropenyl-	592	0-00-0				Neoisolongifolene, 8,9-dehydro-	588	67517-14-0				1H-Indene, 5-hexyl-2,3-dihydro-	587	54889-55-3
2-Butenoic acid, 3-methyl-	100	25.8965	759	7993756	541-47-9			1146.9		2-Butenoic acid, 3-methyl-	759	541-47-9				2-Butenoic acid, 2-methyl-, (Z)-	752	565-63-9				2-Butenoic acid, 2-methyl-	733	13201-46-2				2-Butenoic acid, 3-methyl-	715	541-47-9				2-Butenoic acid, 3-methyl-	709	541-47-9				2-Butenoic acid, 2-methyl-	702	13201-46-2				Butanoic acid, 3-bromo-3-methyl-	694	5798-88-9
Methyl oxalate	166	25.9098	416	37190	0-00-0			1147.2		Methyl oxalate	416	0-00-0				Ethanedioic acid, dimethyl ester	399	553-90-2				Ethanedioic acid, dimethyl ester	380	553-90-2				Ethanimidic acid, ethyl ester	376	1000-84-6				Ethanedioic acid, dimethyl ester	370	553-90-2				Ethanedioic acid, dimethyl ester	370	553-90-2				Propanedioic acid, oxo-, dimethyl ester	344	3298-40-6
(9Z,12Z)-Phenethyl octadeca-9,12-dienoate	99	25.9498	585	245235	0-00-0			1148.0		(9Z,12Z)-Phenethyl octadeca-9,12-dienoate	585	0-00-0				Alloaromadendrene oxide-(2)	572	0-00-0				Alloaromadendrene oxide-(1)	572	0-00-0				Aromadendrene oxide-(1)	556	0-00-0				Aromadendrene oxide-(2)	552	0-00-0				1,1,4,7-Tetramethyldecahydro-1H-cyclopropa[e]azulene-4,7-diol	541	1212211-43-2				Longifolenaldehyde	541	19890-84-7
Naphthalene, 1,2,4a,5,6,8a-hexahydro-4,7-dimethyl-1-(1-methylethyl)-,[1R-(1à,4aà,8aà)]-	161	25.9631	914	20820187	17627-24-6			1148.3		Naphthalene, 1,2,4a,5,6,8a-hexahydro-4,7-dimethyl-1-(1-methylethyl)-,[1R-(1à,4aà,8aà)]-	914	17627-24-6				Naphthalene, 1,2,4a,5,6,8a-hexahydro-4,7-dimethyl-1-(1-methylethyl)-, [1S-(1à,4aá,8aà)]-	913	24406-05-1				Naphthalene, 1,2,4a,5,6,8a-hexahydro-4,7-dimethyl-1-(1-methylethyl)-, [1S-(1à,4aá,8aà)]-	910	24406-05-1				à-Muurolene	871	31983-22-9				à-Muurolene	868	10208-80-7				à-Muurolene	857	10208-80-7				Naphthalene, 1,2,4a,5,6,8a-hexahydro-4,7-dimethyl-1-(1-methylethyl)-	851	483-75-0
à-Dehydro-ar-himachalene	170	25.9898	546	56760	78204-62-3			1148.8		à-Dehydro-ar-himachalene	546	78204-62-3				Cadala-1(10),3,8-triene	533	0-00-0				(1R,4S)-4-Isopropyl-1,6-dimethyl-1,2,3,4-tetrahydronaphthalen-1-ol	506	123931-36-2				9-Methoxycalamenene	505	0-00-0				ç-Dehydro-ar-himachalene	484	51766-65-5				Propenoic acid, 3-(1-methyl-2-benzimidazolyl)-	482	30769-96-1				1-Naphthalenecarboxylic acid, 2-methoxy-	471	947-62-6
Unknown 16	179	26.0164	389	158194	467-83-4			1149.3		Dipipanone	389	467-83-4				Niacinamide, TBDMS derivative	344	0-00-0				Acridine	337	260-94-6				L-Tyrosine, 3TMS derivative	333	51220-73-6				1H-pyrazolo[5,1-c]-1,2,4-triazole-1-carboxamide, 6-methyl-3-[3-(4-nitrophenyl)propyl]-	332	0-00-0				4-Butylbenzoic acid, hexadecyl ester	328	0-00-0				4-Butylbenzoic acid, tetradecyl ester	328	0-00-0
Bicyclo[3.1.1]hept-2-ene-2-methanol, 6,6-dimethyl-	79	26.0342	937	192089762	515-00-4			1149.7		Bicyclo[3.1.1]hept-2-ene-2-methanol, 6,6-dimethyl-	937	515-00-4				(-)-Myrtenol	933	19894-97-4				Bicyclo[3.1.1]hept-2-ene-2-methanol, 6,6-dimethyl-	931	515-00-4				Bicyclo[3.1.1]hept-2-ene-2-methanol, 6,6-dimethyl-	919	515-00-4				Bicyclo[3.1.1]hept-2-ene-2-methanol, 6,6-dimethyl-	902	515-00-4				1,4-Cyclohexadiene-1-methanol, 4-(1-methylethyl)-	793	22539-72-6				1,4-Cyclohexadiene-1-methanol, 4-(1-methylethyl)-	782	22539-72-6
Aromadendrene, dehydro-	159	26.0698	863	8577025	0-00-0			1150.4		Aromadendrene, dehydro-	863	0-00-0				(8R,8aS)-8,8a-Dimethyl-2-(propan-2-ylidene)-1,2,3,7,8,8a-hexahydronaphthalene	829	27840-40-0				4a,5-Dimethyl-3-(prop-1-en-2-yl)-1,2,3,4,4a,5,6,7-octahydronaphthalen-1-ol	813	61847-19-6				(E)-2-((8R,8aS)-8,8a-Dimethyl-3,4,6,7,8,8a-hexahydronaphthalen-2(1H)-ylidene)propyl formate	812	352457-47-7				á-Vatirenene	810	0-00-0				Cycloisolongifolene, 8,9-dehydro-	810	0-00-0				4,4-Dimethyl-3-(3-methylbut-3-enylidene)-2-methylenebicyclo[4.1.0]heptane	807	79718-83-5
1,3-Diphenyl-2-(methylamino)propanol	151	26.092	592	36904	0-00-0			1150.8		1,3-Diphenyl-2-(methylamino)propanol	592	0-00-0				1,3-Diphenyl-1-dimethylaminopropane	572	108971-44-4				Thiazol-2-amine, N-(4-dimethylaminobenzyl)-	565	13159-95-0				Benzo[b]cyclobuta[d]thiophene-1,2-dicarboxylic acid, 1,2,2a,7b-tetrahydro-1,2-dimethyl-	560	57156-87-3				Thiepino[3,2-e]isobenzofuran-1,3-dione, 3a,10b-dihydro-3a,10b-dimethyl-	545	55044-57-0				4-(Dimethylamino)phenethyl alcohol	525	50438-75-0				Alanine, N-(4-methylphenyl)-, methyl ester	523	0-00-0
Naphthalene, decahydro-4a-methyl-1-methylene-7-(1-methylethenyl)-, [4aR-(4aà,7à,8aá)]-	138	26.1408	556	2178861	17066-67-0			1151.8		Naphthalene, decahydro-4a-methyl-1-methylene-7-(1-methylethenyl)-, [4aR-(4aà,7à,8aá)]-	556	17066-67-0				1,2,4,8-Tetramethylbicyclo[6.3.0]undeca-2,4-diene	552	137235-51-9				2-Isopropenyl-4a,8-dimethyl-1,2,3,4,4a,5,6,8a-octahydronaphthalene	552	0-00-0				Naphthalene, decahydro-4a-methyl-1-methylene-7-(1-methylethenyl)-, [4aR-(4aà,7à,8aá)]-	552	17066-67-0				1,4-Methano-1H-indene, octahydro-1,7a-dimethyl-4-(1-methylethenyl)-, [1S-(1à,3aá,4à,7aá)]-	551	87064-18-4				(1S,4aR,7R)-1,4a-Dimethyl-7-(prop-1-en-2-yl)-1,2,3,4,4a,5,6,7-octahydronaphthalene	550	52026-55-8				1,4-Dimethyl-8-isopropylidenetricyclo[5.3.0.0(4,10)]decane	550	0-00-0
2-((2R,4aR,8aS)-4a-Methyl-8-methylenedecahydronaphthalen-2-yl)prop-2-en-1-ol	166	26.1497	538	320992	515-20-8			1152.0		2-((2R,4aR,8aS)-4a-Methyl-8-methylenedecahydronaphthalen-2-yl)prop-2-en-1-ol	538	515-20-8				à-Santalol	527	115-71-9				á-Santanol acetate	524	0-00-0				à-Santalol	523	115-71-9				ç-HIMACHALENE	523	0-00-0				á-Santalol	514	77-42-9				Santalol, cis,à-	507	19903-72-1
5-Isopropyl-1H-1,2,4-triazol-3-amine	126	26.1808	609	938212	22882-41-3			1152.6		5-Isopropyl-1H-1,2,4-triazol-3-amine	609	22882-41-3				1,3-Cyclopentanedione, 2,4-dimethyl-	608	34598-80-6				2-Pyrazoline, 1-isopropyl-3-methyl-	604	22581-48-2				1-Heptene, 2-isohexyl-6-methyl-	601	33717-93-0				Cycloheptanone, 3-butyl-	597	0-00-0				Cyclohexanone, 3,5-dimethyl-	596	2320-30-1				Cyclohexane, 1,2,4-trimethyl-	592	2234-75-5
Dodecanoic acid, methyl ester	171	26.1941	928	1497764	111-82-0			1152.9		Dodecanoic acid, methyl ester	928	111-82-0				Dodecanoic acid, methyl ester	892	111-82-0				Dodecanoic acid, methyl ester	889	111-82-0				Dodecanoic acid, methyl ester	887	111-82-0				Undecanoic acid, 10-methyl-, methyl ester	861	5129-56-6				Undecanoic acid, 10-methyl-, methyl ester	833	5129-56-6				Dodecanoic acid, 2-methyl-	791	2874-74-0
Carbonic acid, octadecyl vinyl ester	155	26.2075	547	16845	0-00-0			1153.1		Carbonic acid, octadecyl vinyl ester	547	0-00-0				Carbonic acid, eicosyl vinyl ester	546	0-00-0				1-Decanol, 2-hexyl-	543	2425-77-6				Eicosyl octyl ether	541	0-00-0				Nonyl tetradecyl ether	537	0-00-0				Carbonic acid, tetradecyl vinyl ester	536	0-00-0				Carbonic acid, 2-ethylhexyl tridecyl ester	535	0-00-0
Bicyclo[4.4.0]dec-6-en-9á-ol, 1,7-dimethyl-4à-isopropenyl-	202	26.2208	610	525760	0-00-0			1153.4		Bicyclo[4.4.0]dec-6-en-9á-ol, 1,7-dimethyl-4à-isopropenyl-	610	0-00-0				4a,5-Dimethyl-3-(prop-1-en-2-yl)-1,2,3,4,4a,5,6,7-octahydronaphthalen-1-ol	574	61847-19-6				3,5,11-Eudesmatriene	573	193615-07-5				6-Methyl-2-(4-methylcyclohex-3-en-1-yl)hepta-1,5-dien-4-ol	567	38142-56-2				Cedren-13-ol, 8-	567	18319-35-2				(E)-Valerenyl isovalerate	567	101527-75-7				(E)-2-((8R,8aS)-8,8a-Dimethyl-3,4,6,7,8,8a-hexahydronaphthalen-2(1H)-ylidene)propan-1-ol	558	22387-74-2
1H-Cycloprop[e]azulen-7-ol, decahydro-1,1,7-trimethyl-4-methylene-, [1ar-(1aà,4aà,7á,7aá,7bà)]-	147	26.2474	585	910270	6750-60-3			1153.9		1H-Cycloprop[e]azulen-7-ol, decahydro-1,1,7-trimethyl-4-methylene-, [1ar-(1aà,4aà,7á,7aá,7bà)]-	585	6750-60-3				(1aR,3aR,4R,7R,8aS)-1a,4,9,9-Tetramethyloctahydro-3a,7-methanoazuleno[1,8a-b]oxirene	572	25570-94-9				1H-Cycloprop[e]azulen-7-ol, decahydro-1,1,7-trimethyl-4-methylene-, [1ar-(1aà,4aà,7á,7aá,7bà)]-	571	6750-60-3				(-)-Spathulenol	565	77171-55-2				Isospathulenol	560	88395-46-4				2-Cyclohexene-1-carboxaldehyde, 2,6-dimethyl-6-(4-methyl-3-pentenyl)-	544	56772-07-7				(1R,3aR,5aR,9aS)-1,4,4,7-Tetramethyl-1,2,3,3a,4,5a,8,9-octahydrocyclopenta[c]benzofuran	530	104188-25-2
3,3-Diacetyl-2,3,4,5-tetrahydro-2-oxofuran	61	26.2741	541	175838	0-00-0			1154.4		3,3-Diacetyl-2,3,4,5-tetrahydro-2-oxofuran	541	0-00-0				4-Methyl-6-propyloxyhexahydropyrimidin-2-thione	526	0-00-0				4-Ethoxy-6-methylhexahydropyrimidin-2-thione	509	97482-00-3				Acetic acid, 4-methyl-3-oxopent-1-enyl ester	505	0-00-0				2,4(3H,5H)-Furandione, 5-hexyl-5-methyl-	504	54852-79-8				6-Butyloxy-4-methylhexahydropyrimidin-2-thione	503	0-00-0				5-Ethyl-2,4-nonandione	487	0-00-0
Acetic acid, 2-oxa-7-thia-tricyclo[4.3.1.0(3,8)]dec-10-yl ester	98	26.283	548	553210	0-00-0			1154.6		Acetic acid, 2-oxa-7-thia-tricyclo[4.3.1.0(3,8)]dec-10-yl ester	548	0-00-0				Bicyclo[2.2.1]heptan-2-ol, 7,7-dimethyl-, acetate	546	62555-02-6				5-Hydroxy-2,2-dimethyl-5,6-bis-(2-oxopropyl)-cyclohexanone	527	71596-92-4				9-Oxabicyclo[6.1.0]nonane, 1-methyl-, cis-	526	52954-47-9				5,8-Decadien-2-one, 5,9-dimethyl-, (E)-	518	130876-99-2				Acetic acid, 1-methyl-4-oxo-bicyclo[3.1.0]hex-6-ylmethyl ester	514	0-00-0				9-Octadecenoic acid (Z)-, phenylmethyl ester	513	55130-16-0
Acetic acid, 2-phenylethyl ester	104	26.2963	808	11271624	103-45-7			1154.9		Acetic acid, 2-phenylethyl ester	808	103-45-7				Acetic acid, 2-phenylethyl ester	807	103-45-7				á-Phenylethyl butyrate	784	103-52-6				á-Phenylethyl butyrate	783	103-52-6				Acetic acid, chloro-, 2-phenylethyl ester	783	7476-91-7				Acetic acid, 2-phenylethyl ester	782	103-45-7				Benzenemethanol, 2-methyl-, acetate	775	17373-93-2
Cycloisolongifolene, 8,9-dehydro-	158	26.3141	618	255557	0-00-0			1155.2		Cycloisolongifolene, 8,9-dehydro-	618	0-00-0				Aristol-1(10)-en-9-yl isovalerate	568	0-00-0				1,1,7,7a-Tetramethyl-1a,2,6,7,7a,7b-hexahydro-1H-cyclopropa[a]naphthalene	562	154098-14-3				1H-Cyclopropa[a]naphthalene, 1a,2,6,7,7a,7b-hexahydro-1,1,7,7a-tetramethyl-, [1aR-(1aà,7à,7aà,7bà)]-	561	34143-96-9				(8R,8aS)-8,8a-Dimethyl-2-(propan-2-ylidene)-1,2,3,7,8,8a-hexahydronaphthalene	560	27840-40-0				á-Vatirenene	556	0-00-0				cis-à-Copaene-8-ol	549	58569-25-8
2-Nonanone, 3-(hydroxymethyl)-	58	26.3229	503	1028769	67801-33-6			1155.4		2-Nonanone, 3-(hydroxymethyl)-	503	67801-33-6				Indan, 1-methyl-3-nonyl-	494	29138-85-0				Propoxyphene	483	469-62-5				Naphthalene, 1,2,3,4-tetrahydro-1-nonyl-	478	33425-49-9				1H-Indene, 2,3-dihydro-1-methyl-3-octyl-	469	29138-84-9				Propoxyphene	463	469-62-5				Octan-1-one, 1-(1,2,3,4,4a,9b-hexahydro-2,8-dimethyl-5-pyrido[4,3-b]indolyl)-	462	0-00-0
Unknown 17	163	26.3452	394	30540	0-00-0			1155.9		Phthalic acid, methyl non-5-yn-3-yl ester	394	0-00-0				Carbofuran 3-keto	392	16709-30-1				Adipic acid, 2-(1-adamantyl)ethyl ethyl ester	386	0-00-0				3(2H)-Benzofuranone, 7-hydroxy-2,2-dimethyl-	384	17781-16-7				3(2H)-Benzofuranone, 7-hydroxy-2,2-dimethyl-	382	17781-16-7				3-pyridinecarbonitrile, 2-amino-1,6-dihydro-1,4-dimethyl-6-oxo-	380	0-00-0				9-Borabicyclo[3.3.1]nonane, 9-[1-(1-adamantanyl)ethyl]oxy-	379	0-00-0
5-[(1-Ethyl-1H-pyrazol-4-yl)methyl]-4-hydroxy-3-methyl-1,3-thiazolidine-2-thione	152	26.3585	479	560389	0-00-0			1156.1		5-[(1-Ethyl-1H-pyrazol-4-yl)methyl]-4-hydroxy-3-methyl-1,3-thiazolidine-2-thione	479	0-00-0				Xanthine	460	69-89-6				Spiro[5.5]undecane	455	180-43-8				2,6,6-Trimethyl-2-cyclohexene-1,4-dione	451	1125-21-9				2-Furanmethanamine, N-(2-furanylmethyl)-	448	18240-50-1				3,5-Dimethyl-1-butylpyrazole	447	2655-37-0				Pumiliotoxin C (195a)	441	27766-71-8
Octanoic acid, hexyl ester	127	26.3896	688	239248	1117-55-1			1156.7		Octanoic acid, hexyl ester	688	1117-55-1				Heptyl caprylate	662	4265-97-8				Octanoic acid, hexyl ester	660	1117-55-1				Octanoic acid, hexadecyl ester	652	29710-31-4				Heptyl caprylate	651	4265-97-8				Heptyl caprylate	644	4265-97-8				Octanoic acid, heptadecyl ester	643	42231-43-6
(4R,4aR)-4,4a-Dimethyl-6-(prop-1-en-2-yl)-1,2,3,4,4a,7-hexahydronaphthalene	187	26.4118	807	1178781	28908-26-1			1157.2		(4R,4aR)-4,4a-Dimethyl-6-(prop-1-en-2-yl)-1,2,3,4,4a,7-hexahydronaphthalene	807	28908-26-1				(E)-Valerenyl isovalerate	750	101527-75-7				(E)-2-((8R,8aS)-8,8a-Dimethyl-3,4,6,7,8,8a-hexahydronaphthalen-2(1H)-ylidene)propyl formate	734	352457-47-7				aR-Himachalene	725	19419-67-1				trans-Valerenyl acetate	720	101527-74-6				3,5,11-Eudesmatriene	698	193615-07-5				Silphiperfola-4,7(14)-diene	692	210637-49-3
1H-Indene, 1-hexadecyl-2,3-dihydro-	112	26.4296	426	43641	55334-29-7			1157.5		1H-Indene, 1-hexadecyl-2,3-dihydro-	426	55334-29-7				Benzene, 2-(1-decylundecyl)-1,4-dimethyl-	400	55373-91-6				aR-Turmerone	383	532-65-0				Carbon Tetrachloride	371	56-23-5				5,8,13,13a-Tetrahydro-6H-isoquino[3,2-a]isoquinolin-13-ol	364	149539-06-0				2,4,4,6-Tetramethyl-6-phenylheptane	361	0-00-0				Trichloronitromethane	358	76-06-2
1-Phenyl-1H-pyrazol-3-amine	185	26.4518	628	2415.0	1128-56-9			1158.0		1-Phenyl-1H-pyrazol-3-amine	628	1128-56-9				1,8-Naphthyridin-2-amine, 5-methyl-	604	1568-92-9				5-Amino-1-phenylpyrazole	601	826-85-7				2-Cyclobuten-1-one, 3-(phenylamino)-	559	38425-49-9				1H-1,2,3-Triazole, 4-(4-methylphenyl)-	554	5301-96-2				2,3,4-Trifluorobenzoic acid, 2-formyl-4,6-dichlorophenyl ester	551	0-00-0				1-Methyl-3-formylindole	551	19012-03-4
Thiophene, 2-ethynyl-5-[(trimethylsilyl)ethynyl]-	204	26.4695	549	198547	182323-29-1			1158.3		Thiophene, 2-ethynyl-5-[(trimethylsilyl)ethynyl]-	549	182323-29-1				2H-Cyclopentacyclooctene, 4,5,6,7,8,9-hexahydro-1,2,2,3-tetramethyl-	511	0-00-0				2-Naphthalenemethanol, 1,2,3,4,4a,5,6,7-octahydro-à,à,4a,8-tetramethyl-, (2R-cis)-	501	1209-71-8				2-((2S,4aR)-4a,8-Dimethyl-1,2,3,4,4a,5,6,7-octahydronaphthalen-2-yl)propan-2-ol	495	117066-77-0				(1S,4aS,7R,8aS)-1,4a-Dimethyl-7-(prop-1-en-2-yl)decahydronaphthalen-1-ol	493	6168-59-8				1-Naphthalenol, decahydro-1,4a-dimethyl-7-(1-methylethylidene)-, [1R-(1à,4aá,8aà)]-	483	473-04-1				5-Amino-1-(2-fluoro-phenyl)-1H-pyrazole-4-carboxylic acid (3-trifluoromethyl-phenyl)-amide	476	0-00-0
2-Cyclohexen-1-one, 3-methyl-6-(1-methylethylidene)-	150	26.4873	688	874735	491-09-8			1158.7		2-Cyclohexen-1-one, 3-methyl-6-(1-methylethylidene)-	688	491-09-8				2-Cyclohexen-1-one, 3-methyl-6-(1-methylethylidene)-	681	491-09-8				5-Isopropenyl-2-methylcyclopent-1-enecarboxaldehyde	677	0-00-0				2,5-Cyclohexadien-1-one, 4-ethyl-3,4-dimethyl-	666	17429-35-5				2-Cyclohexen-1-one, 2-(2-methyl-2-propenyl)-	661	18926-98-2				Bicyclo[3.1.1]hept-3-en-2-one, 4,6,6-trimethyl-, (1S)-	656	1196-01-6				4-Methyleneisophorone	647	20548-00-9
Caryophyllene oxide	106	26.514	755	3420854	1139-30-6			1159.2		Caryophyllene oxide	755	1139-30-6				Caryophyllene oxide	750	1139-30-6				1,1,4,7-Tetramethyldecahydro-1H-cyclopropa[e]azulene-4,7-diol	749	1212211-43-2				7-Hydroxyfarnesen	744	0-00-0				(-)-Spathulenol	738	77171-55-2				Isoaromadendrene epoxide	735	0-00-0				2-((2R,4aR,8aS)-4a-Methyl-8-methylenedecahydronaphthalen-2-yl)prop-2-en-1-ol	730	515-20-8
cis-5-Dodecenoic acid, methyl ester	180	26.5273	795	394784	0-00-0			1159.5		cis-5-Dodecenoic acid, methyl ester	795	0-00-0				Cyclopropanenonanoic acid, methyl ester	740	10152-60-0				Cyclopropanenonanoic acid, methyl ester	681	10152-60-0				Cycloundecanecarboxylic acid, methyl ester	679	3667-69-4				9-Octadecenoic acid (Z)-, methyl ester	678	112-62-9				(Z)-Methyl hexadec-11-enoate	667	822-05-9				7-Hexadecenoic acid, methyl ester, (Z)-	655	56875-67-3
Decanamide, n-pentyl-	173	26.5495	612	1150292	64891-15-2			1159.9		Decanamide, n-pentyl-	612	64891-15-2				Butyl caprate	608	30673-36-0				2,9-Heptadecadiene-4,6-diyn-8-ol, (Z,E)-	607	50816-77-8				1-Ethoxy-1-n-hexyloxy-1-silacyclopentane	603	0-00-0				(8R,8aS)-8,8a-Dimethyl-2-(propan-2-ylidene)-1,2,3,7,8,8a-hexahydronaphthalene	602	27840-40-0				á-Vatirenene	601	0-00-0				Naphthalene, 6-(1-ethylpropyl)-1,2,3,4-tetrahydro-	598	54889-56-4
1H-Pyrrolo[2,3-b]pyridine, 2-(1-methylethyl)-	218	26.6072	604	18156	27257-18-7			1161.1		1H-Pyrrolo[2,3-b]pyridine, 2-(1-methylethyl)-	604	27257-18-7				Naphthalene, 6-ethyl-1,2,3,4-tetrahydro-	548	22531-20-0				Naphthalene, 5-ethyl-1,2,3,4-tetrahydro-	544	42775-75-7				1H-Inden-1-one, 2,3-dihydro-4,7-dimethyl-	542	5037-60-5				Naphthalene, 5-ethyl-1,2,3,4-tetrahydro-	541	42775-75-7				1H-Inden-1-one, 2,3-dihydro-4,7-dimethyl-	538	5037-60-5				FENAZAQUIN	537	120928-09-8
2,3-Dimethoxy-5-aminocinnamonitrile	189	26.6206	629	3040549	0-00-0			1161.3		2,3-Dimethoxy-5-aminocinnamonitrile	629	0-00-0				Naphthalene, 1,2,4a,5,8,8a-hexahydro-4,7-dimethyl-1-(1-methylethyl)-, (1à,4aá,8aà)-(ñ)-	626	5951-61-1				2H-1-Benzopyran-2-one, 3-acetyl-7-hydroxy-	625	0-00-0				Benzene, 1,3,5-tris(1-methylethyl)-	624	717-74-8				Naphthalene, 2,3,4,4a,5,6-hexahydro-1,4a-dimethyl-7-(1-methylethyl)-	618	473-14-3				Panaginsene	605	871660-96-7				ë-Selinene	604	28624-23-9
Naphthalene, 1,2,4a,5,8,8a-hexahydro-4,7-dimethyl-1-(1-methylethyl)-, (1à,4aá,8aà)-(ñ)-	125	26.6383	665	193105	5951-61-1			1161.7		Naphthalene, 1,2,4a,5,8,8a-hexahydro-4,7-dimethyl-1-(1-methylethyl)-, (1à,4aá,8aà)-(ñ)-	665	5951-61-1				3H-3a,7-Methanoazulene, 2,4,5,6,7,8-hexahydro-1,4,9,9-tetramethyl-, [3aR-(3aà,4á,7à)]-	647	2387-78-2				1H-Cyclopropa[a]naphthalene, 1a,2,3,3a,4,5,6,7b-octahydro-1,1,3a,7-tetramethyl-, [1aR-(1aà,3aà,7bà)]-	646	489-29-2				ë-Selinene	644	28624-23-9				Naphthalene, 2,3,4,4a,5,6-hexahydro-1,4a-dimethyl-7-(1-methylethyl)-	642	473-14-3				1H-Cyclopropa[a]naphthalene, 1a,2,3,3a,4,5,6,7b-octahydro-1,1,3a,7-tetramethyl-, [1aR-(1aà,3aà,7bà)]-	637	489-29-2				4-(2', 4', 4'-trimethyl-yciclo[4.1.0]hept-2'-en-3'-yl)-3-buten-2-one	634	0-00-0
Quinoline, decahydro-	54	26.6561	493	207165	2051-28-7			1162.0		Quinoline, decahydro-	493	2051-28-7				Ethyl 5-methyl-3-isoxazolepropanoate	490	0-00-0				1-Cyclopentylpyrrolidine	485	18707-33-0				Propyl 5-methyl-3-isoxazolepropanoate	476	0-00-0				9-Aza-1-methylbicyclo[3.3.1]nonan-3-ol	473	2038-40-6				Gephyrotoxin 235b'	469	120030-10-6				Gephyrotoxin 235b'	464	120030-10-6
2-Azidomethyl-1,3,3-trimethyl-cyclohexene	220	26.6783	522	17613	90073-44-2			1162.5		2-Azidomethyl-1,3,3-trimethyl-cyclohexene	522	90073-44-2				Hexanoic acid, 3,7-dimethyl-2,6-octadienyl ester, (E)-	508	10032-02-7				Butanoic acid, 3-methyl-, 1,7,7-trimethylbicyclo[2.2.1]hept-2-yl ester, exo-	500	7779-73-9				Isobornyl propionate	495	2756-56-1				Butanoic acid, 3,7-dimethyl-2,6-octadienyl ester, (E)-	494	106-29-6				Geranyl isovalerate	493	109-20-6				(Z)-18-Octadec-9-enolide	488	80060-76-0
1,5-Cyclodecadiene, 1,5-dimethyl-8-(1-methylethenyl)-, [S-(Z,E)]-	80	26.705	698	360060	75023-40-4			1163.0		1,5-Cyclodecadiene, 1,5-dimethyl-8-(1-methylethenyl)-, [S-(Z,E)]-	698	75023-40-4				Naphthalene, decahydro-4a-methyl-1-methylene-7-(1-methylethenyl)-, [4aR-(4aà,7à,8aá)]-	689	17066-67-0				1,2,4-Metheno-1H-indene, octahydro-1,7a-dimethyl-5-(1-methylethyl)-, [1S-(1à,2à,3aá,4à,5à,7aá,8S*)]-	688	22469-52-9				Naphthalene, decahydro-4a-methyl-1-methylene-7-(1-methylethenyl)-, [4aR-(4aà,7à,8aá)]-	683	17066-67-0				Naphthalene, decahydro-4a-methyl-1-methylene-7-(1-methylethenyl)-, [4aR-(4aà,7à,8aá)]-	681	17066-67-0				(1S,2E,6E,10R)-3,7,11,11-Tetramethylbicyclo[8.1.0]undeca-2,6-diene	681	24703-35-3				Naphthalene, decahydro-4a-methyl-1-methylene-7-(1-methylethenyl)-, [4aR-(4aà,7à,8aá)]-	678	17066-67-0
Naphthalene, 1,2,3,4-tetrahydro-1,6-dimethyl-4-(1-methylethyl)-, (1S-cis)-	87	26.7183	856	54045	483-77-2			1163.3		Naphthalene, 1,2,3,4-tetrahydro-1,6-dimethyl-4-(1-methylethyl)-, (1S-cis)-	856	483-77-2				Naphthalene, 1,2,3,4-tetrahydro-1,6-dimethyl-4-(1-methylethyl)-, (1S-cis)-	837	483-77-2				trans-Calamenene	837	73209-42-4				1,2-Benzenediol, o-(2,3,4-trifluorobenzoyl)-o'-(2,2,3,3,4,4,4-heptafluorobutyryl)-	823	0-00-0				2,3,4-Trifluorobenzoic acid, 2-fluorophenyl ester	822	0-00-0				2,3,4-Trifluorobenzoic acid, tridec-2-ynyl ester	820	0-00-0				cis-Calamenene	816	72937-55-4
2,4,6-Trifluorobenzoyl chloride	168	26.7405	700	67465	79538-29-7			1163.7		2,4,6-Trifluorobenzoyl chloride	700	79538-29-7				Naphthalene, 1,2,3,4-tetrahydro-1,6-dimethyl-4-(1-methylethyl)-, (1S-cis)-	664	483-77-2				2(1H)-Quinolinone, 1-methyl-	614	606-43-9				Silane, trimethyl(phenylethynyl)-	567	2170-06-1				Naphthalene, 1,2,3,4-tetrahydro-1,6-dimethyl-4-(1-methylethyl)-, (1S-cis)-	566	483-77-2				8-Quinolinol, 2-methyl-	549	826-81-3				2,3,4-Trifluorobenzoic acid, ethyl ester	534	351354-50-2
cis-Calamenene	202	26.7849	825	40941054	72937-55-4			1164.6		cis-Calamenene	825	72937-55-4				Naphthalene, 1,2,3,4-tetrahydro-1,6-dimethyl-4-(1-methylethyl)-, (1S-cis)-	797	483-77-2				trans-Calamenene	788	73209-42-4				Naphthalene, 1,2,3,4-tetrahydro-1,6-dimethyl-4-(1-methylethyl)-, (1S-cis)-	785	483-77-2				trans-Calamenene	785	73209-42-4				4-isopropyl-1,6-dimethyl-1,2,3,4-tetrahydronaphthalene	756	0-00-0				1,1,7,7a-Tetramethyl-1a,2,6,7,7a,7b-hexahydro-1H-cyclopropa[a]naphthalene	734	154098-14-3
1,2-Benzenediol, o-(2,3,4-trifluorobenzoyl)-o'-(2,2,3,3,4,4,4-heptafluorobutyryl)-	150	26.8071	804	1178471	0-00-0			1165.0		1,2-Benzenediol, o-(2,3,4-trifluorobenzoyl)-o'-(2,2,3,3,4,4,4-heptafluorobutyryl)-	804	0-00-0				2,3,4-Trifluorobenzoic acid, tridec-2-ynyl ester	798	0-00-0				2,3,4-Trifluorobenzoic acid, 2-fluorophenyl ester	788	0-00-0				2,3,4-Trifluorobenzoic acid, 4-nitrophenyl ester	784	0-00-0				2,3,4-Trifluorobenzoic acid, pent-2-en-4-ynyl ester	774	0-00-0				2,3,4-Trifluorobenzoic acid, 4-cyanophenyl ester	767	0-00-0				2,3,4-Trifluorobenzoic acid, 2,4,6-trichlorophenyl ester	754	0-00-0
3,4-Methylenedioxy-N-benzylcathinone	192	26.8205	594	16703	0-00-0			1165.3		3,4-Methylenedioxy-N-benzylcathinone	594	0-00-0				(Z)-1-Methylsulfinyl-2-phenylethene	593	53165-40-5				N-Methyl-o-toluamide	564	2170-09-4				Benzenamine, 2,6-diethyl-	551	579-66-8				2-Isopropyl-6-methylaniline	542	5266-85-3				Ethanone, 1-(2-methylphenyl)-	541	577-16-2				2-Isopropyl-6-methylaniline	537	5266-85-3
(2R,4aS,5S,8aR)-2-Allyl-5-((Z)-pent-2-en-4-yn-1-yl)decahydroquinoline	158	26.8471	575	273558	1159498-69-7			1165.8		(2R,4aS,5S,8aR)-2-Allyl-5-((Z)-pent-2-en-4-yn-1-yl)decahydroquinoline	575	1159498-69-7				L-Tryptophan, N(1)-(trimethylsilyl)-, trimethylsilyl ester	571	61445-27-0				Phenol, 2-(6-hydrazino-3-pyridazinyl)-	567	0-00-0				4-Benzyl-1-(1-methyl-2-[(trimethylsilyl)oxy]-2-{4-[(trimethylsilyl)oxy]phenyl}ethyl)piperidine	559	0-00-0				(2S,4aS,5R,8aS)-2-Allyl-5-((Z)-pent-2-en-4-yn-1-yl)decahydroquinoline	550	67217-82-7				Di-1H-pyrrol-1-yl-isopropenylsilane	549	0-00-0				l-Leucine, N-methyl-N-(2-methoxyethoxycarbonyl)-, tetradecyl ester	515	0-00-0
2-Cyclohexen-1-ol, 2-methyl-5-(1-methylethenyl)-, cis-	109	26.8693	854	64426972	1197-06-4			1166.3		2-Cyclohexen-1-ol, 2-methyl-5-(1-methylethenyl)-, cis-	854	1197-06-4				trans-Carveol	802	1197-07-5				trans-Carveol	800	1197-07-5				Carveol	765	99-48-9				trans-Verbenol	760	1820-09-3				2-Cyclohexen-1-ol, 2-methyl-5-(1-methylethenyl)-, cis-	754	1197-06-4				trans-3(10)-Caren-2-ol	747	0-00-0
1,1'-Bicyclohexyl, 4-(methoxymethyl)-4'-propyl-	220	26.8871	623	963536	88416-84-6			1166.6		1,1'-Bicyclohexyl, 4-(methoxymethyl)-4'-propyl-	623	88416-84-6				9-Cedranone	606	0-00-0				2H-2a,7-Methanoazuleno[5,6-b]oxirene, octahydro-3,6,6,7a-tetramethyl-	590	29597-36-2				Cedranoxide, 8,14-	580	18319-31-8				Squalene	577	111-02-4				2H-2,4a-Methanonaphthalen-8(5H)-one, 1,3,4,6,7,8a-hexahydro-1,1,5,5-tetramethyl-	570	23787-90-8				Aristolene epoxide	568	0-00-0
Methyl 3-(1-methyl-1H-benzimidazol-2-yl)propanoate	171	26.9226	501	6137.9	24786-76-3			1167.3		Methyl 3-(1-methyl-1H-benzimidazol-2-yl)propanoate	501	24786-76-3				Naphthalene, 1,2,3,4-tetrahydro-1,6-dimethyl-4-(1-methylethyl)-, (1S-cis)-	464	483-77-2				trans-Calamenene	457	73209-42-4				2,5-Dimethoxybenzenesulfonyl chloride	456	1483-28-9				Benzamide, 3-chloro-2-fluoro-N-(3-chloro-2-fluorobenzoyl)-N-hexyl-	440	0-00-0				8-Quinolinol, 2-butyl-	438	29210-65-9				Cadala-1(10),3,8-triene	428	0-00-0
Cycloisolongifolene, 8,9-dehydro-	143	26.9359	580	649032	0-00-0			1167.6		Cycloisolongifolene, 8,9-dehydro-	580	0-00-0				Isolongifolene, 9,10-dehydro-	561	0-00-0				(8R,8aS)-8,8a-Dimethyl-2-(propan-2-ylidene)-1,2,3,7,8,8a-hexahydronaphthalene	557	27840-40-0				Bicyclo[4.4.0]dec-6-en-9á-ol, 1,7-dimethyl-4à-isopropenyl-	556	0-00-0				Aromadendrene, dehydro-	555	0-00-0				á-Vatirenene	552	0-00-0				1H-Cyclopropa[a]naphthalene, 1a,2,6,7,7a,7b-hexahydro-1,1,7,7a-tetramethyl-, [1aR-(1aà,7à,7aà,7bà)]-	551	34143-96-9
Hexanoic acid	100	26.9448	956	906174	142-62-1			1167.8		Hexanoic acid	956	142-62-1				Hexanoic acid	949	142-62-1				Hexanoic acid	916	142-62-1				Hexanoic acid	913	142-62-1				Pentanoic acid	816	109-52-4				Pentanoic acid	815	109-52-4				Pentanoic acid	803	109-52-4
Hexanoic acid	141	26.9582	946	910711	142-62-1			1168.0		Hexanoic acid	946	142-62-1				Hexanoic acid	930	142-62-1				Hexanoic acid	899	142-62-1				Hexanoic acid	890	142-62-1				Heptanoic acid	822	111-14-8				Pentanoic acid	805	109-52-4				Pentanoic acid	805	109-52-4
Heptasiloxane, hexadecamethyl-	281	26.9759	829	120258	541-01-5			1168.4		Heptasiloxane, hexadecamethyl-	829	541-01-5				Heptasiloxane, hexadecamethyl-	742	541-01-5				Heptasiloxane, 1,1,3,3,5,5,7,7,9,9,11,11,13,13-tetradecamethyl-	669	19095-23-9				Cyclooctasiloxane, hexadecamethyl-	648	556-68-3				Octasiloxane, 1,1,3,3,5,5,7,7,9,9,11,11,13,13,15,15-hexadecamethyl-	647	19095-24-0				Hexasiloxane, tetradecamethyl-	646	107-52-8				Cyclononasiloxane, octadecamethyl-	640	556-71-8
1,2,3,4-Tetrahydroisoquinoline, 1-[3-hydroxybenzyl]-6-methoxy-	185	26.9848	543	878.60	0-00-0			1168.6		1,2,3,4-Tetrahydroisoquinoline, 1-[3-hydroxybenzyl]-6-methoxy-	543	0-00-0				Imidazolidine, 2-(4-methoxyphenyl)-1,3-dimethyl-	505	23229-39-2				7-Amino-3-methyl-3,4-dihydro-1H-benzo[e][1,4]diazepine-2,5-dione	500	0-00-0				Benzenamine, N,N-dibutyl-	484	613-29-6				1-Methyladenosine, N, O, O', O''-tetra(methyl)	481	0-00-0				[1-Dimethylaminomethyl)-2-formylcyclopentadienyl]manganesetricarbonyl	479	70614-50-5				1-Cyclohexyl-3-(4,6-dimethyl-1H-pyrazolo[3,4-b]pyridin-3-yl)-urea	465	312530-42-0
1,1,4,7-Tetramethyldecahydro-1H-cyclopropa[e]azulene-4,7-diol	147	26.9937	652	5082558	1212211-43-2			1168.7		1,1,4,7-Tetramethyldecahydro-1H-cyclopropa[e]azulene-4,7-diol	652	1212211-43-2				(-)-Spathulenol	650	77171-55-2				1H-Cycloprop[e]azulen-7-ol, decahydro-1,1,7-trimethyl-4-methylene-, [1ar-(1aà,4aà,7á,7aá,7bà)]-	642	6750-60-3				1H-Cycloprop[e]azulen-7-ol, decahydro-1,1,7-trimethyl-4-methylene-, [1ar-(1aà,4aà,7á,7aá,7bà)]-	640	6750-60-3				1H-Cycloprop[e]azulen-7-ol, decahydro-1,1,7-trimethyl-4-methylene-, [1ar-(1aà,4aà,7á,7aá,7bà)]-	636	6750-60-3				Isospathulenol	626	88395-46-4				(-)-Spathulenol	613	77171-55-2
Unknown 18	72	27.0115	381	46591	32804-79-8			1169.1		2-Methoxyisopropyl cyanoacetate	381	32804-79-8				N,N-Dimethyl cyanoacetamide	327	7391-40-4				Benzenemethanamine, N,N,à-trimethyl-	323	2449-49-2				Benzenemethanamine, N,N,à-trimethyl-, (S)-	323	17279-31-1				Phthalic acid, 2-fluorophenyl hexyl ester	323	0-00-0				2-Isopropyl-6-methylaniline	320	5266-85-3				Benzenemethanamine, N,N,à-trimethyl-, (S)-	316	17279-31-1
Benzenemethanol, à,à,4-trimethyl-	135	27.0426	779	15741861	1197-01-9			1169.7		Benzenemethanol, à,à,4-trimethyl-	779	1197-01-9				m-Cymen-8-ol	770	5208-37-7				Benzenemethanol, à,à,4-trimethyl-	765	1197-01-9				Benzenemethanol, à,à,4-trimethyl-	759	1197-01-9				Thymol	708	89-83-8				Phenol, 2-methyl-5-(1-methylethyl)-	705	499-75-2				Phenol, 2,3,4,6-tetramethyl-	696	3238-38-8
2-(Benzyloxymethyl)-5-methylfuran	110	27.0559	485	648429	223696-93-3			1170.0		2-(Benzyloxymethyl)-5-methylfuran	485	223696-93-3				Neoisolongifolene, 8,9-dehydro-	481	67517-14-0				3-Benzyl-1,2,4,6-tetraacetylgalactopyranose	474	0-00-0				4a,5-Dimethyl-3-(prop-1-en-2-yl)-1,2,3,4,4a,5,6,7-octahydronaphthalen-1-ol	460	61847-19-6				11-Isopropylidenetricyclo[4.3.1.1(2,5)]undec-3-en-10-one	460	0-00-0				3,5,11-Eudesmatriene	459	193615-07-5				2-t-Butyl-4-phenyl-octahydrocyclopenta[d][1,3]oxazine	458	0-00-0
Dodecanoic acid, 2,3-bis(acetyloxy)propyl ester	111	27.0648	568	444043	55191-44-1			1170.1		Dodecanoic acid, 2,3-bis(acetyloxy)propyl ester	568	55191-44-1				Dodecanoic acid, 2-(acetyloxy)-1-[(acetyloxy)methyl]ethyl ester	550	55191-43-0				Oleic Acid	536	112-80-1				Hexadecanoic acid, ethyl ester	531	628-97-7				Octadecanoic acid, 9,10-dihydroxy-, methyl ester	523	1115-01-1				Cyclopropanetetradecanoic acid, 2-octyl-, methyl ester	510	52355-42-7				á-D-Mannofuranoside, 1-O-(10-undecenyl)-	505	0-00-0
Dodecanoic acid, ethyl ester	185	27.0781	816	461088	106-33-2			1170.4		Dodecanoic acid, ethyl ester	816	106-33-2				Dodecanoic acid, ethyl ester	758	106-33-2				Dodecanoic acid, ethyl ester	742	106-33-2				Dodecanoic acid, ethyl ester	715	106-33-2				Undecanoic acid, ethyl ester	652	627-90-7				Dodecanoic acid, 2-methyl-, methyl ester	650	55554-08-0				Undecanoic acid, ethyl ester	645	627-90-7
1-(4-Hydroxy-3-methoxyphenyl)tetradec-4-en-3-one	218	27.0959	410	17194	36752-54-2			1170.8		1-(4-Hydroxy-3-methoxyphenyl)tetradec-4-en-3-one	410	36752-54-2				Phenol, 3-methoxy-5-methyl-2-(3,7,11-trimethyl-2,6,10-dodecatrienyl)-, acetate, (E,E)-	384	75113-21-2				(Dibromomethoxy)ethane	359	0-00-0				Benzoic acid, 3-(6-methyl-2,4-dioxo-1,2,3,4-tetrahydro-pyrimidine-5-sulfonylamino)-	355	0-00-0				Benzonitrile, 3,5-bis(1,1-dimethylethyl)-4-hydroxy-	348	1988-88-1				Lobeline	346	90-69-7				Thiazolidin-4-one, 5-(3-ethoxy-4-hydroxybenzylideno)-2-imino-3-(2-thiazolyl)-	336	351062-06-1
Iminodiacetic acid	49	27.1358	464	32835	142-73-4			1171.6		Iminodiacetic acid	464	142-73-4				2-((2-[(6-Bromo-2,1,3-benzoxadiazol-4-yl)(methyl)amino]ethyl)(methyl)amino)ethanol	452	0-00-0				Iminodiacetic acid	447	142-73-4				dl-à-Methyl-4-chlorophenylalanine	432	0-00-0				1,4-S,S-2,5-Bis[carbethoxy]phenylene bis[N,N-dimethyldithiocarbamate]	420	25902-98-1				Methyldopa	416	555-30-6				2-Amino-3-methoxy-2-methyl-propionic acid	407	64298-94-8
2-Methylbenzylamine, N-decyl-N-methyl-	147	27.1536	740	6097943	0-00-0			1171.9		2-Methylbenzylamine, N-decyl-N-methyl-	740	0-00-0				N-Benzoyl-l-alanine ethyl ester	678	0-00-0				L-Phenylalanine, N-benzoyl-	667	2566-22-5				(2R,3S,5S,6R)-2,5-bis(4-Methoxyphenyl)-3,6-dimethyl-1,4-dioxane-rel-	659	212516-42-2				N-Benzoyl-dl-alanine,2,2,2- trifluoroethyl ester	648	0-00-0				3H-Indazol-3-one, 1,2-dihydro-2-methyl-	640	1848-40-4				3H-Indazol-3-one, 1,2-dihydro-1-methyl-	637	1006-19-5
1,1,4,7-Tetramethyldecahydro-1H-cyclopropa[e]azulene-4,7-diol	220	27.1625	628	421666	1212211-43-2			1172.1		1,1,4,7-Tetramethyldecahydro-1H-cyclopropa[e]azulene-4,7-diol	628	1212211-43-2				1H-Cycloprop[e]azulen-7-ol, decahydro-1,1,7-trimethyl-4-methylene-, [1ar-(1aà,4aà,7á,7aá,7bà)]-	620	6750-60-3				(-)-Spathulenol	589	77171-55-2				3á,9á-Dihydroxy-3,5à,8-trimethyltricyclo[6.3.1.0(1,5)]dodecane	574	0-00-0				Ledene alcohol	574	0-00-0				1H-Cycloprop[e]azulen-7-ol, decahydro-1,1,7-trimethyl-4-methylene-, [1ar-(1aà,4aà,7á,7aá,7bà)]-	574	6750-60-3				Isospathulenol	571	88395-46-4
2-Butanone, 4-phenyl-	104	27.1803	918	25883023	2550-26-7			1172.4		2-Butanone, 4-phenyl-	918	2550-26-7				2-Butanone, 4-phenyl-	900	2550-26-7				2-Butanone, 4-phenyl-	885	2550-26-7				2-Butanone, 3-phenyl-	865	769-59-5				3-Buten-2-ol, 4-phenyl-, (E)-	826	0-00-0				3-Oxo-5-phenylpentanoic acid, 2-chloroethyl ester	824	0-00-0				3-Oxo-5-phenylpentanoic acid	822	54680-53-4
2-Methylbenzylamine, N-decyl-N-methyl-	218	27.2025	827	26456	0-00-0			1172.9		2-Methylbenzylamine, N-decyl-N-methyl-	827	0-00-0				N-Benzoyl-l-alanine ethyl ester	730	0-00-0				1H-Benzotriazole, 4-amino-1-methyl-	710	27799-82-2				1H-Benzotriazole, 7-amino-1-methyl-	703	13183-01-2				Benzene, (1-methylbutyl)-	700	2719-52-0				Benzene, (1,2-dimethylpropyl)-	689	4481-30-5				Demelverine	670	13977-33-8
1-Methyl-4-piperidinyl 3-ethylphenylcarbamate, TBDMS derivative	140	27.2114	463	103903	0-00-0			1173.1		1-Methyl-4-piperidinyl 3-ethylphenylcarbamate, TBDMS derivative	463	0-00-0				Bicyclo[8.2.0]dodecan-11-one, 12,12-dichloro-, (1R*,10S*)-	451	110079-11-3				1-Propanone, 3-(1-piperidyl)-1-(2,4,6-trimethylphenyl)-	441	158176-63-7				9-Methyl-Z-10-tetradecen-1-ol acetate	435	0-00-0				Undec-10-ynoic acid, decyl ester	414	0-00-0				Bicyclohexyl-2,3'-dione	414	55265-34-4				1,10-Decanediol, 2TMS derivative	413	18546-99-1
5,9-Undecadien-2-one, 6,10-dimethyl-, (Z)-	151	27.2202	810	2655436	3879-26-3			1173.2		5,9-Undecadien-2-one, 6,10-dimethyl-, (Z)-	810	3879-26-3				5,9-Undecadien-2-one, 6,10-dimethyl-	806	689-67-8				5,9-Undecadien-2-one, 6,10-dimethyl-, (E)-	799	3796-70-1				5,9-Undecadien-2-one, 6,10-dimethyl-, (E)-	796	3796-70-1				5,9-Undecadien-2-one, 6,10-dimethyl-, (E)-	768	3796-70-1				5,9-Undecadien-2-one, 6,10-dimethyl-, (Z)-	766	3879-26-3				5,9-Undecadien-2-one, 6,10-dimethyl-, (Z)-	752	3879-26-3
3,5,11-Eudesmatriene	202	27.2469	866	16920985	193615-07-5			1173.8		3,5,11-Eudesmatriene	866	193615-07-5				4a,5-Dimethyl-3-(prop-1-en-2-yl)-1,2,3,4,4a,5,6,7-octahydronaphthalen-1-ol	850	61847-19-6				(E)-2-((8R,8aS)-8,8a-Dimethyl-3,4,6,7,8,8a-hexahydronaphthalen-2(1H)-ylidene)propyl formate	823	352457-47-7				(8R,8aS)-8,8a-Dimethyl-2-(propan-2-ylidene)-1,2,3,7,8,8a-hexahydronaphthalene	816	27840-40-0				Silphiperfola-4,7(14)-diene	803	210637-49-3				Bicyclo[4.4.0]dec-6-en-9á-ol, 1,7-dimethyl-4à-isopropenyl-	796	0-00-0				Cycloisolongifolene, 8,9-dehydro-	796	0-00-0
Butyrophenone, 2',3,4',6'-tetramethyl-	170	27.2558	485	68735	5344-18-3			1173.9		Butyrophenone, 2',3,4',6'-tetramethyl-	485	5344-18-3				Benzoic acid, 2,4,6-trimethyl-, 2,4,6-trimethylphenyl ester	470	1504-38-7				3-[1-(4-Methoxy-phenyl)-1H-tetrazol-5-ylsulfanyl]-propionitrile	470	0-00-0				Benzoyl chloride, 4-propyl-	456	52710-27-7				3-(5-Octyl-4,5-dihydro-1,2-oxazol-3-yl)pyridine	427	0-00-0				1-Butanone, 2-chloro-3-methyl-1-[4-(1-methylethyl)phenyl]-	423	55955-90-3				3-Phenylpyrrolidine	421	62624-46-8
2-Benzyloxy-3-methyl-1,4-butanediol	180	27.2691	556	42880	88481-61-2			1174.2		2-Benzyloxy-3-methyl-1,4-butanediol	556	88481-61-2				Cyclobutane, 1,2-dipropenyl-	542	22769-00-2				1,5-Cyclooctadiene, 3,4-dimethyl-	533	21284-05-9				Cyclopent-2-enone, 5-allyl-3-benzylamino-2,5-dichloro-4,4-dimethoxy-	527	0-00-0				Cyclobutane, 1,2-diethenyl-3,4-dimethyl-	521	0-00-0				1,1-Difluoro-3-methyl-1-silacyclo-3-pentene	520	54077-66-6				1-Benzyl-3-pyrroline	517	6913-92-4
Fumaric acid, dodecyl 3-methylbut-3-enyl ester	191	27.2824	588	28516	0-00-0			1174.5		Fumaric acid, dodecyl 3-methylbut-3-enyl ester	588	0-00-0				Fumaric acid, 3-methylbut-3-enyl undecyl ester	587	0-00-0				Fumaric acid, decyl 3-methylbut-3-enyl ester	572	0-00-0				9-Decen-1-ol, trifluoroacetate	568	0-00-0				1-Trifluoroacetoxy-10-undecene	561	1675-20-3				Cyclooctane, 1-(diethylboryl)-	560	0-00-0				1,10-Decanediol	554	112-47-0
4a,5-Dimethyl-3-(prop-1-en-2-yl)-1,2,3,4,4a,5,6,7-octahydronaphthalen-1-ol	187	27.3357	814	5302499	61847-19-6			1175.5		4a,5-Dimethyl-3-(prop-1-en-2-yl)-1,2,3,4,4a,5,6,7-octahydronaphthalen-1-ol	814	61847-19-6				(E)-2-((8R,8aS)-8,8a-Dimethyl-3,4,6,7,8,8a-hexahydronaphthalen-2(1H)-ylidene)propyl formate	809	352457-47-7				Silphiperfola-4,7(14)-diene	797	210637-49-3				3,5,11-Eudesmatriene	794	193615-07-5				(3R,4aS,8aS)-8a-Methyl-5-methylene-3-(prop-1-en-2-yl)-1,2,3,4,4a,5,6,8a-octahydronaphthalene	793	212394-95-1				(E)-2-((8R,8aS)-8,8a-Dimethyl-3,4,6,7,8,8a-hexahydronaphthalen-2(1H)-ylidene)propyl acetate	789	352461-71-3				6-Methyl-2-(4-methylcyclohex-3-en-1-yl)hepta-1,5-dien-4-ol	783	38142-56-2
Naphthalene, 2,2-dimethyl-1-oxa-2-sila-1,2-dihydro-	162	27.3624	495	184094	62037-32-5			1176.1		Naphthalene, 2,2-dimethyl-1-oxa-2-sila-1,2-dihydro-	495	62037-32-5				Benzo[b]thiophene, 7-ethyl-2-methyl-	482	16587-44-3				Benzo[b]thiophene, 2-ethyl-7-methyl-	480	16587-43-2				Benzo[b]thiophene, 2-ethyl-5-methyl-	478	16587-51-2				Glutaric acid, dodec-2-en-1-yl 2-fluoroethyl ester	471	0-00-0				4-Butylbenzoic acid, tridec-2-ynyl ester	459	0-00-0				Propanamide, 3-amino-N-(3,5-dichlorophenyl)-3-(hydroxyimino)-	457	0-00-0
2H-2a,7-Methanoazuleno[5,6-b]oxirene, octahydro-3,6,6,7a-tetramethyl-	220	27.3801	781	289206	29597-36-2			1176.4		2H-2a,7-Methanoazuleno[5,6-b]oxirene, octahydro-3,6,6,7a-tetramethyl-	781	29597-36-2				Longifolenaldehyde	774	19890-84-7				9-Cedranone	772	0-00-0				4a,7-Methano-4aH-naphth[1,8a-b]oxirene, octahydro-4,4,8,8-tetramethyl-	759	67999-56-8				1,4-Methanoazulen-9-one, decahydro-1,5,5,8a-tetramethyl-, [1R-(1à,3aá,4à,8aá)]-	758	465-26-9				Isoshyobunone	754	0-00-0				Diepicedrene-1-oxide	752	0-00-0
(Z)-Ethyl pentadec-9-enoate	180	27.3935	611	145410	56219-09-1			1176.7		(Z)-Ethyl pentadec-9-enoate	611	56219-09-1				cis-5-Dodecenoic acid, methyl ester	575	0-00-0				3-Nonenoic acid, ethyl ester	556	91213-30-8				Ethyl 9-hexadecenoate	555	54546-22-4				2-Furancarboxylic acid, octadec-9-enyl ester	551	0-00-0				cis-5-Dodecenoic acid	550	2430-94-6				Cycloundecanecarboxylic acid, methyl ester	547	3667-69-4
Glycine, N-(trifluoroacetyl)-, 1-methylbutyl ester	126	27.4024	486	417546	57983-43-4			1176.9		Glycine, N-(trifluoroacetyl)-, 1-methylbutyl ester	486	57983-43-4				Pyrimidine, 4,6-dihydroxy-5-acetyl-1,2-dihydro-	451	98792-90-6				Propanoic acid, 2-methyl-, 3-methyl-2-butenyl ester	450	76649-23-5				Sarcosine, n-propargyloxycarbonyl-, pentadecyl ester	447	0-00-0				Octane, 1-amino, trifluoroacetyl-	433	1894-03-7				N-Trifluoroacetyl glycine	431	383-70-0				Sarcosine, n-propargyloxycarbonyl-, hexadecyl ester	430	0-00-0
Isolongifolene, 9,10-dehydro-	131	27.4379	736	288189	0-00-0			1177.6		Isolongifolene, 9,10-dehydro-	736	0-00-0				1,1,7,7a-Tetramethyl-1a,2,6,7,7a,7b-hexahydro-1H-cyclopropa[a]naphthalene	711	154098-14-3				Cycloisolongifolene, 8,9-dehydro-	707	0-00-0				(8R,8aS)-8,8a-Dimethyl-2-(propan-2-ylidene)-1,2,3,7,8,8a-hexahydronaphthalene	695	27840-40-0				Aristol-1(10)-en-9-yl isovalerate	692	0-00-0				Aromadendrene, dehydro-	689	0-00-0				Neoisolongifolene, 8,9-dehydro-	688	67517-14-0
Decan-2-yl ethyl carbonate	168	27.4601	402	64953	0-00-0			1178.0		Decan-2-yl ethyl carbonate	402	0-00-0				Imidazole, 1-benzyl-5-(3-chloro-2-hydroxypropylthio)-2-methyl-4-nitro-	397	115906-47-3				3-Tridecanone, 7-methyl-13-phenyl-	388	16964-45-7				Octadecane, 1-chloro-	383	3386-33-2				Cyclohexane, [6-cyclopentyl-3-(3-cyclopentylpropyl)hexyl]-	379	55401-72-4				Docosyl ethyl carbonate	378	0-00-0				Didecyl phosphite	377	7000-66-0
Pentadecanoic acid, 3-methylbutyl ester	70	27.4823	600	488272	2306-91-4			1178.4		Pentadecanoic acid, 3-methylbutyl ester	600	2306-91-4				Pentadecanoic acid, 3-methylbutyl ester	542	2306-91-4				Pentadecanoic acid, 3-methylbutyl ester	537	2306-91-4				Pentadecanoic acid, 3-methylbutyl ester	526	2306-91-4				Isoamyl laurate	521	6309-51-9				Pyrrolidine, 2à-[1-pyrrolidinoformyl]-	518	0-00-0				Isomenthylamine	515	4894-99-9
1,4-Methanonaphthalene, 6,7-diethyldecahydro-, cis-	177	27.4956	639	816667	16539-02-9			1178.7		1,4-Methanonaphthalene, 6,7-diethyldecahydro-, cis-	639	16539-02-9				6Z-2,5,5,10-Tetramethyl-undeca-2,6,9-trien-8-one	583	0-00-0				Acetic acid, 6,6-dimethyl-2-methylene-7-(3-oxobutylidene)oxepan-3-ylmethyl ester	577	0-00-0				2,7,11-Trimethyl-4-phenylthiododeca-2,6,10-triene	572	0-00-0				Acetic acid, 2,6,6-trimethyl-3-methylene-7-(3-oxobutylidene)oxepan-2-yl ester	565	0-00-0				1,4-Methanoazulen-9-one, decahydro-1,5,5,8a-tetramethyl-, [1R-(1à,3aá,4à,8aá)]-	565	465-26-9				trans-á-Ionone	562	79-77-6
2-Cyclohexen-1-ol, 2-methyl-5-(1-methylethenyl)-, cis-	94	27.5134	638	1049365	1197-06-4			1179.1		2-Cyclohexen-1-ol, 2-methyl-5-(1-methylethenyl)-, cis-	638	1197-06-4				Lanceol, cis	613	10067-28-4				Lanceol, cis	602	10067-28-4				2-((2R,4aR,8aR)-4a,8-Dimethyl-1,2,3,4,4a,5,6,8a-octahydronaphthalen-2-yl)prop-2-en-1-ol	598	65018-15-7				2-Cyclohexen-1-ol, 2-methyl-5-(1-methylethenyl)-, cis-	596	1197-06-4				Carveol	594	99-48-9				1H-Cycloprop[e]azulen-7-ol, decahydro-1,1,7-trimethyl-4-methylene-, [1ar-(1aà,4aà,7á,7aá,7bà)]-	593	6750-60-3
3,8,12-Triacetylingol 7-(4-methoxyphenyl)acetate	164	27.5267	571	220326	92910-92-4			1179.3		3,8,12-Triacetylingol 7-(4-methoxyphenyl)acetate	571	92910-92-4				(2E)-3-(methylselanyl)prop-2-enal	505	0-00-0				1-Oxa-3-isopropyl-6-methyl-9-isopropenyl-spiro(4,4)nonan-2-one	498	117141-65-8				Elemene isomer	493	0-00-0				à-Irone	488	79-69-6				(E)-4-((1R,5S)-2,5,6,6-Tetramethylcyclohex-2-en-1-yl)but-3-en-2-one-rel-	486	472-46-8				Cyclohexane, 1-ethenyl-1-methyl-2-(1-methylethenyl)-4-(1-methylethylidene)-	484	3242-08-8
3,7-Dimethyl-2,6-nonadien-1-ol acetate	151	27.5489	590	95519	91975-87-0			1179.8		3,7-Dimethyl-2,6-nonadien-1-ol acetate	590	91975-87-0				1,6-Nonadien-3-ol, 3,7-dimethyl-	561	10339-55-6				Bicyclo[3.1.1]heptan-3-one, 6,6-dimethyl-2-(2-oxopropyl)-, isomer 1	560	0-00-0				5-Hepten-1-ol, 2-ethenyl-6-methyl-	538	18479-48-6				(2R,3R,6S)-6-Isopropyl-3-methyl-2-(prop-1-en-2-yl)-3-vinylcyclohexanone	538	39020-72-9				Bicyclo[3.1.1]heptane-2-methanol, 6,6-dimethyl-, (1à,2à,5à)-	537	15358-91-5				[1,2,4]Triazolo[1,5-a]pyrimidin-7-ol, 5-methyl-	535	2503-56-2
Unknown 19	113	27.5623	341	35761	154-42-7			1180.0		Thioguanine	341	154-42-7				2-Thiopheneacetic acid, à-amino-, (ñ)-	340	21124-40-3				2-Thiophenecarboxylic acid hydrazide	325	2361-27-5				1-Hexanol, 6-amino-	322	4048-33-3				2-Nonenoic acid, methyl ester	321	111-79-5				Quinoline, decahydro-	318	2051-28-7				dl-2-(3-Thienyl)glycine	318	38150-49-1
à-Corocalene	185	27.5978	690	939203	20129-39-9			1180.7		à-Corocalene	690	20129-39-9				Isolongifolene, 4,5,9,10-dehydro-	685	156747-45-4				ç-Dehydro-ar-himachalene	680	51766-65-5				à-Dehydro-ar-himachalene	678	78204-62-3				9-Methyl-S-octahydroanthracene	677	4948-51-0				1H-Pyrazole, 5-(t-butyl)-3-phenyl-	651	0-00-0				9-Methyl-S-octahydrophenanthrene	632	23861-81-6
Benzyl alcohol	107	27.62	903	8914096	100-51-6			1181.2		Benzyl alcohol	903	100-51-6				Benzyl alcohol	902	100-51-6				Benzyl alcohol	899	100-51-6				Benzyl alcohol	882	100-51-6				N-Cbz-glycylglycine p-nitrophenyl ester	871	13574-81-7				1,2-Propanediol, 1-phenyl-	868	1855-09-0				L-Arginine, N2-[(phenylmethoxy)carbonyl]-	855	1234-35-1
Benzene, 1-(bromomethyl)-3-nitro-	161	27.6289	437	96517	3958-57-4			1181.4		Benzene, 1-(bromomethyl)-3-nitro-	437	3958-57-4				Benzoic acid, methyl ester	429	93-58-3				Ethyl 2-benzamido-3,3,3-trifluoro-2-(4-methoxybenzylamino)propionate	421	0-00-0				Benzene, 1-(bromomethyl)-3-nitro-	420	3958-57-4				Benzoic acid, methyl ester	410	93-58-3				Glutaric acid, di(3-nitrobenzyl) ester	407	0-00-0				Benzoic acid, methyl ester	393	93-58-3
Neoisolongifolene, 8,9-dehydro-	187	27.6511	709	1447222	67517-14-0			1181.8		Neoisolongifolene, 8,9-dehydro-	709	67517-14-0				Cadina-1(10),6,8-triene	705	1460-96-4				Cycloisolongifolene, 8,9-dehydro-	696	0-00-0				1,1,7,7a-Tetramethyl-1a,2,6,7,7a,7b-hexahydro-1H-cyclopropa[a]naphthalene	694	154098-14-3				(E)-2-((8R,8aS)-8,8a-Dimethyl-3,4,6,7,8,8a-hexahydronaphthalen-2(1H)-ylidene)propyl acetate	693	352461-71-3				11-Isopropylidenetricyclo[4.3.1.1(2,5)]undec-3-en-10-one	693	0-00-0				á-Vatirenene	683	0-00-0
Cyclohexane-1,3-dione, 2-[[(1H-benzoimidazol-2-ylmethyl)amino]methylene]-5,5-dimethyl-	220	27.6689	443	3059.9	0-00-0			1182.1		Cyclohexane-1,3-dione, 2-[[(1H-benzoimidazol-2-ylmethyl)amino]methylene]-5,5-dimethyl-	443	0-00-0				[3-(1H-1,3-Benzodiazol-2-yl)propyl](furan-2-ylmethyl)amine	442	0-00-0				1H-Benzimidazole, 2-(2,2-dimethylpropyl)-	430	136670-88-7				1H-Benzimidazole, 2-propyl-	430	5465-29-2				1H-Benzimidazole, 2-propyl-	422	5465-29-2				Cyclohexane-1,3-dione, 2-[[(1H-benzoimidazol-2-ylmethyl)amino]methylene]-	414	0-00-0				Trimethylolpropane phosphite	403	824-11-3
1-Undecanol	56	27.6822	644	839019	112-42-5			1182.4		1-Undecanol	644	112-42-5				Trichloroacetic acid, undecyl ester	636	74339-49-4				Cyclopentane, 1-methyl-2-propyl-	631	3728-57-2				Cyclobutane, 3-hexyl-1,1,2-trimethyl-, cis-	627	49622-21-1				1-Decanol	617	112-30-1				Formic acid, undecyl ester	614	0-00-0				Cycloheptane, methyl-	611	4126-78-7
1,2-Benzenediol, O-(2,6-difluorobenzoyl)-O'-(2-methylbenzoyl)	142	27.7044	814	2009047	0-00-0			1182.9		1,2-Benzenediol, O-(2,6-difluorobenzoyl)-O'-(2-methylbenzoyl)	814	0-00-0				1,3-Benzenediol, O-(2,6-difluorobenzoyl)-O'-(2-methylbenzoyl)-	774	0-00-0				2-Methylbenzoic acid, 2,5-dichlorophenyl ester	752	0-00-0				1,2-Benzenediol, O,O'-di(2-methylbenzoyl)-	748	0-00-0				1,2-Benzenediol, o-(2-bromopropionyl)-o'-(3-methylbenzoyl)-	743	0-00-0				1,3-Benzenediol, O,O'-di(2-methylbenzoyl)-	743	0-00-0				1,2-Benzenediol, O-(5-chlorovaleryl)-O-(2-methylbenzoyl)-	741	0-00-0
Glutaric acid, dec-2-yl phenethyl ester	85	27.7133	545	279811	0-00-0			1183.0		Glutaric acid, dec-2-yl phenethyl ester	545	0-00-0				Diethylmalonic acid, monochloride, phenethyl ester	530	0-00-0				Diethylmalonic acid, hexyl phenethyl ester	526	0-00-0				Succinic acid, 8-chlorooctyl phenethyl ester	513	0-00-0				Phenethyl icosanoate	513	608138-41-6				Succinic acid, dodecyl 2-phenylethyl ester	510	0-00-0				Diglycolic acid, isohexyl phenethyl ester	508	0-00-0
Unknown 20	118	27.7311	388	120199	51708-97-5			1183.4		1,6-Heptadiene, 2-methyl-6-phenyl-	388	51708-97-5				Pyridine, 3-(1a,2,7,7a-tetrahydro-2-methoxy-1-phenyl-1,2,7-metheno-1H-cyclopropa[b]naphthalen-8-yl)-	386	50559-57-4				2-Amino-4,6-bisbenzofuran-2-yl-3-cyano-4-methyl-cyclohexa-1,5-dien-1,3-dicarboxylic acid, diethyl ester	368	0-00-0				Imidazole, 4-pentafluoroethyl-	368	81769-52-0				Trimethylsilyl 2-{4-[(2-oxocyclopentyl)methyl]phenyl}propanoate	366	0-00-0				Oxazolidin-2-one, 4-hydroxy-4,5,5-trimethyl-3-[2-(1,2-dimethyl-3-indolyl)ethyl]-	361	0-00-0				Isoxazolidin-2-one, 5,5-dimethyl-4-methylene-3-[2-(1,2-dimethyl-3-indolyl)ethyl]-	350	0-00-0
1-Hexadecanone, 1-cyclopentyl-	71	27.7533	520	1255591	55255-86-2			1183.8		1-Hexadecanone, 1-cyclopentyl-	520	55255-86-2				Pentanoic acid, 2,2,4-trimethyl-3-carboxyisopropyl, isobutyl ester	519	0-00-0				4,9-Dodecanedione	515	1490-38-6				Isophytol	510	505-32-8				Phytol	507	150-86-7				2-Furancarboxylic acid, 2-tetradecyl ester	505	0-00-0				3-Octene-2,6-dione, 5,5,7-trimethyl-, (E)-	503	77142-73-5
6-Isopropenyl-4,8a-dimethyl-1,2,3,5,6,7,8,8a-octahydro-naphthalen-2-ol	220	27.771	777	306708	0-00-0			1184.2		6-Isopropenyl-4,8a-dimethyl-1,2,3,5,6,7,8,8a-octahydro-naphthalen-2-ol	777	0-00-0				à-Vetivol	764	57422-86-3				Aristol-1(10)-en-9-ol	753	1372763-27-3				à-Isonootkatol	745	1380573-94-3				Muurola-4,10(14)-dien-1á-ol	743	257293-90-6				2-((2R,4aR,8aR)-4a,8-Dimethyl-1,2,3,4,4a,5,6,8a-octahydronaphthalen-2-yl)prop-2-en-1-ol	733	65018-15-7				1,1,4,7-Tetramethyldecahydro-1H-cyclopropa[e]azulene-4,7-diol	731	1212211-43-2
Eudesma-2,4,11-triene	92	27.811	554	21743	82462-31-5			1185.0		Eudesma-2,4,11-triene	554	82462-31-5				Bicyclo[4.4.0]dec-6-en-9á-ol, 1,7-dimethyl-4à-isopropenyl-	506	0-00-0				Benzene, 1-methyl-4-(1,2,2-trimethylcyclopentyl)-, (R)-	494	16982-00-6				Benzene, 1-methyl-4-(1,2,2-trimethylcyclopentyl)-, (R)-	494	16982-00-6				Benzene, 1-methyl-4-(1,2,2-trimethylcyclopentyl)-, (R)-	484	16982-00-6				Benzene, 1-(1,5-dimethyl-4-hexenyl)-4-methyl-	474	644-30-4				Benzene, 1-methyl-4-(1,2,2-trimethylcyclopentyl)-, (R)-	472	16982-00-6
2,6,6-Trimethyl-2-cyclohexene-1,4-dione	96	27.8421	672	948629	1125-21-9			1185.6		2,6,6-Trimethyl-2-cyclohexene-1,4-dione	672	1125-21-9				2,6,6-Trimethyl-2-cyclohexene-1,4-dione	659	1125-21-9				2,6,6-Trimethyl-2-cyclohexene-1,4-dione	657	1125-21-9				2,6,6-Trimethyl-2-cyclohexene-1,4-dione	620	1125-21-9				1-(1H-Imidazol-2-yl)-2,2-dimethyl-propan-1-one	541	61985-30-6				4(1H)-Pyrimidinone	521	4562-27-0				1-Cyclohexene-1-carboxaldehyde, 5,5-dimethyl-3-oxo-	517	56621-35-3
2,3,6-Trifluorobenzonitrile	76	27.851	420	11871	136514-17-5			1185.8		2,3,6-Trifluorobenzonitrile	420	136514-17-5				Methanesulfonyl chloride	402	124-63-0				3,4,5-Trifluorobenzonitrile	382	134227-45-5				Tiglic acid, TBDMS derivative	354	0-00-0				1-Ethyl-1-isobutoxy-1-silacyclopentane	352	0-00-0				2,3,6-Trifluorobenzonitrile	351	136514-17-5				2,2'-(2,2'-Oxybis(ethane-2,1-diyl)bis(oxy))bis(ethane-2,1-diyl) diheptanoate	348	0-00-0
1H-Indole, 2-(1,1-dimethylethyl)-	158	27.8554	574	793701	1805-65-8			1185.8		1H-Indole, 2-(1,1-dimethylethyl)-	574	1805-65-8				Benzyl alcohol, à-isobutyl-2,4,5-trimethyl-	557	10425-87-3				1-tert-Butyl-3-(3-methoxyphenyl)-bicyclo[1.1.1]pentan	553	245508-07-0				1H-Indole, 2-(1,1-dimethylethyl)-	548	1805-65-8				Benzyl alcohol, à-isobutyl-2,4,6-trimethyl-	545	16204-64-1				1H-Indole, 2,3-dihydro-1,3,3-trimethyl-2-methylene-	542	118-12-7				1,1,4,5,6-Pentamethyl-2,3-dihydro-1H-indene	541	16204-67-4
2,5-di-tert-Butyl-1,4-benzoquinone	220	27.8777	600	236243	2460-77-7			1186.3		2,5-di-tert-Butyl-1,4-benzoquinone	600	2460-77-7				2,5-Cyclohexadiene-1,4-dione, 2,6-bis(1,1-dimethylethyl)-	599	719-22-2				2,5-Cyclohexadiene-1,4-dione, 2,6-bis(1,1-dimethylethyl)-	598	719-22-2				Isoshyobunone	594	0-00-0				2,5-Cyclohexadiene-1,4-dione, 2,6-bis(1,1-dimethylethyl)-	592	719-22-2				(3S,6S)-6-Isopropyl-3-methyl-2-(propan-2-ylidene)-3-vinylcyclohexanone	587	21698-46-4				Ethanone, 1-(5,6,7,8-tetrahydro-2,8,8-trimethyl-4H-cyclohepta[b]furan-5-yl)-	584	71596-88-8
4a,5-Dimethyl-3-(prop-1-en-2-yl)-1,2,3,4,4a,5,6,7-octahydronaphthalen-1-ol	187	27.8999	835	870530	61847-19-6			1186.7		4a,5-Dimethyl-3-(prop-1-en-2-yl)-1,2,3,4,4a,5,6,7-octahydronaphthalen-1-ol	835	61847-19-6				Aromadendrene, dehydro-	824	0-00-0				(8R,8aS)-8,8a-Dimethyl-2-(propan-2-ylidene)-1,2,3,7,8,8a-hexahydronaphthalene	818	27840-40-0				(E)-2-((8R,8aS)-8,8a-Dimethyl-3,4,6,7,8,8a-hexahydronaphthalen-2(1H)-ylidene)propyl formate	815	352457-47-7				(4R,4aR)-4,4a-Dimethyl-6-(prop-1-en-2-yl)-1,2,3,4,4a,7-hexahydronaphthalene	806	28908-26-1				Silphiperfola-4,7(14)-diene	804	210637-49-3				Isolongifolene, 4,5-dehydro-	803	0-00-0
cis-p-mentha-1(7),8-dien-2-ol	74	27.9354	823	127251	0-00-0			1187.4		cis-p-mentha-1(7),8-dien-2-ol	823	0-00-0				trans-p-mentha-1(7),8-dien-2-ol	795	0-00-0				p-Mentha-1(7),8-dien-2-ol	792	35907-10-9				2-Cyclohexen-1-ol, 2-methyl-5-(1-methylethenyl)-, cis-	762	1197-06-4				cis-p-Mentha-2,8-dien-1-ol	740	3886-78-0				(E)-3(10)-Caren-4-ol	740	1753-35-1				2-Cyclohexen-1-ol, 2-methyl-5-(1-methylethenyl)-, cis-	736	1197-06-4
Lauryl acetate	61	27.9532	845	1717320	112-66-3			1187.8		Lauryl acetate	845	112-66-3				Lauryl acetate	836	112-66-3				Lauryl acetate	830	112-66-3				Lauryl acetate	823	112-66-3				1-Hexadecanol, acetate	823	629-70-9				Fluoroacetic acid, dodecyl ester	819	408-14-0				1-Dodecanol	816	112-53-8
cis-p-mentha-1(7),8-dien-2-ol	220	27.9665	856	48501	0-00-0			1188.1		cis-p-mentha-1(7),8-dien-2-ol	856	0-00-0				trans-p-mentha-1(7),8-dien-2-ol	823	0-00-0				p-Mentha-1(7),8-dien-2-ol	822	35907-10-9				2-Cyclohexen-1-ol, 2-methyl-5-(1-methylethenyl)-, cis-	778	1197-06-4				trans-Verbenol	770	1820-09-3				trans-3(10)-Caren-2-ol	765	0-00-0				3-Cyclohexene-1-carboxaldehyde, 1,3,4-trimethyl-	763	40702-26-9
trans-p-mentha-1(7),8-dien-2-ol	187	27.9976	704	388319	0-00-0			1188.7		trans-p-mentha-1(7),8-dien-2-ol	704	0-00-0				cis-p-mentha-1(7),8-dien-2-ol	698	0-00-0				cis-p-Mentha-2,8-dien-1-ol	696	3886-78-0				2-Cyclohexen-1-ol, 1-methyl-4-(1-methylethenyl)-, trans-	679	7212-40-0				2-Cyclohexen-1-ol, 1-methyl-4-(1-methylethenyl)-, trans-	677	7212-40-0				(1R,7S,E)-7-Isopropyl-4,10-dimethylenecyclodec-5-enol	672	81968-62-9				p-Mentha-1(7),8-dien-2-ol	668	35907-10-9
2,4,4-Trimethyl-3-(3-oxobutyl)cyclohex-2-enone	151	28.0509	719	538734	72008-46-9			1189.7		2,4,4-Trimethyl-3-(3-oxobutyl)cyclohex-2-enone	719	72008-46-9				1,3-Butanedione, 1-(2,6,6-trimethyl-1-cyclohexen-1-yl)-	718	39900-12-4				2,4,4-Trimethyl-3-(3-oxobutyl)cyclohex-2-enone	685	72008-46-9				Tricyclo[6.3.0.0(1,5)]undecan-10-one, 4-hydroxy-5,9-dimethyl-	666	0-00-0				Cedrol	647	77-53-2				4-Hydroxy-á-ionone	637	116296-75-4				2,2,6,7-Tetramethyl-10-oxatricyclo[4.3.0.1(1,7)]decan-5-one	637	121747-63-5
Cyclohexene, 2-ethenyl-1,3,3-trimethyl-	204	28.0598	703	475242	5293-90-3			1189.9		Cyclohexene, 2-ethenyl-1,3,3-trimethyl-	703	5293-90-3				(E)-1-Methyl-4-(6-methylhept-5-en-2-ylidene)cyclohex-1-ene	702	53585-13-0				1,3-Cyclopentadiene, 1,3-bis(1-methylethyl)-	677	123278-27-3				1H-3a,7-Methanoazulene, 2,3,6,7,8,8a-hexahydro-1,4,9,9-tetramethyl-, (1à,3aà,7à,8aá)-	646	560-32-7				1,2,5,5,8a-Pentamethyl-1,2,3,5,6,7,8,8a-octahydronaphthalen-1-ol	644	0-00-0				Cyclohexene, 2-ethenyl-1,3,3-trimethyl-	640	5293-90-3				Tricyclo[3.1.0.0(2,4)]hexane, 3,6-diethyl-3,6-dimethyl-, trans-	638	0-00-0
Cyclopropane, 1-(1,2-dimethylpropyl)-1-methyl-2-nonyl-	97	28.0775	686	892571	41977-42-8			1190.3		Cyclopropane, 1-(1,2-dimethylpropyl)-1-methyl-2-nonyl-	686	41977-42-8				3-Ethyl-5-methyl-1-heptyn-3-ol	664	207974-16-1				Cyclooctane, 1-methyl-3-propyl-	648	255885-37-1				3-Ethyl-5-methyl-1-heptyn-3-ol	639	207974-16-1				3,7-Nonadien-2-one, 4,8-dimethyl-	635	817-88-9				Cyclohexanone, 2-(1-methylethyl)-	633	1004-77-9				Butenyl tiglate, 3-methyl-2-	632	0-00-0
Acetic acid, 4-acetoxy-1-(2-acetoxy-1-methylethyl)-2-methylpentyl ester	113	28.1175	617	1900697	96863-24-0			1191.1		Acetic acid, 4-acetoxy-1-(2-acetoxy-1-methylethyl)-2-methylpentyl ester	617	96863-24-0				4-Heptanone, 3-ethyl-	584	1528-25-2				Isophytol, acetate	583	0-00-0				Acetic acid, 3-acetoxy-1-(2-acetoxy-1-methyl-ethyl)-2-methyl-propyl ester	580	0-00-0				7-Heptadecanone	579	6064-42-2				Streptovitacin A	571	523-86-4				Pyrrolidine, 1-(1-oxo-2,5-octadecadienyl)-	563	56666-48-9
4-(1,3,3-Trimethyl-bicyclo[4.1.0]hept-2-yl)-but-3-en-2-one	166	28.1397	561	219071	77143-31-8			1191.5		4-(1,3,3-Trimethyl-bicyclo[4.1.0]hept-2-yl)-but-3-en-2-one	561	77143-31-8				1-[3-(2,6,6-Trimethyl-cyclohex-2-enyl)-4,5-dihydro-3H-pyrazol-4-yl]-ethanone	556	0-00-0				Caryophylla-4(12),8(13)-dien-5à-ol	553	19431-79-9				(2R,3R,4aR,5S,8aS)-2-Hydroxy-4a,5-dimethyl-3-(prop-1-en-2-yl)-2,3,4,4a,5,6-hexahydronaphthalen-1(8aH)-one	550	5090-89-1				10,10-Dimethyl-2,6-dimethylenebicyclo[7.2.0]undecan-5á-ol	544	19431-80-2				3-Buten-2-one, 4-(2,5,5-trimethyl-3-oxatricyclo[5.1.0.0(2,4)]oct-4-yl)-, [1à,2à,4à(E),7à]-	537	90054-46-9				7-Oxabicyclo[3.3.1]non-2-ene, 8-(4-methoxyphenyl)-2,4,9-trimethyl-	536	0-00-0
DL-á-Homophenylalanine, N-dimethylaminomethylene-, methyl ester	117	28.1531	514	831341	0-00-0			1191.8		DL-á-Homophenylalanine, N-dimethylaminomethylene-, methyl ester	514	0-00-0				Benzene, 4-ethenyl-1,2-dimethyl-	472	27831-13-6				1,3,2-Dioxaborinane, 4,6-dimethyl-2-(1-methylbutoxy)-	472	52910-22-2				1,3-Dithiane, 2-(3-hydroxybutyl)-2-(4-hydroxybutyl)-	472	0-00-0				2-Naphthalenemethanol, 1-ethyl-1,2,3,4-tetrahydro-2,3-dihydroxy-à,1,4,4-tetramethyl-	470	0-00-0				1H-Indene, 1-hexadecyl-2,3-dihydro-	470	55334-29-7				Benzene, 1-ethenyl-4-ethyl-	464	3454-07-7
à-Dehydro-ar-himachalene	185	28.193	842	1038627	78204-62-3			1192.6		à-Dehydro-ar-himachalene	842	78204-62-3				ç-Dehydro-ar-himachalene	794	51766-65-5				4-Isopropyl-6-methyl-1-methylene-1,2,3,4-tetrahydronaphthalene	772	50277-34-4				4b,5,6,7,8,8a,9,10-Octahydro-1-methylphenanthrene	767	0-00-0				Isolongifolene, 4,5,9,10-dehydro-	766	156747-45-4				à-Corocalene	762	20129-39-9				à-Calacorene	751	21391-99-1
7-Hydroxy-bicyclo[3.3.1]non-2-en-9-one	88	28.2064	467	298011	0-00-0			1192.8		7-Hydroxy-bicyclo[3.3.1]non-2-en-9-one	467	0-00-0				Cyclopentanol, 2-cyclopentylidene-	461	6261-30-9				1H-Cycloprop[c]inden-7-ol, octahydro-	461	94216-05-4				1(2H)-Naphthalenone, octahydro-, trans-	458	21370-71-8				p-Mentha-1,8-dien-7-yl acetate	458	15111-96-3				2-Endo-hydroxy-protoadamantane	456	0-00-0				7-Hydroxy-2-methyl-octa-3,5-dienoic acid, methyl ester	454	0-00-0
p-Mentha-1,8-dien-7-yl acetate	119	28.2153	835	1832921	15111-96-3			1193.0		p-Mentha-1,8-dien-7-yl acetate	835	15111-96-3				p-Mentha-1,8-dien-7-yl acetate	799	15111-96-3				p-Mentha-1,8-dien-7-yl acetate	785	15111-96-3				trans-Pinocarvyl acetate	755	1686-15-3				Myrtenyl acetate	751	1079-01-2				p-Mentha-1(7),8(10)-dien-9-ol	745	29548-13-8				(S,E)-2,5-Dimethyl-4-vinylhexa-2,5-dien-1-yl acetate	741	20384-05-8
1-Ethyl-4,4-dimethyl-cyclohex-2-en-1-ol	125	28.2241	549	503401	73741-64-7			1193.2		1-Ethyl-4,4-dimethyl-cyclohex-2-en-1-ol	549	73741-64-7				(1S,2R,4S,7R)-7-((E)-5-Hydroxy-4-methylpent-3-en-1-yl)-1,7-dimethylbicyclo[2.2.1]heptan-2-ol	505	201731-87-5				N-Chloro-16-epi-dihydro-solasodine	497	0-00-0				3-Bromo-5,5-dimethyl-cyclohex-2-enol	493	331941-93-6				3-Buten-2-one, 4-(2,5,5-trimethyl-3,8-dioxatricyclo[5.1.0.0(2,4)]oct-4-yl)-, [1à,2à,4à(E),7à]-	492	80114-19-8				2,4-Diamino-6-methyl-1,3,5-triazine	466	542-02-9				1-Benzoylamino-5-piperidinyl-1-(4-bromophenyl)-pentane	453	0-00-0
Tricyclo[7.2.2.0(3,8)]trideca-5,12-dien-2-one, 1-methoxy-4-(acetoxy)methyl-	110	28.2819	608	815651	0-00-0			1194.3		Tricyclo[7.2.2.0(3,8)]trideca-5,12-dien-2-one, 1-methoxy-4-(acetoxy)methyl-	608	0-00-0				3,4,5-Trimethylpyrazole	589	5519-42-6				1H-Imidazole, 2-ethyl-4-methyl-	588	931-36-2				1H-Imidazole, 2-ethyl-4-methyl-	580	931-36-2				Furan, 2-ethyl-5-methyl-	580	1703-52-2				Furan, 2-ethyl-5-methyl-	575	1703-52-2				Furan, 2,3,5-trimethyl-	574	10504-04-8
Decane, 2,6,6-trimethyl-	171	28.2908	413	26689	62108-24-1			1194.5		Decane, 2,6,6-trimethyl-	413	62108-24-1				Hexane, 2,2,5,5-tetramethyl-	385	1071-81-4				Undecane, 2-methyl-	384	7045-71-8				Undecane, 3-methyl-	384	1002-43-3				1,2,5-Triazole, 1-octyl-3-nitro-4-formamido-, 2-oxide	376	339589-41-2				2-Pentanone, 3,3,4,4-tetramethyl-	369	865-66-7				3,6-Heptanedione	369	1703-51-1
Benzoic acid, pent-2-yl ester	148	28.3085	531	89778	39180-02-4			1194.8		Benzoic acid, pent-2-yl ester	531	39180-02-4				4-Chlorobutyric acid, 3-methylbutyl ester	516	0-00-0				N-(8-Hydroxy-5-oxo-8-phenyl-octahydro-indolizin-6-yl)carbamic acid, benzyl ester	514	0-00-0				Benzoic acid, 2-methylbutyl ester	505	0-00-0				1-Butanol, 3-methyl-, benzoate	505	94-46-2				1-Butanol, 3-methyl-, benzoate	496	94-46-2				1-Butanol, 3-methyl-, benzoate	496	94-46-2
Benzoic acid, 3-methylbutyl-2 ester	105	28.3219	893	1523921	41757-90-8			1195.1		Benzoic acid, 3-methylbutyl-2 ester	893	41757-90-8				2-Oxobicyclo(3.2.2)nona-3,6-dien-1-yl benzoate	807	73830-87-2				4,5'-Dibenzamido-1,1'-iminodianthraquinone	795	128-89-2				4-Oxo-4-phenylbutyric acid, butyl ester	795	0-00-0				Benzoic acid, 2,3,4,6-tetrachlorophenyl ester	780	0-00-0				9-Borabicyclo[3.3.1]nonane, 9-(benzoyloxy)-	773	65212-33-1				4-Oxo-4-phenylbutyric acid, hexyl ester	768	0-00-0
2(3H)-Furanone, 5-butyldihydro-	85	28.3396	654	2475094	104-50-7			1195.5		2(3H)-Furanone, 5-butyldihydro-	654	104-50-7				2(3H)-Furanone, dihydro-5-pentyl-	652	104-61-0				2(3H)-Furanone, 5-butyldihydro-	652	104-50-7				2(3H)-Furanone, 5-hexyldihydro-	633	706-14-9				2(3H)-Furanone, 5-butyldihydro-	630	104-50-7				2(3H)-Furanone, 5-butyldihydro-	624	104-50-7				2(3H)-Furanone, dihydro-5-pentyl-	615	104-61-0
Tridecanoic acid, methyl ester	74	28.353	859	3534635	1731-88-0			1195.7		Tridecanoic acid, methyl ester	859	1731-88-0				Tridecanoic acid, methyl ester	833	1731-88-0				Tridecanoic acid, methyl ester	830	1731-88-0				Tridecanoic acid, methyl ester	810	1731-88-0				Tridecanoic acid, methyl ester	765	1731-88-0				Methyl 11-methyl-dodecanoate	752	0-00-0				Dodecanoic acid, 10-methyl-, methyl ester	742	5129-65-7
9,12,15-Octadecatrienoic acid, methyl ester, (Z,Z,Z)-	113	28.384	665	280110	301-00-8			1196.3		9,12,15-Octadecatrienoic acid, methyl ester, (Z,Z,Z)-	665	301-00-8				8,11,14-Eicosatrienoic acid, (Z,Z,Z)-	657	1783-84-2				Cyclopropaneoctanoic acid, 2-[[2-[(2-ethylcyclopropyl)methyl]cyclopropyl]methyl]-, methyl ester	653	10152-71-3				9,12,15-Octadecatrienoic acid, (Z,Z,Z)-	649	463-40-1				9,12,15-Octadecatrienoic acid, (Z,Z,Z)-	648	463-40-1				9,12,15-Octadecatrienoic acid, methyl ester, (Z,Z,Z)-	644	301-00-8				9,12,15-Octadecatrienoic acid, ethyl ester, (Z,Z,Z)-	641	1191-41-9
Acetate, [6-(acetyloxy)-5,5,8a-trimethyl-2-methyleneperhydro-1-naphthalenyl]methyl ester	164	28.3929	627	5476671	0-00-0			1196.5		Acetate, [6-(acetyloxy)-5,5,8a-trimethyl-2-methyleneperhydro-1-naphthalenyl]methyl ester	627	0-00-0				Aristolene epoxide	607	0-00-0				10,10-Dimethyl-2,6-dimethylenebicyclo[7.2.0]undecan-5á-ol	605	19431-80-2				2,3,3a,4,5,6,7,7a-Octahydro-1H-cyclopenta[a]pentalen-7-ol	604	0-00-0				Longipinocarveol, trans-	601	0-00-0				2-Cyclohexen-1-one, 4-hydroxy-3,5,5-trimethyl-4-(3-methyl-1,3-butadienyl)-, [S-(E)]-	600	131883-26-6				3-Methyl-2-pent-2-enyl-cyclopent-2-enone	599	0-00-0
Phenylethyl Alcohol	92	28.4196	910	62649606	60-12-8			1197.1		Phenylethyl Alcohol	910	60-12-8				Phenylethyl Alcohol	896	60-12-8				Phenylethyl Alcohol	889	60-12-8				Hydrazine, (phenylmethyl)-	824	555-96-4				Hydrazine, (phenylmethyl)-	818	555-96-4				Hydrazine, (phenylmethyl)-	816	555-96-4				Benzene, n-butyl-	746	104-51-8
2-Fluorobenzoic acid, 2-chloroethyl ester	140	28.424	539	144261	0-00-0			1197.1		2-Fluorobenzoic acid, 2-chloroethyl ester	539	0-00-0				4-Fluorobenzoic acid, 2-chloroethyl ester	526	0-00-0				3-Fluorobenzoic acid, 2-chloroethyl ester	505	0-00-0				Benzoic acid, 3-fluoro-	490	455-38-9				Benzoic acid, 2-fluoro-	473	445-29-4				Benzoic acid, 4-fluoro-	472	456-22-4				Benzoic acid, 3-fluoro-	453	455-38-9
à-Calacorene	116	28.4507	793	831200	21391-99-1			1197.7		à-Calacorene	793	21391-99-1				4-Isopropyl-6-methyl-1-methylene-1,2,3,4-tetrahydronaphthalene	780	50277-34-4				1, 1, 5-Trimethyl-1, 2-dihydronaphthalene	707	0-00-0				1H-Pyrido(4,3-b)indole, 2,3,4,5-tetrahydro-2,8-dimethyl-	694	19686-05-6				Naphthalene, 1,2-dihydro-1,1,6-trimethyl-	692	30364-38-6				à-Calacorene	688	21391-99-1				Quinoline, 4,8-dimethyl-	679	13362-80-6
Isolongifolene, 4,5,9,10-dehydro-	151	28.4596	543	1416864	156747-45-4			1197.8		Isolongifolene, 4,5,9,10-dehydro-	543	156747-45-4				Dehydroxy-isocalamendiol	531	1005276-30-1				9-Methoxycalamenene	526	0-00-0				4a,7-Methano-4aH-naphth[1,8a-b]oxirene, octahydro-4,4,8,8-tetramethyl-	522	67999-56-8				1,3,5-Trimethyl-2-(2-nitroallyl)benzene	520	80255-26-1				4-Phenyl-2,6-dimethyl-1,4-dihydropyridine-3,5-dicarbonitrile	518	35929-86-3				5,8,11-Eicosatriynoic acid, methyl ester	516	0-00-0
4-Isopropyl-6-methyl-1-methylene-1,2,3,4-tetrahydronaphthalene	132	28.4773	803	23600713	50277-34-4			1198.2		4-Isopropyl-6-methyl-1-methylene-1,2,3,4-tetrahydronaphthalene	803	50277-34-4				à-Calacorene	801	21391-99-1				à-Calacorene	753	21391-99-1				Cadala-1(10),3,8-triene	716	0-00-0				(E)-1-(2,3,6-trimethylphenyl)buta-1,3-diene (TPB, 1)	673	0-00-0				(1R,4S)-4-Isopropyl-1,6-dimethyl-1,2,3,4-tetrahydronaphthalen-1-ol	660	123931-36-2				Benzene, 1-methyl-3-[(1-methylethylidene)cyclopropyl]-	650	56701-42-9
1,3-Diethyladamantane	163	28.5084	616	5522740	25074-51-5			1198.8		1,3-Diethyladamantane	616	25074-51-5				Tetracyclo[5.4.3.0(7,11)]tetradeca-2,5,10-trione, 1,4,6,14-tetramethyl-4-vinyl-	602	0-00-0				1,2-Hexanediol, 1,2-diphenyl-	591	80475-19-0				1,3,5-Trimethyladamantane	588	707-35-7				1,3-Dimethyl-5-n-hexyladamantane	586	52873-50-4				4'-Propoxy-2-methylpropiophenone	575	64436-60-8				1,2-Dimethyl-5-nitroadamantane	569	6588-68-7
2-Cyclohexen-1-one, 3-methyl-6-(1-methylethylidene)-	150	28.5262	813	4645812	491-09-8			1199.2		2-Cyclohexen-1-one, 3-methyl-6-(1-methylethylidene)-	813	491-09-8				2-Cyclohexen-1-one, 3-methyl-6-(1-methylethylidene)-	773	491-09-8				4,7,7-Trimethylbicyclo[4.1.0]hept-3-en-2-one	755	81800-50-2				Bicyclo[3.1.1]hept-3-en-2-one, 4,6,6-trimethyl-	741	80-57-9				3-Methyl-2-(2-methyl-2-butenyl)-furan	738	15186-51-3				Bicyclo[3.1.1]hept-3-en-2-one, 4,6,6-trimethyl-, (1S)-	737	1196-01-6				Bicyclo[3.1.1]hept-3-en-2-one, 4,6,6-trimethyl-	731	80-57-9
1-Chloro-2-cyclohexyldimethylsilyloxybenzene	185	28.544	484	803201	0-00-0			1199.5		1-Chloro-2-cyclohexyldimethylsilyloxybenzene	484	0-00-0				5-Chlorobenzo[1,2,5]thiadiazol-4-ylamine	474	0-00-0				1-Ethyl-2-dimethyl(octyl)silyloxycyclohexane	469	0-00-0				3H-pyrazol-3-one, 2,4-dihydro-5-methyl-2-phenyl-4-[(phenylamino)methylene]-	458	0-00-0				1-Butyldimethylsilyloxy-2-chlorobenzene	448	0-00-0				Sulfadiazine	444	68-35-9				[1,1'-Biphenyl]-4-ol, 3-amino-	442	1134-36-7
Pentadecanoic acid, 3-methylbutyl ester	173	28.5795	466	258862	2306-91-4			1200.2		Pentadecanoic acid, 3-methylbutyl ester	466	2306-91-4				Decanoic acid, pentyl ester	449	5933-87-9				Allylchlorodimethylsilane	446	4028-23-3				Allylchlorodimethylsilane	434	4028-23-3				Pentanamide, 4-oxo-N-phenyl-	434	23132-35-6				Decanoic acid, pentyl ester	432	5933-87-9				Pentanamide, 4-oxo-N-phenyl-	427	23132-35-6
á-Santalol	146	28.6061	593	1047735	77-42-9			1200.8		á-Santalol	593	77-42-9				á-Santanol acetate	579	0-00-0				1,1,4,7-Tetramethyldecahydro-1H-cyclopropa[e]azulene-4,7-diol	568	1212211-43-2				5-(2,3-Dimethyltricyclo[2.2.1.02,6]heptan-3-yl)pentan-2-one	558	60843-83-6				à-Santalol	558	115-71-9				1H-Cycloprop[e]azulen-7-ol, decahydro-1,1,7-trimethyl-4-methylene-, [1ar-(1aà,4aà,7á,7aá,7bà)]-	554	6750-60-3				á-Santalol	552	77-42-9
4-Decenoic acid, methyl ester	74	28.6328	571	1004940	1191-02-2			1201.4		4-Decenoic acid, methyl ester	571	1191-02-2				Cyclododecanecarboxylic acid, methyl ester	549	1855-59-0				Nonanedioic acid, monomethyl ester	519	2104-19-0				4-Decenoic acid, methyl ester	513	1191-02-2				Cyclohexanepropanoic acid, 2-oxo-, methyl ester	508	10407-33-7				10-Hydroxydecanoic acid, methyl ester	508	2640-94-0				Cyclohexanepropanoic acid, 2-oxo-, methyl ester	505	10407-33-7
Thiophen-2-methylamine, N-decyl-N-methyl	97	28.6461	650	2695808	0-00-0			1201.7		Thiophen-2-methylamine, N-decyl-N-methyl	650	0-00-0				7-Ethyl-4-tridecen-6-one isomer 1	584	0-00-0				Bupivacaine	575	38396-39-3				Bupivacaine	569	38396-39-3				4'-Ethoxycarbonyl-à-pyrrolidinohexanophene	568	0-00-0				Phenol, 2-(methylthio)-	565	1073-29-6				Bupivacaine	563	38396-39-3
Cyclohexane, 1,2-dimethyl-3,5-bis(1-methylethenyl)-	81	28.6639	697	5352938	62337-99-9			1202.0		Cyclohexane, 1,2-dimethyl-3,5-bis(1-methylethenyl)-	697	62337-99-9				Cyclohexane, 1,2-dimethyl-3,5-bis(1-methylethenyl)-, (1à,2á,3á,5à)-	691	74806-55-6				1,8-Nonadiene, 2,7-dimethyl-5-(1-methylethenyl)-	668	68702-20-5				Cyclohexane, 1,1-dimethyl-2,4-bis(1-methylethenyl)-, cis-	661	62337-98-8				Cyclohexane, 3,4-bis(1-methylethenyl)-1,1-dimethyl-	661	61142-74-3				Eremophila ketone	656	158930-41-7				Cyclohexane, 1,1,2-trimethyl-3,5-bis(1-methylethenyl)-, (2à,3à,5á)-	644	62337-96-6
Formic acid, 3,7,11-trimethyl-1,6,10-dodecatrien-3-yl ester	169	28.6728	606	766851	0-00-0			1202.2		Formic acid, 3,7,11-trimethyl-1,6,10-dodecatrien-3-yl ester	606	0-00-0				Isoaromadendrene epoxide	601	0-00-0				n-Butyl n-undecanoate	599	10580-24-2				Bicyclo[2.2.2]oct-2-ene, 1,2,3,6-tetramethyl-	596	62376-14-1				Cedranoxide, 8,14-	596	18319-31-8				(3S,3aS,6R,7R,9aS)-1,1,7-Trimethyldecahydro-3a,7-methanocyclopenta[8]annulene-3,6-diol	594	2649-64-1				9,12,15-Octadecatrienoic acid, ethyl ester, (Z,Z,Z)-	594	1191-41-9
4(1H)-Azulenone, octahydro-1-methylene-, trans-	168	28.6905	668	6458.2	111615-51-1			1202.6		4(1H)-Azulenone, octahydro-1-methylene-, trans-	668	111615-51-1				1H-Indene, 1-ethylideneoctahydro-7a-methyl-, cis-	665	56362-87-9				3-Methyl-2-pent-2-enyl-cyclopent-2-enone	659	0-00-0				2-Cyclopenten-1-one, 3-methyl-2-(2-pentenyl)-, (Z)-	651	488-10-8				Bicyclo[2.2.2]oct-2-ene, 1,2,3,6-tetramethyl-	647	62376-14-1				1H-Indene, 1-ethylideneoctahydro-7a-methyl-, (1Z,3aà,7aá)-	646	56324-69-7				1(2H)-Naphthalenone, 3,4,4a,5,6,7-hexahydro-6-methyl-	646	0-00-0
Cycloisolongifolene, 9,10-dehydro-	202	28.7172	615	200835	0-00-0			1203.2		Cycloisolongifolene, 9,10-dehydro-	615	0-00-0				Cadina-1(10),6,8-triene	597	1460-96-4				1(2H)-Naphthalenone, 7-(1,1-dimethylethyl)-3,4-dihydro-	568	22583-68-2				Neoisolongifolene, 8,9-dehydro-	564	67517-14-0				Ethanone, 1-(4-cyclohexylphenyl)-	563	18594-05-3				Ethanone, 1-(4-cyclohexylphenyl)-	562	18594-05-3				aR-Himachalene	557	19419-67-1
Sebacic acid, isobutyl 4-methylbenzyl ester	171	28.7305	491	6329.7	0-00-0			1203.5		Sebacic acid, isobutyl 4-methylbenzyl ester	491	0-00-0				2-Oxazoline, 4,5-dioctyl-2-phenyl-, cis-	490	26015-58-7				Geranic acid, 2-Phenylethyl ester	461	0-00-0				Sebacic acid, isobutyl 2-methylbenzyl ester	458	0-00-0				(9Z,12Z)-Phenethyl octadeca-9,12-dienoate	449	0-00-0				Sebacic acid, 2-methylbenzyl octyl ester	449	0-00-0				2-Oxazoline, 4,5-dioctyl-2-phenyl-, trans-	447	25943-12-8
3-(1,5-Dimethyl-hex-4-enyl)-2,2-dimethyl-cyclopent-3-enol	139	28.7527	461	24174	0-00-0			1203.9		3-(1,5-Dimethyl-hex-4-enyl)-2,2-dimethyl-cyclopent-3-enol	461	0-00-0				Bicyclo[3.2.0]heptane-2,6-diol, 5-(2-hydroxyethyl)-3,3-dimethyl-6-vinyl-, (Z)-	443	0-00-0				Cyclopentanecarboxylic acid, 1,2,2-trimethyl-3-(pyrrolidine-1-carbonyl)-	435	0-00-0				Cyclopentanecarboxylic acid, 3-(3-fluorophenylcarbamoyl)-1,2,2-trimethyl-	433	0-00-0				4aH-cycloprop[e]azulen-4a-ol, decahydro-1,1,4,7-tetramethyl-	430	95975-84-1				4aH-Cycloprop[e]azulen-4a-ol, decahydro-1,1,4,7-tetramethyl-, [1aR-(1aà,4á,4aá,7à,7aá,7bà)]-	424	5986-49-2				4aH-Cycloprop[e]azulen-4a-ol, decahydro-1,1,4,7-tetramethyl-, [1aR-(1aà,4á,4aá,7à,7aá,7bà)]-	419	5986-49-2
2,6-Dimethyl-10-methylene-12-oxatricyclo[7.3.1.0(1,6)]tridec-2-ene	218	28.7705	625	523433	0-00-0			1204.3		2,6-Dimethyl-10-methylene-12-oxatricyclo[7.3.1.0(1,6)]tridec-2-ene	625	0-00-0				24-Noroleana-3,12-diene	621	201358-24-9				Acetic acid, 3-hydroxy-7-isopropenyl-1,4a-dimethyl-2,3,4,4a,5,6,7,8-octahydronaphthalen-2-yl ester	619	1005273-98-2				24-Norursa-3,12-diene	616	201358-25-0				7-Isopropenyl-1,4a-dimethyl-4,4a,5,6,7,8-hexahydro-3H-naphthalen-2-one	608	473-08-5				7-Isopropenyl-1,4a-dimethyl-4,4a,5,6,7,8-hexahydro-3H-naphthalen-2-one	606	473-08-5				Acetic acid, 3-hydroxy-6-isopropenyl-4,8a-dimethyl-1,2,3,5,6,7,8,8a-octahydronaphthalen-2-yl ester	605	0-00-0
Tricyclo[4.4.0.0(2,7)]dec-3-ene-3-methanol, 1-methyl-8-(1-methylethyl)-	220	28.7838	681	347568	115728-41-1			1204.6		Tricyclo[4.4.0.0(2,7)]dec-3-ene-3-methanol, 1-methyl-8-(1-methylethyl)-	681	115728-41-1				Acetic acid, 6,6-dimethyl-2-methylene-7-(3-oxobutylidene)oxepan-3-ylmethyl ester	673	0-00-0				Isoshyobunone	668	0-00-0				Ylangenol	664	41610-69-9				Acetic acid, 2,6,6-trimethyl-3-methylene-7-(3-oxobutylidene)oxepan-2-yl ester	661	0-00-0				1H-3a,7-Methanoazulene-6-methanol, 2,3,4,7,8,8a-hexahydro-3,8,8-trimethyl-, [3R-(3à,3aá,7á,8aà)]-	657	21441-72-5				1,4-Methanoazulen-9-one, decahydro-1,5,5,8a-tetramethyl-, [1R-(1à,3aá,4à,8aá)]-	654	465-26-9
2,4,7,14-Tetramethyl-4-vinyl-tricyclo[5.4.3.0(1,8)]tetradecan-6-ol	149	28.7927	644	1761700	0-00-0			1204.8		2,4,7,14-Tetramethyl-4-vinyl-tricyclo[5.4.3.0(1,8)]tetradecan-6-ol	644	0-00-0				Z,Z-3,15-Octadecadien-1-ol acetate	617	0-00-0				9,12-Tetradecadien-1-ol, acetate, (Z,E)-	617	31654-77-0				9,12-Octadecadienoyl chloride, (Z,Z)-	615	7459-33-8				cis-9-Hexadecenal	614	56219-04-6				Z-(13,14-Epoxy)tetradec-11-en-1-ol acetate	611	0-00-0				Cyclopropaneoctanoic acid, 2-[[2-[(2-ethylcyclopropyl)methyl]cyclopropyl]methyl]-, methyl ester	609	10152-71-3
Dodecanoic acid, propyl ester	171	28.846	706	98013	3681-78-5			1205.9		Dodecanoic acid, propyl ester	706	3681-78-5				Dodecanoic acid, propyl ester	688	3681-78-5				Dodecanoic acid, propyl ester	678	3681-78-5				Dodecanoic acid, propyl ester	627	3681-78-5				Dodecanoic acid, 1-methylethyl ester	613	10233-13-3				Dodecanoic acid, 1-methylethyl ester	601	10233-13-3				Lauric acid n-amyl ester	599	5350-03-8
(1R,3E,7E,11R)-1,5,5,8-Tetramethyl-12-oxabicyclo[9.1.0]dodeca-3,7-diene	138	28.8727	739	2625989	19888-34-7			1206.5		(1R,3E,7E,11R)-1,5,5,8-Tetramethyl-12-oxabicyclo[9.1.0]dodeca-3,7-diene	739	19888-34-7				Caryophyllene oxide	729	1139-30-6				2,5,9-Trimethylcycloundeca-4,8-dienone	727	0-00-0				ç-Gurjunenepoxide-(1)	700	0-00-0				3-Buten-2-ol, 4-(2,6,6-trimethyl-2-cyclohexen-1-yl)-, (3E)-	676	25312-34-9				(1R,3E,7E,11R)-1,5,5,8-Tetramethyl-12-oxabicyclo[9.1.0]dodeca-3,7-diene	666	19888-34-7				Bicyclo[3.1.1]heptan-3-one, 2-(but-3-enyl)-6,6-dimethyl-	665	0-00-0
4aH-Cycloprop[e]azulen-4a-ol, decahydro-1,1,4,7-tetramethyl-, [1aR-(1aà,4á,4aá,7à,7aá,7bà)]-	147	28.886	740	534600	5986-49-2			1206.8		4aH-Cycloprop[e]azulen-4a-ol, decahydro-1,1,4,7-tetramethyl-, [1aR-(1aà,4á,4aá,7à,7aá,7bà)]-	740	5986-49-2				4aH-Cycloprop[e]azulen-4a-ol, decahydro-1,1,4,7-tetramethyl-, [1aR-(1aà,4á,4aá,7à,7aá,7bà)]-	737	5986-49-2				4aH-cycloprop[e]azulen-4a-ol, decahydro-1,1,4,7-tetramethyl-	735	95975-84-1				4aH-Cycloprop[e]azulen-4a-ol, decahydro-1,1,4,7-tetramethyl-, [1aR-(1aà,4á,4aá,7à,7aá,7bà)]-	732	5986-49-2				2,6,10,14-Hexadecatetraen-1-ol, 3,7,11,15-tetramethyl-, acetate, (E,E,E)-	704	61691-98-3				Ledol	703	577-27-5				4aH-Cycloprop[e]azulen-4a-ol, decahydro-1,1,4,7-tetramethyl-, [1aR-(1aà,4á,4aá,7à,7aá,7bà)]-	699	5986-49-2
Tetracyclo[5.2.1.0(2,6).0(3,5)]non-8-ene, 4-methyl-4-phenyl-, endo-	113	28.9082	477	83036	0-00-0			1207.2		Tetracyclo[5.2.1.0(2,6).0(3,5)]non-8-ene, 4-methyl-4-phenyl-, endo-	477	0-00-0				Tetracyclo[5.2.1.0(2,6).0(3,5)]non-8-ene, 4-methyl-4-phenyl-, exo-	446	0-00-0				Cyclopropane, 1-(1-hydroxyethyl)-2-methylene-1-phenyl-	438	0-00-0				3,5-Dimethylanisole	436	874-63-5				3,5-Dimethylanisole	428	874-63-5				Benzene, 1-chloro-4-methoxy-2-methyl-	426	13334-71-9				Spiro[2.4]heptane, 1-phenyl-5-(phenylmethylene)-	425	74793-06-9
3-Buten-2-one, 4-(2,6,6-trimethyl-1-cyclohexen-1-yl)-	177	28.926	780	4360604	14901-07-6			1207.6		3-Buten-2-one, 4-(2,6,6-trimethyl-1-cyclohexen-1-yl)-	780	14901-07-6				3-Buten-2-one, 4-(2,6,6-trimethyl-1-cyclohexen-1-yl)-	769	14901-07-6				trans-á-Ionone	765	79-77-6				trans-á-Ionone	761	79-77-6				trans-á-Ionone	760	79-77-6				3-Buten-2-one, 4-(2,6,6-trimethyl-1-cyclohexen-1-yl)-	756	14901-07-6				3-Buten-2-one, 4-(2,6,6-trimethyl-1-cyclohexen-1-yl)-	747	14901-07-6
1H-1,3a-Ethanopentalen-5(4H)-one, tetrahydro-	61	28.9482	597	40273	117221-77-9			1208.1		1H-1,3a-Ethanopentalen-5(4H)-one, tetrahydro-	597	117221-77-9				3-Cyclohexene-1-methanol, à,4-dimethyl-	575	55511-67-6				2H-Indene, 3,3a,4,5,6,7-hexahydro-	564	16189-41-6				Spiro[4.4]non-1-ene	561	873-12-1				Linalyl isobutyrate	551	78-35-3				Linalyl acetate	550	115-95-7				3-Cyclohexene-1-methanol, à,4-dimethyl-	548	55511-67-6
2-Cyclopenten-1-one, 3-methyl-2-(2-pentenyl)-, (Z)-	164	28.9882	787	776409	488-10-8			1208.9		2-Cyclopenten-1-one, 3-methyl-2-(2-pentenyl)-, (Z)-	787	488-10-8				2-Cyclopenten-1-one, 3-methyl-2-(2-pentenyl)-, (Z)-	777	488-10-8				2-Cyclopenten-1-one, 3-methyl-2-(2-pentenyl)-, (Z)-	777	488-10-8				3-Methyl-2-pent-2-enyl-cyclopent-2-enone	776	0-00-0				2-Cyclopenten-1-one, 3-methyl-2-(2-pentenyl)-, (Z)-	766	488-10-8				1H-Indene, 1-ethylideneoctahydro-7a-methyl-, (1Z,3aà,7aá)-	718	56324-69-7				1H-Indene, 1-ethylideneoctahydro-7a-methyl-, cis-	700	56362-87-9
17.alfa.,21á-28,30-Bisnorhopane	185	29.0193	623	113974	0-00-0			1209.6		17.alfa.,21á-28,30-Bisnorhopane	623	0-00-0				5-(7a-Isopropenyl-4,5-dimethyl-octahydroinden-4-yl)-3-methyl-pent-2-enal	595	0-00-0				Dehydroxy-isocalamendiol	591	1005276-30-1				Isoshyobunone	590	0-00-0				5-(7a-Isopropenyl-4,5-dimethyl-octahydroinden-4-yl)-3-methyl-pent-2-en-1-ol	588	0-00-0				3-Isopropyl-6,7-dimethyltricyclo[4.4.0.0(2,8)]decane-9,10-diol	587	0-00-0				Diepicedrene-1-oxide	582	0-00-0
Allyldimethylsilane	59	29.0459	560	959043	3937-30-2			1210.2		Allyldimethylsilane	560	3937-30-2				Benzeneethanamine, 2-fluoro-á,3,4-trihydroxy-N-isopropyl-	539	61338-98-5				d-Glucosamine	532	90-77-7				Mannosamine	528	6915-39-5				Pentanamide, 4-methyl-	520	1119-29-5				Dodecanamide	501	1120-16-7				2,3-Butanediol, 2,3-dimethyl-	498	76-09-5
Propane, 2-bromo-	68	29.0592	439	583655	75-26-3			1210.4		Propane, 2-bromo-	439	75-26-3				Dodecanoic acid, 4-penten-1-yl ester	438	0-00-0				1,5-Diacetoxypentane	428	6963-44-6				1,5-Diacetoxypentane	427	6963-44-6				1,5-Diacetoxypentane	411	6963-44-6				Propane, 2-bromo-	398	75-26-3				Butanoic acid, 2-cyano-3-methyl-, ethyl ester	398	3213-49-8
Undecane, 2,9-dimethyl-	56	29.0726	574	174042	17301-26-7			1210.7		Undecane, 2,9-dimethyl-	574	17301-26-7				Decane, 2,2,3-trimethyl-	569	62338-09-4				2,2-Dimethyloctadecane	559	0-00-0				2,2-Dimethyleicosane	555	0-00-0				Heptane, 2,2,3,5-tetramethyl-	551	61868-42-6				Pentane, 2,2,3,4-tetramethyl-	551	1186-53-4				Pentane, 2,2,3,4-tetramethyl-	548	1186-53-4
1,1-Di(but-3-enyl)-1-silacyclobutane	84	29.0814	500	182154	127597-52-8			1210.9		1,1-Di(but-3-enyl)-1-silacyclobutane	500	127597-52-8				trans-2-Dodecen-1-ol, trifluoroacetate	498	0-00-0				Neronine, 4á,5-dihydro-	492	19483-30-8				1-Dodecanol, 3,7,11-trimethyl-	491	6750-34-1				Methyltrivinylsilane	489	18244-95-6				Docosanal	487	57402-36-5				Cyclohexane, [2-[(2-ethylhexyl)oxy]ethyl]-	481	55133-98-7
1,2-Benzisothiazole	135	29.0992	831	2847384	272-16-2			1211.3		1,2-Benzisothiazole	831	272-16-2				Benzothiazole	812	95-16-9				Benzothiazole	775	95-16-9				Thieno[2,3-c]pyridine	767	272-12-8				Benzothiazole	762	95-16-9				Benzothiazole	756	95-16-9				Thieno[3,2-c]pyridine	740	272-14-0
1-(p-Fluorophenyl)piperazine	180	29.1259	452	36893	2252-63-3			1211.9		1-(p-Fluorophenyl)piperazine	452	2252-63-3				2-Cyclohexen-1-one,4-hydroxy-3,5,5-trimethyl-4-(1-methyl-3-oxo-1-butenyl)	436	0-00-0				Cyclopent-3-ene-1,1,2-tricarbonitrile, 3-amino-2-(4-fluorobenzoylmethyl)-4-formyl-	424	0-00-0				3-Penten-2-one,4-(6,7,7-trimethyl-2,3-dioxabicyclo[2.2.2]oct-5-en-tyl)	413	0-00-0				Bicyclo[3.2.0]heptan-6-one, 2-acetyl-3,3-dimethyl-7-(1-methylethyl)-	394	81052-68-8				Cyclohexane, 1,1,3-trimethyl-2,3-epoxy-2-(3-methylcyclobuten-2-yl-1)-4-acetyloxy-	384	0-00-0				3-[(3-Imidazol-1-yl-propylamino)-methyl]-8a-methyl-5-methylene-decahydro-naphtho[2,3-b]furan-2-one	381	0-00-0
Benzene, 1-methoxy-4-phenoxy-	185	29.1392	500	127731	1655-69-2			1212.1		Benzene, 1-methoxy-4-phenoxy-	500	1655-69-2				à-Corocalene	490	20129-39-9				Isolongifolene, 4,5,9,10-dehydro-	486	156747-45-4				à-Dehydro-ar-himachalene	483	78204-62-3				ç-Dehydro-ar-himachalene	481	51766-65-5				1,2,3,4,5,6,7,8-Octahydro-1-methylphenanthrene	462	0-00-0				Silane, trimethyl-2-naphthalenyl-	458	18052-85-2
3-Amino-3-(4-isobutoxy-phenyl)-propionic acid	120	29.1747	449	260080	0-00-0			1212.9		3-Amino-3-(4-isobutoxy-phenyl)-propionic acid	449	0-00-0				(8R,8aS)-8,8a-Dimethyl-3,4,6,7,8,8a-hexahydronaphthalen-2(1H)-one	448	39850-88-9				1-Oxa-2-azaspiro[5.5]undecane-4-methanol, 3-cyano-2-cyclohexyl-, methanesulfonate	439	69989-94-2				Adamantane-1-thiol, 3-dimethylamino-	428	329789-27-7				1-Adamantanamine, N,N-dimethyl-	412	3717-40-6				1H-Dicyclopenta[b,d]pyrrole, decahydro-, (3aà,4aà,7aà,7bà)-	411	116971-46-1				(1H)Pyrrole-2-carboxaldehyde, 4-(trichloroacetyl)-	407	0-00-0
Ethyl tridecanoate	88	29.1925	518	1379689	28267-29-0			1213.3		Ethyl tridecanoate	518	28267-29-0				Ethyl tridecanoate	510	28267-29-0				N,N-Dimethylthiocarbamoyl phenyl trithiocarbonate	470	19378-01-9				Glycine, N-methoxycarbonyl-, isohexyl ester	463	0-00-0				Methyl 2-methyl-2-(methoxy)amino-propanoate	461	76170-89-3				Glycine, N-methoxycarbonyl-, heptyl ester	450	0-00-0				Tetradecanoic acid, 2-methyl-, methyl ester	431	55554-09-1
3-Hexenoic acid, (E)-	180	29.2103	629	5062.3	1577-18-0			1213.6		3-Hexenoic acid, (E)-	629	1577-18-0				3-Hexenoic acid, (E)-	627	1577-18-0				cis-3-Hexenoic acid	619	0-00-0				11-(2-Cyclopenten-1-yl)undecanoic acid, (+)-	595	459-67-6				Heptanedioic acid	590	111-16-0				4-Hexenoic acid	587	35194-36-6				3-Methyladipic acid	587	3058-01-3
Heptanoic acid	99	29.228	669	2186249	111-14-8			1214.0		Heptanoic acid	669	111-14-8				Heptanoic acid	663	111-14-8				Silver hexanoate	660	32461-90-8				Heptanoic acid	652	111-14-8				Heptanoic acid	651	111-14-8				Hexanoic acid, 1-cyclopentylethyl ester	650	0-00-0				6-Ethoxy-6-methyl-2-cyclohexenone	635	0-00-0
4a,7-Methano-4aH-naphth[1,8a-b]oxirene, octahydro-4,4,8,8-tetramethyl-	220	29.2369	715	354788	67999-56-8			1214.2		4a,7-Methano-4aH-naphth[1,8a-b]oxirene, octahydro-4,4,8,8-tetramethyl-	715	67999-56-8				Diepicedrene-1-oxide	711	0-00-0				Isoaromadendrene epoxide	704	0-00-0				4a,7-Methano-4aH-naphth[1,8a-b]oxirene, octahydro-4,4,8,8-tetramethyl-	703	67999-56-8				Calarene epoxide	700	0-00-0				Ledene oxide-(I)	699	0-00-0				Neoclovene oxide	697	0-00-0
3-Benzyl-1H-1,2,4-triazole	168	29.2902	473	238790	21117-34-0			1215.3		3-Benzyl-1H-1,2,4-triazole	473	21117-34-0				2H-1,4-Ethanoquinoline, 3,4-dihydro-	453	4363-25-1				1,8-Naphthyridin-2-amine, 5-methyl-	432	1568-92-9				1H-1,2,3-Triazole, 4-(4-methylphenyl)-	427	5301-96-2				8-Metyl-8-aza-5,10-dioxa-4-silaspiro[3.7]undecane	427	0-00-0				3-Acetamido-1-phenylpyrazole	426	2753-56-2				Pargyline	425	555-57-7
2-Heptyne-4-one	169	29.2991	515	30152	71932-98-4			1215.5		2-Heptyne-4-one	515	71932-98-4				2-Heptyne-4-one	511	71932-98-4				3-Hexen-1-ol, acetate, (Z)-	459	3681-71-8				N-(2,4-Difluoro-phenyl)-2-(2-methyl-5-nitro-imidazol-1-yl)-acetamide	457	333415-36-4				4-Hexen-1-ol, acetate	443	72237-36-6				4-Hexen-1-ol, (4E)-, acetate	439	0-00-0				2-Cyclopentene-1-tridecanoic acid, (S)-	436	29106-32-9
4-Isopropyl-6-methyl-1-methylene-1,2,3,4-tetrahydronaphthalene	157	29.3124	895	7721454	50277-34-4			1215.8		4-Isopropyl-6-methyl-1-methylene-1,2,3,4-tetrahydronaphthalene	895	50277-34-4				à-Calacorene	838	21391-99-1				à-Calacorene	770	21391-99-1				(1R,4S)-4-Isopropyl-1,6-dimethyl-1,2,3,4-tetrahydronaphthalen-1-ol	742	123931-36-2				(E)-1-(2,3,6-trimethylphenyl)buta-1,3-diene (TPB, 1)	738	0-00-0				1, 1, 5-Trimethyl-1, 2-dihydronaphthalene	732	0-00-0				Cadala-1(10),3,8-triene	711	0-00-0
(1R,3E,7E,11R)-1,5,5,8-Tetramethyl-12-oxabicyclo[9.1.0]dodeca-3,7-diene	138	29.3391	628	625934	19888-34-7			1216.4		(1R,3E,7E,11R)-1,5,5,8-Tetramethyl-12-oxabicyclo[9.1.0]dodeca-3,7-diene	628	19888-34-7				2,5,9-Trimethylcycloundeca-4,8-dienone	625	0-00-0				(Z)-18-Octadec-9-enolide	602	80060-76-0				1-Oxaspiro[4.5]dec-6-ene, 2,6,10,10-tetramethyl-	600	36431-72-8				2,4-Dioxaspiro[5.5]undecane, 7,9,11-trimethyl-	585	69745-75-1				12,15-Octadecadienoic acid, methyl ester	582	57156-97-5				1-Oxaspiro[4.5]dec-6-ene, 2,6,10,10-tetramethyl-	575	36431-72-8
2-((2R,4aR,8aS)-4a-Methyl-8-methylenedecahydronaphthalen-2-yl)prop-2-en-1-ol	147	29.348	672	148282	515-20-8			1216.6		2-((2R,4aR,8aS)-4a-Methyl-8-methylenedecahydronaphthalen-2-yl)prop-2-en-1-ol	672	515-20-8				Alloaromadendrene oxide-(2)	664	0-00-0				Alloaromadendrene oxide-(1)	663	0-00-0				á-Santanol acetate	661	0-00-0				1,1,4,7-Tetramethyldecahydro-1H-cyclopropa[e]azulene-4,7-diol	660	1212211-43-2				9á-Acetoxy-4-hydroxy-3,4,8-trimethyl-5à-H-tricyclo[6.3.1.0(1,5)]dodecane	652	0-00-0				Aromadendrene oxide-(2)	649	0-00-0
Hexanoic acid, 2,3-dichlorophenyl ester	99	29.3746	400	155550	0-00-0			1217.1		Hexanoic acid, 2,3-dichlorophenyl ester	400	0-00-0				1,2-Dihydro-1-thioxophthalazine	386	16015-46-6				N-[2-[N-Aziridyl]ethyl]-p-dimethylaminobenzylamine	379	0-00-0				(Z)-1-Methylsulfinyl-2-phenylethene	377	53165-40-5				2,4-Diamino-6-[[p-chlorobenzyl]nitrosoamino]-5,6,7,8-tetrahydroquinazolne	373	0-00-0				Triazido-(1,2,3,4,5-pentamethylcyclopenta-2,4-dienyl)-german	371	0-00-0				Imidazolidine, 1,3-dimethyl-2-(4-pyridyl)-	367	303187-78-2
3,7-Octadiene-2,6-diol, 2,6-dimethyl-	104	29.3968	546	716389	13741-21-4			1217.6		3,7-Octadiene-2,6-diol, 2,6-dimethyl-	546	13741-21-4				Hotrienol	508	20053-88-7				1,5,7-Octatrien-3-ol, 3,7-dimethyl-	501	29957-43-5				Epoxyaurapten	499	36414-00-3				1,5,7-Octatrien-3-ol, 3,7-dimethyl-	491	29957-43-5				1,7-Octadiene-3,6-diol, 2,6-dimethyl-	483	51276-33-6				3,7-Octadiene-2,6-diol, 2,6-dimethyl-	479	13741-21-4
1,3-Dioxolo[4',5':6,7]naphtho[1,2-d]oxazol-2(1H)-one, 3a,4,5,10b-tetrahydro-1,3a,10b-trimethyl-	185	29.4146	421	214417	309279-31-0			1218.0		1,3-Dioxolo[4',5':6,7]naphtho[1,2-d]oxazol-2(1H)-one, 3a,4,5,10b-tetrahydro-1,3a,10b-trimethyl-	421	309279-31-0				(E)-1-Indan-1-ylethanone oxime	395	0-00-0				(1R,4S)-4-Isopropyl-1,6-dimethyl-1,2,3,4-tetrahydronaphthalen-1-ol	373	123931-36-2				Acetamide, N-1-naphthalenyl-	371	575-36-0				6-(1,3-Dimethyl-buta-1,3-dienyl)-1,5,5-trimethyl-7-oxa-bicyclo[4.1.0]hept-2-ene	364	0-00-0				Musk ketone	361	81-14-1				4b,5,6,7,8,8a,9,10-Octahydro-1-methylphenanthrene	359	0-00-0
Cadina-1(10),6,8-triene	202	29.4324	810	5040658	1460-96-4			1218.4		Cadina-1(10),6,8-triene	810	1460-96-4				aR-Himachalene	803	19419-67-1				3,5,11-Eudesmatriene	794	193615-07-5				1-Indanone, 3,3,4,5,7-pentamethyl-	783	10425-83-9				(8R,8aS)-8,8a-Dimethyl-2-(propan-2-ylidene)-1,2,3,7,8,8a-hexahydronaphthalene	765	27840-40-0				Cycloisolongifolene, 9,10-dehydro-	762	0-00-0				(4R,4aR)-4,4a-Dimethyl-6-(prop-1-en-2-yl)-1,2,3,4,4a,7-hexahydronaphthalene	761	28908-26-1
Ethyl 9-hexadecenoate	177	29.4546	609	303101	54546-22-4			1218.8		Ethyl 9-hexadecenoate	609	54546-22-4				Ethyl 9-hexadecenoate	572	54546-22-4				4-Decenoic acid, ethyl ester, (Z)-	571	7367-84-2				Ethyl 9-hexadecenoate	563	54546-22-4				Tridecanoic acid, 3-hydroxy-, ethyl ester	558	107141-15-1				9-Hexadecenoic acid, methyl ester, (Z)-	553	1120-25-8				Ethyl 9-hexadecenoate	552	54546-22-4
Tridecanoic acid, 12-methyl-, methyl ester	74	29.4679	669	1070731	5129-58-8			1219.1		Tridecanoic acid, 12-methyl-, methyl ester	669	5129-58-8				Methyl tetradecanoate	633	124-10-7				Tridecanoic acid, 12-methyl-, methyl ester	621	5129-58-8				Tridecanoic acid, 12-methyl-, methyl ester	610	5129-58-8				Methyl tetradecanoate	604	124-10-7				Methyl tetradecanoate	598	124-10-7				Methyl tetradecanoate	595	124-10-7
Bicyclo[3.1.1]hept-2-en-6-one, 2,7,7-trimethyl-	108	29.4857	598	462211	473-06-3			1219.5		Bicyclo[3.1.1]hept-2-en-6-one, 2,7,7-trimethyl-	598	473-06-3				Bicyclo[3.1.1]hept-2-ene-2-ethanol, 6,6-dimethyl-, (1R)-	594	35836-73-8				1,3-Cyclopentadiene, 5,5-dimethyl-2-ethyl-	577	0-00-0				Bicyclo[3.1.0]hexane, 6-isopropylidene-	575	24524-58-1				1,3-Cyclopentadiene, 5,5-dimethyl-1-ethyl-	574	0-00-0				2,6,9,11-Dodecatetraenal, 2,6,10-trimethyl-, (E,E,E)-	572	17909-77-2				Benzenemethanol, à-(bicyclo[3.3.1]non-6-en-3-yl)-	570	110013-25-7
1-Propanol, 3-(phenylmethoxy)-	123	29.499	672	2555003	4799-68-2			1219.8		1-Propanol, 3-(phenylmethoxy)-	672	4799-68-2				Benzoic acid, 10-chlorodecyl ester	638	0-00-0				Benzoic acid, heptyl ester	627	7155-12-6				1,4,4-Trimethylcyclohex-2-enecarboxylic acid, methyl ester	625	0-00-0				Benzoic acid, pentyl ester	624	2049-96-9				Benzoic acid, pentyl ester	622	2049-96-9				3-Nitro-1-phenylheptan-1-ol	621	0-00-0
1-Acetyl-2,7-naphthalenediol	76	29.5079	516	22421	86358-83-0			1220.0		1-Acetyl-2,7-naphthalenediol	516	86358-83-0				3-[4-Hydroxyisopent-2(Z)-enyl]-4-hydroxyacetophenone	511	24672-83-1				Cadina-1(10),6,8-triene	506	1460-96-4				Pyrimidine, 4-(2-hydroxy-5-methoxyphenyl)-	505	97630-77-8				1-Indanone, 3,3,4,5,7-pentamethyl-	502	10425-83-9				(ñ)-Tremetone	499	59183-49-2				Silane, trimethyl(3-phenyl-1-butynyl)-	498	28129-04-6
1H-Isoindole, 5,6-dichloro-3-ethoxy-	171	29.5212	459	22456	100813-59-0			1220.3		1H-Isoindole, 5,6-dichloro-3-ethoxy-	459	100813-59-0				1,3-Dioxolo[4',5':6,7]naphtho[1,2-d]oxazol-2(1H)-one, 3a,4,5,10b-tetrahydro-1,3a,10b-trimethyl-	459	309279-31-0				1,3,5-Trisilacyclohexane, 1,1,3,3,5,5-hexamethyl-	457	1627-99-2				4-Bromobenzoic acid, heptadecyl ester	445	0-00-0				1H-Cyclopenta[c]quinoline-4-thiol, 2,3-dihydro-	438	15882-29-8				Benzeneethanamine, 2-chloro-á-hydroxy-3,4-dimethoxy-	437	108960-68-5				4-Bromobenzoic acid, undecyl ester	435	0-00-0
Benzene, 1,4-diethoxy-	180	29.5479	467	19394	122-95-2			1220.8		Benzene, 1,4-diethoxy-	467	122-95-2				5-Thiophen-2-yl-2H-pyrazol-3-ol	448	0-00-0				4a,trans-8a-Perhydro-cis-2-(2-hydroxy-2-propyl)-4a,cis-8-dimethylnaphthalene	433	6770-16-7				1-(1-Methyl-1H-imidazol-2-yl)-pentan-1-one	433	0-00-0				1H-Purine-2,6-dione, 3,7-dihydro-1-methyl-3-(2-methylpropyl)-	425	28822-58-4				9-Undecenol, 2,10-dimethyl-	415	0-00-0				2(4H)-Benzofuranone, 5,6,7,7a-tetrahydro-3,6-dimethyl-	414	13341-72-5
Acetic acid, 3-acetylcyclohexyl ester	84	29.5612	669	876712	0-00-0			1221.1		Acetic acid, 3-acetylcyclohexyl ester	669	0-00-0				3,6-Dimethyl-5-hepten-1-ol acetate	585	0-00-0				Species: cyclopent-3-ene-1,1,2-tricarbonitrile, 3-amino-4-formyl-2-(5-methyl-2-furanoyl)-	574	0-00-0				Cyclohexane, (1-methylethylidene)-	566	5749-72-4				Ethanone, 1-(3-cyclohexen-1-yl)-	560	7353-76-6				Cyclohexanol, 3,3,5-trimethyl-, acetate, cis-	558	24691-16-5				Ethanone, 1-(1-cyclohexen-1-yl)-	553	932-66-1
9-Oxabicyclo[3.3.1]nonane-2,6-diol, diacetate	139	29.5745	598	344418	15458-65-8			1221.4		9-Oxabicyclo[3.3.1]nonane-2,6-diol, diacetate	598	15458-65-8				Cyclooctane, 2,5-epoxy-1,6-bis(acetoxy)-	577	0-00-0				Cyclohexanepropanol, 2-acetoxy-	573	0-00-0				6,6-Dimethyl-2-(3-oxobutyl)bicyclo[3.1.1]heptan-3-one	569	0-00-0				Bicyclo[2.2.1]heptan-2-ol, 7,7-dimethyl-, acetate	566	62555-02-6				trans,cis-2,6-Nonadien-1-ol	565	28069-72-9				2-Butyl-2,7-octadien-1-ol	564	0-00-0
7-Ethyl-4-tridecen-6-one isomer 1	140	29.5834	506	535991	0-00-0			1221.6		7-Ethyl-4-tridecen-6-one isomer 1	506	0-00-0				7-Ethyl-4-dodecen-6-one	472	0-00-0				Thiophen-2-methylamine, N-decyl-N-methyl	469	0-00-0				7-Ethyl-4-pentadecen-6-one	425	0-00-0				acetamide, N,N'-1,2-ethanediylbis[2,2,2-trifluoro-N-methyl-	422	0-00-0				(-)-Epinephrine, N,O,O',O''-tetrakis(trifluoroacetyl)-	421	0-00-0				(ñ)-Epinephrine, N,O,O',O''-tetrakis(trifluoroacetyl)-	417	0-00-0
9-(5-{[(Trimethylsilyl)oxy]methyl}tetrahydrofuran-2-yl)-9H-purin-6-amine	136	29.6145	418	86440	0-00-0			1222.2		9-(5-{[(Trimethylsilyl)oxy]methyl}tetrahydrofuran-2-yl)-9H-purin-6-amine	418	0-00-0				Psicofuranine	398	1874-54-0				Lup-20(29)-en-21-ol, 3,28-bis[(tetrahydro-2H-pyran-2-yl)oxy]-, 3,3-dimethylbutanoate, (3á,21á)-	396	55401-92-8				2H-Benzo[f]oxireno[2,3-E]benzofuran-8(9H)-one, 9-[[(1,3-benzodioxol-5-ylmethyl)amino]methyl]octahydro-2,5a-dimethyl-	393	0-00-0				Acetic acid, 10-hydroxy-12a-methyl-7-oxo-1,2,3,3a,3b,4,5,7,8,9,10,11,12,12a-tetradecahydro-benzo[c]cyclopenta[h]azulen-1-yl ester	388	37769-90-7				Piperazine-1-carboxylic acid, 4-(5-methoxy-2,4-dimethylbenzenesulfonyl)-, ethyl ester	387	0-00-0				Fumaric acid, decyl 2-isopropylphenyl ester	385	0-00-0
1,2,4-Butanetricarboxylic acid, trimethyl ester	143	29.6278	507	117978	4339-27-9			1222.5		1,2,4-Butanetricarboxylic acid, trimethyl ester	507	4339-27-9				Pentadecanoic acid, 3-methylbutyl ester	486	2306-91-4				Pentadecanoic acid, 3-methylbutyl ester	484	2306-91-4				Pentadecanoic acid, 3-methylbutyl ester	480	2306-91-4				3-Pyrrolidinone, 4,4-dimethyl-5-thioxo-	477	77611-54-2				Succinic acid, 2-chloro-6-fluorobenzyl undecyl ester	468	0-00-0				Ethyl 3-[(2-methyl-2-mercaptopropyl)amino]propionate	462	0-00-0
trans-Calamenene	202	29.6411	590	190974	73209-42-4			1222.8		trans-Calamenene	590	73209-42-4				Naphthalene, 1,2,3,4-tetrahydro-1,6-dimethyl-4-(1-methylethyl)-, (1S-cis)-	590	483-77-2				cis-Calamenene	582	72937-55-4				Tetrahydropyrro[2,3-b]-1H-2,3-dihydroindole, 1-acetyl-	579	79432-04-5				Neoisolongifolene, 8,9-dehydro-	577	67517-14-0				Cadina-1(10),6,8-triene	575	1460-96-4				Naphthalene, 1,2,3,4-tetrahydro-1,6-dimethyl-4-(1-methylethyl)-, (1S-cis)-	570	483-77-2
2H-1-Benzopyran, 3,5,8,8a-tetrahydro-2,5,5,8a-tetramethyl-	166	29.6722	440	79432	72468-40-7			1223.5		2H-1-Benzopyran, 3,5,8,8a-tetrahydro-2,5,5,8a-tetramethyl-	440	72468-40-7				2(1H)-Naphthalenone, 3,4,4a,5,6,7,8,8aà-octahydro-5à-hydroxy-4aà,7,7-trimethyl-, acetate	440	24795-35-5				10,11-Dimethyl-tricyclo[4.3.1.1(2,5)]undecane-10,11-diol	440	174226-41-6				2-Butanone, 4-(2,6,6-trimethyl-2-cyclohexen-1-ylidene)-	437	56052-61-0				1H-2-Indenone,2,4,5,6,7,7a-hexahydro-3-(1-methylethyl)-7a-methyl	432	0-00-0				3,5,7-Nonatrien-2-one, 8-methyl-7-(1-methylethyl)-, (E,E)-	427	70372-94-0				Cyclopentane-1-carboxylic acid, 4-methylene-3,3-dimethyl-2-[2-(methoxycarbonyl)ethenyl]-, methyl ester, (E)-	425	0-00-0
Unknown 21	74	29.6989	359	59385	2121-67-7			1224.0		2,4-Dimethylglutaric acid	359	2121-67-7				2,3-Bis(difluoroamino)-1,1,1,4,4,4-hexafluoro-2-butene	356	13846-27-0				1,3,4-Thiadiazol-2-amine, 5-[2-(2-methoxy)ethyl]-	335	15884-90-9				2-Adamantylamine, TBDMS derivative	317	0-00-0				5-Isothiazolamine, 3-methyl-	301	24340-76-9				Methyl 10-phenyldecanoate	298	123953-51-5				4-Stilbene carboxaldehyde	298	32555-96-7
ç-Gurjunenepoxide-(1)	124	29.73	711	3932976	0-00-0			1224.7		ç-Gurjunenepoxide-(1)	711	0-00-0				1,4-Methanoazulen-9-one, decahydro-1,5,5,8a-tetramethyl-, [1R-(1à,3aá,4à,8aá)]-	711	465-26-9				Longipinane, (E)-	707	0-00-0				Cyclobuta[1,2:3,4]dicyclooctene-1,7(2H,6bH)-dione, dodecahydro-, (6aà,6bà,12aà,12bá)-	702	69926-83-6				(+)-(Z)-Longipinane	695	0-00-0				Cyclobuta[1,2:3,4]dicyclooctene, 1,2,3,4,5,6,6aà,6bà,7,8,9,10,11,12,12aà,12bá-hexadecahydro-	692	17385-55-6				Caryophyllene oxide	692	1139-30-6
(1R,3E,7E,11R)-1,5,5,8-Tetramethyl-12-oxabicyclo[9.1.0]dodeca-3,7-diene	138	29.7433	761	22695148	19888-34-7			1225.0		(1R,3E,7E,11R)-1,5,5,8-Tetramethyl-12-oxabicyclo[9.1.0]dodeca-3,7-diene	761	19888-34-7				1-Oxaspiro[4.5]dec-6-ene, 2,6,10,10-tetramethyl-	717	36431-72-8				endo-2-Methylbicyclo[3.3.1]nonane	699	42558-37-2				1-Oxaspiro[4.5]dec-6-ene, 2,6,10,10-tetramethyl-	694	36431-72-8				Naphthalene, decahydro-	694	91-17-8				Spiro[4.5]decane	692	176-63-6				2H-1-Benzopyran-2-ol, octahydro-	688	21197-45-5
n-Butyl laurate	171	29.7611	696	62012	106-18-3			1225.4		n-Butyl laurate	696	106-18-3				n-Butyl laurate	691	106-18-3				n-Butyl laurate	687	106-18-3				n-Butyl laurate	684	106-18-3				Isobutyl laurate	674	37811-72-6				Isobutyl laurate	663	37811-72-6				Isobutyl laurate	644	37811-72-6
Cyclohexanol, 2-(1-methylpropyl)-	154	29.7833	650	304035	4632-01-3			1225.8		Cyclohexanol, 2-(1-methylpropyl)-	650	4632-01-3				Citronellyl icosanoate	625	0-00-0				2,6,6-Trimethyl-9-undecen-1-ol	623	0-00-0				1,5-Diazabicyclo[4.3.0]non-5-en-2-one	621	0-00-0				Citronellyl oleate	619	119742-35-7				6-Octenoic acid, 3,7-dimethyl-, 3,7-dimethyl-6-octenyl ester	616	82766-40-3				3,7-dimethyloct-6-en-1-yl stearate	613	28228-30-0
Pimelic acid, 4-octyl propyl ester	143	29.8099	503	352060	0-00-0			1226.4		Pimelic acid, 4-octyl propyl ester	503	0-00-0				Pimelic acid, 2-ethylhexyl 4-methyl-2-pentyl ester	493	0-00-0				Pimelic acid, 4-methyl-2-pentyl 2-propyl ester	488	0-00-0				Pimelic acid, 3-methyl-2-pentyl propyl ester	484	0-00-0				Acetamide, N-1-naphthalenyl-	475	575-36-0				Isoquinoline, 1-isobutyl-	468	7661-40-7				Pimelic acid, 2-ethylbutyl isopropyl ester	468	0-00-0
Caryophyllene oxide	161	29.8321	890	3324974	1139-30-6			1226.9		Caryophyllene oxide	890	1139-30-6				Caryophyllene oxide	886	1139-30-6				Caryophyllene oxide	855	1139-30-6				Alloaromadendrene oxide-(1)	816	0-00-0				Thunbergol	813	25269-17-4				Caryophylla-4(12),8(13)-dien-5à-ol	806	19431-79-9				Calarene epoxide	804	0-00-0
Caryophyllene oxide	156	29.8455	833	953691	1139-30-6			1227.1		Caryophyllene oxide	833	1139-30-6				Caryophyllene oxide	818	1139-30-6				Caryophyllene oxide	771	1139-30-6				Caryophylla-4(12),8(13)-dien-5à-ol	757	19431-79-9				Diepicedrene-1-oxide	737	0-00-0				Isoaromadendrene epoxide	728	0-00-0				Alloaromadendrene oxide-(1)	725	0-00-0
1-(2-Methyl-propenyl)-1,2,3,4-tetrahydronaphthalen-2-ol	181	29.8721	526	44228	1370512-24-5			1227.7		1-(2-Methyl-propenyl)-1,2,3,4-tetrahydronaphthalen-2-ol	526	1370512-24-5				1,3,3,5,5-Pentamethyl-2,3,4,5-tetrahydro-1H-benzo[c]azepine	521	0-00-0				Naphtho[2,1-b]furan, 1,2,3a,4,5,9b-hexahydro-2,2-dimethyl-	520	0-00-0				Acetamide, N-[2-(1H-indol-3-yl)ethyl]-	516	1016-47-3				4,5-Dihydronaphtho(2,1-d)thiazol-2-amine	502	34176-49-3				N-(6-Quinolinyl)acetamide N'-oxide	488	13675-91-7				(E)-Dihydro-5-methyl-3-[(4-methylphenyl)methylene-2(3H)furanone	487	116249-72-0
trans-Calamenene	158	29.8855	767	422160	73209-42-4			1228.0		trans-Calamenene	767	73209-42-4				Naphthalene, 1,2,3,4-tetrahydro-1,6-dimethyl-4-(1-methylethyl)-, (1S-cis)-	767	483-77-2				cis-Calamenene	754	72937-55-4				trans-Calamenene	746	73209-42-4				Naphthalene, 1,2,3,4-tetrahydro-1,6-dimethyl-4-(1-methylethyl)-, (1S-cis)-	727	483-77-2				4-isopropyl-1,6-dimethyl-1,2,3,4-tetrahydronaphthalene	690	0-00-0				Tetrahydropyrro[2,3-b]-1H-2,3-dihydroindole, 1-acetyl-	671	79432-04-5
Methyltetrafluorophosphorane	166	29.8988	458	433573	0-00-0			1228.3		Methyltetrafluorophosphorane	458	0-00-0				1-Aminocyclopentanecarboxylic acid, N-(propargyloxycarbonyl)-, pentyl ester	416	0-00-0				Benzeneacetic acid, 4-hydroxy-, methyl ester	410	14199-15-6				1-Aminocyclopentanecarboxylic acid, n-propargyloxycarbonyl-, propargyl ester	407	0-00-0				1-Cyclopentylacetonitrile	407	22734-04-9				1-Aminocyclopentanecarboxylic acid, N-(propargyloxycarbonyl)-, isohexyl ester	402	0-00-0				1-Aminocyclopentanecarboxylic acid, n-propargyloxycarbonyl-, octyl ester	397	0-00-0
2-Heptyne-4-one	185	29.9165	577	145119	71932-98-4			1228.7		2-Heptyne-4-one	577	71932-98-4				2-Heptyne-4-one	541	71932-98-4				Hex-2-yn-4-one, 2-methyl-	528	52066-33-8				Bicyclo[2.2.1]heptane-2-carboxaldehyde, exo-	493	3574-55-8				11-(2-Cyclopenten-1-yl)undecanoic acid, (+)-	492	459-67-6				Bicyclo[3.1.0]hexan-2-one, 3,3,6-trimethyl-	491	53966-40-8				Pentalene, octahydro-	487	694-72-4
Isophthalic acid, octyl phenylethyl ester	104	29.9343	516	1296747	0-00-0			1229.0		Isophthalic acid, octyl phenylethyl ester	516	0-00-0				Isophthalic acid, nonyl phenylethyl ester	503	0-00-0				Isophthalic acid, phenylethyl undecyl ester	481	0-00-0				Isophthalic acid, heptyl phenylethyl ester	471	0-00-0				1H-Indene-1,3(2H)-dione, 2,2-bis(acetyloxy)-	432	62956-43-8				Phthalic acid, decyl 2-methylbenzyl ester	432	0-00-0				Terephthalic acid, nonyl 2-phenylethyl ester	425	0-00-0
Pyrazol-5-ol, 3-(3,4-dimethoxyphenyl)-	220	29.9432	532	366669	0-00-0			1229.2		Pyrazol-5-ol, 3-(3,4-dimethoxyphenyl)-	532	0-00-0				4a,8b,10b,11a-Tetramethylbicyclo[6.3.0]undec-1-en-5-one	532	0-00-0				Thiocoumarine, 4,4,6,7-tetramethyl-	531	0-00-0				2,5-di-tert-Butyl-1,4-benzoquinone	528	2460-77-7				Hydrocotarnine	521	550-10-7				Thiazol-2-amine, 4-(4-methoxyphenyl)-5-methyl-	521	105512-88-7				2,5-Cyclohexadiene-1,4-dione, 2,6-bis(1,1-dimethylethyl)-	517	719-22-2
Isospathulenol	162	29.9565	571	1757898	88395-46-4			1229.5		Isospathulenol	571	88395-46-4				1,1,4,7-Tetramethyldecahydro-1H-cyclopropa[e]azulene-4,7-diol	563	1212211-43-2				2-Fluorobenzoic acid. 2-(1-adamantyl)ethyl ester	546	0-00-0				Acetic acid, 2,6,6-trimethyl-3-methylene-7-(3-oxobutylidene)oxepan-2-yl ester	546	0-00-0				4-Fluorobenzoic acid, 2-(1-adamantyl)ethyl ester	538	0-00-0				Cyclopropanecarboxylic acid, 2,2-dimethyl-3-(2-methyl-1-propenyl)-, 2-methyl-4-oxo-3-(2,4-pentadienyl)-2-cyclopenten-1-yl ester, [1R-[1à[S*(Z)],3á]]-	536	121-21-1				(-)-Spathulenol	534	77171-55-2
Naphthalene, 2,6-dimethyl-	156	29.9921	737	3073851	581-42-0			1230.3		Naphthalene, 2,6-dimethyl-	737	581-42-0				Naphthalene, 2,7-dimethyl-	732	582-16-1				Naphthalene, 1,7-dimethyl-	726	575-37-1				Naphthalene, 2,3-dimethyl-	726	581-40-8				Naphthalene, 1,4-dimethyl-	725	571-58-4				Naphthalene, 1,7-dimethyl-	723	575-37-1				Naphthalene, 1,5-dimethyl-	721	571-61-9
Cyclobuta[1,2:3,4]dicyclooctene, 1,2,3,4,5,6,6aà,6bà,7,8,9,10,11,12,12aà,12bá-hexadecahydro-	110	30.0276	687	2331152	17385-55-6			1231.0		Cyclobuta[1,2:3,4]dicyclooctene, 1,2,3,4,5,6,6aà,6bà,7,8,9,10,11,12,12aà,12bá-hexadecahydro-	687	17385-55-6				1,3-Di(cyclohexyl)but-1-ene	669	0-00-0				2,4,6-Tris(cyclohexyl)hept-1-ene	663	0-00-0				1,4-Methanoazulen-9-one, decahydro-1,5,5,8a-tetramethyl-, [1R-(1à,3aá,4à,8aá)]-	656	465-26-9				Cyclobuta[1,2:3,4]dicyclooctene, hexadecahydro-, (6aà,6bà,12aá,12bá)-	649	61277-45-0				ç-Gurjunenepoxide-(1)	644	0-00-0				Cyclobuta[1,2:3,4]dicyclooctene-1,7(2H,6bH)-dione, dodecahydro-, (6aà,6bà,12aà,12bá)-	622	69926-83-6
4-Chlorobutyric acid, pentadecyl ester	61	30.0409	569	214052	0-00-0			1231.3		4-Chlorobutyric acid, pentadecyl ester	569	0-00-0				Carbonic acid, heptadecyl propyl ester	558	0-00-0				Acetic acid n-octadecyl ester	558	822-23-1				Docosyl propyl carbonate	555	0-00-0				1-Hexacosene	550	18835-33-1				Malonic acid, 2-hexyl pentadecyl ester	550	0-00-0				Carbonic acid, octadecyl propyl ester	548	0-00-0
4-Phenyl-2-butanol	132	30.0587	931	16944874	2344-70-9			1231.7		4-Phenyl-2-butanol	931	2344-70-9				4-Phenyl-2-butanol	892	2344-70-9				Benzenepropanol, á-methyl-	889	7384-80-7				Benzenepropanol, à-methyl-, acetate	827	10415-88-0				4-Phenylbutan-2-ol trifluoroacetate	823	0-00-0				5,8-Dimethylenebicyclo[2.2.2]oct-2-ene	804	0-00-0				Benzenepropanol, à-methyl-, acetate	800	10415-88-0
1-(6-Methyl-2-pyridyl)propan-2-ol	38	30.0898	537	108587	66120-51-2			1232.3		1-(6-Methyl-2-pyridyl)propan-2-ol	537	66120-51-2				Phenol, 3-ethyl-	523	620-17-7				Benzene, [1-(1-methylethoxy)-3-butenyl]-	520	98088-47-2				Benzene, (1-methylpropoxy)-	510	10574-17-1				3-(4-Hydroxyphenyl)propanal	509	20238-83-9				Furan, 2-(1-pentenyl)-, (Z)-	508	20992-60-3				Phenol, 4-(3-hydroxy-1-propenyl)-	507	3690-05-9
Heptasiloxane, hexadecamethyl-	281	30.0987	766	208114	541-01-5			1232.5		Heptasiloxane, hexadecamethyl-	766	541-01-5				Heptasiloxane, hexadecamethyl-	707	541-01-5				Octasiloxane, 1,1,3,3,5,5,7,7,9,9,11,11,13,13,15,15-hexadecamethyl-	677	19095-24-0				Heptasiloxane, 1,1,3,3,5,5,7,7,9,9,11,11,13,13-tetradecamethyl-	665	19095-23-9				Hexasiloxane, tetradecamethyl-	661	107-52-8				Hexasiloxane, tetradecamethyl-	644	107-52-8				Hexasiloxane, 1,1,3,3,5,5,7,7,9,9,11,11-dodecamethyl-	630	995-82-4
2H-1-benzopyran-6-ol, 3,4-dihydro-2,2-dimethyl-4-(1-methylethyl)-	185	30.1076	546	6575.9	0-00-0			1232.7		2H-1-benzopyran-6-ol, 3,4-dihydro-2,2-dimethyl-4-(1-methylethyl)-	546	0-00-0				3-Buten-2-one, 4-(2,5,5-trimethyl-3-oxatricyclo[5.1.0.0(2,4)]oct-4-yl)-, [1à,2à,4à(E),7à]-	490	90054-46-9				3,4,4-Trimethyl-3-(3-oxo-but-1-enyl)-bicyclo[4.1.0]heptan-2-one	480	0-00-0				2,5-Cyclohexadiene-1,4-dione, 2,6-bis(1,1-dimethylethyl)-	459	719-22-2				2,5-Cyclohexadiene-1,4-dione, 2,6-bis(1,1-dimethylethyl)-	457	719-22-2				3-Buten-2-one, 4-(2,6,6-trimethyl-1-cyclohexen-1-yl)-	455	14901-07-6				1H-indene-4,7-diol, 2,3-dihydro-1,1-dimethyl-3-(1-methylethyl)-	451	0-00-0
Diepicedrene-1-oxide	164	30.1342	820	1868639	0-00-0			1233.3		Diepicedrene-1-oxide	820	0-00-0				Caryophylla-4(12),8(13)-dien-5à-ol	805	19431-79-9				Caryophyllene oxide	801	1139-30-6				Longifolenaldehyde	798	19890-84-7				Isoaromadendrene epoxide	796	0-00-0				Aromadendrene oxide-(2)	791	0-00-0				Caryophyllene oxide	787	1139-30-6
Unknown 22	143	30.152	386	500136	0-00-0			1233.7		2-Chloro-6-fluorobenzyl alcohol, 2-methylpropyl ether	386	0-00-0				2H-Cyclohepta[b]furan-2-one, 3,3a,4,7,8,8a-hexahydro-7-methyl-3-methylene-6-(3-oxobutyl)-, [3aR-(3aà,7á,8aà)]-	386	33649-15-9				p-Fluoro-L-phenylalanine, N-dimethylaminomethylene-, methyl ester	382	0-00-0				Tryptamine, N-[4-hydroxyhydrocinnamoyl]-	380	106827-63-8				2-Chloro-6-fluorobenzyl alcohol, isopropyl ether	378	0-00-0				Benzenemethanamine, 2-chloro-N-(2,6-dinitro-4-(trifluoromethyl)phenyl)-N-ethyl-6-fluoro-	377	62924-70-3				(Z)-2-Methyl-6-(4-methyl-5-(3-methylbut-2-enoyl)cyclohex-3-en-1-yl)hepta-2,5-dien-4-one	376	0-00-0
Unknown 23	190	30.1653	395	152660	105640-09-3			1233.9		Coumarin, 3,4-dihydro-4,4,7-trimethyl-	395	105640-09-3				2,3,3,4,7-Pentamethyl-2,3-dihydro-benzofuran	392	0-00-0				Benzene, 1-ethyl-3,5-diisopropyl-	386	15181-13-2				4-(2,4,4-Trimethyl-cyclohexa-1,5-dienyl)-but-3-en-2-one	379	0-00-0				Benzenemethanol, 3,4-dichloro-à-methyl-	378	1475-11-2				Benzenemethanol, 2,3-dichloro-à-methyl-	375	54798-91-3				Acetic acid, (1,2,3,4,5,6,7,8-octahydro-3,8,8-trimethylnaphth-2-yl)methyl ester	372	314773-27-8
2,2,4a,7a-Tetramethyldecahydro-1H-cyclobuta[e]inden-5-ol	204	30.1875	411	144821	1369761-24-9			1234.4		2,2,4a,7a-Tetramethyldecahydro-1H-cyclobuta[e]inden-5-ol	411	1369761-24-9				1H-Cyclopenta[a]pentalen-7-ol, decahydro-3,3,4,7a-tetramethyl-, acetate	411	57984-03-9				1H-Cyclopenta[a]pentalen-7-ol, decahydro-3,3,4,7a-tetramethyl-, 4-methylbenzenesulfonate	408	58003-47-7				4-(Diethylamino)salicylaldehyde	400	17754-90-4				4-(Diethylamino)salicylaldehyde	397	17754-90-4				4(3H)-Pteridinone, 3-hydroxy-6-methyl-	395	18106-59-7				2,5,5,8a-Tetramethyl-6,7,8,8a-tetrahydro-5H-naphthalen-1-one	395	124957-09-1
8-Isopropenyl-1,3,3,7-tetramethyl-bicyclo[5.1.0]oct-5-en-2-one	185	30.2097	609	57358	0-00-0			1234.9		8-Isopropenyl-1,3,3,7-tetramethyl-bicyclo[5.1.0]oct-5-en-2-one	609	0-00-0				(E)-5-((1R,3R,6S)-2,3-Dimethyltricyclo[2.2.1.02,6]heptan-3-yl)-2-methylpent-2-enal	592	19903-70-9				geranyl-à-terpinene	585	0-00-0				7-Oxabicyclo[4.1.0]heptane, 2,2,6-trimethyl-1-(3-methyl-1,3-butadienyl)-5-methylene-	578	70038-20-9				7-Isopropenyl-1,4a-dimethyl-4,4a,5,6,7,8-hexahydro-3H-naphthalen-2-one	566	473-08-5				Nootkatone	565	4674-50-4				4,6,6-Trimethyl-2-(3-methylbuta-1,3-dienyl)-3-oxatricyclo[5.1.0.0(2,4)]octane	564	0-00-0
Ethanone, 1-(1,2,3,5,6,7-hexahydro-s-indacen-4-yl)-, oxime	170	30.263	447	63698	64695-60-9			1236.0		Ethanone, 1-(1,2,3,5,6,7-hexahydro-s-indacen-4-yl)-, oxime	447	64695-60-9				Tefluthrine	446	79538-32-2				Naphthalene, 1,6-dimethyl-4-(1-methylethyl)-	442	483-78-3				Tefluthrine	437	79538-32-2				Lovastatin	435	75330-75-5				1-Phenanthrenol, 1,2,3,4,4a,9,10,10a-octahydro-4a-methyl-, (1à,4aà,10aà)-	424	98304-41-7				Benzimidazole, 2-[2-(4-chlorophenoxy)ethylthio]-1-ethyl-	423	347341-30-4
9,10-Ethanoanthracene-11,12-dicarbonitrile, 9,10-dihydro-2-formyl-	88	30.2764	415	322892	0-00-0			1236.3		9,10-Ethanoanthracene-11,12-dicarbonitrile, 9,10-dihydro-2-formyl-	415	0-00-0				1,2:3,4-Tetrahydrofluoranthene	414	42429-92-5				5H-Dibenzo[a,d]cyclohepten-5-one	412	2222-33-5				5H-Dibenzo[a,d]cyclohepten-5-one	412	2222-33-5				9-[N-(4-Methylphenylsulfonyl)-N-(4-methoxyphenyl)aminocarbonyl]-acridine	410	128649-40-1				9,10-Ethanoanthracene, 9,10-dihydro-	406	5675-64-9				9,10-Ethanoanthracene, 9,10-dihydro-	406	5675-64-9
2H-2a,7-Methanoazuleno[5,6-b]oxirene, octahydro-3,6,6,7a-tetramethyl-	205	30.2986	547	1472899	29597-36-2			1236.8		2H-2a,7-Methanoazuleno[5,6-b]oxirene, octahydro-3,6,6,7a-tetramethyl-	547	29597-36-2				9-Cedranone	547	0-00-0				2H-2,4a-Methanonaphthalen-8(5H)-one, 1,3,4,6,7,8a-hexahydro-1,1,5,5-tetramethyl-	538	23787-90-8				1,4-Methanoazulen-9-one, decahydro-1,5,5,8a-tetramethyl-, [1R-(1à,3aá,4à,8aá)]-	537	465-26-9				Longifolenaldehyde	536	19890-84-7				1,4-Methanoazulen-7(1H)-one, octahydro-1,5,5,8a-tetramethyl-	534	65437-70-9				Tricyclo[6.3.1.0(1,5)]dodecan-9-ol, 2-benzoyloxy-4,4,8-trimethyl-	532	13013-90-6
1-(2-[2-Methyl-2-(5-methyl-furan-2-yl)-propyl]-cyclopropyl)-ethanone	123	30.3252	605	7058888	90165-00-7			1237.3		1-(2-[2-Methyl-2-(5-methyl-furan-2-yl)-propyl]-cyclopropyl)-ethanone	605	90165-00-7				Furmecyclox	579	60568-05-0				Salvial-4(14)-en-1-one	557	73809-82-2				Bioallethrin	547	584-79-2				Imiprothrin	539	72963-72-5				Cyclopent-2-ene-1-carboxylic acid, 2,3-dimethyl-1-ethyl-, ethyl ester	536	0-00-0				Bioallethrin	524	584-79-2
Methyleugenol	151	30.3385	581	699816	93-15-2			1237.6		Methyleugenol	581	93-15-2				Benzene, 1,2-dimethoxy-4-(1-propenyl)-	565	93-16-3				Methyleugenol	556	93-15-2				Methyleugenol	543	93-15-2				Methyleugenol	542	93-15-2				Benzene, 1,2-dimethoxy-4-(1-propenyl)-	542	93-16-3				Bicyclo[3.2.2]non-6-ene-6-carboxylic acid, 8-(3,4-dimethoxyphenyl)-9-methyl-3-oxa-, methyl ester	538	0-00-0
p-Mentha-1,8-dien-7-ol	68	30.3652	936	20779015	536-59-4			1238.2		p-Mentha-1,8-dien-7-ol	936	536-59-4				(S)-(-)-(4-Isopropenyl-1-cyclohexenyl)methanol	936	18457-55-1				p-Mentha-1,8-dien-7-ol	914	536-59-4				p-Mentha-1,8-dien-7-ol	910	536-59-4				p-Mentha-1,8-dien-7-ol	898	536-59-4				p-Mentha-1(7),8(10)-dien-9-ol	793	29548-13-8				Bicyclo[3.1.1]hept-2-ene-2-methanol, 6,6-dimethyl-	782	515-00-4
Benzenemethanol, 4-methyl-à-(1-methyl-2-propenyl)-, (R*,R*)-	193	30.3963	767	25993	83173-76-6			1238.9		Benzenemethanol, 4-methyl-à-(1-methyl-2-propenyl)-, (R*,R*)-	767	83173-76-6				2-Acetamidotropone	703	6422-12-4				Ethanone, 1-(4-hydroxyphenyl)-2-phenyl-	693	2491-32-9				4-Hydroxy-à-bromoethylphenone	682	53946-87-5				benzoic acid, 4-hydroxy-, 4-cyanophenyl ester	682	0-00-0				Acetic acid, [4-(2-methyl-3-nitrophenylaminocarbonyl)phenyl] ester	678	349085-63-8				Benzamide, 4-hydroxy-N-(2-hydroxyethyl)-	675	75268-14-3
(3S,4R,5R,6R)-4,5-Bis(hydroxymethyl)-3,6-dimethylcyclohexene	88	30.4363	586	105952	0-00-0			1239.7		(3S,4R,5R,6R)-4,5-Bis(hydroxymethyl)-3,6-dimethylcyclohexene	586	0-00-0				Hydroperoxide, 1-methyl-1-phenylethyl	574	80-15-9				Silane, trimethoxy[2-(7-oxabicyclo[4.1.0]hept-3-yl)ethyl]-	567	3388-04-3				1-Hydroxy-6-(3-isopropenyl-cycloprop-1-enyl)-6-methyl-heptan-2-one	564	0-00-0				1,3-Cyclohexadiene, 1,2,6,6-tetramethyl-	560	514-96-5				Tricyclo[2.2.1.0(2,6)]heptane-3-methanol, 2,3-dimethyl-	560	29550-55-8				Benzoic acid, 4-methyl-, 2-hydroxy-2-phenylpropyl ester	558	0-00-0
Tridecanoic acid, 12-methyl-, methyl ester	185	30.4451	460	54186	5129-58-8			1239.9		Tridecanoic acid, 12-methyl-, methyl ester	460	5129-58-8				Methyl tetradecanoate	453	124-10-7				Methyl tetradecanoate	441	124-10-7				Tridecanoic acid, 12-methyl-, methyl ester	437	5129-58-8				Methyl tetradecanoate	436	124-10-7				Methyl tetradecanoate	433	124-10-7				Pregnan-20-one, 3-(acetyloxy)-5,6-epoxy-6-methyl-, cyclic 20-(1,2-ethanediyl acetal), (3á,5à,6à)-	420	56784-23-7
(1aR,4S,4aR,7R,7aS,7bS)-1,1,4,7-Tetramethyldecahydro-1H-cyclopropa[e]azulen-4-ol	161	30.4718	845	1291890	88728-58-9			1240.5		(1aR,4S,4aR,7R,7aS,7bS)-1,1,4,7-Tetramethyldecahydro-1H-cyclopropa[e]azulen-4-ol	845	88728-58-9				Epiglobulol	827	0-00-0				1H-Cycloprop[e]azulen-4-ol, decahydro-1,1,4,7-tetramethyl-, [1aR-(1aà,4á,4aá,7à,7aá,7bà)]-	813	552-02-3				(-)-Globulol	809	489-41-8				1H-Cycloprop[e]azulen-4-ol, decahydro-1,1,4,7-tetramethyl-, [1aR-(1aà,4á,4aá,7à,7aá,7bà)]-	807	552-02-3				7-epi-trans-sesquisabinene hydrate	805	0-00-0				1H-Cycloprop[e]azulen-4-ol, decahydro-1,1,4,7-tetramethyl-, [1aR-(1aà,4á,4aá,7à,7aá,7bà)]-	805	552-02-3
1-Ethyl-3-phenyl-4-amino-4,5(1H)-dihydro-1,2,4-triazole-5-one	76	30.4762	553	13444	73316-60-6			1240.5		1-Ethyl-3-phenyl-4-amino-4,5(1H)-dihydro-1,2,4-triazole-5-one	553	73316-60-6				2,3-Dimethoxy-5-aminocinnamonitrile	512	0-00-0				2-Acetyl-3,5-dimethylbenzo(b)thiophene	479	6179-05-1				Ethanone, 1,1',1''-(1,3,5-benzenetriyl)tris-	472	779-90-8				2-Acetyl-3,7-dimethylbenzo(b)thiophene	470	6179-06-2				2,2'-Isopropylidenebis(5-methylfuran)	468	59212-75-8				3-Acetyl-2,5-dimethylbenzo(b)thiophene	454	6179-04-0
Caryophyllene oxide	138	30.4896	800	11030558	1139-30-6			1240.8		Caryophyllene oxide	800	1139-30-6				Caryophyllene oxide	794	1139-30-6				Diepicedrene-1-oxide	772	0-00-0				Calarene epoxide	748	0-00-0				Humulene	748	6753-98-6				Aristolene epoxide	747	0-00-0				Ledene oxide-(I)	741	0-00-0
(5S,6R,7S,10R)-7-Isopropyl-2,10-dimethylspiro[4.5]dec-1-en-6-ol	98	30.5118	486	665644	72203-99-7			1241.3		(5S,6R,7S,10R)-7-Isopropyl-2,10-dimethylspiro[4.5]dec-1-en-6-ol	486	72203-99-7				Cholestan-22(26)-isoepoxy-3á-ol	484	103099-02-1				gleenol	464	0-00-0				Eremophila ketone	460	158930-41-7				4a,7-Methano-4aH-naphth[1,8a-b]oxirene, octahydro-4,4,8,8-tetramethyl-	449	67999-56-8				2,2-Dimethyl-3-vinyl-bicyclo[2.2.1]heptane	442	115948-98-6				Z,Z-4,6-Nonadecadien-1-ol acetate	433	0-00-0
Benzene, 1-methyl-4-(1,2,2-trimethylcyclopentyl)-, (R)-	167	30.5429	551	40257	16982-00-6			1242.0		Benzene, 1-methyl-4-(1,2,2-trimethylcyclopentyl)-, (R)-	551	16982-00-6				Benzene, 1-methyl-4-(1,2,2-trimethylcyclopentyl)-, (R)-	549	16982-00-6				cis-à-Copaene-8-ol	547	58569-25-8				Benzene, 1-(1,5-dimethyl-4-hexenyl)-4-methyl-	539	644-30-4				Benzene, 1-methyl-4-(1,2,2-trimethylcyclopentyl)-, (R)-	530	16982-00-6				Eudesma-2,4,11-triene	529	82462-31-5				(2R,8R,8aS)-8,8a-Dimethyl-2-(prop-1-en-2-yl)-1,2,3,7,8,8a-hexahydronaphthalene	529	5090-61-9
Silicon tetrafluoride	181	30.5518	422	49602	7783-61-1			1242.2		Silicon tetrafluoride	422	7783-61-1				2-[2-(5-Norbornenyl)oxy]-tetrahydropyran	403	122685-23-8				2,4-Octanedione	391	14090-87-0				2(3H)-Furanone, 5-butyldihydro-	380	104-50-7				4-Methyl-1,6-heptadien-4-ol	377	25201-40-5				Succinic acid, decyl 4-methoxyphenyl ester	376	0-00-0				Succinic acid, 4-methoxyphenyl nonyl ester	373	0-00-0
2H-Pyran-2,3-diol, tetrahydro-, diacetate, cis-	143	30.5651	518	225854	2396-74-9			1242.4		2H-Pyran-2,3-diol, tetrahydro-, diacetate, cis-	518	2396-74-9				2H-Pyran-2,3-diol, tetrahydro-, diacetate, trans-	515	3021-94-1				Propanoic acid, 2-methyl-, anhydride	488	97-72-3				Flutamide	481	13311-84-7				Isopropyl butyrate	460	638-11-9				Tributyrin	460	60-01-5				Propanoic acid, 2-methyl-, 1,2,3-propanetriyl ester	459	14295-64-8
3,6-Dimethyl-5-hepten-1-ol acetate	124	30.5784	560	547222	0-00-0			1242.7		3,6-Dimethyl-5-hepten-1-ol acetate	560	0-00-0				Acetic acid, 3-acetylcyclohexyl ester	520	0-00-0				2,6-Heptanedione, 3-methyl-3-(1-methylethyl)-	515	63922-59-8				N-(2-Cyano-1-methylvinyl)acetamide	509	27036-87-9				Diisopropyl (1-hydroxy-1-methylethyl)phosphonate	509	89865-29-2				Butan-2-one, 3-(2-ethynyl)(isopropyl)amino-	506	339590-58-8				Acetic acid, 1-methylcyclopentyl ester	505	26600-59-9
2(3H)-Furanone, 5-heptyldihydro-	85	30.6006	646	4330031	104-67-6			1243.2		2(3H)-Furanone, 5-heptyldihydro-	646	104-67-6				2(3H)-Furanone, 5-heptyldihydro-	618	104-67-6				2(3H)-Furanone, 5-heptyldihydro-	609	104-67-6				2(3H)-Furanone, 5-hexyldihydro-	607	706-14-9				2(3H)-Furanone, 5-hexyldihydro-	584	706-14-9				2(3H)-Furanone, 5-hexyldihydro-	583	706-14-9				2(3H)-Furanone, dihydro-5-pentyl-	577	104-61-0
Benzoic acid, 4-methyl-, [4-(methoxycarbonyl)phenyl]methyl ester	169	30.6273	436	113472	55044-52-5			1243.8		Benzoic acid, 4-methyl-, [4-(methoxycarbonyl)phenyl]methyl ester	436	55044-52-5				Spiro[2.4]heptane, 1-phenyl-5-(phenylmethylene)-	423	74793-06-9				3-Methylbenzoic acid, 3-pentyl ester	421	0-00-0				Benzoic acid, 4-methyl-, 3-methyl-2-butyl ester	420	212261-12-6				7-Chloro-4-[3-[1-indanylamino]-1-methylpropylamino]quinoline	420	31510-48-2				p-Toluic acid, 5-pentadecyl ester	420	0-00-0				4-(2,2,6-Trimethyl-7-oxabicyclo[4.1.0]hept-4-en-1-yl)pent-3-en-2-one	419	0-00-0
2,6,10-Dodecatrien-1-ol, 3,7,11-trimethyl-, (Z,E)-	189	30.6362	565	183062	3790-71-4			1243.9		2,6,10-Dodecatrien-1-ol, 3,7,11-trimethyl-, (Z,E)-	565	3790-71-4				3,6-Nonadien-1-ol, (E,Z)-	550	56805-23-3				4aH-Cycloprop[e]azulen-4a-ol, decahydro-1,1,4,7-tetramethyl-, [1aR-(1aà,4á,4aá,7à,7aá,7bà)]-	545	5986-49-2				2,6,10-Dodecatrien-1-ol, 3,7,11-trimethyl-	542	4602-84-0				Z-3-Hexadecen-7-yne	541	0-00-0				2,6,10-Dodecatrien-1-ol, 3,7,11-trimethyl-	541	4602-84-0				trans-Geranylgeraniol	541	24034-73-9
Dehydroxy-isocalamendiol	177	30.6495	755	3295246	1005276-30-1			1244.2		Dehydroxy-isocalamendiol	755	1005276-30-1				Isoshyobunone	753	0-00-0				Tricyclo[4.4.0.0(2,7)]dec-3-ene-3-methanol, 1-methyl-8-(1-methylethyl)-	748	115728-41-1				(2S,3S,6S)-6-Isopropyl-3-methyl-2-(prop-1-en-2-yl)-3-vinylcyclohexanone	715	21698-44-2				(3S,6S)-6-Isopropyl-3-methyl-2-(propan-2-ylidene)-3-vinylcyclohexanone	714	21698-46-4				Dehydroxy-isocalamendiol	713	1005276-30-1				4a,7-Methano-4aH-naphth[1,8a-b]oxirene, octahydro-4,4,8,8-tetramethyl-	712	67999-56-8
Succinic acid, dodec-2-en-1-yl 2-methoxy-5-methylphenyl ester	138	30.6761	773	700508	0-00-0			1244.8		Succinic acid, dodec-2-en-1-yl 2-methoxy-5-methylphenyl ester	773	0-00-0				2-Ethylbutyric acid, 5-methyl-2-methoxyphenyl ester	763	0-00-0				Glutaric acid, 3-methylbut-2-en-1-yl 5-methyl-2-methoxybenzyl ester	755	0-00-0				Succinic acid, 3-methylbut-2-en-1-yl 2-methoxy-5-methylphenyl ester	743	0-00-0				Glutaric acid, 1,1,1-trifluoroprop-2-yl 5-methyl-2-methoxybenzyl ester	730	0-00-0				(5R,8R,8aS)-5-Heptyl-8-methyloctahydroindolizine	724	847459-59-0				(5R,8R,8aS)-5-Heptyl-8-methyloctahydroindolizine	720	847459-59-0
à-Corocalene	185	30.6895	698	1161248	20129-39-9			1245.1		à-Corocalene	698	20129-39-9				à-Dehydro-ar-himachalene	683	78204-62-3				Silane, trimethyl-2-naphthalenyl-	663	18052-85-2				1,2,3,4,5,6,7,8-Octahydro-1-methylphenanthrene	648	0-00-0				1,2-Naphthalenedione, 3,8-dimethyl-5-(1-methylethyl)-	642	5574-34-5				2H-1-Benzopyran-3-carbonitrile, 4-methyl-2-oxo-	640	24526-69-0				ç-Dehydro-ar-himachalene	615	51766-65-5
n-Butyl laurate	171	30.725	904	461872	106-18-3			1245.8		n-Butyl laurate	904	106-18-3				n-Butyl laurate	897	106-18-3				Isobutyl laurate	867	37811-72-6				Isobutyl laurate	863	37811-72-6				n-Butyl laurate	846	106-18-3				Isobutyl laurate	843	37811-72-6				n-Butyl laurate	821	106-18-3
1-(1,2,3-Trimethyl-cyclopent-2-enyl)-ethanone	152	30.7428	502	308848	70987-81-4			1246.2		1-(1,2,3-Trimethyl-cyclopent-2-enyl)-ethanone	502	70987-81-4				1-(4-Fluorobenzyl) piperazine	486	199672-06-5				2,3-Dehydro-1,8-cineole	472	92760-25-3				6-Methyl-3,5-heptadiene-2-one	465	1604-28-0				(2-Fluorophenyl)acetone	456	2836-82-0				1-(3-Hydroxyphenyl)urea	453	701-82-6				2-Heptanone, 6-(2-furanyl)-6-methyl-	445	51595-87-0
Naphthalene, 2,7-dimethyl-	170	30.7472	450	4864.2	582-16-1			1246.3		Naphthalene, 2,7-dimethyl-	450	582-16-1				1-Phenyl-3-methylpenta-1,2,4-triene	448	93247-38-2				Naphthalene, 1,5-dimethyl-	447	571-61-9				Naphthalene, 1,4-dimethyl-	446	571-58-4				Naphthalene, 2,6-dimethyl-	440	581-42-0				Naphthalene, 2,7-dimethyl-	440	582-16-1				Naphthalene, 1,7-dimethyl-	440	575-37-1
Medetomidine	132	30.7516	413	311915	86347-14-0			1246.4		Medetomidine	413	86347-14-0				Isolongifolene, 4,5,9,10-dehydro-	407	156747-45-4				2H-Benz[e]inden-3-ol, 3,3a,4,5-tetrahydro-3a-methyl-, (3S-cis)-	399	71805-91-9				1,3-Dihydrothienoo[3,4-b][1,4]benzodiazepin-5-one	398	56276-53-0				9-Methoxycalamenene	397	0-00-0				à-Dehydro-ar-himachalene	394	78204-62-3				1,2,3,4,6,7,8,8a-Octahydronaphthalene-6,7-diol, 5,8a-dimethyl-3-isopropenyl-, cyclic carbonate, trans-	392	0-00-0
1,1,4,7-Tetramethyldecahydro-1H-cyclopropa[e]azulene-4,7-diol	162	30.7694	699	6947477	1212211-43-2			1246.8		1,1,4,7-Tetramethyldecahydro-1H-cyclopropa[e]azulene-4,7-diol	699	1212211-43-2				(3R,5aS,9aR)-2,2,5a,9-Tetramethyl-3,4,5,5a,6,7-hexahydro-2H-3,9a-methanobenzo[b]oxepine	673	5956-12-7				(-)-Spathulenol	672	77171-55-2				1H-Cycloprop[e]azulen-7-ol, decahydro-1,1,7-trimethyl-4-methylene-, [1ar-(1aà,4aà,7á,7aá,7bà)]-	666	6750-60-3				2-(4a,8-Dimethyl-1,2,3,4,4a,5,6,7-octahydro-naphthalen-2-yl)-prop-2-en-1-ol	658	0-00-0				2-((2R,4aR,8aS)-4a-Methyl-8-methylenedecahydronaphthalen-2-yl)prop-2-en-1-ol	657	515-20-8				ç-Gurjunenepoxide-(2)	653	184705-51-9
Ledol	108	30.7916	672	764107	577-27-5			1247.3		Ledol	672	577-27-5				4aH-Cycloprop[e]azulen-4a-ol, decahydro-1,1,4,7-tetramethyl-, [1aR-(1aà,4á,4aá,7à,7aá,7bà)]-	640	5986-49-2				2-Cyclohexene-1-methanol, 2,6-dimethyl-6-(4-methyl-3-pentenyl)-	632	38142-34-6				(-)-Globulol	631	489-41-8				Globulol	626	51371-47-2				Ledol	624	577-27-5				(-)-Globulol	624	489-41-8
Pyrrolidine,1-cyclohexyl-	66	30.8316	437	51542	7731-02-4			1248.1		Pyrrolidine,1-cyclohexyl-	437	7731-02-4				4H-Cyclopenta[b]pyridin-4-one, octahydro-	433	0-00-0				Cyclodecylamine	429	2567-87-5				Isoxazole, 4-(chloromethyl)-3,5-dimethyl-	429	19788-37-5				2-Cyclohexen-1-one	418	930-68-7				N-(2,6-Dimethylphenyl)-2-(tetrahydro-1H-pyrrolizin-7a(5H)-yl)acetamide	416	88069-67-4				Cyclohexanamine, N-2-propenyl-	415	6628-00-8
1,7-Octadiene-3,6-diol, 2,6-dimethyl-	71	30.836	815	4388470	51276-33-6			1248.2		1,7-Octadiene-3,6-diol, 2,6-dimethyl-	815	51276-33-6				1,7-Octadiene-3,6-diol, 2,6-dimethyl-	809	51276-33-6				2,7-Octadiene-1,6-diol, 2,6-dimethyl-	809	64142-78-5				2,7-Octadiene-1,6-diol, 2,6-dimethyl-	804	64142-78-5				1,7-Octadiene-3,6-diol, 2,6-dimethyl-	797	51276-33-6				2,7-Octadiene-1,6-diol, 2,6-dimethyl-	787	64142-78-5				(2R,5S)-2-Methyl-5-(prop-1-en-2-yl)-2-vinyltetrahydrofuran	722	54750-69-5
Tridecanoic acid, propyl ester	61	30.8849	478	209605	0-00-0			1249.2		Tridecanoic acid, propyl ester	478	0-00-0				11H-Benzo[b]fluorene	415	243-17-4				Propanoic acid, tributylsilyl ester	387	0-00-0				Succinic acid, 1,1,1-trifluoroprop-2-yl heptadecyl ester	386	0-00-0				Propanoic acid, 3-(acetylthio)-2-methyl-, (S)-	379	76497-39-7				Succinic acid, 2,2-dichloroethyl 10-chlorodecyl ester	375	0-00-0				Sulfur dichloride	375	10545-99-0
9,12-Octadecadienoyl chloride, (Z,Z)-	74	30.9116	554	238070	7459-33-8			1249.8		9,12-Octadecadienoyl chloride, (Z,Z)-	554	7459-33-8				9,15-Octadecadienoic acid, methyl ester, (Z,Z)-	521	17309-05-6				1,7-Octadiene-3,6-diol, 2,6-dimethyl-	500	51276-33-6				9,12-Octadecadienoic acid, methyl ester, (E,E)-	496	2566-97-4				1,6-Octadiene, 2,6-dimethyl-	495	31222-43-2				9-Octadecenoic acid (Z)-, methyl ester	494	112-62-9				Z,Z-3,15-Octadecadien-1-ol acetate	492	0-00-0
N,N'-Bis(Carbobenzyloxy)-lysine methyl(ester)	167	30.9249	469	95618	0-00-0			1250.1		N,N'-Bis(Carbobenzyloxy)-lysine methyl(ester)	469	0-00-0				4-Benzyloxy-2-butenal 2,4-dinitrophenylhydrazone	445	93318-02-6				6-Imino-9-(4-methoxy-phenyl)-8-methyl-3-oxo-2,7-diaza-tricyclo[3.2.2.11,4]decane-4,5-dicarbonitrile	438	0-00-0				2,6-Difluorophenol, TBDMS derivative	431	155766-05-5				Cyclopropane, 1-fluoro-1-(1-hexynyl)-2-phenyl-	428	309945-39-9				3-Penten-2-one, 4-[(phenylmethyl)amino]-	425	21396-42-9				Trichothec-9-en-8-one, 12,13-epoxy-3,4,7,15-tetrahydroxy-, (3à,4á,7à)-	419	23282-20-4
4a,7-Methano-4aH-naphth[1,8a-b]oxirene, octahydro-4,4,8,8-tetramethyl-	118	30.9382	499	283788	67999-56-8			1250.4		4a,7-Methano-4aH-naphth[1,8a-b]oxirene, octahydro-4,4,8,8-tetramethyl-	499	67999-56-8				1,4-benzenediamine, N1,N1-dibutyl-	490	0-00-0				1,4-Methanoazulen-9-one, decahydro-1,5,5,8a-tetramethyl-, [1R-(1à,3aá,4à,8aá)]-	486	465-26-9				Platambin	485	58556-80-2				Cyclopenta[c]pentalen-3(3aH)-one, octahydro-1,2,3a,6-tetramethyl-	483	120052-69-9				2H-2,4a-Methanonaphthalen-8(5H)-one, 1,3,4,6,7,8a-hexahydro-1,1,5,5-tetramethyl-	483	23787-90-8				á-Santanol acetate	479	0-00-0
(1R,3E,7E,11R)-1,5,5,8-Tetramethyl-12-oxabicyclo[9.1.0]dodeca-3,7-diene	138	30.9604	947	55141385	19888-34-7			1250.8		(1R,3E,7E,11R)-1,5,5,8-Tetramethyl-12-oxabicyclo[9.1.0]dodeca-3,7-diene	947	19888-34-7				(1R,3E,7E,11R)-1,5,5,8-Tetramethyl-12-oxabicyclo[9.1.0]dodeca-3,7-diene	858	19888-34-7				3-Buten-2-ol, 4-(2,6,6-trimethyl-2-cyclohexen-1-yl)-, (3E)-	756	25312-34-9				2,5,9-Trimethylcycloundeca-4,8-dienone	750	0-00-0				Caryophyllene oxide	748	1139-30-6				(4aS,5S,8aS)-5-Isopentyl-1,1,4a,6-tetramethyl-1,2,3,4,4a,5,8,8a-octahydronaphthalene	723	220766-81-4				3-Cyclohexen-1-carboxaldehyde, 3,4-dimethyl-	723	0-00-0
trans-13-Octadecenoic acid	180	30.9871	549	513838	693-71-0			1251.4		trans-13-Octadecenoic acid	549	693-71-0				14-Pentadecenoic acid	545	17351-34-7				cis-13-Octadecenoic acid	534	13126-39-1				Hexadecenoic acid, Z-11-	531	2416-20-8				cis-10-Pentadecenoic acid, butyl ester	531	0-00-0				Cyclopentadecanone, 2-hydroxy-	529	4727-18-8				Oleic Acid	520	112-80-1
1,6,10-Dodecatrien-3-ol, 3,7,11-trimethyl-	161	31.0004	927	4924229	7212-44-4			1251.7		1,6,10-Dodecatrien-3-ol, 3,7,11-trimethyl-	927	7212-44-4				1,6,10-Dodecatrien-3-ol, 3,7,11-trimethyl-, (E)-	927	40716-66-3				Nerolidol	912	142-50-7				1,6,10-Dodecatrien-3-ol, 3,7,11-trimethyl-, (E)-	907	40716-66-3				Nerolidol	892	142-50-7				Farnesyl butanoate	869	51532-27-5				1,6,10-Dodecatrien-3-ol, 3,7,11-trimethyl-	867	7212-44-4
Benzene, 1,2,3-trimethoxy-5-methyl-	167	31.0359	736	2198818	6443-69-2			1252.4		Benzene, 1,2,3-trimethoxy-5-methyl-	736	6443-69-2				Benzene, 1,2,3-trimethoxy-5-methyl-	727	6443-69-2				Benzene, 1,2,3-trimethoxy-5-methyl-	710	6443-69-2				5-tert-Butylpyrogallol	659	20481-17-8				Trimethoxyamphetamine, 2,3,5-	623	23693-14-3				10-(5-Butylthiophen-2-yl)-10-oxodecanoic acid, methyl ester	613	0-00-0				Phenethylamine, 2,4,5-trimethoxy-à-methyl-	610	1083-09-6
cis-9,10-Epoxyoctadecanamide	171	31.1026	564	25722	172995-07-2			1253.9		cis-9,10-Epoxyoctadecanamide	564	172995-07-2				Oxiraneoctanoic acid, 3-octyl-, cis-	562	24560-98-3				3-Bromobenzoic acid, 10-undecenyl ester	529	0-00-0				Ethanol, 2-(9-octadecenyloxy)-, (Z)-	526	5353-25-3				Z,Z-3,15-Octadecadien-1-ol acetate	524	0-00-0				Ethyl stearate, 9,12-diepoxy	523	0-00-0				Valeric acid, undec-2-enyl ester	516	0-00-0
3-Phenylpropanol	117	31.147	689	1079148	122-97-4			1254.8		3-Phenylpropanol	689	122-97-4				3-Phenylpropanol	681	122-97-4				3-Phenylpropanol	639	122-97-4				3-Phenylpropanol	611	122-97-4				Formic acid, 3-phenylpropyl ester	557	0-00-0				3-Phenylpropanol	555	122-97-4				Phenprobamate	547	673-31-4
3-Tetradecanol acetate	101	31.1559	499	391101	51354-23-5			1255.0		3-Tetradecanol acetate	499	51354-23-5				3-Acetoxypentadecane	486	0-00-0				3-Acetoxytridecane	485	0-00-0				2,2,3,4-Tetramethylhex-5-en-3-ol	476	0-00-0				Undecyl (E)-2-methylbut-2-enoate	475	0-00-0				á-d-Fructofuranose, 1,3,4-tri-O-acetyl-2,6-anhydro-	468	0-00-0				Dodecyl tiglate	467	0-00-0
Caryophyllene oxide	81	31.187	737	18720769	1139-30-6			1255.7		Caryophyllene oxide	737	1139-30-6				Caryophyllene oxide	736	1139-30-6				2,6,10,14-Hexadecatetraen-1-ol, 3,7,11,15-tetramethyl-, acetate, (E,E,E)-	734	61691-98-3				Undec-10-ynoic acid, tridec-2-yn-1-yl ester	731	0-00-0				9,17-Octadecadienal, (Z)-	726	56554-35-9				9,12-Octadecadienoyl chloride, (Z,Z)-	724	7459-33-8				4-Isopropenyl-4,7-dimethyl-1-oxaspiro[2.5]octane	721	0-00-0
[truncated: 493 more rows]
[truncated: 20 more columns]
