# Supplementary material for: Chemical constituents, antibacterial, acaricidal and anti-inflammatory activities of the essential oils from four Rhododendron species
Source: Front Vet Sci. 2022 Aug 10;9:882060. doi: 10.3389/fvets.2022.882060 (PMC9399923; doi:10.3389/fvets.2022.882060)
Supplement: Supplementary Table S1 — The identified compounds of the essential oils from four Rhododendron species. [file Data_Sheet_1.zip › 22-7-24/╘¡╩╝╩2╛▌/FIG/RCEO.csv]

Name	UniqueMass	R.T. (minutes)	Similarity	Area	CAS	Underivatized MW	Underivatized Formula	Retention Index	Underivatized Compound	Hit 1 Name	Hit 1 Similarity	Hit 1 CAS	Hit 1 Underivatized MW	Hit 1 Underivatized Formula	Hit 1 Underivatized Compound	Hit 2 Name	Hit 2 Similarity	Hit 2 CAS	Hit 2 Underivatized MW	Hit 2 Underivatized Formula	Hit 2 Underivatized Compound	Hit 3 Name	Hit 3 Similarity	Hit 3 CAS	Hit 3 Underivatized MW	Hit 3 Underivatized Formula	Hit 3 Underivatized Compound	Hit 4 Name	Hit 4 Similarity	Hit 4 CAS	Hit 4 Underivatized MW	Hit 4 Underivatized Formula	Hit 4 Underivatized Compound	Hit 5 Name	Hit 5 Similarity	Hit 5 CAS	Hit 5 Underivatized MW	Hit 5 Underivatized Formula	Hit 5 Underivatized Compound	Hit 6 Name	Hit 6 Similarity	Hit 6 CAS	Hit 6 Underivatized MW	Hit 6 Underivatized Formula	Hit 6 Underivatized Compound	Hit 7 Name	Hit 7 Similarity	Hit 7 CAS	Hit 7 Underivatized MW
4-Benzyl-1,2,-dihydro-1-oxophthalazine	236	0.821143	562	390.93	32003-14-8			610.65		4-Benzyl-1,2,-dihydro-1-oxophthalazine	562	32003-14-8				Benzonitrile, 4-[[(4-methoxyphenyl)methylene]amino]-	512	13036-19-6				benzenamine, 4-[2-(2-benzoxazolyl)ethenyl]-	511	0-00-0				6-Methyl-4-phenyl-quinazoline 3-oxide	501	2369-91-7				Zolpidem	476	82626-48-0				Zolpidem	472	82626-48-0				Benzonitrile, 4-[[(4-methoxyphenyl)methylene]amino]-	471	13036-19-6
4-(4-Methylphenylamino)pyrido[3,2-c]pyridazine	236	1.02103	434	745.84	0-00-0			616.28		4-(4-Methylphenylamino)pyrido[3,2-c]pyridazine	434	0-00-0				Benzonitrile, 4-[[(4-methoxyphenyl)methylene]amino]-	433	13036-19-6				4H-1-Bebzopyran-4-one, 3-(phenylmethyl)-	431	30779-85-2				4-Benzyl-1,2,-dihydro-1-oxophthalazine	425	32003-14-8				9,10-Anthracenedione, 1,4-dimethyl-	421	1519-36-4				1,3,2-Oxazaborolidine, 3,4-dimethyl-2,5-diphenyl-	420	26574-29-8				á-Alanine, n-pentafluoropropionyl-, butyl ester	418	0-00-0
Carbamic acid, monoammonium salt	44	1.905	795	4594900	1111-78-0			641.22		Carbamic acid, monoammonium salt	795	1111-78-0				Carbon dioxide	787	124-38-9				Carbon dioxide	772	124-38-9				(2-Aziridinylethyl)amine	772	4025-37-0				Phenylephrine	764	59-42-7				l-Alanine ethylamide, (S)-	763	71773-95-0				Phenol, 4-[2-(methylamino)ethyl]-	763	370-98-9
Benzonitrile, 4-[[(4-methoxyphenyl)methylene]amino]-	236	2.10489	666	949.40	13036-19-6			646.85		Benzonitrile, 4-[[(4-methoxyphenyl)methylene]amino]-	666	13036-19-6				2-Benzylidene-3-oxo-4-indanyl acetate	633	0-00-0				4-Benzyl-1,2,-dihydro-1-oxophthalazine	632	32003-14-8				[1,2]Dithiolo[1,5-b][1,2]dithiole-7-SIV, 3-phenyl-	619	20718-59-6				2-Benzylidene-7-hydroxy-1-indanone	604	69676-26-2				2-Imino-5-phenyl-1,2-dihydro-3H-1,3,4-benzotriazepine	566	143869-34-5				[1,2]Dithiolo[1,5-b][1,2]dithiole-7-SIV, 2-phenyl-	565	20718-56-3
Carbon monoxide	28	2.26924	698	97563726	630-08-0			651.49		Carbon monoxide	698	630-08-0				Nitrogen	698	7727-37-9				Nickel tetracarbonyl	698	13463-39-3				Carbon monoxide	698	630-08-0				Nitrogen	698	7727-37-9				Manganese, acetylpentacarbonyl-, (OC-6-21)-	654	13963-91-2				butanedioic acid, 2-cyano-2,3-dimethyl-, diethyl ester	547	0-00-0
Acetone	58	2.67791	883	5500745	67-64-1			663.02		Acetone	883	67-64-1				Acetone	858	67-64-1				Acetone	826	67-64-1				Acetone	812	67-64-1				Acetone	803	67-64-1				2-Heptanone, 7,7-dichloro-	799	66241-43-8				2-Pentanone, 4-hydroxy-4-methyl-	794	123-42-2
Dithieno[2,3-c:3',2'-e]pyridazine, 4-oxide	236	2.69568	484	246.86	51974-87-9			663.52		Dithieno[2,3-c:3',2'-e]pyridazine, 4-oxide	484	51974-87-9				Bayer 28,589	460	728-40-5				Ruthenium, carbonyl(ü5-2,4-cyclopentadien-1-yl)(ü3-2-propenyl)-	428	31741-51-2				3-Isoxazolecarboxylic acid, 5-(4-fluorophenyl)-4,5-dihydro-, ethyl ester	389	0-00-0				Benzamide, 3-trifluoromethyl-2-fluoro-N-isobutyl-	382	0-00-0				Benzamide, 6-trifluoromethyl-2-fluoro-N-isobutyl-	378	0-00-0				4-Amino-2,3,5,6-tetrafluorobenzamide	369	1548-74-9
Propennitrile, 3-ethoxy-2-(2-thienylmethylsulfonyl)-	236	2.89557	539	1442.4	0-00-0			669.16		Propennitrile, 3-ethoxy-2-(2-thienylmethylsulfonyl)-	539	0-00-0				Fenproporex	451	15686-61-0				2-Thiophenylacetic acid, 2-fluorophenyl ester	445	0-00-0				2-Thiopheneethanol	440	5402-55-1				Hexahydro-3H-1-[2'-trifluoromethyl]-6'-[4''-trifluoromethylphenyl]-	437	52300-90-0				3-Butene-1,2-diol, 1-(2-furanyl)-	431	19261-13-3				2,4,4,6,6,8,8-Heptamethyl-2-nonene	431	39761-73-4
Cyclotrisiloxane, hexamethyl-	191	3.2998	996	672102	541-05-9			680.56		Cyclotrisiloxane, hexamethyl-	996	541-05-9				Cyclotrisiloxane, hexamethyl-	974	541-05-9				Cyclotrisiloxane, hexamethyl-	885	541-05-9				Tris(tert-butyldimethylsilyloxy)arsane	850	0-00-0				Arsenous acid, tris(trimethylsilyl) ester	828	55429-29-3				1,2-Benzisothiazol-3-amine, TBDMS derivative	828	0-00-0				4-tert-Octylphenol, TMS derivative	797	78721-87-6
Ethanol	45	4.07715	952	98903843	64-17-5			702.48		Ethanol	952	64-17-5				Ethanol	940	64-17-5				Ethanol	916	64-17-5				Dimethyl ether	708	115-10-6				Hydrazine, methyl-	699	60-34-4				Ethanol, 2-methoxy-	697	109-86-4				Ethanol, 2-methoxy-	684	109-86-4
Ethanol	64	4.38365	891	434065	64-17-5			711.13		Ethanol	891	64-17-5				Ethanol	889	64-17-5				Ethanol	885	64-17-5				Hydrazine, methyl-	665	60-34-4				Propylene Glycol	643	57-55-6				Ethanol, 2-nitro-	640	625-48-9				Propylene Glycol	639	57-55-6
(2R,6R)-2-Methyl-6-nonylpiperidin-4-one	236	5.57412	460	1030.9	160095-43-2			744.70		(2R,6R)-2-Methyl-6-nonylpiperidin-4-one	460	160095-43-2				Pyrrolidine, 1-acetyl-2-(chloromethyl)-	427	54385-06-7				2,5-Pyrrolidinedione, 3-ethyl-3-(ethylthio)-4-methyl-	424	54124-18-4				Methyl 1-acetylpyrrolidine-2-carboxylate	420	18800-83-4				1,3-Butadien-1-ol, acetate	414	1515-76-0				Aziridine, 2-heptyl-3-methyl-	405	61142-05-0				1-[2-Pyridyl]-2,2-dimethyl-2-piperidino ethanol	403	0-00-0
1H-1,2,3-Triazole, 4-methyl-5-(5-methyl-1H-pyrazol-3-yl)-	162	5.59633	447	1076.2	51719-86-9			745.33		1H-1,2,3-Triazole, 4-methyl-5-(5-methyl-1H-pyrazol-3-yl)-	447	51719-86-9				Butanoic acid, 2-(4,5,6,7-tetrahydro-2-methyl-3-benzofuroylamino)-4-methylthio-	414	0-00-0				Isoquinoline, 1-(3,5-dimethoxybenzyl)-1,2,3,4-tetrahydro-6-methoxy-,	411	0-00-0				1,2,4,5-Tetrazine, 1,4-diethylhexahydro-	399	35035-69-9				4-Acetyl-2-methylsulfonyl-5-phenyl-ë(2)-1,3,4-thiadiazoline	397	86738-34-3				1H-isoindol-1-one, 2,3-dihydro-3-hydroxy-2-methyl-	396	0-00-0				Succinic acid, 2-(adamant-1-yl)ethyl 2-methylpent-3-yl ester	395	0-00-0
Benzene, 1-(1,1-dimethylethyl)-3,5-dimethyl-2,4,6-trinitro-	236	5.68961	454	993.92	81-15-2			747.96		Benzene, 1-(1,1-dimethylethyl)-3,5-dimethyl-2,4,6-trinitro-	454	81-15-2				2-(4-Ethoxy-phenoxy)-6-methyl-2-oxo-2,3-dihydro-1H-[1,3,2]diazaphosphinin-4-one	434	68019-50-1				psi-Baptigenin	420	90-29-9				2-(2-Trimethylsilyloxy-5-methylphenyl)benzotriazole	413	0-00-0				Benzothiophene-2-carboxylic acid, 4,5-dihydro-3-acetamido-7-chloro-6-cyano-, ethyl ester	393	0-00-0				Benzene, 1-(1,1-dimethylethyl)-3,5-dimethyl-2,4,6-trinitro-	384	81-15-2				4-Nitro-1,3-phenylenediamine, N1,N3-bis(trimethylsilyl)-	381	0-00-0
Cyclotetrasiloxane, octamethyl-	281	5.71182	964	3087193	556-67-2			748.59		Cyclotetrasiloxane, octamethyl-	964	556-67-2				Cyclotetrasiloxane, octamethyl-	938	556-67-2				trisiloxane, 1,1,1,5,5,5-hexamethyl-3-[(trimethylsilyl)oxy]-	906	0-00-0				Cyclotetrasiloxane, octamethyl-	898	556-67-2				Cyclotetrasiloxane, octamethyl-	852	556-67-2				2,5-Dihydroxyacetophenone, 2TMS derivative	793	0-00-0				1,1,3,3,5,5,7,7-Octamethyl-7-(2-methylpropoxy)tetrasiloxan-1-ol	784	0-00-0
(1R)-2,6,6-Trimethylbicyclo[3.1.1]hept-2-ene	93	5.7518	946	40212762	7785-70-8			749.71		(1R)-2,6,6-Trimethylbicyclo[3.1.1]hept-2-ene	946	7785-70-8				à-Pinene	944	80-56-8				(1S)-2,6,6-Trimethylbicyclo[3.1.1]hept-2-ene	930	7785-26-4				(1R)-2,6,6-Trimethylbicyclo[3.1.1]hept-2-ene	929	7785-70-8				Tricyclo[2.2.1.0(2,6)]heptane, 1,3,3-trimethyl-	923	488-97-1				Tricyclo[2.2.1.0(2,6)]heptane, 1,3,3-trimethyl-	922	488-97-1				3-Carene	916	13466-78-9
Hexane, 2,3,4-trimethyl-	70	6.30261	725	64996	921-47-1			765.25		Hexane, 2,3,4-trimethyl-	725	921-47-1				Decane, 2,6,7-trimethyl-	721	62108-25-2				Nonane, 4,5-dimethyl-	720	17302-23-7				Dodecane, 2,6,10-trimethyl-	715	3891-98-3				Undecane	713	1120-21-4				Undecane, 4,7-dimethyl-	708	17301-32-5				Hexane, 2,3,4-trimethyl-	707	921-47-1
Cyclotrisiloxane, hexamethyl-	207	6.44031	945	197321	541-05-9			769.13		Cyclotrisiloxane, hexamethyl-	945	541-05-9				Cyclotrisiloxane, hexamethyl-	917	541-05-9				Cyclotrisiloxane, hexamethyl-	864	541-05-9				1,2-Benzisothiazol-3-amine, TBDMS derivative	858	0-00-0				Arsenous acid, tris(trimethylsilyl) ester	840	55429-29-3				4-tert-Octylphenol, TMS derivative	804	78721-87-6				Tris(tert-butyldimethylsilyloxy)arsane	804	0-00-0
Octane, 3-ethyl-	71	6.67574	731	293598	5881-17-4			775.77		Octane, 3-ethyl-	731	5881-17-4				Octane, 2,3,6-trimethyl-	718	62016-33-5				Heptane, 2,5,5-trimethyl-	717	1189-99-7				Decane, 4-methyl-	713	2847-72-5				Oxalic acid, 2-ethylhexyl pentyl ester	709	0-00-0				Heptane, 2,5,5-trimethyl-	707	1189-99-7				Nonane, 2,6-dimethyl-	704	17302-28-2
Camphene	121	6.73793	883	532941	79-92-5			777.53		Camphene	883	79-92-5				Bicyclo[2.2.1]heptane, 2,2-dimethyl-3-methylene-, (1S)-	874	5794-04-7				Camphene	871	79-92-5				Camphene	866	79-92-5				Camphene	832	79-92-5				Cyclohexene, 5-methyl-3-(1-methylethenyl)-, trans-(-)-	826	56816-08-1				(1R,3S,4R,5S)-1-Isopropyl-4-methylbicyclo[3.1.0]hexan-3-yl acetate-rel-	822	62181-91-3
Benzenaminium, 3-hydroxy-N,N,N-trimethyl-, hydroxide, inner salt	236	6.92449	434	947.83	31061-59-3			782.79		Benzenaminium, 3-hydroxy-N,N,N-trimethyl-, hydroxide, inner salt	434	31061-59-3				Imidazo(1,2-a)pyrimidine, 6-methyl-7-oxo-1,2,3,7-tetrahydro-	434	26955-08-8				4-Ethylbenzoic acid, pentadecyl ester	402	0-00-0				Benzenemethanol, 3-(dimethylamino)-	398	23501-93-1				4-Ethylbenzoic acid, hexadecyl ester	395	0-00-0				4-Ethylbenzoic acid, hexyl ester	394	0-00-0				6-(4-Fluorophenyl)-3E-hydroxy-1,3-dimethyl-4-piperidone	385	36106-54-4
Carbon monoxide	236	7.02666	412	833.49	630-08-0			785.67		Carbon monoxide	412	630-08-0				Nitrogen	412	7727-37-9				Tri-ruthenium dodecacarbonyl	412	15243-33-1				Nickel tetracarbonyl	412	13463-39-3				Nitrogen	412	7727-37-9				Carbon monoxide	412	630-08-0				Trifluoroacetamidine	360	354-37-0
Unknown 1	236	7.08885	383	672.81	4075-59-6			787.42		Thiophene-2-glyoxylic acid	383	4075-59-6				à,á-Methyl-2-deoxy-D-ribopyranoside	351	17676-20-9				1,3,6-Trioxocane	336	1779-19-7				4-Fluoroamphetamine	335	64609-06-9				1,3-Dioxolane, 2,2,4-trimethyl-	333	1193-11-9				2,4-Diethyl-6-methyl-1,3,5-trioxane	331	117888-04-7				Diethylmalonic acid, heptyl phenethyl ester	327	0-00-0
Unknown 2	236	7.26209	345	638.91	50618-94-5			792.31		2-Furanacetamide, N-methyl-	345	50618-94-5				2,3-Butanedione, monooxime	335	57-71-6				Ethoxycarbonyl isothiocyanate	312	16182-04-0				Furazandiamine	310	17220-38-1				Propylamine	307	107-10-8				1,3,4-Thiadiazol-2-amine, 5-phenoxymethyl-	297	121068-32-4				1H-Imidazole-1-ethanol, à-methyl-	285	37788-55-9
Cyclohexane, (1,1-dimethylethyl)-	56	7.31095	647	495816	3178-22-1			793.69		Cyclohexane, (1,1-dimethylethyl)-	647	3178-22-1				Hexanal	643	66-25-1				Oxazolidine, 2-methyl-	626	16250-70-7				Urea, N,N'-di-2-propenyl-	625	1801-72-5				Nonane, 2,2,3-trimethyl-	620	55499-04-2				4-Methyloxazolidine	620	155799-98-7				Decane, 2,2,3-trimethyl-	620	62338-09-4
Undecane	43	7.37758	809	564366	1120-21-4			795.57		Undecane	809	1120-21-4				Tridecane	807	629-50-5				Undecane	804	1120-21-4				Tridecane	802	629-50-5				Dodecane	792	112-40-3				Undecane, 4,7-dimethyl-	792	17301-32-5				Undecane	786	1120-21-4
Benzeneethanamine, 2-fluoro-á,3-dihydroxy-N-methyl-	44	7.38646	695	750392	103439-04-9			795.82		Benzeneethanamine, 2-fluoro-á,3-dihydroxy-N-methyl-	695	103439-04-9				Benzeneethanamine, 2-fluoro-á,5-dihydroxy-N-methyl-	684	103439-07-2				dl-Alanyl-dl-leucine	682	1999-42-4				2-Hexanamine, 4-methyl-	679	105-41-9				12-Methylaminolauric acid	676	7408-81-3				dl-3-Aminoisobutyric acid, N-methyl-, methyl ester	676	0-00-0				2-Hexanamine, 4-methyl-	673	105-41-9
Manganese, pentacarbonylethyl-, (oc-6-21)-	236	7.51084	518	1073.7	15694-83-4			799.33		Manganese, pentacarbonylethyl-, (oc-6-21)-	518	15694-83-4				8-Azidoadenosine	458	4372-67-2				Diethylmalonic acid, monochloride, tetrahydrofurfuryl ester	454	0-00-0				2,4,6,8-Tetramethyl-1-undecene	451	59920-26-2				Dichloroacetic acid, 6-ethyl-3-octyl ester	449	0-00-0				Manganese, acetylpentacarbonyl-, (OC-6-21)-	445	13963-91-2				Oxalic acid, butyl 6-ethyloct-3-yl ester	445	0-00-0
Undecane	57	7.66631	854	795591	1120-21-4			802.57		Undecane	854	1120-21-4				Undecane	823	1120-21-4				Undecane	817	1120-21-4				Undecane	800	1120-21-4				Decane, 6-ethyl-2-methyl-	791	62108-21-8				Undecane, 4,6-dimethyl-	790	17312-82-2				Dodecane	785	112-40-3
Bicyclo[3.1.1]heptane, 6,6-dimethyl-2-methylene-, (1S)-	93	7.70185	937	23443149	18172-67-3			803.26		Bicyclo[3.1.1]heptane, 6,6-dimethyl-2-methylene-, (1S)-	937	18172-67-3				á-Pinene	932	127-91-3				á-Pinene	918	127-91-3				á-Pinene	908	127-91-3				Bicyclo[3.1.1]heptane, 6,6-dimethyl-2-methylene-, (1S)-	898	18172-67-3				á-Pinene	895	127-91-3				á-Myrcene	885	123-35-3
Cyclotetrasiloxane, octamethyl-	281	7.82178	831	54018	556-67-2			805.60		Cyclotetrasiloxane, octamethyl-	831	556-67-2				2,4-Dihydroxyacetophenone, 2TMS derivative	817	0-00-0				2,6-Dihydroxyacetophenone, 2TMS derivative	814	0-00-0				Cyclotetrasiloxane, octamethyl-	814	556-67-2				Cyclotetrasiloxane, octamethyl-	809	556-67-2				Cyclotetrasiloxane, octamethyl-	783	556-67-2				1-[2,4-Bis(trimethylsiloxy)phenyl]-2-[(4-trimethylsiloxy)phenyl]propan-1-one	771	102907-88-0
1-Propanol, 2-methyl-	33	7.97725	754	21512	78-83-1			808.63		1-Propanol, 2-methyl-	754	78-83-1				1-Propanol, 2-methyl-	738	78-83-1				1-Propanol, 2-methyl-	721	78-83-1				1-Propanol, 2-methyl-	702	78-83-1				Isobutane	631	75-28-5				Propane, 1-chloro-2-methyl-	618	513-36-0				Isobutane	605	75-28-5
Bicyclo[3.1.0]hex-2-ene, 4-methyl-1-(1-methylethyl)-	93	8.1727	673	495225	28634-89-1			812.44		Bicyclo[3.1.0]hex-2-ene, 4-methyl-1-(1-methylethyl)-	673	28634-89-1				á-Phellandrene	672	555-10-2				Tetradecanamide, N-phenyl-	662	622-56-0				Betahistine	661	5638-76-6				á-Phellandrene	648	555-10-2				á-Phellandrene	634	555-10-2				Betahistine	628	5638-76-6
Bicyclo[3.1.0]hex-2-ene, 4-methylene-1-(1-methylethyl)-	92	8.27487	895	1518684	36262-09-6			814.43		Bicyclo[3.1.0]hex-2-ene, 4-methylene-1-(1-methylethyl)-	895	36262-09-6				Bicyclo[3.1.0]hex-2-ene, 4-methylene-1-(1-methylethyl)-	824	36262-09-6				3-Thujen-2-ol, stereoisomer	813	3310-03-0				Bicyclo[3.1.0]hex-3-en-2-ol, 2-methyl-5-(1-methylethyl)-, (1à,2à,5à)-	801	97631-68-0				(1S,3S,5S)-1-Isopropyl-4-methylenebicyclo[3.1.0]hexan-3-yl acetate	795	139757-62-3				1,2,3,4,5,8-Hexahydronaphthalene	790	36231-13-7				Sabinyl isobutanoate	767	5281-01-6
4,6-Octadiyn-3-one, 2-methyl-	106	8.37259	713	115123	29743-33-7			816.33		4,6-Octadiyn-3-one, 2-methyl-	713	29743-33-7				Ethylbenzene	706	100-41-4				Ethyl 2-(benzylamino)-2-(2-chloroacetamido)-3,3,3-trifluoropropionate	700	339352-59-9				2,4-Pentanedione, ion(1-), lithium	667	18115-70-3				Ethylbenzene	662	100-41-4				Glycine, N-[(phenylmethoxy)carbonyl]-, hydrazide	646	5680-83-1				1-Methyl-3,6-diazahomoadamantan-9-one,phenylmethylimine	645	0-00-0
Ethanone, 1-(1-cyclohexen-1-yl)-	81	8.53695	852	6905927	932-66-1			819.54		Ethanone, 1-(1-cyclohexen-1-yl)-	852	932-66-1				Ethanone, 1-(1-cyclohexen-1-yl)-	851	932-66-1				Ethanone, 1-(1-cyclohexen-1-yl)-	848	932-66-1				Ethanone, 1-(1-cyclohexen-1-yl)-	844	932-66-1				Ethanone, 1-(3-cyclohexen-1-yl)-	802	7353-76-6				Ethanone, 1-(3-methylenecyclopentyl)-	788	54829-98-0				3,5-Heptadien-2-one, 6-methyl-, (E)-	782	16647-04-4
1-Pentene, 3-ethyl-2-methyl-	83	8.60802	665	584292	19780-66-6			820.92		1-Pentene, 3-ethyl-2-methyl-	665	19780-66-6				2(5H)-Furanone, 5-(2-methyl-3-methylene-4-butyl)-	665	0-00-0				2,3,3-Trimethyl-1-hexene	665	0-00-0				1-Pentene, 3-ethyl-2-methyl-	646	19780-66-6				(1-Allylcyclopropyl)methanol	642	0-00-0				Hexane, 3-methyl-4-methylene-	641	3404-67-9				1-Pentene, 3-ethyl-3-methyl-	638	6196-60-7
Bicyclo[3.1.0]hex-2-ene, 4-methylene-1-(1-methylethyl)-	92	8.69242	842	124706	36262-09-6			822.57		Bicyclo[3.1.0]hex-2-ene, 4-methylene-1-(1-methylethyl)-	842	36262-09-6				Bicyclo[3.1.0]hex-2-ene, 4-methylene-1-(1-methylethyl)-	841	36262-09-6				(1S,3S,5S)-1-Isopropyl-4-methylenebicyclo[3.1.0]hexan-3-yl acetate	791	139757-62-3				Sabinyl isobutanoate	777	5281-01-6				1,2,3,4,5,8-Hexahydronaphthalene	767	36231-13-7				Bicyclo[3.1.0]hex-3-en-2-ol, 2-methyl-5-(1-methylethyl)-, (1à,2à,5à)-	767	97631-68-0				3-Thujen-2-ol, stereoisomer	754	3310-03-0
Ethanone, 1-(1-cyclohexen-1-yl)-	81	8.83457	872	874806	932-66-1			825.34		Ethanone, 1-(1-cyclohexen-1-yl)-	872	932-66-1				Ethanone, 1-(1-cyclohexen-1-yl)-	869	932-66-1				Ethanone, 1-(1-cyclohexen-1-yl)-	858	932-66-1				Ethanone, 1-(1-cyclohexen-1-yl)-	828	932-66-1				Ethanone, 1-(3-cyclohexen-1-yl)-	816	7353-76-6				5-Hexen-2-one, 5-methyl-3-methylene-	810	51756-18-4				Ethanone, 1-(3-methylenecyclopentyl)-	805	54829-98-0
1,3-Dioxolane, 2-methyl-2-(phenylmethyl)-	43	9.10109	628	296504	4362-18-9			830.53		1,3-Dioxolane, 2-methyl-2-(phenylmethyl)-	628	4362-18-9				1,3-Dioxolane, 2-methyl-2-(phenylmethyl)-	585	4362-18-9				1,3-Dioxolane, 2-methyl-2-(phenylmethyl)-	583	4362-18-9				Benzeneethanol, à,á-dimethyl-	554	52089-32-4				4,6-Octadiyn-3-one, 2-methyl-	550	29743-33-7				Benzeneethanol, à,á-dimethyl-	550	52089-32-4				o-Xylene	545	95-47-6
1-Pentanol, 4-methyl-	56	9.33651	801	358943	626-89-1			835.12		1-Pentanol, 4-methyl-	801	626-89-1				1-Butanol	790	71-36-3				1-Butanol	772	71-36-3				1-Butanol	746	71-36-3				2-Methyl-1-nonene	746	2980-71-4				Hydroperoxide, hexyl	746	4312-76-9				1-Pentanol, 4-methyl-	746	626-89-1
trans-8a-Methylperhydroazulen-4(1H)-one	111	9.41647	655	248410	32166-45-3			836.68		trans-8a-Methylperhydroazulen-4(1H)-one	655	32166-45-3				Ethanone, 1-(1,3-dimethyl-3-cyclohexen-1-yl)-	650	51733-68-7				2,5-Furandione, dihydro-3-(2-methyl-2-propenyl)-	627	18908-20-8				3,3,5,5-Tetramethylcyclopentene	622	38667-10-6				3-Heptyne, 5-ethyl-5-methyl-	617	61228-10-2				1-(1,2,3-Trimethyl-cyclopent-2-enyl)-ethanone	608	70987-81-4				2-(1-Cyclopent-1-enyl-1-methylethyl)cyclopentanone	607	0-00-0
Nonane, 5-butyl-	126	9.4831	718	32711	17312-63-9			837.98		Nonane, 5-butyl-	718	17312-63-9				Nonane, 5-(2-methylpropyl)-	709	62185-53-9				Tridecane, 6-methyl-	693	13287-21-3				Nonane, 5-(1-methylpropyl)-	692	62185-54-0				Undecane, 5-ethyl-	688	17453-94-0				Undecane, 3,4-dimethyl-	679	17312-78-6				Octane, 6-ethyl-2-methyl-	672	62016-19-7
á-Myrcene	69	9.62969	933	11623192	123-35-3			840.84		á-Myrcene	933	123-35-3				á-Myrcene	903	123-35-3				Bicyclo[3.1.1]heptane, 6,6-dimethyl-2-methylene-, (1S)-	900	18172-67-3				á-Pinene	894	127-91-3				á-Myrcene	892	123-35-3				á-Myrcene	890	123-35-3				á-Pinene	884	127-91-3
Butane, 1-chloro-3,3-dimethyl-	57	9.75407	745	1483122	2855-08-5			843.26		Butane, 1-chloro-3,3-dimethyl-	745	2855-08-5				6-Hepten-3-one, 4-methyl-	710	26118-97-8				1-Bromo-3,3-dimethylbutane	698	1647-23-0				Cyclopentanecarboxaldehyde	692	872-53-7				1-Butanol, 3,3-dimethyl-	691	624-95-3				1-Hexene, 4,4-diethyl-	683	0-00-0				5-Hexen-3-one	666	24253-30-3
3-Methylcyclopentyl acetate	85	9.7896	737	93403	24070-70-0			843.96		3-Methylcyclopentyl acetate	737	24070-70-0				Acetic acid, 1-methylcyclopentyl ester	615	26600-59-9				Ethanone, 1-[2-(1-hydroxy-1-methylethyl)cyclopropyl]-	560	62337-92-2				1,3-Propanediol, 2-hydroxymethyl-2-methyl-, triacetate	555	13431-59-9				Acetamide, N-tetrahydrofurfuryl-2,2,2-trichloro-	549	0-00-0				6,8-Dioxabicyclo[3.2.1]octane, 1,5-dimethyl-, (1S)-	544	28401-39-0				Cyclopentanol, 2-methyl-, acetate, cis-	530	40991-93-3
á-Myrcene	69	9.88288	916	6781997	123-35-3			845.77		á-Myrcene	916	123-35-3				á-Myrcene	871	123-35-3				á-Myrcene	868	123-35-3				á-Myrcene	854	123-35-3				Bicyclo[3.1.1]heptane, 6,6-dimethyl-2-methylene-, (1S)-	843	18172-67-3				á-Pinene	839	127-91-3				á-Pinene	824	127-91-3
4-Chlorobutyric acid, 4-isopropylphenyl ester	121	9.98505	828	914261	0-00-0			847.77		4-Chlorobutyric acid, 4-isopropylphenyl ester	828	0-00-0				Carbonic acid, butyl 4-isopropylphenyl ester	816	0-00-0				3-Chloropropionic acid, 4-isopropylphenyl ester	815	0-00-0				Phenol, 2-(1-methylethyl)-, methylcarbamate	812	2631-40-5				5-Clorovaleric acid, 4-isopropylphenyl ester	807	0-00-0				Carbonic acid, isobutyl 4-isopropylphenyl ester	806	0-00-0				Benzene, 1-ethyl-4-methoxy-	790	1515-95-3
Cyclohexene, 1-methyl-4-(1-methylethylidene)-	121	10.2338	898	537632	586-62-9			852.62		Cyclohexene, 1-methyl-4-(1-methylethylidene)-	898	586-62-9				(+)-4-Carene	889	29050-33-7				1,3-Cyclohexadiene, 1-methyl-4-(1-methylethyl)-	882	99-86-5				2-Carene	875	554-61-0				1,3-Cyclohexadiene, 1-methyl-4-(1-methylethyl)-	874	99-86-5				(+)-2-Carene	873	0-00-0				1,3-Cyclohexadiene, 1-methyl-4-(1-methylethyl)-	871	99-86-5
Heptanal	70	10.2827	788	292309	111-71-7			853.57		Heptanal	788	111-71-7				Heptanal	776	111-71-7				Heptanal	773	111-71-7				Heptanal	768	111-71-7				Heptanal	761	111-71-7				Hexanal, 3-methyl-	717	19269-28-4				Hexanal, 3-methyl-	710	19269-28-4
Cyclopentasiloxane, decamethyl-	73	10.3449	956	2474654	541-02-6			854.78		Cyclopentasiloxane, decamethyl-	956	541-02-6				Cyclopentasiloxane, decamethyl-	934	541-02-6				Cyclopentasiloxane, decamethyl-	894	541-02-6				N-(Trifluoroacetyl)-N,O,O',O''-tetrakis(trimethylsilyl)norepinephrine	737	0-00-0				2,6-Dihydroxybenzoic acid, 3TMS derivative	735	3782-85-2				2,5-Dihydroxybenzoic acid, 3TMS derivative	725	3618-20-0				3,4-Dihydroxymandelic acid, ethyl ester, tri-TMS	708	0-00-0
Heptanal	70	10.4026	775	368502	111-71-7			855.91		Heptanal	775	111-71-7				Heptanal	765	111-71-7				Heptanal	758	111-71-7				Heptanal	758	111-71-7				Heptanal	728	111-71-7				Hexanal, 3-methyl-	679	19269-28-4				Hexanal, 3-methyl-	665	19269-28-4
D-Limonene	121	10.5625	944	871339	5989-27-5			859.02		D-Limonene	944	5989-27-5				D-Limonene	941	5989-27-5				D-Limonene	929	5989-27-5				D-Limonene	926	5989-27-5				Cyclohexene, 4-ethenyl-1,4-dimethyl-	886	1743-61-9				Cyclohexene, 1-methyl-5-(1-methylethenyl)-, (R)-	882	1461-27-4				Limonene	876	138-86-3
Cyclohexene, 1-methyl-4-(1-methylethenyl)-, (S)-	84	10.6336	638	1677408	5989-54-8			860.41		Cyclohexene, 1-methyl-4-(1-methylethenyl)-, (S)-	638	5989-54-8				Limonene	630	138-86-3				Cyclohexene, 1-methyl-5-(1-methylethenyl)-, (R)-	624	1461-27-4				Geranyl tiglate	620	7785-33-3				Cyclohexanol, 1-methyl-4-(1-methylethenyl)-, acetate	620	10198-23-9				D-Limonene	618	5989-27-5				Limonene	613	138-86-3
Hexane, 3,3,4,4-tetrafluoro-	79	10.7269	611	3150235	648-36-2			862.23		Hexane, 3,3,4,4-tetrafluoro-	611	648-36-2				Methanesulfonic anhydride	595	7143-01-3				Octane, 1,1,1,2,2,5,5,6,6-nonafluoro-	588	35262-54-5				Methanesulfonyl chloride	583	124-63-0				Pyridine	561	110-86-1				1,5-Cyclohexadiene-1-methanol, 4-(1-methylethyl)-	557	19876-45-0				Cyclopropene, 3-methyl-3-vinyl-	538	71153-30-5
Phthalic acid, di(2-(2-fluorophenyl)ethyl) ester	236	10.7402	431	161.00	0-00-0			862.49		Phthalic acid, di(2-(2-fluorophenyl)ethyl) ester	431	0-00-0				Benzaldehyde, oxime, (Z)-	429	622-32-2				Butyronitrile, 4,4,4-trifluoro-	413	690-95-9				Bis-S-triazolo[4,3-b,3',4'-f]pyridazine, 3-methyl-3'-phenyl-	408	7190-98-9				2-Cyanobenzaldehyde	404	7468-67-9				Gemfibrozil	403	25812-30-0				2-Cyanobenzaldehyde	399	7468-67-9
D-Limonene	93	10.7891	897	3140038	5989-27-5			863.44		D-Limonene	897	5989-27-5				D-Limonene	871	5989-27-5				D-Limonene	868	5989-27-5				D-Limonene	863	5989-27-5				Cyclohexanol, 1-methyl-4-(1-methylethenyl)-, acetate	843	10198-23-9				Cyclohexene, 1-methyl-5-(1-methylethenyl)-, (R)-	842	1461-27-4				Cyclohexene, 4-ethenyl-1,4-dimethyl-	840	1743-61-9
Undecane, 2,6-dimethyl-	57	10.8157	803	545078	17301-23-4			863.96		Undecane, 2,6-dimethyl-	803	17301-23-4				Undecane, 2,5-dimethyl-	780	17301-22-3				Dodecane, 6-methyl-	770	6044-71-9				Undecane, 4,6-dimethyl-	768	17312-82-2				Undecane, 3,6-dimethyl-	762	17301-28-9				Decane, 2,6,8-trimethyl-	750	62108-26-3				5-Ethyldecane	741	17302-36-2
Dodecane	57	11.0556	675	1186101	112-40-3			868.63		Dodecane	675	112-40-3				Dodecane	673	112-40-3				Dodecane	668	112-40-3				Undecane, 4,6-dimethyl-	663	17312-82-2				Decane, 2,6,8-trimethyl-	659	62108-26-3				Dodecane	653	112-40-3				Undecane, 2,6-dimethyl-	653	17301-23-4
1,3,8-p-Menthatriene	134	11.1	853	466387	18368-95-1			869.50		1,3,8-p-Menthatriene	853	18368-95-1				2,6-Dimethyl-1,3,5,7-octatetraene, E,E-	818	460-01-5				2,6-Dimethyl-1,3,5,7-octatetraene, E,E-	817	460-01-5				1,3,8-p-Menthatriene	811	18368-95-1				1,4-Cyclohexadiene, 3-ethenyl-1,2-dimethyl-	809	62338-57-2				p-Mentha-1,5,8-triene	806	21195-59-5				Myrtenyl 2-methyl butyrate	796	138530-44-6
m-Toluic acid, 1-(cyclopentyl)ethyl ester	67	11.1977	564	200600	0-00-0			871.41		m-Toluic acid, 1-(cyclopentyl)ethyl ester	564	0-00-0				Carbonic acid, ethyl undec-10-enyl ester	563	0-00-0				Benzeneacetic acid, 10-undecenyl ester	563	0-00-0				2H-Pyran, 3,6-dihydro-4-methyl-2-(2-methyl-1-propenyl)-	560	1786-08-9				Butyric acid, 2-phenyl-, cyclohexylmethyl ester	548	0-00-0				p-Toluic acid, 1-(cyclopentyl)ethyl ester	547	0-00-0				m-Toluic acid, undec-2-enyl ester	543	0-00-0
2-Butenal, 2-ethyl-	69	11.2466	678	237024	19780-25-7			872.36		2-Butenal, 2-ethyl-	678	19780-25-7				2-Butenal, 2-ethyl-	677	19780-25-7				2-Ethyl-trans-2-butenal	673	63883-69-2				2-Pentenal, 2-methyl-	668	623-36-9				Furan, 2,5-dihydro-3,4-dimethyl-	659	53720-72-2				2-Butenal, 2-ethyl-	652	19780-25-7				3-Hexenal, (Z)-	643	6789-80-6
2,6-Dimethyl-1,3,5,7-octatetraene, E,E-	119	11.2599	882	1376099	460-01-5			872.62		2,6-Dimethyl-1,3,5,7-octatetraene, E,E-	882	460-01-5				2,6-Dimethyl-1,3,5,7-octatetraene, E,E-	865	460-01-5				1,3,8-p-Menthatriene	863	18368-95-1				1,3,8-p-Menthatriene	856	18368-95-1				p-Mentha-1,5,8-triene	850	21195-59-5				trans-3-Caren-2-ol	847	0-00-0				Cycloheptane, 1,3,5-tris(methylene)-	836	68284-24-2
Nordazepam, TMS derivative	163	11.3532	519	46522	55299-24-6			874.44		Nordazepam, TMS derivative	519	55299-24-6				Octadecanoic acid, dimethyl(isopropyl)silyl ester	516	0-00-0				Silane, methylvinyl(2,4-dimethylpent-3-yloxy)(methylvinyldodecyloxysilyloxy)-	513	0-00-0				Nordazepam, TMS derivative	513	55299-24-6				Silane, diethyl(trans-4-methylcyclohexyloxy)undecyloxy-	509	0-00-0				Silane, dimethyl(4-(2-phenylprop-2-yl)phenoxy)pentyloxy-	501	0-00-0				Benzoic acid, 3-(pentafluoropropionyloxy)-, TMS derivative	493	0-00-0
2-Butenoic acid, 3-methyl-, ethyl ester	83	11.5664	862	407559	638-10-8			878.59		2-Butenoic acid, 3-methyl-, ethyl ester	862	638-10-8				2-Butenoic acid, 3-methyl-, ethyl ester	846	638-10-8				2-Butenoic acid, 3-methyl-, ethyl ester	824	638-10-8				(Z)-Ethyl 2-methylbut-2-enoate	811	16509-44-7				Ethyl tiglate	777	5837-78-5				Ethyl angelate	762	0-00-0				Ethyl tiglate	733	5837-78-5
(1R)-2,6,6-Trimethylbicyclo[3.1.1]hept-2-ene	81	11.7796	895	354790	7785-70-8			882.75		(1R)-2,6,6-Trimethylbicyclo[3.1.1]hept-2-ene	895	7785-70-8				Bicyclo[3.1.1]hept-2-ene, 3,6,6-trimethyl-	888	4889-83-2				à-Pinene	880	80-56-8				(1S)-2,6,6-Trimethylbicyclo[3.1.1]hept-2-ene	877	7785-26-4				trans-á-Ocimene	875	3779-61-1				trans-á-Ocimene	875	3779-61-1				á-Ocimene	858	13877-91-3
2-Isothiocyano-2,4,4,6,6-pentamethylheptane	57	11.8063	548	109042	0-00-0			883.27		2-Isothiocyano-2,4,4,6,6-pentamethylheptane	548	0-00-0				Nonane, 2,2,4,4,6,8,8-heptamethyl-	541	4390-04-9				Oxirane, diethylboryloxymethyl-	532	0-00-0				2-Azido-2,4,4,6,6-pentamethylheptane	530	0-00-0				(E)-2-(2-Butoxyethoxy)ethyl 2-methylbut-2-enoate	530	0-00-0				Nonane, 2,2,4,4,6,8,8-heptamethyl-	524	4390-04-9				Cyclohexane, 1,1'-[methylenebis(oxy)]bis-	516	1453-21-0
Succinic acid, 3-methylbut-2-yl tetrahydrofurfuryl ester	85	11.8241	533	50598	0-00-0			883.61		Succinic acid, 3-methylbut-2-yl tetrahydrofurfuryl ester	533	0-00-0				Succinic acid, nonyl tetrahydrofurfuryl ester	531	0-00-0				Succinic acid, heptyl tetrahydrofurfuryl ester	522	0-00-0				Succinic acid, 2,2-dichloroethyl tetrahydrofurfuryl ester	517	0-00-0				Ether, hexyl pentyl	517	32357-83-8				Succinic acid, tetrahydrofurfuryl undecyl ester	509	0-00-0				Succinic acid, octyl tetrahydrofurfuryl ester	504	0-00-0
trans-á-Ocimene	83	11.8907	871	381936	3779-61-1			884.91		trans-á-Ocimene	871	3779-61-1				Bicyclo[3.1.1]hept-2-ene, 3,6,6-trimethyl-	865	4889-83-2				(1R)-2,6,6-Trimethylbicyclo[3.1.1]hept-2-ene	840	7785-70-8				Tricyclo[2.2.1.0(2,6)]heptane, 1,3,3-trimethyl-	831	488-97-1				3-Carene	830	13466-78-9				trans-á-Ocimene	830	3779-61-1				1,3,7-Octatriene, 3,7-dimethyl-	828	502-99-8
1-Oxaspiro[4.5]deca-3,6-diene, 2,6,10,10-tetramethyl-	136	12.0017	732	184152	54344-61-5			887.08		1-Oxaspiro[4.5]deca-3,6-diene, 2,6,10,10-tetramethyl-	732	54344-61-5				3,4-Dimethylbenzyl alcohol	703	6966-10-5				Cyclopenta[c]pyran-1,3-dione, 4,4a,5,6-tetrahydro-4,7-dimethyl-	701	66407-26-9				Benzenemethanol, à,4-dimethyl-	691	536-50-5				1,3-Cyclohexadiene, 1-methyl-4-(1-methylethyl)-	685	99-86-5				(+)-4-Carene	684	29050-33-7				(1R,5R)-1-Isopropyl-8-methyl-4-methylenespiro[4.5]dec-7-ene	683	55732-78-0
Bicyclo[3.1.0]hexane, 6-isopropylidene-1-methyl-	67	12.1128	777	574077	24524-57-0			889.24		Bicyclo[3.1.0]hexane, 6-isopropylidene-1-methyl-	777	24524-57-0				1,5,5-Trimethyl-6-methylene-cyclohexene	775	514-95-4				2-Carene	770	554-61-0				m-Mentha-4,8-diene, (1S,3S)-(+)-	761	5208-51-5				2-Cyclohexen-1-ol, 3-methyl-6-(1-methylethyl)-, acetate	752	1204-30-4				Cyclohexene, 5-methyl-3-(1-methylethenyl)-, trans-(-)-	748	56816-08-1				3-Carene	747	13466-78-9
Benzene, 1-methoxy-4-methyl-	122	12.1883	735	2209415	104-93-8			890.72		Benzene, 1-methoxy-4-methyl-	735	104-93-8				Phenol, 2,4-dimethyl-	702	105-67-9				3-Cyclopentylpropionic acid, 3,5-dimethylphenyl ester	700	0-00-0				Phenol, 3,5-dimethyl-	699	108-68-9				Phenol, 3,4-dimethyl-	698	95-65-8				Phenol, 3,5-dimethyl-	694	108-68-9				Benzene, 1-methoxy-4-methyl-	694	104-93-8
Thiophene, 2-ethyl-	162	12.3438	478	911.42	872-55-9			893.75		Thiophene, 2-ethyl-	478	872-55-9				(2-Hydroxy-3-methoxy-phenyl)-(3,5,5-trimethyl-4,5-dihydro-pyrazol-1-yl)-acetonitrile	471	0-00-0				Thiophene, 3-ethyl-	471	1795-01-3				Thiophene, 2-ethyl-	462	872-55-9				Thiophene, 3-ethyl-	454	1795-01-3				Thiophene, 2-ethyl-	445	872-55-9				2-Thiopheneacetyl chloride	432	39098-97-0
Benzeneethanamine, N-[(4-hydroxy)hydrocinnamoyl]-	104	12.3482	704	3433353	106827-59-2			893.83		Benzeneethanamine, N-[(4-hydroxy)hydrocinnamoyl]-	704	106827-59-2				Styrene	679	100-42-5				1,3,5,7-Cyclooctatetraene	672	629-20-9				Styrene	670	100-42-5				Styrene	664	100-42-5				Bicyclo[4.2.0]octa-1,3,5-triene	658	694-87-1				Felbamate	657	25451-15-4
3-Carene	80	12.3793	812	1817982	13466-78-9			894.44		3-Carene	812	13466-78-9				3-Carene	804	13466-78-9				1,3,6-Octatriene, 3,7-dimethyl-, (Z)-	795	3338-55-4				á-Ocimene	789	13877-91-3				á-Ocimene	780	13877-91-3				Tricyclo[2.2.1.0(2,6)]heptane, 1,7,7-trimethyl-	780	508-32-7				3-Carene	778	13466-78-9
Squalene	162	12.4104	519	4895.7	111-02-4			895.04		Squalene	519	111-02-4				3-(5-Benzyloxy-3-methylpent-3-enyl)-2,2-dimethyloxirane	510	0-00-0				(R)-(-)-14-Methyl-8-hexadecyn-1-ol	507	64566-18-3				9,12-Octadecadienoic acid (Z,Z)-	496	60-33-3				11-Hexadecyn-1-ol	496	65686-49-9				9,12-Octadecadienoic acid (Z,Z)-	496	60-33-3				Hexanoic acid, dodec-9-ynyl ester	490	0-00-0
Ethanone, 1-oxiranyl-	86	12.5392	759	94241	4401-11-0			897.56		Ethanone, 1-oxiranyl-	759	4401-11-0				Ethanone, 1-oxiranyl-	681	4401-11-0				2,4-Dimethyl-heptane-3,5-dione	639	37484-68-7				3,3-Dimethyl-2,4-pentane dione	621	3142-58-3				2-Pentanone, 3-ethyl-	613	6137-03-7				2-Butanone, 3-methyl-	606	563-80-4				N,N'-Bis(2-methyl-2-nitrosobutan-3-one)	602	34946-73-1
o-Cymene	134	12.7969	952	2435160	527-84-4			902.40		o-Cymene	952	527-84-4				o-Cymene	934	527-84-4				p-Cymene	933	99-87-6				Benzene, 1-methyl-3-(1-methylethyl)-	932	535-77-3				Benzene, 1-methyl-3-(1-methylethyl)-	932	535-77-3				p-Cymene	916	99-87-6				o-Cymene	905	527-84-4
3,7-Octadien-2-ol, 2-methyl-6-methylene-, (E)-	79	12.9523	834	3656339	6994-89-4			905.21		3,7-Octadien-2-ol, 2-methyl-6-methylene-, (E)-	834	6994-89-4				Bicyclo[4.2.0]oct-1-ene, 7-exo-ethenyl-	819	0-00-0				Bicyclo[4.2.0]oct-1-ene, 7-endo-ethenyl-	819	0-00-0				Cycloheptane, 1,3,5-tris(methylene)-	810	68284-24-2				2,8-Decadiyne	805	4116-93-2				2,6-Dimethyl-1,3,5,7-octatetraene, E,E-	804	460-01-5				1,7-Octadiene, 3,6-dimethylene-	800	3382-59-0
Acetoin	45	13.1078	866	418230	513-86-0			908.03		Acetoin	866	513-86-0				Acetoin	861	513-86-0				(S)-(+)-1,2-Propanediol	721	4254-15-3				4-Penten-2-ol	692	625-31-0				2-Propanone, 1-methoxy-	689	5878-19-3				2-Propanone, 1-methoxy-	688	5878-19-3				2-Propanone, 1-methoxy-	671	5878-19-3
Cyclohexene, 1-methyl-4-(1-methylethylidene)-	136	13.1878	893	932510	586-62-9			909.48		Cyclohexene, 1-methyl-4-(1-methylethylidene)-	893	586-62-9				Cyclohexene, 1-methyl-4-(1-methylethylidene)-	887	586-62-9				2-Carene	887	554-61-0				Cyclohexene, 3-methyl-6-(1-methylethylidene)-	884	586-63-0				(+)-4-Carene	877	29050-33-7				1,3-Cyclohexadiene, 1-methyl-4-(1-methylethyl)-	873	99-86-5				Cyclohexene, 1-methyl-4-(1-methylethylidene)-	870	586-62-9
Octanal	84	13.3832	761	240019	124-13-0			913.02		Octanal	761	124-13-0				Octanal	753	124-13-0				Octanal	734	124-13-0				Octanal	723	124-13-0				Octanal	697	124-13-0				Cyclohexanol, 2,4-dimethyl-	655	69542-91-2				Cyclooctyl alcohol	651	696-71-9
Bicyclo[3.3.1]nonan-2-one	81	13.401	523	234376	2568-17-4			913.34		Bicyclo[3.3.1]nonan-2-one	523	2568-17-4				2,6-Dioxa-tricyclo[3.3.2.0(3,7)]dec-9-ene	523	75568-75-1				Bicyclo[3.3.1]nonan-2-one	511	2568-17-4				2H-Inden-2-one, octahydro-, trans-	500	16484-17-6				Bicyclo[3.3.1]nonan-2-one	494	2568-17-4				9-Oxabicyclo[3.3.1]non-6-en-3-one	494	0-00-0				2H-Inden-2-one, octahydro-, cis-	494	5689-04-3
2-Propanone, 1-hydroxy-	43	13.472	908	1083594	116-09-6			914.63		2-Propanone, 1-hydroxy-	908	116-09-6				2-Propanone, 1-hydroxy-	881	116-09-6				2-Propanone, 1-hydroxy-	868	116-09-6				Acetic acid, methyl ester	849	79-20-9				1,2-Ethanediol, monoacetate	828	542-59-6				Acetic acid, methyl ester	797	79-20-9				1,2-Propanediol, 1-acetate	761	627-69-0
Heptanoic acid, ethyl ester	101	13.823	551	92340	106-30-9			920.99		Heptanoic acid, ethyl ester	551	106-30-9				Succinic acid, cycloheptyl ethyl ester	522	0-00-0				D-Xylopyranose, 5-C-hydroxy-2,3,4-tri-O-methyl-	521	69502-93-8				Octanoic acid, ethyl ester	521	106-32-1				Heptanoic acid, ethyl ester	520	106-30-9				Succinic acid, ethyl 2-methylcyclohexyl ester	517	0-00-0				10-Bromodecanoic acid, ethyl ester	517	55099-31-5
Tridecane	57	13.8985	828	2758166	629-50-5			922.35		Tridecane	828	629-50-5				Dodecane	828	112-40-3				Undecane, 4,7-dimethyl-	818	17301-32-5				Nonane, 4,5-dimethyl-	814	17302-23-7				Tridecane	810	629-50-5				Dodecane	809	112-40-3				Tetradecane	809	629-59-4
Tridecane	41	13.9162	702	617126	629-50-5			922.68		Tridecane	702	629-50-5				Tridecane	701	629-50-5				Tridecane	697	629-50-5				Tridecane	697	629-50-5				Heptacosane	685	593-49-7				Decane, 2,3,5,8-tetramethyl-	685	192823-15-7				1-Iodo-2-methylundecane	680	73105-67-6
2-Cyclopenten-1-one, 3-methyl-	96	13.9473	708	201832	2758-18-1			923.24		2-Cyclopenten-1-one, 3-methyl-	708	2758-18-1				2-Cyclopenten-1-one, 3-methyl-	689	2758-18-1				3-Hexyne, 2-methyl-	662	36566-80-0				Furan, 2-ethyl-	658	3208-16-0				Furan, 2-ethyl-	641	3208-16-0				1-[4-(Chloro-difluoro-methoxy)-phenyl]-3-[(furan-2-ylmethyl)-amino]-pyrrolidine-2,5-dione	632	0-00-0				2,4-Hexadienal, (E,E)-	630	142-83-6
Cyclopropanecarboxylic acid, 4-isopropylphenyl ester	150	13.974	538	30236	0-00-0			923.72		Cyclopropanecarboxylic acid, 4-isopropylphenyl ester	538	0-00-0				2-Buten-1-one, 1-(2,6,6-trimethyl-1,3-cyclohexadien-1-yl)-	537	23696-85-7				Benzenepropanoic acid, 3,7-dimethylocta-2,6-dienyl ester	529	74339-36-9				2-Buten-1-one, 1-(2,6,6-trimethyl-1,3-cyclohexadien-1-yl)-, (E)-	521	23726-93-4				Cyclohexane, 2-ethenyl-1,1-dimethyl-3-methylene-	499	95452-08-7				5,9,9-Trimethyl-spiro[3.5]non-5-en-1-one	497	0-00-0				[2-(2,2-Dimethyl-tetrahydro-pyran-4-yl)-ethyl]-(4-methoxy-benzyl)-amine	494	0-00-0
2H-Pyran-3-ol, tetrahydro-3-methyl-6-propyl-, acetate	140	14.0939	554	63737	34647-45-5			925.90		2H-Pyran-3-ol, tetrahydro-3-methyl-6-propyl-, acetate	554	34647-45-5				Pentadecane, 7-methyl-	547	6165-40-8				1-Decene, 3,4-dimethyl-	541	50871-03-9				Cyclohexanone, 4-acetyl-	540	5034-21-9				Pyrimidinetetramine	540	1004-74-6				1R,3-trans-Diethoxy-5-methylcyclohexane	540	58972-48-8				Decane, 5-propyl-	539	17312-62-8
5-Hepten-2-one, 6-methyl-	108	14.1739	707	241814	110-93-0			927.34		5-Hepten-2-one, 6-methyl-	707	110-93-0				5-Hepten-2-one, 6-methyl-	695	110-93-0				5-Hepten-2-one, 6-methyl-	681	110-93-0				1-Hepten-6-one, 2-methyl-	679	10408-15-8				5-Hepten-2-one, 6-methyl-	659	110-93-0				2-Oxabicyclo[2.2.2]octan-6-ol, 1,3,3-trimethyl-	614	18679-48-6				7-Octen-2-one	586	3664-60-6
4-Hexen-1-ol, acetate	67	14.1917	853	904434	72237-36-6			927.67		4-Hexen-1-ol, acetate	853	72237-36-6				3-Hexen-1-ol, acetate, (Z)-	841	3681-71-8				3-Hexen-1-ol, acetate, (E)-	829	3681-82-1				3-Hexen-1-ol, acetate, (Z)-	826	3681-71-8				3-Hexen-1-ol, acetate, (Z)-	823	3681-71-8				4-Hexen-1-ol, acetate	800	72237-36-6				4-Hexen-1-ol, (4E)-, acetate	791	0-00-0
Unknown 3	162	14.2672	397	1884.5	1008-76-0			929.03		2(3H)-Furanone, dihydro-5-phenyl-	397	1008-76-0				cis-8a-Methyl-3-oxodecahydro-4a-naphthalenecarbonitrile	393	880-38-6				Pyrrolidine-2-carboxylic acid, methyl-phenyl-amide	384	0-00-0				4-(5-Nitrofurfurylideneamino)antipyrine	379	4346-22-9				2-(cis-2-Hydroxycyclopentyl)-N-methyl-N-phenylpropionamide	378	0-00-0				Imidazolidin-2-one, 1-(2-phenoxyacetyl)-	373	0-00-0				1,3-Butanedione, 1-(3-pyridinyl)-	371	3594-37-4
2-t-Butylamino-but-2-enenitrile	123	14.3116	610	178880	0-00-0			929.84		2-t-Butylamino-but-2-enenitrile	610	0-00-0				2-Dodecen-1-ol	578	22104-81-0				Diazoacetic acid, 2-isopropyl-5-methylcyclohexyl ester	577	0-00-0				Cyclohexene, 1,4,6,6-tetramethyl-	575	70092-37-4				2-Heptenal, (Z)-	574	57266-86-1				9-Borabicyclo[3.3.1]nonane, 9-(1,1-dimethylethoxy)-	572	80095-75-6				Crotonic acid, menthyl ester	569	114761-14-7
Butanoic acid, 2-oxo-	73	14.3738	603	199421	600-18-0			930.97		Butanoic acid, 2-oxo-	603	600-18-0				Guanidine, methyl-	566	471-29-4				Guanidine, methyl-	553	471-29-4				Boronic acid, ethyl-, dimethyl ester	545	7318-82-3				3-Pentanol, 2,4-dimethyl-	545	600-36-2				3-Pentanol, 2,4-dimethyl-	537	600-36-2				[1,4,7]Trioxonane	533	27725-91-3
1-Pentene, 5-(pentyloxy)-	71	14.4004	689	257615	56052-88-1			931.45		1-Pentene, 5-(pentyloxy)-	689	56052-88-1				ë-Dodecalactone	666	713-95-1				Decane, 2,3,5,8-tetramethyl-	639	192823-15-7				2,2-Dimethyl-3-octanone	634	5340-64-7				Hexanoic acid, 4-hexadecyl ester	633	0-00-0				Decane, 2,9-dimethyl-	633	1002-17-1				Oxalic acid, allyl pentadecyl ester	630	0-00-0
2-Pentenoic acid, 4-methyl-, ethyl ester, (E)-	142	14.4448	715	178995	15790-86-0			932.25		2-Pentenoic acid, 4-methyl-, ethyl ester, (E)-	715	15790-86-0				2-Thiopheneacetic acid, undec-10-enyl ester	710	0-00-0				4-Pentenoic acid, 2-formyl-2-methyl-, ethyl ester	684	79164-14-0				2-Thiopheneacetic acid, dodecyl ester	675	0-00-0				2(5H)-Furanone, 5-ethyl-3-hydroxy-4-methyl-	667	698-10-2				2-Thiopheneacetic acid, heptyl ester	660	0-00-0				Ethyl 2-methyl-3-oxocyclopentane-1-carboxylate	657	105105-70-2
Ethyl 2-[1,3-bis(4-amino-3-furazanyl)-2-triazeno]acetate	112	14.5648	618	69890	297763-49-6			934.43		Ethyl 2-[1,3-bis(4-amino-3-furazanyl)-2-triazeno]acetate	618	297763-49-6				Azepan-1-yl-acetic acid, acridin-9-ylmethylene-hydrazide	617	0-00-0				2,2-Dimethyl-3(2H)-furanone	614	35298-48-7				Dipipanone	581	467-83-4				Cevane-3,4,14,15,16,20-hexol, 4,9-epoxy-, 3-acetate, (3á,4à,15à,16á)-	580	2777-79-9				6-[2-Hexahydroazepino-1-hydroxyethyl]-8-methyl-2-p-methylphenylquinoline	580	35871-87-5				Carbonic acid, butyl 2-fluorophenyl ester	577	0-00-0
Benzeneethanol, à-ethyl-	92	14.6803	523	81643	701-70-2			936.52		Benzeneethanol, à-ethyl-	523	701-70-2				Benzene, (2-cyclohexylethyl)-	506	1603-61-8				Benzeneethanol, à-methyl-	500	698-87-3				Benzene, (3-octylundecyl)-	488	5637-96-7				Benzeneethanol, à-methyl-	457	698-87-3				Benzeneethanol, à,à-dimethyl-	438	100-86-7				Benzene, (2-cyclohexylethyl)-	431	1603-61-8
5-Hepten-2-one, 6-methyl-	108	14.7291	933	54122068	110-93-0			937.40		5-Hepten-2-one, 6-methyl-	933	110-93-0				5-Hepten-2-one, 6-methyl-	930	110-93-0				5-Hepten-2-one, 6-methyl-	925	110-93-0				5-Hepten-2-one, 6-methyl-	863	110-93-0				1-Hepten-6-one, 2-methyl-	820	10408-15-8				2-Oxabicyclo[2.2.2]octan-6-ol, 1,3,3-trimethyl-	804	18679-48-6				2-Oxabicyclo[2.2.2]octan-6-ol, 1,3,3-trimethyl-	803	18679-48-6
Benzeneethanol, à-ethyl-	92	14.7558	523	86499	701-70-2			937.89		Benzeneethanol, à-ethyl-	523	701-70-2				Benzene, (2-cyclohexylethyl)-	506	1603-61-8				Benzeneethanol, à-methyl-	500	698-87-3				Benzene, (3-octylundecyl)-	488	5637-96-7				Benzeneethanol, à-methyl-	457	698-87-3				Benzeneethanol, à,à-dimethyl-	438	100-86-7				Benzene, (2-cyclohexylethyl)-	431	1603-61-8
5-hydroxy-7-methoxyflavanone, tert.-butyldimethylsilyl ether	73	15.0312	661	77923	0-00-0			942.88		5-hydroxy-7-methoxyflavanone, tert.-butyldimethylsilyl ether	661	0-00-0				1-Cyclohexyldimethylsilyloxyoctadecane	658	0-00-0				1-Octadecanol, TMS derivative	653	18748-98-6				16-Methyl-heptadecane-1,2-diol, trimethylsilyl ether	649	0-00-0				1,7-Di(3-ethylphenyl)-2,2,4,4,6,6-hexamethyl-1,3,5,7-tetraoxa-2,4,6-trisilaheptane	638	0-00-0				Tetrasiloxane, 3,5-diethoxy-1,1,1,7,7,7-hexamethyl-3,5-bis(trimethylsiloxy)-	632	72439-78-2				Octadecane-1,2-diol, 2TMS derivative	626	0-00-0
Cyclopropane, 2-(1,1-dimethyl-2-propenyl)-1,1-dimethyl-	82	15.1645	558	305512	81051-15-2			945.29		Cyclopropane, 2-(1,1-dimethyl-2-propenyl)-1,1-dimethyl-	558	81051-15-2				Germacyclopent-3-ene, 1,1-dichloro-3,4-dimethyl-	528	5764-64-7				2-Heptyne-4-one	528	71932-98-4				5-Heptenal, 2,6-dimethyl-	523	106-72-9				3-Hexen-1-ol, formate, (Z)-	523	33467-73-1				2-Heptyne-4-one	521	71932-98-4				cis-3-Hexenyl-à-methylbutyrate	521	53398-85-9
Cyclohexasiloxane, dodecamethyl-	73	15.1867	793	1851797	540-97-6			945.69		Cyclohexasiloxane, dodecamethyl-	793	540-97-6				Cyclohexasiloxane, dodecamethyl-	771	540-97-6				Silane, dimethyl(dimethyl(dimethyl(2-isopropylphenoxy)silyloxy)silyloxy)(2-isopropylphenoxy)-	707	0-00-0				Cyclohexasiloxane, dodecamethyl-	705	540-97-6				Phosphonoacetic Acid, 3TMS derivative	698	53044-27-2				Nordazepam, TMS derivative	674	55299-24-6				Nordazepam, TMS derivative	650	55299-24-6
Butylphosphonic acid, heptyl 4-methylaminophenyl ester	123	15.2089	574	207955	0-00-0			946.10		Butylphosphonic acid, heptyl 4-methylaminophenyl ester	574	0-00-0				Benzamide, N-[7-(cyclopropylcarbonyl)-2,3-dihydro-1,4-benzodioxin-6-yl]-3-fluoro-	563	0-00-0				2-Propynoic acid, 3-[4-[(tetradecyl)oxy]phenyl]-, 4'-[[(1-methylheptyl)oxy]carbonyl]-1,1'-biphenyl-4-yl ester	539	0-00-0				Silane, dimethyl(pentafluorobenzyloxy)hexyloxy-	527	0-00-0				Hexadecanoic acid, (2-pentadecyl-1,3-dioxolan-4-yl)methyl ester	519	41563-11-5				Octadecanoic acid, benzyldimethylsilyl ester	512	0-00-0				Stearic acid, TBDMS derivative	508	87020-51-7
Prop-2-ynyl (E)-2-methylbut-2-enoate	105	15.2266	584	107023	0-00-0			946.42		Prop-2-ynyl (E)-2-methylbut-2-enoate	584	0-00-0				(2E,4E)-3,7-Dimethylocta-2,4-diene	568	6874-39-1				(2E,4E)-3,7-Dimethyl-2,4-octadiene	564	0-00-0				4-Acetyl-1-methylcyclohexene	558	6090-09-1				dl-Camphoroquinone	550	10373-78-1				Bicyclo[3.1.1]heptan-2-one, 6,6-dimethyl-, (1R)-	549	38651-65-9				4-Acetyl-1-methylcyclohexene	549	6090-09-1
3,3-Diisopropyl-N-methylazetidin-2,4-dione	126	15.24	631	66158	0-00-0			946.66		3,3-Diisopropyl-N-methylazetidin-2,4-dione	631	0-00-0				Benzene, 1-fluoro-2-methoxy-	613	321-28-8				Benzene, 1-fluoro-4-methoxy-	608	459-60-9				Benzene, 1-fluoro-4-methoxy-	600	459-60-9				Benzene, 1-fluoro-2-methoxy-	598	321-28-8				3,3-Diisopropylazetidin-2,4-dione	596	0-00-0				3,3-Diisopropyl-1-(2,2,2-trifluoroethyl)azetidin-2,4-dione	577	0-00-0
Benzene, 3-butenyl-	91	15.2933	874	1565978	768-56-9			947.63		Benzene, 3-butenyl-	874	768-56-9				Benzene, 3-butenyl-	860	768-56-9				Benzene, 3-butenyl-	823	768-56-9				Benzene, 3-butenyl-	796	768-56-9				3-(2,5-Bis(benzyloxy)phenyl)-2-formylaminoacrylic acid, benzyl ester	775	0-00-0				Benzene, 2-benzyloxy-1-methoxy-4-(2-nitroethenyl)-	764	63909-29-5				Benzene, (phenoxymethyl)-	760	946-80-5
Phenylethyne	102	15.311	452	54205	536-74-3			947.95		Phenylethyne	452	536-74-3				Phenylethyne	441	536-74-3				Benzenesulfonamide, 3,4-dichloro-N-(1H-indazol-6-yl)-	432	0-00-0				Benzonitrile, 4-nitroso-	430	31125-07-2				(4-Chloro-phenyl)-urea, bis(tert-butyldimethylsilyl) derivative	427	0-00-0				Benzoic acid, 3-(pentafluoropropionyloxy)-, TBDMS derivative	423	0-00-0				Phenylpropiolic acid	422	637-44-5
1-Hexanol	69	15.4043	541	221689	111-27-3			949.64		1-Hexanol	541	111-27-3				1-Hexanol	540	111-27-3				1-Octene, 7-methyl-	534	13151-06-9				Trifluoroacetic acid, 4-methylpentyl ester	528	327-71-9				1-Hexanol	527	111-27-3				Trifluoroacetic acid, 4-methylpentyl ester	527	327-71-9				Decane, 4-methylene-	519	24949-41-5
Methyl 2-furoate	126	15.4665	470	20291	611-13-2			950.76		Methyl 2-furoate	470	611-13-2				3-Furancarboxylic acid, methyl ester	470	13129-23-2				2-Furancarboxylic acid, hydrazide	448	3326-71-4				2-Furoic acid, 4-methoxy-2-methylbutyl ester	446	0-00-0				2-Furancarboxylic acid, propyl ester	435	615-10-1				Cyclohexanol, 4-methyl-1-(1-methylethyl)-	432	470-65-5				2-Furoic acid, anhydride with acetic acid	430	0-00-0
Dodecane, 3-methyl-	71	15.471	749	511479	17312-57-1			950.84		Dodecane, 3-methyl-	749	17312-57-1				Hexadecane	746	544-76-3				Heptadecane, 8-methyl-	738	13287-23-5				Tridecane, 2-methyl-	735	1560-96-9				Dodecane, 2,6,10-trimethyl-	734	3891-98-3				Heptacosane	728	593-49-7				Undecane, 3,5-dimethyl-	726	17312-81-1
2,4-Dimethylfuran	96	15.5021	889	809402	3710-43-8			951.41		2,4-Dimethylfuran	889	3710-43-8				2-Butenal, 2-ethenyl-	825	20521-42-0				2,4-Dimethylfuran	810	3710-43-8				2-Cyclopenten-1-one, 3-methyl-	790	2758-18-1				Furan, 2,5-dimethyl-	778	625-86-5				Furan, 2,5-dimethyl-	777	625-86-5				Furan, 2,5-dimethyl-	774	625-86-5
Tricyclo[3.2.1.0(2,4)]octan-8-one, 3,3-dimethyl-, (1à,2à,4à,5à)-	78	15.5331	635	45754	66930-01-6			951.97		Tricyclo[3.2.1.0(2,4)]octan-8-one, 3,3-dimethyl-, (1à,2à,4à,5à)-	635	66930-01-6				Santolina epoxide	613	60485-45-2				Albene	589	38451-64-8				Bicyclo[2.2.1]heptane, 2-methyl-3-methylene-2-(4-methyl-3-pentenyl)-, (1S-endo)-	584	25532-78-9				(3-tert-Butyl-5-hydroxymethyl-cyclohex-2-enyl)-methanol	581	0-00-0				Cyclohexaneethanol, 2-methylene-	579	53544-46-0				Bicyclo[2.2.1]heptane, 2-methyl-3-methylene-2-(4-methyl-3-pentenyl)-, (1S-endo)-	579	25532-78-9
Benzene, 1-methyl-3-(1-methylethyl)-	134	15.5642	813	191828	535-77-3			952.53		Benzene, 1-methyl-3-(1-methylethyl)-	813	535-77-3				o-Cymene	811	527-84-4				o-Cymene	806	527-84-4				Benzene, 1-methyl-3-(1-methylethyl)-	805	535-77-3				Benzene, 4-ethyl-1,2-dimethyl-	803	934-80-5				Benzene, 1-methyl-3-(1-methylethyl)-	800	535-77-3				Benzene, 1-methyl-3-(1-methylethyl)-	799	535-77-3
Benzenemethanol, à-(1-phenylaminoethyl)-	120	15.6797	777	15638	42787-62-2			954.63		Benzenemethanol, à-(1-phenylaminoethyl)-	777	42787-62-2				Benzoic acid, 4-amino-, 4-hydroximino-2,2,6,6-tetramethyl-1-piperidinyl ester	773	0-00-0				Benzoic acid, 4-amino-, 4-acetoxy-2,2,6,6-tetramethyl-1-piperidinyl ester	743	0-00-0				1H-Imidazo(4,5-d)pyridazine	701	273-00-7				5-(2,2,2-Tri(2-cyanoethyl)acetyl)-2-methylpyridine	690	93650-31-8				3-Amino-2-hydroxy-3-phenylbutyramide	687	0-00-0				Benzoic acid, 4-amino-, 2,2,6,6-tetramethyl-1-piperidinyl ester	680	0-00-0
2,4,6-Octatriene, 2,6-dimethyl-, (E,Z)-	121	15.7153	937	2352555	7216-56-0			955.27		2,4,6-Octatriene, 2,6-dimethyl-, (E,Z)-	937	7216-56-0				2,4,6-Octatriene, 2,6-dimethyl-	934	673-84-7				2,4,6-Octatriene, 2,6-dimethyl-, (E,Z)-	932	7216-56-0				2,4,6-Octatriene, 3,4-dimethyl-	924	57396-75-5				2,4,6-Octatriene, 2,6-dimethyl-, (E,Z)-	917	7216-56-0				2,4,6-Octatriene, 2,6-dimethyl-, (E,E)-	910	3016-19-1				1,3-Cyclohexadiene, 1,5,5,6-tetramethyl-	909	514-94-3
Unknown 4	236	15.7908	343	4723.0	134256-18-1			956.64		Cyclohexanol, 5-methyl-2-(1-methyl-1-phenylethyl)-	343	134256-18-1				4-(Morpholin-1-yl)-5-[[2-(diethylamino)ethyl]amino]veratrole	328	0-00-0				7-Bromo-4-methyl-7-(4-methylbenzoyl)-2,6-diphenyl-2,6-diazabicyclo[2.2.1]heptane-3,5-dione	322	0-00-0				Succinic acid, 4,4-dimethylpent-2-yl undecyl ester	321	0-00-0				Cyclohexanecarboxylic acid, 2-phenylhydrazide	318	68557-32-4				Ethane, 1-(diisopropylphosphino)-2-(diisopropylphosphinyl)-	318	0-00-0				Benzo[a]phenanthidin-4(1H)-one, 2,3-dihydro-2,2-dimethyl-, oxime	309	0-00-0
Acetic acid, heptyl ester	61	15.8041	538	149052	112-06-1			956.88		Acetic acid, heptyl ester	538	112-06-1				Acetic acid, heptyl ester	534	112-06-1				Acetic acid, heptyl ester	518	112-06-1				Acetic acid, heptyl ester	506	112-06-1				Heptan-2-yl formate	473	103884-53-3				Heptyl isobutyl carbonate	471	959068-08-7				Acetoxyacetic acid, nonyl ester	469	0-00-0
Myrtenyl angelate	134	15.8174	637	70452	138530-45-7			957.12		Myrtenyl angelate	637	138530-45-7				Myrtenyl tiglate	634	0-00-0				Verbenyl angelate, cis-	632	0-00-0				á-Pinene, 3-(acetylmethyl)-	612	96294-80-3				Myrtenyl laureate	611	0-00-0				Myrtenyl caprate	609	0-00-0				trans-Pinocarvyl acetate	608	1686-15-3
Ethanone, 1-(3-methylenecyclopentyl)-	81	15.9463	839	515391	54829-98-0			959.46		Ethanone, 1-(3-methylenecyclopentyl)-	839	54829-98-0				Ethanone, 1-(1-cyclohexen-1-yl)-	820	932-66-1				Ethanone, 1-(1-cyclohexen-1-yl)-	800	932-66-1				3,5-Heptadien-2-one, 6-methyl-, (E)-	793	16647-04-4				5-Hexen-2-one, 5-methyl-3-methylene-	774	51756-18-4				6-Methyl-3,5-heptadiene-2-one	769	1604-28-0				Ethanone, 1-(1-cyclohexen-1-yl)-	766	932-66-1
3-Hexen-1-ol, (E)-	67	16.1817	825	1992945	928-97-2			963.72		3-Hexen-1-ol, (E)-	825	928-97-2				3-Hexen-1-ol, (Z)-	812	928-96-1				3-Hexen-1-ol, (Z)-	804	928-96-1				3-Hexen-1-ol, (E)-	799	928-97-2				3-Hexen-1-ol, (Z)-	799	928-96-1				3-Hexen-1-ol	797	544-12-7				3-Hexen-1-ol, (E)-	795	928-97-2
Benzene, 2-butenyl-	117	16.195	925	954631	1560-06-1			963.96		Benzene, 2-butenyl-	925	1560-06-1				Benzene, (2-methyl-1-propenyl)-	911	768-49-0				Benzene, (1-methyl-1-propenyl)-, (E)-	908	768-00-3				Benzene, (2-methyl-1-propenyl)-	908	768-49-0				Benzene, 2-butenyl-	908	1560-06-1				1-Phenyl-1-butene	905	824-90-8				1-Methyl-2-phenylcyclopropane	903	3145-76-4
1,3,8-p-Menthatriene	134	16.2305	670	136784	18368-95-1			964.61		1,3,8-p-Menthatriene	670	18368-95-1				1,3,8-p-Menthatriene	649	18368-95-1				1,3,8-p-Menthatriene	642	18368-95-1				Myrtenyl laureate	638	0-00-0				Myrtenyl caprate	638	0-00-0				Benzene, 1,2,3,4-tetramethyl-	635	488-23-3				(6,6-Dimethylbicyclo[3.1.1]hept-2-en-2-yl)methyl ethyl carbonate	629	0-00-0
Nonanal	98	16.2883	875	777368	124-19-6			965.65		Nonanal	875	124-19-6				Nonanal	874	124-19-6				Nonanal	865	124-19-6				Nonanal	851	124-19-6				2-Nonen-1-ol, (Z)-	785	41453-56-9				2-Nonen-1-ol, (E)-	777	31502-14-4				2-Nonen-1-ol, (E)-	775	31502-14-4
Nê-Nitro-L-arginine	162	16.426	455	1755.9	2149-70-4			968.15		Nê-Nitro-L-arginine	455	2149-70-4				2,5-Cyclohexadiene-1,4-dione, 2-hydroxy-5-methyl-	436	615-91-8				p-Benzoquinone, 2,5-dihydroxy-3,6-dinitro-	428	479-22-1				Cyclohexanol, 2,2-dimethyl-	413	1193-46-0				2-Hexen-1-ol, (E)-	410	928-95-0				1,6:2,3-Dianhydro-4-deoxy-á-d-lyxo-hexopyranose	410	50767-54-9				Cyclohexanol, 3-(3,3-dimethylbutyl)-	409	40564-98-5
10-Heneicosene, 11-phenyl-	118	16.466	540	67612	6703-78-2			968.87		10-Heneicosene, 11-phenyl-	540	6703-78-2				5,9-Undecadien-2-one, 6,10-dimethyl-, (Z)-	537	3879-26-3				Succinic acid, dodec-2-en-1-yl 3-phenylpropyl ester	530	0-00-0				Phenprobamate	530	673-31-4				Geranyl acetate, 2,3-epoxy-	527	50727-95-2				4,2,7-Ethanylylidenecyclopenta[b]pyran-5,9-diol, octahydro-, (2à,4à,4aá,5á,7à,7aá,8S*,9S*)-	527	76853-29-7				6-Octen-1-yn-3-ol, 3,7-dimethyl-	522	29171-20-8
6-Bromohexanoic acid, 1-adamantylmethyl ester	148	16.4749	530	84941	0-00-0			969.03		6-Bromohexanoic acid, 1-adamantylmethyl ester	530	0-00-0				Benzenamine, N,N,3,5-tetramethyl-	523	4913-13-7				Tricyclo[7.2.0.0(3,8)]undec-4-ene, 4,8,11,11-tetramethyl-	519	0-00-0				Octanoic acid, 1-adamantylmethyl acid	511	0-00-0				1H-Cyclopenta[a]pentalen-7-ol, decahydro-3,3,4,7a-tetramethyl-, 4-methylbenzenesulfonate	510	58003-47-7				5-Azulenemethanol, 1,2,3,3a,4,5,6,7-octahydro-à,à,3,8-tetramethyl-, [3S-(3à,3aá,5à)]-	509	22451-73-6				Succinic acid, (adamant-1-yl)methyl 2-ethylhexyl ester	508	0-00-0
2-Cyclohexen-1-one, 3-methyl-6-(1-methylethylidene)-	150	16.4926	565	59723	491-09-8			969.35		2-Cyclohexen-1-one, 3-methyl-6-(1-methylethylidene)-	565	491-09-8				Acetic acid, 3-cyclohex-1-enyl-1-methylprop-2-ynyl ester	545	162518-99-2				Phenol, 2-methyl-5-(1-methylethyl)-, acetate	532	6380-28-5				1-(3-(2-Methyl-1-propyl)-2-pyrazinyl)-1-propanone	525	86461-71-4				à Isomethyl ionone	522	127-51-5				3-Methyl-2-(2-methyl-2-butenyl)-furan	519	15186-51-3				1-(4-Methoxyphenyl)piperazine	519	38212-30-5
2-Aziridinone, 1-tert-butyl-3-(1-methylcycloheptyl)-	111	16.6081	565	144059	26944-18-3			971.45		2-Aziridinone, 1-tert-butyl-3-(1-methylcycloheptyl)-	565	26944-18-3				Aziridine, 2-methyl-2-(2,2,4,4,6,6-hexamethylheptyl)-	519	0-00-0				Octadecane, 1-isocyanato-	499	112-96-9				Furo[3,4-d]-1,3,2-dioxaborole, 2-ethyltetrahydro-, cis-	495	74793-57-0				Thiophene, 3-methyl-2-pentadecyl-	495	59782-58-0				Ethanone, 1-[5-(1,1-dimethylethyl)-2-ethyl-4-methyl-1,3,2-dioxaborolan-4-yl]-	492	74646-07-4				2-Azido-2,4,4,6,6,8,8-heptamethylnonane	490	0-00-0
9H-Pyrido[3,4-b]indol-7-ol, 1-methyl-	87	16.617	434	56044	487-03-6			971.61		9H-Pyrido[3,4-b]indol-7-ol, 1-methyl-	434	487-03-6				4-t-Butyl-1-isopropyl-1H-imidazole-2-thiol	418	61747-36-2				Propanol, 1,1-bis(1-aza-4-oxabicyclo[4.3.0]nonan-2-on-3-yl)-	414	0-00-0				Ethyldiethanolamine, bis(trifluoroacetate)	410	0-00-0				2-Cyclopentyl-N-(5-methylisoxazol-3-yl)malonamic acid, methyl ester	400	0-00-0				2-t-Butyl-5-ethylidene-6-methyl-[1,3]dioxan-4-one	396	0-00-0				Bicyclo[2.2.1]heptan-2-ol, 3-(dimethylamino)-4,7,7-trimethyl-, (endo,endo)-	394	32235-43-1
Tetradecane	71	16.6303	785	2925064	629-59-4			971.85		Tetradecane	785	629-59-4				Tetradecane	774	629-59-4				Tetradecane	772	629-59-4				Tetradecane	763	629-59-4				Undecane, 3,5-dimethyl-	758	17312-81-1				Decane, 2,3,5-trimethyl-	756	62238-11-3				Undecane, 5-ethyl-	745	17453-94-0
Octanamide, N-allyl-	110	16.6392	499	79292	0-00-0			972.01		Octanamide, N-allyl-	499	0-00-0				Octadecane, 1-isocyanato-	487	112-96-9				1-Octen-3-yl-n-propionate	485	63156-02-5				2-Azido-2,4,4,6,6,8,8-heptamethylnonane	475	0-00-0				4-Heptanone, 2,2,3,3,5,5,6,6-octamethyl-	473	16424-66-1				Glycyl-D-asparagine	473	24667-21-8				1-Octen-3-ol	472	3391-86-4
2H-Pyrrole, 3,4-dihydro-5-[2-(methylthio)-1-propenyl]-	150	16.657	406	7852.5	54031-34-4			972.33		2H-Pyrrole, 3,4-dihydro-5-[2-(methylthio)-1-propenyl]-	406	54031-34-4				Trimethylacetic Acid, 2,2,2-trifluoroethyl ester	398	0-00-0				6-Tridecene, 2,2,4,10,12,12-hexamethyl-7-(3,5,5-trimethylhexyl)-	381	55255-73-7				Phthalic acid, 3-chloro-2-nitrobenzyl heptyl ester	379	0-00-0				Undec-10-enoic acid, t-butyl ester	378	93757-41-6				Octanoic acid, 2-fluorophenyl ester	376	0-00-0				1-(Piperidin-1-yl)hexadecan-1-one	371	4629-02-1
Benzene, (2-methyl-1-propenyl)-	132	16.7547	911	558738	768-49-0			974.10		Benzene, (2-methyl-1-propenyl)-	911	768-49-0				1-Methyl-2-phenylcyclopropane	911	3145-76-4				Benzene, 2-butenyl-	904	1560-06-1				Benzene, 2-butenyl-	901	1560-06-1				1-Phenyl-1-butene	900	824-90-8				Benzene, (1-methyl-1-propenyl)-, (E)-	889	768-00-3				(E)-1-Phenyl-1-butene	879	1005-64-7
Hexanoic acid, butyl ester	99	16.888	830	252001	626-82-4			976.52		Hexanoic acid, butyl ester	830	626-82-4				Hexanoic acid, butyl ester	788	626-82-4				Hexanoic acid, butyl ester	772	626-82-4				Butyl 3-methylpentanoate	752	0-00-0				Hexanoic acid, hexyl ester	749	6378-65-0				Hexanoic acid, 2-methylpropyl ester	734	105-79-3				Hexanoic acid, hexyl ester	734	6378-65-0
2-Cyclohexen-1-one, 4,4,5-trimethyl-	96	16.9191	550	55631	17429-29-7			977.08		2-Cyclohexen-1-one, 4,4,5-trimethyl-	550	17429-29-7				Chloromethyl 5-chlorononanoate	540	80418-74-2				Succinic acid, 8-chlorooctyl dec-4-en-1-yl ester	532	0-00-0				Succinic acid, di(dec-4-enyl) ester	530	0-00-0				11-Hexadecynoic acid, methyl ester	528	55000-41-4				Decahydronaphtho[2,3-b]furan-2-one, 3-[[(furan-2-ylmethyl)amino]methyl]-4a-hydroxy-5-methoxy-5,8a-dimethyl-	522	0-00-0				Terephthalic acid, di-(-)-menthyl ester	521	0-00-0
Furan, 3-(4-methyl-3-pentenyl)-	150	16.9413	793	129638	539-52-6			977.48		Furan, 3-(4-methyl-3-pentenyl)-	793	539-52-6				Furan, 3-(4-methyl-3-pentenyl)-	768	539-52-6				(E)-4,8-Dimethylnona-1,3,7-triene	645	19945-61-0				Cyclohexane, 2-ethenyl-1,1-dimethyl-3-methylene-	624	95452-08-7				Acetic acid, 1,3,7-trimethylocta-2,6-dienyl ester	592	91418-25-6				Decalin, 1-methoxymethyl-	592	0-00-0				5-(2-Isopropyl-5-methylcyclohexyloxy)-3-methyl-4-(phenylthio)tetrahydrofuran-2-one	584	0-00-0
exo-7-(trans-1-Propenyl)bicyclo[4.2.0]oct-1(2)-ene	148	17.0479	736	82613	107983-42-6			979.41		exo-7-(trans-1-Propenyl)bicyclo[4.2.0]oct-1(2)-ene	736	107983-42-6				exo-7-(trans-1-Propenyl)bicyclo[4.2.0]oct-1(2)-ene	733	107983-42-6				2-Methyl-7-endo-vinylbicyclo[4.2.0]oct-1(2)-ene	717	0-00-0				7-Methyl-1,2,3,5,8,8a-hexahydronaphthalene	713	107914-88-5				6-Methyl-1,2,3,5,8,8a-hexahydronaphthalene	712	107914-86-3				7-Methyl-1,2,3,5,8,8a-hexahydronaphthalene	710	107914-88-5				2-Methyl-7-exo-vinylbicyclo[4.2.0]oct-1(2)-ene	709	107914-89-6
(1,2,2-trimethyl-3-cyclopenten-1-yl)acetaldehyde	95	17.0701	679	225267	0-00-0			979.82		(1,2,2-trimethyl-3-cyclopenten-1-yl)acetaldehyde	679	0-00-0				4-(1,2-Dimethyl-cyclopent-2-enyl)-butan-2-one	679	75698-06-5				à-Campholenal	656	4501-58-0				à-Campholenal	648	4501-58-0				à-Campholenal	643	4501-58-0				à-Campholenal	640	4501-58-0				trans-1,4-Cyclohexanedimethanol, bis(pentafluoropropionate)	599	0-00-0
3-Isoxazolamine, 5-methyl-	98	17.0967	572	105590	1072-67-9			980.30		3-Isoxazolamine, 5-methyl-	572	1072-67-9				n-Hexylamine, N-acetyl-1-cyano-2-ethyl-	554	0-00-0				3-Cholestanol piperidinomethyl ether	533	0-00-0				1H-1,2,4-Triazol-5-amine, 1-methyl-	533	15795-39-8				N-(1,3-Dioxo-1H,3H-benzo[de]isoquinolin-2-yl)-2-piperidin-1-yl-acetamide	529	0-00-0				16-iso-Tetrahydro-solasodine	514	0-00-0				Piperidine, 1,1'-methylenebis-	507	880-09-1
Cyclobutanecarboxylic acid, undec-2-enyl ester	81	17.1456	642	61769	0-00-0			981.18		Cyclobutanecarboxylic acid, undec-2-enyl ester	642	0-00-0				3-Methyl-2-butenoic acid, oct-3-en-2-yl ester	639	0-00-0				Cyclobutanecarboxylic acid, oct-3-en-2-yl ester	636	0-00-0				1-Undecyne	625	2243-98-3				3-Decen-1-ol, (Z)-	620	10340-22-4				1-Tetradecyne	617	765-10-6				3-Decen-1-ol, (E)-	610	10339-60-3
2-Octenal, (E)-	70	17.1678	795	343391	2548-87-0			981.59		2-Octenal, (E)-	795	2548-87-0				2-Octenal, (E)-	783	2548-87-0				1,2-Cyclooctanediol, trans-	764	42565-22-0				2-Octenal, (E)-	734	2548-87-0				1,2-Cyclooctanediol	731	4277-32-1				2-Undecenal	716	2463-77-6				2-Undecenal, E-	714	53448-07-0
2,2,3,4-Tetramethylhex-5-en-3-ol	101	17.19	680	528848	0-00-0			981.99		2,2,3,4-Tetramethylhex-5-en-3-ol	680	0-00-0				3-Ethyl-4-nonanol	668	19780-72-4				1,4-Dioxane, 2-ethyl-5-methyl-	668	53907-91-8				Cyclobutanecarboxylic acid, isopropyl ester	662	0-00-0				4-Methyl-3-hexanol acetate	656	84612-71-5				3,4,5-Trimethyl-4-heptanol	643	60836-08-0				2-Methylhexan-2-ol acetate	636	34650-24-3
2-Decanol	192	17.2478	474	27478	1120-06-5			983.04		2-Decanol	474	1120-06-5				2-Nonanol	474	628-99-9				3-Methylbut-2-enoic acid, 4-methoxy-2-methylbutyl ester	472	0-00-0				2-Decanol	468	1120-06-5				1,2,4-Triazole, 4-[N-(2-hydroxyethyl)-N-nitro]amino-	465	0-00-0				Heptylcyclohexane	464	5617-41-4				4-Nonene, 3-methyl-, (Z)-	464	63830-69-3
Acetic acid, octyl ester	61	17.3011	816	675689	112-14-1			984.00		Acetic acid, octyl ester	816	112-14-1				Acetic acid, octyl ester	811	112-14-1				Acetic acid, octyl ester	786	112-14-1				Acetic acid, nonyl ester	779	143-13-5				Acetic acid, decyl ester	778	112-17-4				Acetic acid, nonyl ester	773	143-13-5				1-Heptene, 6-methyl-	773	5026-76-6
Benzene, 1-methyl-3-(1-methylethenyl)-	132	17.3411	910	1474902	1124-20-5			984.73		Benzene, 1-methyl-3-(1-methylethenyl)-	910	1124-20-5				Benzene, 1-methyl-4-(1-methylethenyl)-	893	1195-32-0				Benzene, 1-methyl-4-(1-methylethenyl)-	878	1195-32-0				Bicyclo[4.2.0]octa-1,3,5-triene, 2,4-dimethyl-	864	28749-81-7				Benzene, (2-methyl-1-propenyl)-	863	768-49-0				Benzene, 2-ethenyl-1,3-dimethyl-	860	2039-90-9				Benzene, (2-methyl-1-propenyl)-	857	768-49-0
1,1-Cyclopropanedicarbonitrile, 2-butyl-2-methyl-	106	17.3588	534	117447	16738-89-9			985.05		1,1-Cyclopropanedicarbonitrile, 2-butyl-2-methyl-	534	16738-89-9				Bicyclo[7.2.0]undec-4-ene, 4,11,11-trimethyl-8-methylene-,[1R-(1R*,4Z,9S*)]-	524	118-65-0				Caryophyllene	522	87-44-5				Benzene, (1-methylnonadecyl)-	513	2398-66-5				1,6,10,14,18,22-Tetracosahexaen-3-ol, 2,6,10,15,19,23-hexamethyl-, (all-E)-(ñ)-	510	97232-74-1				Silane, ethenylmethylphenyl-	509	17878-39-6				1-Butanone, 2-hydroxy-1-phenyl-	505	16183-46-3
3',4'-Dichloropivalanilide	162	17.3899	400	9048.6	7160-22-7			985.61		3',4'-Dichloropivalanilide	400	7160-22-7				Glutaric acid, tridec-2-yn-1-yl 4-methylpent-2-yl ester	398	0-00-0				Glutaric acid, tridec-2-yn-1-yl 2-decyl ester	392	0-00-0				9-Thiabicyclo[3.3.1]non-6-en-2-amine, N-methyl-, endo-	382	62545-67-9				Glutaric acid, 2,4,5-trifluorobenzyl eicosyl ester	382	0-00-0				Benzoic acid, 4-[3-[(1,1-dimethylethyl)amino]-2-hydroxypropoxy]-, methyl ester	376	51698-62-5				Glutaric acid, tridec-2-yn-1-yl 2-fluoroethyl ester	371	0-00-0
Methanesulfonic acid, methyl ester	80	17.421	475	73453	66-27-3			986.17		Methanesulfonic acid, methyl ester	475	66-27-3				l-Alanine, N-(4-butylbenzoyl)-, isobutyl ester	463	0-00-0				Methanesulfonic acid, methyl ester	454	66-27-3				Methanesulfonic acid, methyl ester	452	66-27-3				l-Alanine, N-(4-butylbenzoyl)-, isohexyl ester	452	0-00-0				Bicyclo[4.4.0]dec-1-ene, 2-isopropyl-5-methyl-9-methylene-	448	150320-52-8				l-Alanine, N-(4-butylbenzoyl)-, pentyl ester	440	0-00-0
Octanoic acid, ethyl ester	88	17.4565	679	203484	106-32-1			986.82		Octanoic acid, ethyl ester	679	106-32-1				Octanoic acid, ethyl ester	623	106-32-1				Octanoic acid, ethyl ester	620	106-32-1				Octanoic acid, ethyl ester	611	106-32-1				Ethyl 9-decenoate	574	67233-91-4				Nonanoic acid, 2,4,6-trimethyl-, methyl ester, (R,R,R)-(-)-	560	2490-57-5				Nonanoic acid, 2,4,6-trimethyl-, methyl ester, (2S,4S,6R)-(+)-	556	18450-81-2
1,4-Methano-1H-indene, octahydro-4-methyl-8-methylene-7-(1-methylethyl)-, [1S-(1à,3aá,4à,7à,7aá)]-	133	17.5187	712	354424	3650-28-0			987.95		1,4-Methano-1H-indene, octahydro-4-methyl-8-methylene-7-(1-methylethyl)-, [1S-(1à,3aá,4à,7à,7aá)]-	712	3650-28-0				(1R,3aS,5aS,8aR)-1,3a,5a-Trimethyl-4-methylenedecahydrocyclopenta[c]pentalene	686	71596-72-0				Azulene, 1,2,3,5,6,7,8,8a-octahydro-1,4-dimethyl-7-(1-methylethenyl)-, [1S-(1à,7à,8aá)]-	679	3691-11-0				Azulene, 1,2,3,5,6,7,8,8a-octahydro-1,4-dimethyl-7-(1-methylethenyl)-, [1S-(1à,7à,8aá)]-	677	3691-11-0				à-Guaiene	674	3691-12-1				(-)-Tricyclo[6.2.1.0(4,11)]undec-5-ene, 1,5,9,9-tetramethyl- (isocaryophyllene-I1)	673	0-00-0				à-Guaiene	668	3691-12-1
3-[N-[2-Diethylaminoethyl]-1-cyclopentenylamino]propionitrile	86	17.5232	443	21894	0-00-0			988.03		3-[N-[2-Diethylaminoethyl]-1-cyclopentenylamino]propionitrile	443	0-00-0				Benzeneethanamine, 2,5-difluoro-á,3,4-trihydroxy-N-methyl-	442	152434-78-1				1,4,7-Triazacyclononane, 1-benzoyl-	438	247067-54-5				6-Methyl-hept-2-en-4-ol	438	83212-30-0				2-(6-Amino-3,5-dicyano-4-isobutyl-pyridin-2-ylsulfanyl)-N,N-diethyl-acetamide	437	0-00-0				Propargyl ethyl sulfide	433	7310-92-1				N(1)-[1-[4-Chlorophenyl]-1H-tetrazol-5-yl]-N(2),N(2)-dimethyl-1,2-propanediamine	431	0-00-0
Acetic acid	45	17.5365	930	84626373	64-19-7			988.27		Acetic acid	930	64-19-7				Acetic acid	903	64-19-7				Acetic acid	900	64-19-7				Acetic acid	899	64-19-7				Ammonium acetate	883	631-61-8				Acetic acid	845	64-19-7				Butanedioic acid, 2,3-bis(acetyloxy)-, [R-(R*,R*)]-	691	51591-38-9
(S)-(+)-5-Methyl-1-heptanol	70	17.5543	700	147339	57803-73-3			988.59		(S)-(+)-5-Methyl-1-heptanol	700	57803-73-3				Octane, 3-chloro-	658	1117-79-9				Octane, 4-chloro-	655	999-07-5				Octane, 2-chloro-	648	628-61-5				Formic acid, 2-ethylhexyl ester	643	0-00-0				Cyclopropane, pentyl-	639	2511-91-3				5-Methyl-1-heptanol	638	7212-53-5
Dothiepin	58	17.5854	434	203265	113-53-1			989.15		Dothiepin	434	113-53-1				Nickel, [ethylenebis(dimethylamine)][(E)-á-phenylsulfonylmethylacrylate]	434	0-00-0				4-Chloro-5-[3-dimethylaminopropylamino]pyridaz-3[2H]-one	432	0-00-0				5,6-Dichloro-2-[[4-[[2-dimethylamino]-1-methylethyl]amino]-6-methyl-2-pyrimidinyl]amino]benzimidazole	419	42388-82-9				Dothiepin	418	113-53-1				Ephedrine	415	299-42-3				Fumaric acid, 2-dimethylaminoethyl heptadecyl ester	413	0-00-0
Allyl dithioacetate	132	17.6165	650	47221	27249-83-8			989.72		Allyl dithioacetate	650	27249-83-8				s-Trioxane, 2,4,6-triethyl-	619	2396-42-1				4-Methyl-2-pentanol, methyl ether	613	0-00-0				Hydroxymethyl 2-hydroxy-2-methylpropionate	610	0-00-0				Erythro-2-methyl-3,4-dibromo-2-butanol	588	0-00-0				Acetic acid, trichloro-, methyl ester	563	598-99-2				Propanoic acid, 2-methoxy-, methyl ester	557	17639-76-8
Unknown 5	236	17.6209	362	152.00	14854-16-1			989.80		N-Hydroxy-12-azadispiro(4,1,4,2)tridec-8-ene-6,13-dione	362	14854-16-1				Butane, 1,2,4-trimethoxy-	360	20637-48-3				1-Methyl-4-piperidinyl 3-ethylphenylcarbamate, TBDMS derivative	351	0-00-0				Methoxyformic acid, TMS derivative	345	100509-18-0				Cyclobutane, 1,1-dichloro-	335	1506-77-0				2,4-Benzoxazin-1-one, 2-[2-(1-piperidyl)ethyl]-	321	0-00-0				1,3,5-Tris(trimethylsilyl)hex-1-ene	320	136935-45-0
trans-Linalool oxide (furanoid)	94	17.6253	870	1400733	34995-77-2			989.88		trans-Linalool oxide (furanoid)	870	34995-77-2				2-Furanmethanol, 5-ethenyltetrahydro-à,à,5-trimethyl-, cis-	861	5989-33-3				Ethyl 2-(5-methyl-5-vinyltetrahydrofuran-2-yl)propan-2-yl carbonate	846	0-00-0				à-Methyl-à-[4-methyl-3-pentenyl]oxiranemethanol	830	0-00-0				2-Furanmethanol, 5-ethenyltetrahydro-à,à,5-trimethyl-, cis-	799	5989-33-3				cis-Linaloloxide	796	0-00-0				2-Furanmethanol, 5-ethenyltetrahydro-à,à,5-trimethyl-, cis-	796	5989-33-3
2-Methylnonanoic acid, methyl ester	88	17.692	613	296184	56898-37-4			991.08		2-Methylnonanoic acid, methyl ester	613	56898-37-4				Octanoic acid, 2-methyl-, methyl ester	602	2177-86-8				Heptanoic acid, 2,6-dimethyl-, methyl ester	592	33315-72-9				Nonanoic acid, 2,4,6-trimethyl-, methyl ester, (R,R,R)-(-)-	591	2490-57-5				Nonanoic acid, 2,4-dimethyl-, methyl ester	588	54889-61-1				Undecanoic acid, 2-methyl-, methyl ester	583	55955-69-6				Nonanoic acid, 2,4,6-trimethyl-, methyl ester, (2S,4S,6R)-(+)-	582	18450-81-2
2-Fluorobenzyl mercaptan	142	17.732	516	48540	655-20-9			991.81		2-Fluorobenzyl mercaptan	516	655-20-9				4-Fluorobenzyl mercaptan	511	15894-04-9				Methylthiouracil	494	56-04-2				Methylthiouracil	468	56-04-2				Benzene, 1-fluoro-3-methyl-	461	352-70-5				5-Methoxy-2,4-dimethyl-furan-3-one	461	39036-74-3				(2-Fluorophenyl) methanol, n-propyl ether	453	0-00-0
Diethylmalonic acid, monochloride, 2-methylpent-3-yl ester	161	17.8075	502	143416	0-00-0			993.18		Diethylmalonic acid, monochloride, 2-methylpent-3-yl ester	502	0-00-0				Malonic acid, isobutyl octadecyl ester	501	0-00-0				Diethylmalonic acid, monochloride, 3-methylpent-2-yl ester	500	0-00-0				Malonic acid, eicosyl isobutyl ester	500	0-00-0				Diethylmalonic acid, monochloride, 3-methylpentyl ester	477	0-00-0				Diethylmalonic acid, monochloride, 2-hexyl ester	477	0-00-0				1-[p-Methoxycinnamoyl]-4-[5-p-[trifluoromethyl]phenyl-4-oxo-2-oxazolin-2-yl]piperazine	471	57321-48-9
Methyl 6,7-di-O-acetyl-2,3,4-tri-O-methyl-á-glycero-D-glucoheptopyranoside	150	17.8208	455	13851	84564-13-6			993.42		Methyl 6,7-di-O-acetyl-2,3,4-tri-O-methyl-á-glycero-D-glucoheptopyranoside	455	84564-13-6				Decanoic acid, 2,4,6,8-tetramethyl-, methyl ester	442	57345-34-3				Hexanoic acid, 2,4-dimethyl-, methyl ester, [S-(R*,R*)]-	430	14251-45-7				2,2'-Bithiazolidine	422	77771-20-1				Methyl-2,3-di-O-methyl-4-O-(2,3,4-tri-O-methylàl-rhamnopyranosyl)àl-rhamnopyranoside	422	53130-99-7				Undecanoic acid, 2,6,10-trimethyl-, methyl ester	406	1001-79-2				2-Methylnonanoic acid, methyl ester	402	56898-37-4
Propanoic acid, 2-oxo-, methyl ester	102	17.843	553	35295	600-22-6			993.82		Propanoic acid, 2-oxo-, methyl ester	553	600-22-6				Propanoic acid, 2-oxo-, methyl ester	550	600-22-6				Propanoic acid, 2-oxo-, methyl ester	544	600-22-6				Methyl acetoxyacetate	508	5837-80-9				Methyl acetoxyacetate	485	5837-80-9				Ethyl acetoxycarbamate	481	0-00-0				Triacetyl-d-mannosan	471	0-00-0
Unknown 6	138	17.8697	335	23569	64244-12-8			994.30		Methyl 5,6-di-O-acetyl-2,3-di-O-methyl-à-D-mannofuranoside	335	64244-12-8				Chromium, (ü5-2,4-cyclopentadien-1-yl)[(1',2',3',4',5',6'-ü)-3',4',5',6'-tetraphenyl-1,1':2',1''-tetraphenyl]-	332	74811-14-6				Cyclohexane, 1,2-dichloro-, trans-	327	822-86-6				Acetic acid, (dimethylamino)thioxo-, ethyl ester	326	16703-48-3				Succinic acid, propyl trans-4-tert-butylcyclohexyl ester	320	0-00-0				Succinic acid, di(4-fluoro-3-nitrobenzyl) ester	312	0-00-0				Benzenamine, 3-(trifluoromethyl)-	311	98-16-8
3-Furaldehyde	96	17.9185	704	349809	498-60-2			995.19		3-Furaldehyde	704	498-60-2				Furfural	676	98-01-1				Furfural	666	98-01-1				Furfural	660	98-01-1				Furfural	655	98-01-1				Furan, 2,5-dimethyl-	653	625-86-5				Furan, 2,5-dimethyl-	646	625-86-5
2-(1,4,4-Trimethylcyclohex-2-en-1-yl)ethyl p-toluenesulfonate	123	17.9718	578	380584	0-00-0			996.15		2-(1,4,4-Trimethylcyclohex-2-en-1-yl)ethyl p-toluenesulfonate	578	0-00-0				Cyclohexane, 1-ethenyl-1-methyl-2-(1-methylethenyl)-4-(1-methylethylidene)-	558	3242-08-8				7,10,13-Hexadecatrienoic acid, methyl ester	554	56554-30-4				(1aR,4aS,8aS)-4a,8,8-Trimethyl-1,1a,4,4a,5,6,7,8-octahydrocyclopropa[d]naphthalene-2-carbaldehyde	548	470-41-7				1,4,6-Trimethyl-1,2,3,3a,4,7,8,8a-octahydro-4,7-ethanoazulene	548	65128-08-7				Elemene isomer	546	0-00-0				1(2H)-Naphthalenone, 3,4,4a,5,6,7-hexahydro-4a,5-dimethyl-3-(1-methylethenyl)-, [3S-(3à,4aà,5à)]-	545	562-23-2
à-Cubebene	105	18.0207	892	10100025	17699-14-8			997.04		à-Cubebene	892	17699-14-8				à-Cubebene	883	17699-14-8				.alfa.-Copaene	850	0-00-0				Cubenene	850	29837-12-5				Naphthalene, 1,2,3,4,4a,7-hexahydro-1,6-dimethyl-4-(1-methylethyl)-	842	16728-99-7				Copaene	837	3856-25-5				à-Cubebene	833	17699-14-8
1,2-Ethanediol, diacetate	86	18.0251	915	1966586	111-55-7			997.12		1,2-Ethanediol, diacetate	915	111-55-7				1,2-Ethanediol, diacetate	910	111-55-7				2-Propanone, 1-(acetyloxy)-	900	592-20-1				2-Propanone, 1-(acetyloxy)-	894	592-20-1				1,2-Ethanediol, diacetate	864	111-55-7				1,2-Ethanediol, diacetate	850	111-55-7				2,3-Butanedione	794	431-03-8
2,4-Heptadienal, (E,E)-	81	18.0385	951	6675876	4313-03-5			997.36		2,4-Heptadienal, (E,E)-	951	4313-03-5				2,4-Heptadienal, (E,E)-	849	4313-03-5				2,4-Octadiene	843	13643-08-8				2,4-Heptadienal, (E,E)-	839	4313-03-5				1,4-Hexadiene, 3-ethyl-	838	2080-89-9				1-Ethyl-5-methylcyclopentene	822	97797-57-4				Methyl ethyl cyclopentene	815	19780-56-4
5,9-Dodecadien-2-one, 6,10-dimethyl-, (E,E))-	72	18.074	892	3946499	0-00-0			998.01		5,9-Dodecadien-2-one, 6,10-dimethyl-, (E,E))-	892	0-00-0				2-Butanone	830	78-93-3				2-Butanone	819	78-93-3				2-Butanone	801	78-93-3				2-Hexanone, 3,4-dimethyl-	799	19550-10-8				2-Hexanone, 3,4-dimethyl-	793	19550-10-8				2-Heptanone, 3-methyl-	788	2371-19-9
Fumaric acid, 2-isopropylphenyl 2-ethylhexyl ester	99	18.0873	413	99173	0-00-0			998.25		Fumaric acid, 2-isopropylphenyl 2-ethylhexyl ester	413	0-00-0				Thiophene, 3-nitro-2-(2-thienylsulfonyl)-	401	0-00-0				Hexanoic acid, 4-hexadecyl ester	387	0-00-0				3-Heptanone, 1,1-diethoxy-	386	51149-69-0				Inosine, 2'-deoxy-	386	890-38-0				Benzo[b]thiophene, 2,3-dihydro-	383	4565-32-6				Fumaric acid, 2,5-dichlorophenyl 2-ethylhexyl ester	381	0-00-0
Ethanone, 1-(3-cyclohexen-1-yl)-	124	18.1673	802	2269416	7353-76-6			999.70		Ethanone, 1-(3-cyclohexen-1-yl)-	802	7353-76-6				Ethanone, 1-(1-cyclohexen-1-yl)-	799	932-66-1				5-Hexen-2-one, 5-methyl-3-methylene-	792	51756-18-4				Ethanone, 1-(1-cyclohexen-1-yl)-	785	932-66-1				Ethanone, 1-(1-cyclohexen-1-yl)-	781	932-66-1				Ethanone, 1-(1-cyclohexen-1-yl)-	779	932-66-1				Ethanone, 1-(2-methyl-1-cyclopenten-1-yl)-	741	3168-90-9
2-Butenal	97	18.225	649	326010	4170-30-3			1000.8		2-Butenal	649	4170-30-3				2-Butenal, (E)-	647	123-73-9				2-Butyn-1-al diethyl acetal	641	2806-97-5				3-Furanmethanol	638	4412-91-3				2-Thiopheneacetic acid, cyclopentyl ester	635	0-00-0				3-Furanmethanol	626	4412-91-3				2-Furanmethanol	626	98-00-0
p-Menth-8-en-1-ol, stereoisomer	139	18.2383	444	27193	7299-40-3			1001.0		p-Menth-8-en-1-ol, stereoisomer	444	7299-40-3				Cyclohexanol, 1-methyl-4-(1-methylethenyl)-, cis-	433	7299-41-4				Butanoic acid, tridec-2-ynyl ester	420	0-00-0				4-Chloro-N-[2,2,2-trifluoro-1-[(4-methyl-benzimidoyl)-amino]-1-trifluoromethyl-ethyl]-benzamide	412	0-00-0				2-Chlorobenzoic acid, 2-tetrahydrofurylmethyl ester	404	4650-88-8				7-Oxabicyclo[2.2.1]heptane, 1-methyl-4-(1-methylethyl)-	403	470-67-7				Isoborneol	403	124-76-5
isoledene	162	18.2872	915	1476857	95910-36-4			1001.9		isoledene	915	95910-36-4				isoledene	900	95910-36-4				5-Azulenemethanol, 1,2,3,4,5,6,7,8-octahydro-à,à,3,8-tetramethyl-, acetate, [3S-(3à,5à,8à)]-	875	134-28-1				cis-Muurola-4(15),5-diene	857	157477-72-0				1H-Cyclopropa[a]naphthalene, 1a,2,3,3a,4,5,6,7b-octahydro-1,1,3a,7-tetramethyl-, [1aR-(1aà,3aà,7bà)]-	851	489-29-2				1H-Cyclopropa[a]naphthalene, 1a,2,3,5,6,7,7a,7b-octahydro-1,1,7,7a-tetramethyl-, [1aR-(1aà,7à,7aà,7bà)]-	848	17334-55-3				(1R,3aS,8aS)-7-Isopropyl-1,4-dimethyl-1,2,3,3a,6,8a-hexahydroazulene	843	36577-33-0
Elemene isomer	121	18.3316	703	1959732	0-00-0			1002.8		Elemene isomer	703	0-00-0				Cyclohexene, 1-methyl-3-(1-methylethenyl)-, (ñ)-	694	499-03-6				Cyclohexane, 1-ethenyl-1-methyl-2-(1-methylethenyl)-4-(1-methylethylidene)-	693	3242-08-8				Bicyclo[2.2.1]heptane, 2-chloro-2,3,3-trimethyl-	684	465-30-5				à-Terpinyl acetate	684	80-26-2				2-Butanone, 4-(2,6,6-trimethyl-2-cyclohexen-1-yl)-	676	31499-72-6				3-Cyclohexene-1-methanol, à,à,4-trimethyl-, propanoate	675	80-27-3
Ethyl 2-(5-methyl-5-vinyltetrahydrofuran-2-yl)propan-2-yl carbonate	94	18.3405	923	1238697	0-00-0			1002.9		Ethyl 2-(5-methyl-5-vinyltetrahydrofuran-2-yl)propan-2-yl carbonate	923	0-00-0				2-Furanmethanol, 5-ethenyltetrahydro-à,à,5-trimethyl-, cis-	919	5989-33-3				trans-Linalool oxide (furanoid)	918	34995-77-2				à-Methyl-à-[4-methyl-3-pentenyl]oxiranemethanol	907	0-00-0				2-Furanmethanol, 5-ethenyltetrahydro-à,à,5-trimethyl-, cis-	885	5989-33-3				trans-Linalool oxide (furanoid)	879	34995-77-2				cis-Linaloloxide	873	0-00-0
Benzene, 1-ethynyl-4-methyl-	115	18.4516	760	48641	766-97-2			1005.0		Benzene, 1-ethynyl-4-methyl-	760	766-97-2				Indene	751	95-13-6				Benzene, 1-propynyl-	721	673-32-5				1-Phenyl-1-pentyn-4-ol	720	16330-23-7				1H-Indene, 1-chloro-2,3-dihydro-	714	35275-62-8				Benzene, 1-propynyl-	701	673-32-5				Indene	693	95-13-6
Acetic acid, octyl ester	61	18.496	955	1495415	112-14-1			1005.8		Acetic acid, octyl ester	955	112-14-1				Acetic acid, octyl ester	944	112-14-1				Acetic acid, octyl ester	933	112-14-1				Acetic acid, octyl ester	880	112-14-1				Acetic acid, octyl ester	867	112-14-1				Acetic acid, decyl ester	838	112-17-4				Acetic acid, nonyl ester	832	143-13-5
4-Heptyn-2-ol	53	18.5049	430	31582	19781-81-8			1006.0		4-Heptyn-2-ol	430	19781-81-8				Cyclopentene	411	142-29-0				Cyclopentane, (methylthio)-	407	7133-36-0				2,3-Diazabicyclo[2.2.1]-hept-2-ene	407	2721-32-6				8-Azabicyclo[5,2,0]nonan-9-one	396	0-00-0				Spirohexan-5-one	395	20061-22-7				Norbornane	394	279-23-2
Benzene, 1-fluoro-3-methyl-	110	18.5315	797	136699	352-70-5			1006.5		Benzene, 1-fluoro-3-methyl-	797	352-70-5				Benzene, 1-fluoro-4-methyl-	785	352-32-9				2-Furancarboxaldehyde, 5-methyl-	779	620-02-0				(3-Fluorophenyl) methanol, 2-methylbutyl ether	779	0-00-0				(3-Fluorophenyl) methanol, 2-methylpropyl ether	778	0-00-0				Benzene, 1-fluoro-4-methyl-	775	352-32-9				2-Furancarboxaldehyde, 5-methyl-	770	620-02-0
Diethylmalonic acid, octyl 3-phenylpropyl ester	118	18.6426	525	436575	0-00-0			1008.6		Diethylmalonic acid, octyl 3-phenylpropyl ester	525	0-00-0				Diethylmalonic acid, nonyl 3-phenylpropyl ester	518	0-00-0				Indoline, 2-(hydroxydiphenylmethyl)-	517	0-00-0				Diethylmalonic acid, 3-phenylpropyl tetradecyl ester	517	0-00-0				Diethylmalonic acid, pentadecyl 3-phenylpropyl ester	517	0-00-0				Diethylmalonic acid, dodecyl 3-phenylpropyl ester	516	0-00-0				Diethylmalonic acid, heptyl 3-phenylpropyl ester	511	0-00-0
Ylangene	120	18.6692	923	24003493	14912-44-8			1009.1		Ylangene	923	14912-44-8				Ylangene	898	14912-44-8				Copaene	884	3856-25-5				.alfa.-Copaene	874	0-00-0				Copaene	868	3856-25-5				à-ylangene	866	0-00-0				Ylangene	861	14912-44-8
1,4-Methano-1H-indene, octahydro-4-methyl-8-methylene-7-(1-methylethyl)-, [1S-(1à,3aá,4à,7à,7aá)]-	108	18.6959	726	5262177	3650-28-0			1009.6		1,4-Methano-1H-indene, octahydro-4-methyl-8-methylene-7-(1-methylethyl)-, [1S-(1à,3aá,4à,7à,7aá)]-	726	3650-28-0				1,4-Methano-1H-indene, octahydro-4-methyl-8-methylene-7-(1-methylethyl)-, [1S-(1à,3aá,4à,7à,7aá)]-	719	3650-28-0				1,4-Methano-1H-indene, octahydro-4-methyl-8-methylene-7-(1-methylethyl)-, [1S-(1à,3aá,4à,7à,7aá)]-	712	3650-28-0				1,4,6-Trimethyl-1,2,3,3a,4,7,8,8a-octahydro-4,7-ethanoazulene	706	65128-08-7				(1S,4aR,7R)-1,4a-Dimethyl-7-(prop-1-en-2-yl)-1,2,3,4,4a,5,6,7-octahydronaphthalene	679	52026-55-8				Azulene, 1,2,3,5,6,7,8,8a-octahydro-1,4-dimethyl-7-(1-methylethenyl)-, [1S-(1à,7à,8aá)]-	677	3691-11-0				Naphthalene, decahydro-4a-methyl-1-methylene-7-(1-methylethenyl)-, [4aR-(4aà,7à,8aá)]-	670	17066-67-0
2-Heptenoic acid, 4-nitrophenyl ester	111	18.7225	686	627828	0-00-0			1010.1		2-Heptenoic acid, 4-nitrophenyl ester	686	0-00-0				2-Heptenoic acid, tridec-2-yn-1-yl ester	660	0-00-0				2(1H)-Pyridinone, 3-hydroxy-	655	16867-04-2				3-Acetoxy-2(1H)-pyridone	647	61296-14-8				2-Heptenoic acid, phenyl ester	645	0-00-0				(Z)-6-Methyl-2-(nonadec-10-en-1-yl)-2H-pyran-4(3H)-one	640	243118-18-5				2(5H)-Furanone, 3,5,5-trimethyl-	636	50598-50-0
Furan, 2-propyl-	110	18.7625	812	345053	4229-91-8			1010.8		Furan, 2-propyl-	812	4229-91-8				Furan, 2-propyl-	804	4229-91-8				2,4-Heptadienal, (E,E)-	731	4313-03-5				2,4-Heptadienal, (E,E)-	676	4313-03-5				Furan, 2-hexyl-	664	3777-70-6				Furan, 2-pentyl-	641	3777-69-3				5-Furan-2-ylmethyl-1,3-dimethyl-pyrimidine-2,4,6-trione	636	0-00-0
Indoline, 2-(hydroxydiphenylmethyl)-	118	18.8291	713	201473	0-00-0			1012.1		Indoline, 2-(hydroxydiphenylmethyl)-	713	0-00-0				Cyclopenta[c]pyran-1-carboxylic acid, 3,4,4a,7-tetrahydro-3-oxo-4-phenyl-, methyl ester, (4à,4aà)-	665	0-00-0				1H-Benzimidazole	662	51-17-2				Benzofuran	652	271-89-6				Diethylmalonic acid, octyl 3-phenylpropyl ester	646	0-00-0				Diethylmalonic acid, nonyl 3-phenylpropyl ester	635	0-00-0				N,N,N',N'-Tetrakis(2-hydroxyethyl)ethylenediamine	633	140-07-8
3-Bromo-4,4-dimethoxy-2-pentyl-cyclohexanol	101	18.8824	487	179227	0-00-0			1013.1		3-Bromo-4,4-dimethoxy-2-pentyl-cyclohexanol	487	0-00-0				Hexadecanoic acid, ethyl ester	424	628-97-7				à-D-Glucopyranoside, methyl 2,3,4,6-tetra-O-methyl-	423	605-81-2				Ethyl 5-methylhexanoate	418	10236-10-9				à-D-Glucopyranoside, methyl 2,3,4-tri-O-methyl-	405	4153-24-6				Heptanoic acid, 2,6-dimethyl-, methyl ester	404	33315-72-9				4-Butyl-indan-5-ol	404	0-00-0
Copaene	162	18.9002	938	11003774	3856-25-5			1013.4		Copaene	938	3856-25-5				.alfa.-Copaene	914	0-00-0				Copaene	913	3856-25-5				Copaene	902	3856-25-5				Ylangene	894	14912-44-8				Ylangene	886	14912-44-8				à-Cubebene	880	17699-14-8
Germacrene D	80	18.918	731	7667983	23986-74-5			1013.7		Germacrene D	731	23986-74-5				(-)-á-Bourbonene	731	5208-59-3				(-)-á-Bourbonene	725	5208-59-3				ç-Muurolene	719	30021-74-0				ç-Muurolene	717	30021-74-0				Copaene	716	3856-25-5				.alfa.-Copaene	716	0-00-0
Acetic acid	60	18.9446	890	522131	64-19-7			1014.2		Acetic acid	890	64-19-7				Acetic acid	860	64-19-7				Acetic acid	848	64-19-7				Acetic acid	842	64-19-7				Ammonium acetate	832	631-61-8				Acetic acid	824	64-19-7				Butanedioic acid, 2,3-bis(acetyloxy)-, [R-(R*,R*)]-	684	51591-38-9
Formic acid	46	18.9668	821	10629776	64-18-6			1014.6		Formic acid	821	64-18-6				Formic acid	800	64-18-6				Formic acid	799	64-18-6				Oxalic acid	727	144-62-7				Oxalic acid	707	144-62-7				Propanedioic acid, dihydroxy-	569	560-27-0				Formamide	560	75-12-7
2,5-Hexanedione	99	18.9802	802	199152	110-13-4			1014.9		2,5-Hexanedione	802	110-13-4				2,5-Hexanedione	791	110-13-4				Acetamide, N-[(dimethylamino)methylidene]-	777	0-00-0				2,5-Hexanedione	770	110-13-4				2,5-Hexanedione	750	110-13-4				2,5-Octanedione	720	3214-41-3				4H-Imidazol-4-one, 2-amino-1,5-dihydro-	711	503-86-6
Thiophene, 2-heptyl-	97	19.0113	687	152587	18794-78-0			1015.5		Thiophene, 2-heptyl-	687	18794-78-0				2-Fluoropyridine	665	372-48-5				2-Fluoropyridine	651	372-48-5				Thiophene, 2-butyl-	647	1455-20-5				1-(Trimethylsilyl)-1-propyne	642	6224-91-5				2-Fluoropyridine	636	372-48-5				Thiophene, 2-butyl-	633	1455-20-5
Decanal	112	19.0379	715	54982	112-31-2			1016.0		Decanal	715	112-31-2				Decanal	673	112-31-2				Decanal	658	112-31-2				Decanal	640	112-31-2				Decanal	639	112-31-2				Decanal	617	112-31-2				Tridecanal	612	10486-19-8
Hydrogen bromide	80	19.1267	594	152602	10035-10-6			1017.6		Hydrogen bromide	594	10035-10-6				Hydrogen bromide	567	10035-10-6				4(H)-Pyridine, N-acetyl-	560	67402-83-9				(3aR,3bS,6S,6aR,6bS)-6-Isopropyl-3b-methyloctahydrocyclobuta[1,2:3,4]di[5]annulen-1(2H)-one	554	13844-03-6				Bicyclo[2.2.2]oct-5-en-2-ol	528	55320-40-6				Pyrazine-2-carbohydrazide, N2-(2,4-dichlorobenzylideno)-	526	304908-49-4				1-(2-Pyrazinyl)butanone	525	61892-81-7
Cycloprop[a]indene, 1,1a,6,6a-tetrahydro-	129	19.2511	612	14934	15677-15-3			1020.0		Cycloprop[a]indene, 1,1a,6,6a-tetrahydro-	612	15677-15-3				1H-Indene, 3-methyl-	596	767-60-2				1,4-Dihydronaphthalene	596	612-17-9				Naphthalene, 1,2-dihydro-	595	447-53-0				Benzene, 1-methyl-4-(1-propynyl)-	595	2749-93-1				1H-Indene, 1-(cyclohexylmethyl)-	595	0-00-0				1H-Indene, 3-methyl-	595	767-60-2
Glycine, N-(4-butylbenzoyl)-, nonyl ester	146	19.26	482	12488	0-00-0			1020.1		Glycine, N-(4-butylbenzoyl)-, nonyl ester	482	0-00-0				Glycine, N-(4-butylbenzoyl)-, methyl ester	478	0-00-0				3-(2-Aminoethyl)-7-methoxyindole	476	2436-04-6				Acetamide, N-[3-(trifluoromethyl)phenyl]-	475	351-36-0				Benzamide, 4-butyl-N-butyl-N-tetradecyl-	474	0-00-0				Benzamide, 4-butyl-N-butyl-N-octyl-	469	0-00-0				Benzamide, 4-butyl-N-butyl-N-nonyl-	463	0-00-0
Pentadecane	85	19.2733	734	1112873	629-62-9			1020.4		Pentadecane	734	629-62-9				Tetradecane	728	629-59-4				Hexadecane	726	544-76-3				Undecane, 3,5-dimethyl-	723	17312-81-1				Tridecane	721	629-50-5				Pentadecane	720	629-62-9				Hexadecane	720	544-76-3
Butanoic acid, 2-methylcyclohexyl ester, cis-	125	19.3266	610	141818	54714-35-1			1021.4		Butanoic acid, 2-methylcyclohexyl ester, cis-	610	54714-35-1				8-Decene-3,5-dione, 2,4,6,9-tetramethyl-	587	13851-07-5				Butanoic acid, 2-methylcyclohexyl ester, trans-	584	15287-80-6				2,2'-Isopropylidenebis(tetrahydrofuran)	582	89686-69-1				Heptan-2-ol, 5-(2-tetrahydrofurfuryl)-	579	281676-71-9				Butanoic acid, 1-cyclopentylethyl ester	567	0-00-0				trans-3-Nonen-2-one	548	18402-83-0
(-)-á-Bourbonene	95	19.3533	756	314693	5208-59-3			1021.9		(-)-á-Bourbonene	756	5208-59-3				(-)-á-Bourbonene	734	5208-59-3				(-)-á-Bourbonene	733	5208-59-3				(-)-á-Bourbonene	723	5208-59-3				(2E,4S,7E)-4-Isopropyl-1,7-dimethylcyclodeca-2,7-dienol	696	198991-79-6				à-Bourbonene	672	0-00-0				(3aR,3bS,6S,6aR,6bS)-6-Isopropyl-3b-methyloctahydrocyclobuta[1,2:3,4]di[5]annulen-1(2H)-one	669	13844-03-6
2(5H)-Furanone, 5-methyl-	83	19.3666	678	1393286	591-11-7			1022.1		2(5H)-Furanone, 5-methyl-	678	591-11-7				2(5H)-Furanone, 5-methyl-	677	591-11-7				3-Hexen-2-one	676	763-93-9				2(5H)-Furanone, 5-methyl-	674	591-11-7				Furan, 2-methoxy-	609	25414-22-6				3-Hexen-2-one	606	763-93-9				2,2,3,3,4,4-Hexamethyltetrahydrofuran	596	0-00-0
Benzaldehyde	106	19.411	919	12921831	100-52-7			1022.9		Benzaldehyde	919	100-52-7				Benzaldehyde	880	100-52-7				Benzaldehyde	879	100-52-7				Benzaldehyde	863	100-52-7				ethanone, 2,2-dichloro-2-fluoro-1-phenyl-	863	0-00-0				Benzaldehyde	825	100-52-7				1,2,4-Trioxolane, 3-phenyl-	814	23253-30-7
1,3-Dimethyl-5-dimethyl(trimethylsilylmethyl)-silyloxycyclohexane	61	19.4244	452	187138	0-00-0			1023.2		1,3-Dimethyl-5-dimethyl(trimethylsilylmethyl)-silyloxycyclohexane	452	0-00-0				1-(2-Ethyl-[1,3]dithian-2-yl)-3-methyl-butan-1-ol	428	332048-49-4				3,4-Pyridinedicarboxylic acid, 2TMS derivative	423	0-00-0				Isatin-3-oxime, 2TMS derivative	422	0-00-0				1,13-Bis(trimethlysilyloxy)tridecane	406	0-00-0				2,2-Diethyl-1,3-dithiane	405	63882-91-7				Benzohydroxamic acid, 2TMS derivative	404	0-00-0
Hexanoic acid, 2-methylbutyl ester	70	19.451	644	906662	2601-13-0			1023.7		Hexanoic acid, 2-methylbutyl ester	644	2601-13-0				Isopentyl hexanoate	643	2198-61-0				Hexanoic acid, pentyl ester	638	540-07-8				Isopentyl hexanoate	635	2198-61-0				Hexanoic acid, pentyl ester	633	540-07-8				Isopentyl hexanoate	622	2198-61-0				Isopentyl hexanoate	619	2198-61-0
Pentadecane	113	19.4688	668	835246	629-62-9			1024.0		Pentadecane	668	629-62-9				Heptadecane	650	629-78-7				Pentadecane	647	629-62-9				Dodecane, 2,6,11-trimethyl-	643	31295-56-4				Pentadecane	640	629-62-9				2,6-Dimethyldecane	638	13150-81-7				Tetradecane	635	629-59-4
Bi-2-cyclohexen-1-yl	160	19.5176	704	38454	1541-20-4			1024.9		Bi-2-cyclohexen-1-yl	704	1541-20-4				trans-1,4-Cyclohexanediol, bis(trifluoroacetate)	703	0-00-0				trans-1,4-Cyclohexanediol, bis(heptafluorobutyrate)	700	0-00-0				Cyclopentanecarboxylic acid, 3-methylene-, methyl ester	697	37575-80-7				cis-1,4-Cyclohexanediol, O,O'-bis(trifluoroacetyl)	695	0-00-0				Bi-2-cyclohexen-1-yl	690	1541-20-4				cis-1,4-Cyclohexanediol, bis(heptafluorobutyrate)	676	0-00-0
(-)-á-Bourbonene	120	19.5354	678	2880276	5208-59-3			1025.3		(-)-á-Bourbonene	678	5208-59-3				(-)-á-Bourbonene	676	5208-59-3				(4R,4aS,6S)-4,4a-Dimethyl-6-(prop-1-en-2-yl)-1,2,3,4,4a,5,6,7-octahydronaphthalene	660	823810-22-6				(-)-á-Bourbonene	659	5208-59-3				Germacrene D	654	23986-74-5				á-ylangene	653	0-00-0				4,5-di-epi-aristolochene	652	0-00-0
3-Isopropoxy-1,1,1,7,7,7-hexamethyl-3,5,5-tris(trimethylsiloxy)tetrasiloxane	281	19.5443	772	1032213	71579-69-6			1025.4		3-Isopropoxy-1,1,1,7,7,7-hexamethyl-3,5,5-tris(trimethylsiloxy)tetrasiloxane	772	71579-69-6				Cycloheptasiloxane, tetradecamethyl-	754	107-50-6				3-Butoxy-1,1,1,7,7,7-hexamethyl-3,5,5-tris(trimethylsiloxy)tetrasiloxane	734	72439-84-0				Cycloheptasiloxane, tetradecamethyl-	724	107-50-6				Octasiloxane, 1,1,3,3,5,5,7,7,9,9,11,11,13,13,15,15-hexadecamethyl-	712	19095-24-0				Pentasiloxane, dodecamethyl-	675	141-63-9				3-Ethoxy-1,1,1,7,7,7-hexamethyl-3,5,5-tris(trimethylsiloxy)tetrasiloxane	670	72439-79-3
(-)-á-Bourbonene	150	19.5665	920	58906	5208-59-3			1025.8		(-)-á-Bourbonene	920	5208-59-3				(-)-á-Bourbonene	919	5208-59-3				(-)-á-Bourbonene	892	5208-59-3				(-)-á-Bourbonene	877	5208-59-3				à-Bourbonene	807	0-00-0				(2E,4S,7E)-4-Isopropyl-1,7-dimethylcyclodeca-2,7-dienol	703	198991-79-6				(3aR,3bS,6S,6aR,6bS)-6-Isopropyl-3b-methyloctahydrocyclobuta[1,2:3,4]di[5]annulen-1(2H)-one	679	13844-03-6
4(H)-Pyridine, N-acetyl-	179	19.5887	538	78432	67402-83-9			1026.3		4(H)-Pyridine, N-acetyl-	538	67402-83-9				1H-Pyrrole, 1-butyl-	527	589-33-3				1H-Pyrrole, 1-butyl-	504	589-33-3				1H-Pyrrole, 1-butyl-	482	589-33-3				(-)-á-Bourbonene	478	5208-59-3				(-)-á-Bourbonene	469	5208-59-3				2,2'-Isopropylidenebis(5-methylfuran)	468	59212-75-8
Benzobarbital	177	19.6331	550	39647	744-80-9			1027.1		Benzobarbital	550	744-80-9				Hippuric acid	525	495-69-2				5-Isopropyl-2-methylphenyl benzoate	524	0-00-0				3-Buten-1-one, 1,4-diphenyl-	524	32363-55-6				Butyrophenone, 2-phenyl-	504	16282-16-9				Benzoic acid N'-(4,4,5,5,6,6,6-heptafluoro-3-oxo-1-phenyl-hex-1-enyl)-hydrazide	496	0-00-0				Estradiol 17-benzoate-3-p-phenylazobenzoate	491	0-00-0
2,2-Dimethyl-3-vinyl-bicyclo[2.2.1]heptane	84	19.6909	612	103550	115948-98-6			1028.2		2,2-Dimethyl-3-vinyl-bicyclo[2.2.1]heptane	612	115948-98-6				Spiro[2.4]heptane, 1,2,4,5-tetramethyl-6-methylene-	609	74792-98-6				Bicyclo[2.2.2]oct-2-ene, 1,2,3,6-tetramethyl-	573	62376-14-1				(3R,6R)-3-Hydroperoxy-3-methyl-6-(prop-1-en-2-yl)cyclohex-1-ene	572	77026-88-1				Glutaric acid, (2-methylcyclohex-1-enyl)methyl dodec-2-en-1-yl ester	567	0-00-0				2-(1-Cyclopent-1-enyl-1-methylethyl)cyclopentanone	556	0-00-0				1-Isopropenyl-3-propenylcyclopentane	546	0-00-0
Adamantane, 2-hydroperoxy-2-ethenyl-	138	19.7353	653	46358	0-00-0			1029.0		Adamantane, 2-hydroperoxy-2-ethenyl-	653	0-00-0				Bicyclo[4.4.0]dec-1-ene, 2-isopropyl-5-methyl-9-methylene-	641	150320-52-8				Germacrene D	635	23986-74-5				1,4-Methano-1H-indene, octahydro-4-methyl-8-methylene-7-(1-methylethyl)-, [1S-(1à,3aá,4à,7à,7aá)]-	634	3650-28-0				4,7-Methano-1H-indene, octahydro-2-(1-methylethylidene)-	633	74793-54-7				1,4-Methano-1H-indene, octahydro-4-methyl-8-methylene-7-(1-methylethyl)-, [1S-(1à,3aá,4à,7à,7aá)]-	633	3650-28-0				1,11-Hexadecadiyne	628	71673-32-0
Tricyclo[6.3.0.0(2,4)]undec-8-ene, 3,3,7,11-tetramethyl-	122	19.762	781	2712222	0-00-0			1029.5		Tricyclo[6.3.0.0(2,4)]undec-8-ene, 3,3,7,11-tetramethyl-	781	0-00-0				7-epi-a-Eudesmol	772	123123-38-6				(-)-à-Panasinsen	759	56633-28-4				à-Maaliene	749	489-28-1				(-)-à-Panasinsen	748	56633-28-4				1,1,4,7-Tetramethyl-1a,2,3,4,6,7,7a,7b-octahydro-1H-cyclopropa[e]azulene	745	405112-35-8				(2S,4aR,8aR)-4a,8-Dimethyl-2-(prop-1-en-2-yl)-1,2,3,4,4a,5,6,8a-octahydronaphthalene	731	123123-37-5
Dehydrohyoscinamine	146	19.7931	417	113342	0-00-0			1030.1		Dehydrohyoscinamine	417	0-00-0				1,5-Naphthyridin-4-ol	400	5423-54-1				8-Azabicyclo[3.2.1]octane-2-carboxylic acid, 3-(benzoyloxy)-8-methyl-, ethyl ester, [1R-(exo,exo)]-	380	529-38-4				Tigloidine	369	495-83-0				Benzeneacetic acid, à-methylene-, 8-methyl-8-azabicyclo[3.2.1]oct-3-yl ester, endo-	366	500-55-0				3-Chloro-4-fluorophenol	363	2613-23-2				8-Azabicyclo[3.2.1]octan-3-ol, 8-methyl-, acetate (ester), endo-	358	3423-27-6
1H-Cycloprop[e]azulene, 1a,2,3,4,4a,5,6,7b-octahydro-1,1,4,7-tetramethyl-, [1aR-(1aà,4à,4aá,7bà)]-	147	19.8241	876	4222662	489-40-7			1030.7		1H-Cycloprop[e]azulene, 1a,2,3,4,4a,5,6,7b-octahydro-1,1,4,7-tetramethyl-, [1aR-(1aà,4à,4aá,7bà)]-	876	489-40-7				1H-Cycloprop[e]azulene, 1a,2,3,4,4a,5,6,7b-octahydro-1,1,4,7-tetramethyl-, [1aR-(1aà,4à,4aá,7bà)]-	874	489-40-7				(-)-Aristolene	872	6831-16-9				1H-Cyclopropa[a]naphthalene, 1a,2,3,3a,4,5,6,7b-octahydro-1,1,3a,7-tetramethyl-, [1aR-(1aà,3aà,7bà)]-	868	489-29-2				1H-Cycloprop[e]azulene, 1a,2,3,4,4a,5,6,7b-octahydro-1,1,4,7-tetramethyl-, [1aR-(1aà,4à,4aá,7bà)]-	866	489-40-7				(-)-Aristolene	866	6831-16-9				1H-Cyclopropa[a]naphthalene, 1a,2,3,3a,4,5,6,7b-octahydro-1,1,3a,7-tetramethyl-, [1aR-(1aà,3aà,7bà)]-	859	489-29-2
2H-1,3-Oxazine, 2-[(2,6-dimethylphenyl)imino]tetrahydro-	146	19.8552	642	102067	54708-09-7			1031.2		2H-1,3-Oxazine, 2-[(2,6-dimethylphenyl)imino]tetrahydro-	642	54708-09-7				2,3-Dimethoxy-5-aminocinnamonitrile	642	0-00-0				3H-3a,7-Methanoazulene, 2,4,5,6,7,8-hexahydro-1,4,9,9-tetramethyl-, [3aR-(3aà,4á,7à)]-	636	2387-78-2				Epizonarene	634	41702-63-0				Naphthalene, 1,2,4a,5,8,8a-hexahydro-4,7-dimethyl-1-(1-methylethyl)-, (1à,4aá,8aà)-(ñ)-	633	5951-61-1				Benzene, 1,3,5-tris(1-methylethyl)-	629	717-74-8				Epizonarene	606	41702-63-0
Acetic acid, nonyl ester	61	19.9085	822	3653221	143-13-5			1032.2		Acetic acid, nonyl ester	822	143-13-5				Acetic acid, nonyl ester	813	143-13-5				Acetic acid, decyl ester	806	112-17-4				Cyclopentane, 2-ethyl-1,1-dimethyl-	801	54549-80-3				Acetic acid, nonyl ester	798	143-13-5				Tridecane, 7-methylene-	796	19780-80-4				1-Undecanol	792	112-42-5
Propanoic acid	74	19.9263	757	2027514	79-09-4			1032.6		Propanoic acid	757	79-09-4				Propanoic acid	752	79-09-4				Propanoic acid	732	79-09-4				Methylmalonic acid	621	516-05-2				Ethanol, 2-nitro-, propionate (ester)	619	5390-28-3				Butanedioic acid	614	110-15-6				Butanedioic acid	605	110-15-6
2-(3,5-Dichloro-pyridin-2-ylamino)-3,3,3-trifluoro-2-(2-methoxy-benzoylamino)-propionic acid methyl ester	135	19.9441	536	404889	0-00-0			1032.9		2-(3,5-Dichloro-pyridin-2-ylamino)-3,3,3-trifluoro-2-(2-methoxy-benzoylamino)-propionic acid methyl ester	536	0-00-0				Benzenesulfonamide, N-(adamantan-1-yl)methyl-2-methyl-5-nitro-	530	0-00-0				1,3-Benzenediol, o-(2-furoyl)-o'-(2-methoxybenzoyl)-	518	0-00-0				Benzenesulfonamide, N-[2-(adamantan-1-yloxy)ethyl]-2,5-dimethoxy-	514	0-00-0				Phenol, m-tert-butyl-	514	585-34-2				Benzoic acid, 4-methoxy-, 2-(2-furoylhydrazonomethyl)phenyl ester	509	0-00-0				1-Adamantyl bromomethyl ketone	509	5122-82-7
1H-Cyclopenta[1,3]cyclopropa[1,2]benzene, octahydro-7-methyl-3-methylene-4-(1-methylethyl)-, [3aS-(3aà,3bá,4á,7à,7aS*)]-	120	20.0285	748	718759	13744-15-5			1034.5		1H-Cyclopenta[1,3]cyclopropa[1,2]benzene, octahydro-7-methyl-3-methylene-4-(1-methylethyl)-, [3aS-(3aà,3bá,4á,7à,7aS*)]-	748	13744-15-5				(1R,2S,6S,7S,8S)-8-Isopropyl-1-methyl-3-methylenetricyclo[4.4.0.02,7]decane-rel-	731	18252-44-3				Tricyclo[4.4.0.0(2,7)]decane, 1-methyl-3-methylene-8-(1-methylethyl)-, stereoisomer	729	20479-06-5				2-Phenylacetamide, N-(1-phenyl-2-propyl)-	715	0-00-0				à-Cubebene	715	17699-14-8				Copaene	708	3856-25-5				à-Cubebene	706	17699-14-8
cis-muurola-4(14),5-diene	88	20.0462	632	560807	0-00-0			1034.8		cis-muurola-4(14),5-diene	632	0-00-0				cis-Muurola-4(15),5-diene	631	157477-72-0				Bicyclosesquiphellandrene	625	54324-03-7				(2-(4-Isopropylphenyl)propan-2-ylperoxy)trimethylsilane	621	0-00-0				Benzeneacetaldehyde, à-methyl-4-(2-methylpropyl)-	619	51407-46-6				(1S,4S,4aS)-1-Isopropyl-4,7-dimethyl-1,2,3,4,4a,5-hexahydronaphthalene	619	267665-20-3				cis-muurola-3,5-diene	609	0-00-0
Bicyclo[3.1.1]heptan-3-one, 2,6,6-trimethyl-, (1à,2á,5à)-	152	20.0951	578	33294	15358-88-0			1035.7		Bicyclo[3.1.1]heptan-3-one, 2,6,6-trimethyl-, (1à,2á,5à)-	578	15358-88-0				Bicyclo[3.1.0]hexan-2-one, 4-methyl-1-(1-methylethyl)-, (1à,4á,5à)-	576	2506-61-8				Bicyclo[3.1.1]heptan-3-one, 2,6,6-trimethyl-, (1à,2á,5à)-	575	15358-88-0				Bicyclo[3.1.1]heptan-3-one, 2,6,6-trimethyl-, (1à,2à,5à)-	573	547-60-4				Bicyclo[3.1.1]heptan-2-one, 3,6,6-trimethyl-	569	16022-08-5				Bicyclo[3.1.1]heptan-3-one, 2,6,6-trimethyl-, (1à,2á,5à)-	550	15358-88-0				Bicyclo[3.1.1]heptan-3-one, 2,6,6-trimethyl-, (1à,2à,5à)-	546	547-60-4
1H-Cyclopropa[a]naphthalene, 1a,2,3,3a,4,5,6,7b-octahydro-1,1,3a,7-tetramethyl-, [1aR-(1aà,3aà,7bà)]-	189	20.1395	882	1639976	489-29-2			1036.6		1H-Cyclopropa[a]naphthalene, 1a,2,3,3a,4,5,6,7b-octahydro-1,1,3a,7-tetramethyl-, [1aR-(1aà,3aà,7bà)]-	882	489-29-2				ë-Selinene	862	28624-23-9				Naphthalene, 1,2,4a,5,8,8a-hexahydro-4,7-dimethyl-1-(1-methylethyl)-, (1à,4aá,8aà)-(ñ)-	855	5951-61-1				Naphthalene, 2,3,4,4a,5,6-hexahydro-1,4a-dimethyl-7-(1-methylethyl)-	841	473-14-3				1H-Cyclopropa[a]naphthalene, 1a,2,3,3a,4,5,6,7b-octahydro-1,1,3a,7-tetramethyl-, [1aR-(1aà,3aà,7bà)]-	837	489-29-2				1H-Cycloprop[e]azulene, 1a,2,3,4,4a,5,6,7b-octahydro-1,1,4,7-tetramethyl-, [1aR-(1aà,4à,4aá,7bà)]-	834	489-40-7				Naphthalene, 1,2,4a,5,8,8a-hexahydro-4,7-dimethyl-1-(1-methylethyl)-, [1S-(1à,4aá,8aà)]-	832	523-47-7
4-Pyrimidinol, 5-iodo-6-methyl-	236	20.1617	658	104.86	7752-74-1			1037.0		4-Pyrimidinol, 5-iodo-6-methyl-	658	7752-74-1				5-Benzyloxy-dl-tryptophan	650	6383-70-6				Hippuric acid, TBDMS derivative	539	105041-03-0				2-Fluoro-4-iodotoluene	476	39998-81-7				3H-Pyrazol-3-one, 2,4-dihydro-2,5-diphenyl-	466	4845-49-2				Benzonitrile, 4-[[(4-methoxyphenyl)methylene]amino]-	457	13036-19-6				1,2,4-Oxadiazole, 5-(4-methylphenyl)-3-phenyl-	420	16112-24-6
2-(Fench-2-yl)fenchane	137	20.1795	571	27624	0-00-0			1037.3		2-(Fench-2-yl)fenchane	571	0-00-0				2-(2-Ethyl-1,3-dimethyl-cyclopent-2-enyl)-propan-2-ol	566	0-00-0				4,7-Ethano-1H-indene, octahydro-	565	38255-97-9				6,10-Dimethyl-3-(1-methylethylidene)-1-cyclodecene	565	69239-71-0				Salvial-4(14)-en-1-one	559	73809-82-2				Tricyclo[5.4.0.0(1,3)]undecane	558	0-00-0				1H-Cycloprop[e]azulene, decahydro-1,1,4,7-tetramethyl-, [1aR-(1aà,4á,4aá,7á,7aá,7bà)]-	550	28580-43-0
Unknown 7	236	20.1973	378	332.04	0-00-0			1037.6		Furane-2-carboxaldehyde, 5-(4-nitrophenoxymethyl)-	378	0-00-0				5-Methyl-N-(3-nitrophenyl)-2-furamide	371	309951-13-1				Morpholine-4-carboxylic acid 2,6-dibromo-4-formyl-phenyl ester	360	0-00-0				3,6-Dimethoxy-1a,2,2a,3,6,6a,7,7a-octahydro-1-oxacyclopropa[b]naphthalene	352	0-00-0				1,3-Dioxol-2-one,4,5-dimethyl-	347	37830-90-3				Pent-1-yn-3-one	347	16469-62-8				Pentanamide, 2-(dimethylamino)-3-methyl-N-[7-(2-methylpropyl)-5,8-dioxo-3-phenyl-2-oxa-6,9-diazabicyclo[10.2.2]hexadeca-10,12,14,15-tetraen-4-yl]-, [3R-[3R*,4S*(2S*,3R*),7S*]]-	344	18067-39-5
1-Methoxy-1,4-cyclohexadiene	110	20.2017	431	71949	2886-59-1			1037.7		1-Methoxy-1,4-cyclohexadiene	431	2886-59-1				Spiro[2.4]heptan-4-one	416	5771-32-4				2-Cyclohexen-1-one dimethylketal	414	1728-18-3				1H-Pyrazole, 1,3,5-trimethyl-	412	1072-91-9				2-Octen-1-ol, 7-[(tetrahydro-2H-pyran-2-yl)oxy]-, (E)-	410	77758-38-4				2-Buten-1-ol, 3-methyl-4-(phenylthio)-, (E)-	403	78592-86-6				2-Furancarboxaldehyde, 5-methyl-	403	620-02-0
(S)-(+)-6-Methyl-1-octanol	97	20.2195	841	22933462	110453-78-6			1038.1		(S)-(+)-6-Methyl-1-octanol	841	110453-78-6				Acetic acid, nonyl ester	774	143-13-5				Lauryl acetate	764	112-66-3				1-Octene, 6-methyl-	760	13151-10-5				1-Tetradecyl acetate	757	638-59-5				Tridecyl acetate	757	0-00-0				1-Undecanol, acetate	755	1731-81-3
Linalool	93	20.2906	945	2440004	78-70-6			1039.4		Linalool	945	78-70-6				Linalool	920	78-70-6				Linalool	917	78-70-6				Linalool	897	78-70-6				Linalyl acetate	838	115-95-7				Linalyl acetate	831	115-95-7				1,5-Dimethyl-1-vinyl-4-hexenyl butyrate	811	78-36-4
10-oxotricyclo[5.4.0.0(2,9)]undecane-8-carboxylic acid-3,3,7-trimethyl	137	20.3083	560	96031	0-00-0			1039.7		10-oxotricyclo[5.4.0.0(2,9)]undecane-8-carboxylic acid-3,3,7-trimethyl	560	0-00-0				Bicyclo[2.2.1]heptan-2-ol, 1,3,3-trimethyl-, acetate, (1S-exo)-	556	76109-40-5				Bicyclo[2.2.1]heptan-2-ol, 1,3,3-trimethyl-, acetate, (1S-exo)-	536	76109-40-5				Fenchyl acetate	533	13851-11-1				Fenchyl acetate	531	13851-11-1				p-Menth-8-en-3-ol, acetate	528	89-49-6				1-Chlorosulfonyl-3-methyl-1-azaspiro[3.5]nonan-2-one	522	16933-89-4
Ethane, 1,2-diphenyl-1,2-bis(azetidinyl-1)-	146	20.4416	630	97458	0-00-0			1042.2		Ethane, 1,2-diphenyl-1,2-bis(azetidinyl-1)-	630	0-00-0				Indol-2(3H)-one, 1-(1,2,3,4-tetrahydro-2-isoquinolinylmethyl)-3,2'-spiro(4-chloromethyl-1,3-dioxolan-2-yl)-	597	309744-89-6				Edetol	570	102-60-3				l-Alanine, N-(2-methoxyethoxycarbonyl)-, dodecyl ester	566	0-00-0				l-Alanine, N-(2-methoxyethoxycarbonyl)-, undecyl ester	563	0-00-0				5-Hydroxytryptophan	557	56-69-9				L-Tryptophan, 5-hydroxy-	553	4350-09-8
(1S,4aR,7R)-1,4a-Dimethyl-7-(prop-1-en-2-yl)-1,2,3,4,4a,5,6,7-octahydronaphthalene	108	20.4594	905	20717976	52026-55-8			1042.5		(1S,4aR,7R)-1,4a-Dimethyl-7-(prop-1-en-2-yl)-1,2,3,4,4a,5,6,7-octahydronaphthalene	905	52026-55-8				Azulene, 1,2,3,3a,4,5,6,7-octahydro-1,4-dimethyl-7-(1-methylethenyl)-, [1R-(1à,3aá,4à,7á)]-	850	22567-17-5				Naphthalene, 1,2,3,5,6,7,8,8a-octahydro-1,8a-dimethyl-7-(1-methylethenyl)-, [1S-(1à,7à,8aà)]-	847	10219-75-7				Azulene, 1,2,3,5,6,7,8,8a-octahydro-1,4-dimethyl-7-(1-methylethenyl)-, [1S-(1à,7à,8aá)]-	845	3691-11-0				Azulene, 1,2,3,3a,4,5,6,7-octahydro-1,4-dimethyl-7-(1-methylethenyl)-, [1R-(1à,3aá,4à,7á)]-	843	22567-17-5				Azulene, 1,2,3,3a,4,5,6,7-octahydro-1,4-dimethyl-7-(1-methylethenyl)-, [1R-(1à,3aá,4à,7á)]-	843	22567-17-5				2-Isopropenyl-4a,8-dimethyl-1,2,3,4,4a,5,6,8a-octahydronaphthalene	842	0-00-0
Linalyl acetate	80	20.486	952	3890283	115-95-7			1043.0		Linalyl acetate	952	115-95-7				1,6-Octadien-3-ol, 3,7-dimethyl-, formate	918	115-99-1				1,6-Octadien-3-ol, 3,7-dimethyl-, formate	918	115-99-1				Linalyl acetate	915	115-95-7				1,6-Octadien-3-ol, 3,7-dimethyl-, formate	914	115-99-1				Linalyl acetate	895	115-95-7				1,5-Dimethyl-1-vinyl-4-hexenyl butyrate	870	78-36-4
Formic acid, 3,7,11-trimethyl-1,6,10-dodecatrien-3-yl ester	88	20.5526	666	1055029	0-00-0			1044.3		Formic acid, 3,7,11-trimethyl-1,6,10-dodecatrien-3-yl ester	666	0-00-0				3,7-Cycloundecadien-1-ol, 1,5,5,8-tetramethyl-	644	118014-38-3				(3E,7E)-1,5,5,8-Tetramethylcycloundeca-3,7-dienol	643	28446-26-6				1,4-Dimethyl-7-(prop-1-en-2-yl)decahydroazulen-4-ol	642	21698-41-9				3-(1,5-Dimethyl-hex-4-enyl)-2,2-dimethyl-cyclopent-3-enol	639	0-00-0				7-epi-trans-sesquisabinene hydrate	637	0-00-0				Caryophyllene	633	87-44-5
2,4-Difluorophenol	153	20.566	423	6748.5	367-27-1			1044.5		2,4-Difluorophenol	423	367-27-1				2,6-Difluorophenol	392	28177-48-2				2,4-Difluorophenol	387	367-27-1				2,5-Difluorophenol	368	2713-31-7				2,3-Difluorophenol	364	6418-38-8				L-Tryptophan, ethyl ester	354	7479-05-2				2,6-Difluorophenol	352	28177-48-2
Vinyltriethylsilane	168	20.5837	518	22742	1112-54-5			1044.9		Vinyltriethylsilane	518	1112-54-5				Vinyltriethylsilane	503	1112-54-5				5-Oxohexanethioic acid, S-t-butyl ester	499	0-00-0				Tridecane, 3-methyl-	493	6418-41-3				Nonadecane, 9-methyl-	478	13287-24-6				4H-1,3-Dioxin-4-one, 2-(1,1-dimethylethyl)-6-methyl-, (R)-	478	107289-20-3				4,7,7-Trimethyl-5-(tetrahydropyran-2-yloxy)-bicyclo[2.2.1]heptan-2-one	471	97500-29-3
Pinocarvone	150	20.637	860	183172	30460-92-5			1045.9		Pinocarvone	860	30460-92-5				Pinocarvone	811	30460-92-5				Pinocarvone	775	30460-92-5				Pinocarvone	751	30460-92-5				Bicyclo[3.1.0]hex-3-en-2-one, 4-methyl-1-(1-methylethyl)-	677	24545-81-1				Bicyclo[3.1.0]hex-3-en-2-one, 4-methyl-1-(1-methylethyl)-	675	24545-81-1				Bicyclo[3.1.0]hex-3-en-2-one, 4-methyl-1-(1-methylethyl)-	673	24545-81-1
Diphenethylamine, à-methyl-	148	20.6548	561	44801	21026-75-5			1046.2		Diphenethylamine, à-methyl-	561	21026-75-5				Benzeneethanamine, N,4-dimethyl-N-(2-phenylethyl)-	527	52059-45-7				Benzeneethanamine, N,3-dimethyl-N-(2-phenylethyl)-	511	52059-46-8				Benzylephedrine	485	139253-56-8				5,8-Methano-3H-2-benzopyran-3-one, 4,4a,5,6,7,8-hexahydro-exo-4-(4-methoxyphenyl)-1-phenyl-	477	173974-10-2				1,2-Dimethyl-3-phenyldiaziridine	477	51456-63-4				N,N-Diethylbenzylamine	472	772-54-3
Benzene, 1-fluoro-4-methyl-	110	20.6681	576	83011	352-32-9			1046.4		Benzene, 1-fluoro-4-methyl-	576	352-32-9				(3-Fluorophenyl) methanol, 2-methylbutyl ether	576	0-00-0				B-Nor-5,6-secocholest-2-en-6-oic acid, 1-oxo-, (10à)-	576	3949-50-6				(3-Fluorophenyl) methanol, n-pentyl ether	570	0-00-0				(3-Fluorophenyl) methanol, 3-methylbutyl ether	566	0-00-0				(3-Fluorophenyl) methanol, n-butyl ether	559	0-00-0				(3-Fluorophenyl) methanol, 2-methylpropyl ether	555	0-00-0
1-Propanone, 1-(2-furanyl)-	124	20.7037	572	137157	3194-15-8			1047.1		1-Propanone, 1-(2-furanyl)-	572	3194-15-8				1-(Furan-2-yl)-2-methylpentan-1-one	570	1248070-62-3				N-(2-Furoyl)glycine, 2,2,3,3,3-pentafluoropropyl ester	550	0-00-0				1-Propanone, 1-(2-furanyl)-	534	3194-15-8				Silane, diethyldifluoro-	507	358-06-5				1H-Pyrazole, 1-methyl-4-methylaminomethyl-	496	0-00-0				7-Hydroxylamino-1,3,5-triazaadamantane	490	28820-72-6
(E)-Valerenyl isovalerate	131	20.7525	703	1720414	101527-75-7			1048.0		(E)-Valerenyl isovalerate	703	101527-75-7				trans-Valerenyl acetate	702	101527-74-6				Isolongifolene, 4,5-dehydro-	698	0-00-0				cis-Valerenyl acetate	693	101527-78-0				(E)-2-((8R,8aS)-8,8a-Dimethyl-3,4,6,7,8,8a-hexahydronaphthalen-2(1H)-ylidene)propyl formate	690	352457-47-7				4a,5-Dimethyl-3-(prop-1-en-2-yl)-1,2,3,4,4a,5,6,7-octahydronaphthalen-1-ol	678	61847-19-6				Aristol-1(10)-en-9-yl isovalerate	677	0-00-0
1,3-Cyclohexadiene, 5-(1,5-dimethyl-4-hexenyl)-2-methyl-, [S-(R*,S*)]-	119	20.8236	638	15202697	495-60-3			1049.4		1,3-Cyclohexadiene, 5-(1,5-dimethyl-4-hexenyl)-2-methyl-, [S-(R*,S*)]-	638	495-60-3				1,3-Cyclohexadiene, 5-(1,5-dimethyl-4-hexenyl)-2-methyl-, [S-(R*,S*)]-	634	495-60-3				(1S,5S)-2-Methyl-5-((R)-6-methylhept-5-en-2-yl)bicyclo[3.1.0]hex-2-ene	632	159407-35-9				Bicyclo[3.1.1]heptane, 6-methyl-2-methylene-6-(4-methyl-3-pentenyl)-, [1R-(1à,5à,6á)]-	614	55123-21-2				(1R,5R)-2-Methyl-5-((R)-6-methylhept-5-en-2-yl)bicyclo[3.1.0]hex-2-ene	587	58319-06-5				cis-à-Bergamotene	577	18252-46-5				Bicyclo[3.1.1]hept-2-ene, 2,6-dimethyl-6-(4-methyl-3-pentenyl)-	574	17699-05-7
Thiourea, N,N-dimethyl-	104	20.8414	503	34599	6972-05-0			1049.7		Thiourea, N,N-dimethyl-	503	6972-05-0				l-Methioninamide	441	0-00-0				Sulfonium, [(chloroacetyl)amino]dimethyl-, hydroxide, inner salt	402	55649-94-0				Succinic acid, dodecyl 2-methylbenzyl ester	395	0-00-0				3-Pyridinecarbonitrile	394	100-54-9				L-Methionine, ethyl ester	382	3082-77-7				Phosphorous triamide, hexaethyl-	378	2283-11-6
Tetradecane, 3-methyl-	99	20.8503	759	289143	18435-22-8			1049.9		Tetradecane, 3-methyl-	759	18435-22-8				7,7-Diethylheptadecane	737	0-00-0				Tetradecane, 3-methyl-	733	18435-22-8				Pentadecane, 2-methyl-	723	1560-93-6				Hexadecane	705	544-76-3				5,5-Dibutylnonane	691	6008-17-9				Pentadecane, 2,6,10,14-tetramethyl-	690	1921-70-6
Bicyclo[3.1.1]heptan-2-one, 6,6-dimethyl-	83	20.8725	763	1785049	24903-95-5			1050.3		Bicyclo[3.1.1]heptan-2-one, 6,6-dimethyl-	763	24903-95-5				Bicyclo[3.1.1]heptan-2-one, 6,6-dimethyl-, (1R)-	738	38651-65-9				1,6-Octadiene, 5,7-dimethyl-, (R)-	728	85006-04-8				Bicyclo[3.1.1]heptan-2-one, 6,6-dimethyl-	719	24903-95-5				2-Propen-1-one, 1-cyclohexyl-	717	2177-34-6				Cyclohexanol, 2-(1-methylpropyl)-	697	4632-01-3				Isocitronellol	693	18479-52-2
Tricyclo[2.2.1.0(2,6)]heptane, 1,7-dimethyl-7-(4-methyl-3-pentenyl)-, (-)-	94	20.8991	809	15376774	512-61-8			1050.8		Tricyclo[2.2.1.0(2,6)]heptane, 1,7-dimethyl-7-(4-methyl-3-pentenyl)-, (-)-	809	512-61-8				Tricyclo[2.2.1.0(2,6)]heptane, 1,7-dimethyl-7-(4-methyl-3-pentenyl)-, (-)-	798	512-61-8				Tricyclo[2.2.1.0(2,6)]heptane, 1,7-dimethyl-7-(4-methyl-3-pentenyl)-, (-)-	792	512-61-8				Tricyclo[2.2.1.0(2,6)]heptane, 1,7-dimethyl-7-(4-methyl-3-pentenyl)-, (-)-	779	512-61-8				Bicyclo[2.2.1]heptane, 2-methyl-3-methylene-2-(4-methyl-3-pentenyl)-, (1S-endo)-	768	25532-78-9				Bicyclo[2.2.1]heptane, 2-methyl-3-methylene-2-(4-methyl-3-pentenyl)-, (1S-exo)-	760	511-59-1				Bicyclo[2.2.1]heptane, 2-methyl-3-methylene-2-(4-methyl-3-pentenyl)-, (1S-endo)-	758	25532-78-9
6-Methyl-3,5-heptadiene-2-one	124	20.9169	820	470973	1604-28-0			1051.1		6-Methyl-3,5-heptadiene-2-one	820	1604-28-0				Ethanone, 1-(2-methyl-1-cyclopenten-1-yl)-	793	3168-90-9				2-Cyclopenten-1-one, 3,5,5-trimethyl-	790	24156-95-4				Ethanone, 1-(2-methyl-1-cyclopenten-1-yl)-	787	3168-90-9				2-Cyclopenten-1-one, 3,4,5-trimethyl-	761	55683-21-1				2-Cyclopenten-1-one, 3,4,5-trimethyl-	760	55683-21-1				2-Cyclopenten-1-one, 2,3,4-trimethyl-	758	28790-86-5
5-Phenyl-1H-[1,2,4]triazol-3-ylamine	104	20.9258	732	64749	0-00-0			1051.3		5-Phenyl-1H-[1,2,4]triazol-3-ylamine	732	0-00-0				Benzenamine, N-[1-(dimethoxymethyl)-2-methylbutylidene]-	671	56829-95-9				Methanamine, N-(5-phenyl-1,3,4-oxadiazol-2-yl)methyl-	621	0-00-0				N-(Bromomethyl)phthalimide	578	5332-26-3				N-(Chloromethyl)phthalimide	571	17564-64-6				4-Oxazolemethanol, 4,5-dihydro-4-methyl-2-phenyl-	567	5448-32-8				N-(Bromomethyl)phthalimide	565	5332-26-3
1H-Cyclopropa[a]naphthalene, 1a,2,3,3a,4,5,6,7b-octahydro-1,1,3a,7-tetramethyl-, [1aR-(1aà,3aà,7bà)]-	189	20.948	800	6032518	489-29-2			1051.7		1H-Cyclopropa[a]naphthalene, 1a,2,3,3a,4,5,6,7b-octahydro-1,1,3a,7-tetramethyl-, [1aR-(1aà,3aà,7bà)]-	800	489-29-2				(-)-Aristolene	800	6831-16-9				(-)-Aristolene	795	6831-16-9				1H-Cyclopropa[a]naphthalene, 1a,2,3,3a,4,5,6,7b-octahydro-1,1,3a,7-tetramethyl-, [1aR-(1aà,3aà,7bà)]-	794	489-29-2				Naphthalene, 1,2,4a,5,8,8a-hexahydro-4,7-dimethyl-1-(1-methylethyl)-, (1à,4aá,8aà)-(ñ)-	793	5951-61-1				Naphthalene, 1,2,4a,5,8,8a-hexahydro-4,7-dimethyl-1-(1-methylethyl)-, [1S-(1à,4aá,8aà)]-	789	523-47-7				(-)-Aristolene	787	6831-16-9
Hexanoic acid, anhydride	99	21.0057	899	1768419	2051-49-2			1052.8		Hexanoic acid, anhydride	899	2051-49-2				Ethyl 4-(ethyloxy)-2-oxobut-3-enoate	831	0-00-0				2-Furancarboxylic acid, tetrahydro-3-methyl-5-oxo-, methyl ester	830	85547-53-1				Hexanoic acid, anhydride	805	2051-49-2				2,5-Dimethyl-2-(2-tetrahydrofuryl)tetrahydrofuran	803	0-00-0				p-Nitrophenyl hexanoate	794	956-75-2				2,4,6-Tribromophenyl hexanoate	789	16732-09-5
Octanoic acid, 1-ethenyl-1,5-dimethyl-4-hexenyl ester	138	21.0324	456	53782	10024-64-3			1053.3		Octanoic acid, 1-ethenyl-1,5-dimethyl-4-hexenyl ester	456	10024-64-3				1,5-Dimethyl-1-vinyl-4-hexenyl butyrate	440	78-36-4				Dimethylthexylsilyl chloride	438	67373-56-2				Allylchlorodimethylsilane	437	4028-23-3				urea, N-(1,1-dimethylethyl)-N'-phenyl-	437	0-00-0				Glutaranilic acid	433	5414-99-3				Tetradecanamide, N-phenyl-	432	622-56-0
Bicyclo[2.2.1]heptan-2-ol, 1,7,7-trimethyl-, acetate, (1S-endo)-	136	21.0457	930	3717951	5655-61-8			1053.5		Bicyclo[2.2.1]heptan-2-ol, 1,7,7-trimethyl-, acetate, (1S-endo)-	930	5655-61-8				Bornyl acetate	913	76-49-3				Bornyl acetate	905	76-49-3				Acetic acid, 1,7,7-trimethyl-bicyclo[2.2.1]hept-2-yl ester	903	92618-89-8				Bornyl acetate	902	76-49-3				Acetic acid, 1,7,7-trimethyl-bicyclo[2.2.1]hept-2-yl ester	894	92618-89-8				Bicyclo[2.2.1]heptan-2-ol, 1,7,7-trimethyl-, acetate, (1S-endo)-	889	5655-61-8
Acetic acid, nonyl ester	98	21.0635	834	1568297	143-13-5			1053.8		Acetic acid, nonyl ester	834	143-13-5				Acetic acid, nonyl ester	832	143-13-5				Acetic acid, nonyl ester	829	143-13-5				Carbonic acid, methyl nonyl ester	753	0-00-0				1-Nonanol	734	143-08-8				Chloroacetic acid, nonyl ester	726	5451-96-7				1-Nonene	724	124-11-8
à-Ethyl aspartate	88	21.0857	425	51639	0-00-0			1054.3		à-Ethyl aspartate	425	0-00-0				Aspartic acid	417	56-84-8				Aspartic acid	411	56-84-8				dl-Aspartic acid	396	617-45-8				Aspartylglycine ethyl ester	392	62541-02-0				3-(2-Hydroxy-3-phenoxy-propylamino)-propan-1-ol	383	0-00-0				Bicyclo[2.2.1]hept-5-ene-2-carboxylic acid, 3-amino-, exo,exo-	381	92511-32-5
Hexadecane, 2-methyl-	168	21.1257	728	14715	1560-92-5			1055.0		Hexadecane, 2-methyl-	728	1560-92-5				Pentadecane, 3-methyl-	635	2882-96-4				11-Methyltricosane	631	27538-41-6				13-Methylheptacosane	630	15689-72-2				Pentadecane, 8-hexyl-	627	13475-75-7				Hentriacontane	621	630-04-6				Triacontane	617	638-68-6
Ethanedioic acid, dimethyl ester	102	21.1745	554	21975	553-90-2			1055.9		Ethanedioic acid, dimethyl ester	554	553-90-2				2,3-Butanediol, 2,3-dimethyl-	542	76-09-5				Erythro-2-methyl-3,4-dibromo-2-butanol	540	0-00-0				3-Ethoxy-2-bromo-1-propanol	533	133532-45-3				Ethanedioic acid, dimethyl ester	524	553-90-2				4-O-Acetyl-2,5-di-O-methyl-3,6-dideoxy-d-gluconitrile	519	0-00-0				Hydrazine, 1-methyl-1-(2-methylpropyl)-	518	20240-63-5
(1R,5R)-2-Methyl-5-((R)-6-methylhept-5-en-2-yl)bicyclo[3.1.0]hex-2-ene	114	21.1879	651	65405	58319-06-5			1056.2		(1R,5R)-2-Methyl-5-((R)-6-methylhept-5-en-2-yl)bicyclo[3.1.0]hex-2-ene	651	58319-06-5				N-(4-Nitrophenyl)-N'-phenyl-urea	643	1932-32-7				Imidodicarbonic diamide, N,N',2-triphenyl-	639	2645-39-8				Bicyclo[3.1.1]heptane, 6-methyl-2-methylene-6-(4-methyl-3-pentenyl)-, [1R-(1à,5à,6á)]-	627	55123-21-2				Benzamide, 4-methyl-N-[2-(4-pyridinyl)ethyl]-	621	0-00-0				o-(3-Phenylureido)benzoic acid	610	2164-95-6				m-Toluic acid, 2-methyloct-5-yn-4-yl ester	606	0-00-0
2-Cyclohexen-1-one, 6-(1-hydroxy-1-methylethyl)-3-methyl-	138	21.2278	593	27294	87791-00-2			1056.9		2-Cyclohexen-1-one, 6-(1-hydroxy-1-methylethyl)-3-methyl-	593	87791-00-2				1H-1,2,3-Triazole-4-carboxylic acid, 5-methyl-1-[4-(5-methyl-1,2,4-oxadiazol-3-yl)-1,2,5-oxadiazol-3-yl]-, ethyl ester	583	0-00-0				2-Acetamido-3-hydroxypyridine	576	31354-48-0				3-Acetyl-4-hydroxyphenyl acetate	571	21222-04-8				Mitoguazone	568	459-86-9				3-Methyl-4-oxo-2-pentenoic acid	551	53663-10-8				Resorcinol monoacetate	550	102-29-4
6-Methyl-3,5-heptadiene-2-one	109	21.2456	941	48165064	1604-28-0			1057.2		6-Methyl-3,5-heptadiene-2-one	941	1604-28-0				Ethanone, 1-(2-methyl-1-cyclopenten-1-yl)-	883	3168-90-9				Ethanone, 1-(2-methyl-1-cyclopenten-1-yl)-	869	3168-90-9				Ethanone, 1-(2-methyl-1-cyclopenten-1-yl)-	869	3168-90-9				3,5-Heptadien-2-one, 6-methyl-, (E)-	861	16647-04-4				6-Methyl-3,5-heptadiene-2-one	857	1604-28-0				Ethanone, 1-(1-cyclohexen-1-yl)-	826	932-66-1
N-(3-Iodopropyl)carbamic acid, benzyl ester	85	21.2856	537	76214	84792-78-9			1058.0		N-(3-Iodopropyl)carbamic acid, benzyl ester	537	84792-78-9				Glycine, N-benzyloxycarbonyl-, decyl ester	536	0-00-0				6-Bromohexanoic acid, benzyl ester	528	78277-26-6				Glycine, N-benzyloxycarbonyl-, ethyl ester	519	0-00-0				Urea, N-(6-methyl-2-pyridinyl)-N'-(phenylmethyl)-	511	0-00-0				Glycine, N-benzyloxycarbonyl-, pentyl ester	508	0-00-0				1,2-Bis[4-pyridine N-oxide]ethane	502	91446-43-4
8a-Methyl-5-methylene-3-([(pyridin-2-ylmethyl)-amino]-methyl)-decahydro-naphtho[2,3-b]furan-2-one	93	21.3122	649	15640542	0-00-0			1058.5		8a-Methyl-5-methylene-3-([(pyridin-2-ylmethyl)-amino]-methyl)-decahydro-naphtho[2,3-b]furan-2-one	649	0-00-0				Spiro[4.5]dec-7-ene, 1,8-dimethyl-4-(1-methylethenyl)-, [1S-(1à,4á,5à)]-	630	24048-44-0				1,5-Cyclodecadiene, 1,5-dimethyl-8-(1-methylethenyl)-, [S-(Z,E)]-	629	75023-40-4				Cyclohexene, 4-(1,5-dimethyl-1,4-hexadienyl)-1-methyl-	628	17627-44-0				(1R,4R,5S)-1,8-Dimethyl-4-(prop-1-en-2-yl)spiro[4.5]dec-7-ene	624	729602-94-2				8-Isopropenyl-1,5-dimethyl-cyclodeca-1,5-diene	622	0-00-0				Cyclohexane, 1-ethenyl-1-methyl-2,4-bis(1-methylethenyl)-, [1S-(1à,2á,4á)]-	619	515-13-9
1H-Cyclopropa[a]naphthalene, 1a,2,3,5,6,7,7a,7b-octahydro-1,1,7,7a-tetramethyl-, [1aR-(1aà,7à,7aà,7bà)]-	132	21.3389	866	311812	17334-55-3			1059.0		1H-Cyclopropa[a]naphthalene, 1a,2,3,5,6,7,7a,7b-octahydro-1,1,7,7a-tetramethyl-, [1aR-(1aà,7à,7aà,7bà)]-	866	17334-55-3				1H-Cyclopropa[a]naphthalene, 1a,2,3,5,6,7,7a,7b-octahydro-1,1,7,7a-tetramethyl-, [1aR-(1aà,7à,7aà,7bà)]-	865	17334-55-3				1H-Cyclopropa[a]naphthalene, 1a,2,3,5,6,7,7a,7b-octahydro-1,1,7,7a-tetramethyl-, [1aR-(1aà,7à,7aà,7bà)]-	862	17334-55-3				1H-Cyclopropa[a]naphthalene, 1a,2,3,5,6,7,7a,7b-octahydro-1,1,7,7a-tetramethyl-, [1aR-(1aà,7à,7aà,7bà)]-	860	17334-55-3				ç-Muurolene	853	30021-74-0				Naphthalene, 1,2,3,5,6,7,8,8a-octahydro-1,8a-dimethyl-7-(1-methylethenyl)-, [1R-(1à,7á,8aà)]-	843	4630-07-3				Naphthalene, 1,2,3,5,6,7,8,8a-octahydro-1,8a-dimethyl-7-(1-methylethenyl)-, [1S-(1à,7à,8aà)]-	842	10219-75-7
1H-Cyclopropa[a]naphthalene, 1a,2,3,5,6,7,7a,7b-octahydro-1,1,7,7a-tetramethyl-, [1aR-(1aà,7à,7aà,7bà)]-	88	21.4144	819	455088	17334-55-3			1060.4		1H-Cyclopropa[a]naphthalene, 1a,2,3,5,6,7,7a,7b-octahydro-1,1,7,7a-tetramethyl-, [1aR-(1aà,7à,7aà,7bà)]-	819	17334-55-3				1H-Cyclopropa[a]naphthalene, 1a,2,3,5,6,7,7a,7b-octahydro-1,1,7,7a-tetramethyl-, [1aR-(1aà,7à,7aà,7bà)]-	816	17334-55-3				ç-Muurolene	815	30021-74-0				(1R,9R,E)-4,11,11-Trimethyl-8-methylenebicyclo[7.2.0]undec-4-ene	814	68832-35-9				ç-Muurolene	808	30021-74-0				á-Panasinsene	806	0-00-0				1H-Cyclopropa[a]naphthalene, 1a,2,3,5,6,7,7a,7b-octahydro-1,1,7,7a-tetramethyl-, [1aR-(1aà,7à,7aà,7bà)]-	806	17334-55-3
Bicyclo[7.2.0]undec-4-ene, 4,11,11-trimethyl-8-methylene-,[1R-(1R*,4Z,9S*)]-	192	21.4366	825	32993	118-65-0			1060.8		Bicyclo[7.2.0]undec-4-ene, 4,11,11-trimethyl-8-methylene-,[1R-(1R*,4Z,9S*)]-	825	118-65-0				Bicyclo[5.2.0]nonane, 2-methylene-4,8,8-trimethyl-4-vinyl-	821	242794-76-9				Caryophyllene	815	87-44-5				Isocaryophillene	803	0-00-0				Alloaromadendrene	803	25246-27-9				Caryophyllene	801	87-44-5				Bicyclo[5.3.0]decane, 2-methylene-5-(1-methylvinyl)-8-methyl-	800	0-00-0
2-Methyl-6-morpholin-4-yl-4-trifluoromethyl-4H-[1,3,5]oxadiazine-4-carboxylic acid methyl ester	236	21.4633	440	162.00	0-00-0			1061.3		2-Methyl-6-morpholin-4-yl-4-trifluoromethyl-4H-[1,3,5]oxadiazine-4-carboxylic acid methyl ester	440	0-00-0				Sibutramine	426	106650-56-0				Allylamine, N-tert-butyldimethylsilyl-	418	120420-05-5				Butanoic acid, 3-methyl-3-nitroso-, methyl ester	410	49680-44-6				2-Propenoic acid, 3,3-bis(dimethylamino)-, methyl ester	404	26394-95-6				1,4-Butanediamine, 2,3-dimethoxy-N,N,N',N'-tetramethyl-, [S-(R*,R*)]-	392	26549-21-3				2,4(1H,3H)-Pyrimidinedione, dihydro-	371	504-07-4
Hex-5-enamide, N-(2-phenylethyl)-	104	21.4677	508	85031	0-00-0			1061.4		Hex-5-enamide, N-(2-phenylethyl)-	508	0-00-0				Succinic acid, dodecyl 2-phenylethyl ester	505	0-00-0				Succinic acid, pentadecyl 2-phenylethyl ester	504	0-00-0				Phthalic acid, cyclohexylmethyl 2-phenylethyl ester	490	0-00-0				Succinic acid, hexadecyl 2-methylbenzyl ester	490	0-00-0				Succinic acid, 2-phenylethyl undecyl ester	490	0-00-0				Succinic acid, 2-methylbenzyl tetradecyl ester	487	0-00-0
Caryophyllene	69	21.481	861	43853567	87-44-5			1061.6		Caryophyllene	861	87-44-5				Caryophyllene	849	87-44-5				Bicyclo[7.2.0]undec-4-ene, 4,11,11-trimethyl-8-methylene-,[1R-(1R*,4Z,9S*)]-	843	118-65-0				Caryophyllene	843	87-44-5				Bicyclo[7.2.0]undec-4-ene, 4,11,11-trimethyl-8-methylene-	827	13877-93-5				Bicyclo[7.2.0]undec-4-ene, 4,11,11-trimethyl-8-methylene-,[1R-(1R*,4Z,9S*)]-	826	118-65-0				Bicyclo[5.2.0]nonane, 2-methylene-4,8,8-trimethyl-4-vinyl-	825	242794-76-9
(-)-Aristolene	85	21.4944	743	233876	6831-16-9			1061.9		(-)-Aristolene	743	6831-16-9				(1R,9R,E)-4,11,11-Trimethyl-8-methylenebicyclo[7.2.0]undec-4-ene	742	68832-35-9				Aromandendrene	741	489-39-4				Aromandendrene	738	489-39-4				à-Guaiene	738	3691-12-1				Caryophyllene	738	87-44-5				á-ylangene	738	0-00-0
á-ylangene	58	21.5166	804	762008	0-00-0			1062.3		á-ylangene	804	0-00-0				(1R,9R,E)-4,11,11-Trimethyl-8-methylenebicyclo[7.2.0]undec-4-ene	801	68832-35-9				(S,1Z,6Z)-8-Isopropyl-1-methyl-5-methylenecyclodeca-1,6-diene	794	317819-80-0				ç-Muurolene	791	30021-74-0				ç-Muurolene	787	30021-74-0				1H-Cyclopropa[a]naphthalene, 1a,2,3,5,6,7,7a,7b-octahydro-1,1,7,7a-tetramethyl-, [1aR-(1aà,7à,7aà,7bà)]-	786	17334-55-3				ç-Muurolene	786	30021-74-0
Succinic acid, dodec-2-en-1-yl 3-ethylphenyl ester	122	21.5699	606	14312423	0-00-0			1063.3		Succinic acid, dodec-2-en-1-yl 3-ethylphenyl ester	606	0-00-0				4-(2-Ethylhexoxy)ethylbenzene	591	0-00-0				Succinic acid, dodec-2-en-1-yl 2-ethylphenyl ester	581	0-00-0				Lauric acid, 3,5-dimethylphenyl ester	577	0-00-0				4-Isopropyl-3,4-dimethylcyclohexa-2,5-dienone	567	60845-43-4				Sebacic acid, 3,4-dimethylphenyl nonyl ester	567	0-00-0				(2S,6R,7S,8E)-(+)-2,7-Epoxy-4,8-megastigmadiene	564	108342-25-2
3-Cyclohexen-1-ol, 4-methyl-1-(1-methylethyl)-, (R)-	154	21.5832	763	593829	20126-76-5			1063.6		3-Cyclohexen-1-ol, 4-methyl-1-(1-methylethyl)-, (R)-	763	20126-76-5				Terpinen-4-ol	760	562-74-3				3-Cyclohexen-1-ol, 4-methyl-1-(1-methylethyl)-, (R)-	726	20126-76-5				Terpinen-4-ol	711	562-74-3				Terpinen-4-ol	666	562-74-3				Terpinen-4-ol	664	562-74-3				7-Oxabicyclo[2.2.1]heptane, 1-methyl-4-(1-methylethyl)-	589	470-67-7
1,2-Benzenediol, O-(4-butylbenzoyl)-O'-(2-furoyl)-	138	21.5921	694	61304	0-00-0			1063.7		1,2-Benzenediol, O-(4-butylbenzoyl)-O'-(2-furoyl)-	694	0-00-0				4-Butylbenzoic acid, undec-2-enyl ester	673	0-00-0				1,2-Benzendiol, O-(4-butylbenzoyl)-O'-(4-fluorobenzoyl)-	646	0-00-0				4-Butylbenzoic acid, tridec-2-ynyl ester	645	0-00-0				1,3-Benzenediol, O-(4-butylbenzoyl)-O'-(4-fluorobenzoyl)-	642	0-00-0				1,2-Benzenediol, O-(4-butylbenzoyl)-O'-(3-fluorobenzoyl)-	639	0-00-0				1,2-Benzenediol, O-(4-butylbenzoyl)-O'-(isobutoxycarbonyl)-	638	0-00-0
2',4',5'-Trifluoroacetophenone	28	21.6187	618	375757	129322-83-4			1064.2		2',4',5'-Trifluoroacetophenone	618	129322-83-4				2,3,4-Trifluorobenzoic acid, cyclobutyl ester	613	0-00-0				2,3,6-Trifluoroacetophenone	563	208173-22-2				1,3,4-thiadiazol-2-amine, 5-(methoxymethyl)-N-methyl-	551	0-00-0				7-Methoxy-8-aminoisoquinoline	547	55766-74-0				4-(Diethylamino)benzonitrile	546	2873-90-7				Benzamide, 2,3,4-trifluoro-N-butyl-N-methyl-	538	0-00-0
N'-[2-(1,3-Dimethyl-8-morpholin-4-yl-2,6-dioxo-1,2,3,6-tetrahydro-purin-7-yl)-ethyl]-N,N-dimethyl-formamidine	99	21.6498	435	66446	0-00-0			1064.8		N'-[2-(1,3-Dimethyl-8-morpholin-4-yl-2,6-dioxo-1,2,3,6-tetrahydro-purin-7-yl)-ethyl]-N,N-dimethyl-formamidine	435	0-00-0				(ñ)-Dethiobiotin	418	636-20-4				2-Methylenetetrahydrothiophene	404	0-00-0				Oxamide, N-methyl-N'-[2-(4-piperazinyl)ethyl]-	401	294877-47-7				threo-2,5-Dimethyl-2-(2-methyl-2-tetrahydrofuryl)tetrahydrofuran	392	0-00-0				2-Butenedioic acid (E)-, monomethyl ester	390	2756-87-8				2-Butenedioic acid (E)-, monomethyl ester	389	2756-87-8
Propanoic acid, 2,2-dimethyl-, [5,6-dihydro-6-(4-bromophenyl)-3,5,5-trimethyl-2-oxo-2H-pyran-2-yl] ester	126	21.6676	503	173441	0-00-0			1065.1		Propanoic acid, 2,2-dimethyl-, [5,6-dihydro-6-(4-bromophenyl)-3,5,5-trimethyl-2-oxo-2H-pyran-2-yl] ester	503	0-00-0				Propanoic acid, 2,2-dimethyl-, (5,6-dihydro-3,5,5-trimethyl-2-oxo-6-phenyl-2H-pyran-4-yl) ester	491	0-00-0				1-Nitroso-3,5-dinitro-hexahydro-1,3,5-triazine	461	5755-27-1				2-Pentanethiol, 3,4,4-trimethyl-, thiolacetate	460	0-00-0				Ethanethioic acid S-tert-butyl ester	450	999-90-6				Propane, 2-methyl-2-[(1-methylethyl)thio]-	441	44657-76-3				1,7-Diazabicyclo[2.2.0]heptane, 7-chloro-	441	79614-45-2
2-Acetyl-5-methylfuran	118	21.6942	739	634488	1193-79-9			1065.6		2-Acetyl-5-methylfuran	739	1193-79-9				2-Acetyl-5-methylfuran	728	1193-79-9				2-Acetyl-5-methylfuran	710	1193-79-9				Phenol, 2-methoxy-	671	90-05-1				2-Cyclopenten-1-one, 3,5,5-trimethyl-	668	24156-95-4				2-Acetyl-5-methylfuran	659	1193-79-9				2-Cyclopenten-1-one, 3,4,5-trimethyl-	659	55683-21-1
Bis(dimethylamino)trifluorophosphorane	132	21.7209	788	68864	0-00-0			1066.1		Bis(dimethylamino)trifluorophosphorane	788	0-00-0				1-(2,2-Dimethylpropyl)-1,2,3,4-tetrahydroisoquinoline	743	87443-62-7				N-(1,2,3,4-Tetrahydro-isoquinolin-1-ylmethyl)-benzenesulfonamide	678	0-00-0				1-Cyclohexyl-1,2,3,4-tetrahydro-isoquinoline	676	87443-64-9				Phenylcyclopentylamine	670	40649-26-1				Isoquinoline, 1,2,3,4-tetrahydro-1-butyl	668	0-00-0				Propanoic acid, 2,2-dimethyl-, 1-(1,2,3,4-tetrahydro-1-isoquinolinyl)propyl ester	666	76069-00-6
Ethyl 2-(2-chloroacetamido)-3,3,3-trifluoro-2-(4-fluorobenzylamino)propionate	168	21.7342	552	7917.0	339352-65-7			1066.4		Ethyl 2-(2-chloroacetamido)-3,3,3-trifluoro-2-(4-fluorobenzylamino)propionate	552	339352-65-7				p-Fluoroethylbenzene	547	459-47-2				Ethyl 3,3,3-trifluoro-2-(4-fluorobenzylamino)-2-propionamidopropionate	520	0-00-0				2-Acetyl-5-methylfuran	513	1193-79-9				N-[2,2,2-Trifluoro-1-(4-fluorobenzylamino)-1-(trifluoromethyl)ethyl]isovaleramide	505	339352-87-3				3-Fluoro-o-xylene	502	443-82-3				2-Acetyl-5-methylfuran	502	1193-79-9
1H-Cycloprop[e]azulene, decahydro-1,1,7-trimethyl-4-methylene-	94	21.7475	949	21975329	72747-25-2			1066.6		1H-Cycloprop[e]azulene, decahydro-1,1,7-trimethyl-4-methylene-	949	72747-25-2				Aromandendrene	948	489-39-4				Aromandendrene	947	489-39-4				Alloaromadendrene	935	25246-27-9				Aromandendrene	933	489-39-4				Aromandendrene	927	489-39-4				(1R,9R,E)-4,11,11-Trimethyl-8-methylenebicyclo[7.2.0]undec-4-ene	920	68832-35-9
Diethylmalonic acid, hexyl 3-phenylpropyl ester	118	21.8053	560	878448	0-00-0			1067.7		Diethylmalonic acid, hexyl 3-phenylpropyl ester	560	0-00-0				Pentanoic acid, 3-phenylpropyl ester	536	5451-88-7				Diglycolic acid, nonyl 3-phenylpropyl ester	534	0-00-0				Succinic acid, nonyl 3-phenylpropyl ester	528	0-00-0				Diglycolic acid, decyl 3-phenylpropyl ester	522	0-00-0				Diglycolic acid, 3-phenylpropyl tridecyl ester	516	0-00-0				Fumaric acid, hexyl 3-phenylpropyl ester	506	0-00-0
2H-Inden-2-one, 1,3-dihydro-	132	21.8275	510	260829	615-13-4			1068.1		2H-Inden-2-one, 1,3-dihydro-	510	615-13-4				Benzonitrile, 4-(1-hydroxy-2-methyl-3-butenyl)-, (R*,R*)-	498	83173-80-2				3H-Benzo[4,5]imidazo[1,2-c]oxazol-1-one, 3,3,3a-trimethyl-3a,4-dihydro-	497	0-00-0				Indane-1,3(2H)-dione, 2-(2-methyl-3,5-dinitrophenylimino)-	490	0-00-0				N-Ethylbenzimidoyl chloride	486	1006-93-5				Phenylcyclopentylamine	483	40649-26-1				1-Phenylcyclohexylamine	483	2201-24-3
1-Pentene, 5-bromo-	166	21.8497	539	161169	1119-51-3			1068.5		1-Pentene, 5-bromo-	539	1119-51-3				Benzoic acid, 4-amino-, 2,2,6,6-tetramethyl-1-piperidinyl ester	537	0-00-0				Cyclopropanecarboxaldehyde, 2-methyl-2-(4-methyl-3-pentenyl)-, trans-(.+-.)-	532	97231-35-1				Benzoic acid, 4-amino-, 4-acetoxy-2,2,6,6-tetramethyl-1-piperidinyl ester	521	0-00-0				(2-Isopropenyl-5-methyl-cyclopentyl)-acetonitrile	508	0-00-0				1,6-Heptadiene, 3,5-dimethyl-	500	68701-99-5				Cyclopentane, nitro-	498	2562-38-1
Butyrolactone	86	21.8764	594	980404	96-48-0			1069.0		Butyrolactone	594	96-48-0				Butyrolactone	553	96-48-0				Butyrolactone	544	96-48-0				Butyrolactone	536	96-48-0				Benzenemethanol, à-[1-(ethylmethylamino)ethyl]-	534	7681-79-0				Guaiactamine	531	15687-23-7				(S)-4-Ethyl-2-oxazolidone	517	13896-06-5
1-Triazene, 3,3-dimethyl-1-phenyl-	236	21.8808	501	447.46	7227-91-0			1069.1		1-Triazene, 3,3-dimethyl-1-phenyl-	501	7227-91-0				(Phenylsulfonyl)acetonitrile	482	7605-28-9				Benzoic acid, hydrazide	450	613-94-5				1H-Imidazole, 1-(phenylsulfonyl)-	436	46248-01-5				(Phenylsulfonyl)acetonitrile	434	7605-28-9				Acetic acid, chloro-, ethyl ester	432	105-39-5				trans-1,2-Dibenzoylethylene	424	959-28-4
(1S,4aR,7R)-1,4a-Dimethyl-7-(prop-1-en-2-yl)-1,2,3,4,4a,5,6,7-octahydronaphthalene	108	21.9163	806	7409521	52026-55-8			1069.8		(1S,4aR,7R)-1,4a-Dimethyl-7-(prop-1-en-2-yl)-1,2,3,4,4a,5,6,7-octahydronaphthalene	806	52026-55-8				1,4,6-Trimethyl-1,2,3,3a,4,7,8,8a-octahydro-4,7-ethanoazulene	753	65128-08-7				Azulene, 1,2,3,5,6,7,8,8a-octahydro-1,4-dimethyl-7-(1-methylethenyl)-, [1S-(1à,7à,8aá)]-	749	3691-11-0				(1R,3aS,5aS,8aR)-1,3a,5a-Trimethyl-4-methylenedecahydrocyclopenta[c]pentalene	749	71596-72-0				Azulene, 1,2,3,5,6,7,8,8a-octahydro-1,4-dimethyl-7-(1-methylethenyl)-, [1S-(1à,7à,8aá)]-	743	3691-11-0				à-Bulnesene	743	0-00-0				(1R,4aS,8aR)-1,4a-Dimethyl-7-(prop-1-en-2-yl)-1,2,3,4,4a,5,6,8a-octahydronaphthalene	741	194607-93-7
Hexadecane	71	21.9208	805	2635429	544-76-3			1069.9		Hexadecane	805	544-76-3				Hexadecane	789	544-76-3				Heptadecane	788	629-78-7				Heptadecane	783	629-78-7				Hexadecane	779	544-76-3				Octadecane	778	593-45-3				Pentadecane	776	629-62-9
L-Alanine, N-[N-[N-(3-pyridinylmethylene)-L-valyl]-L-isoleucyl]-, ethyl ester	104	21.943	484	105663	37580-32-8			1070.3		L-Alanine, N-[N-[N-(3-pyridinylmethylene)-L-valyl]-L-isoleucyl]-, ethyl ester	484	37580-32-8				5-Amino-1-(2-fluoro-phenyl)-1H-pyrazole-4-carboxylic acid (3-trifluoromethyl-phenyl)-amide	468	0-00-0				4-tert-Butyl-N-[2-(2-fluoro-phenoxy)-ethyl]-benzamide	411	329919-98-4				4-Fluorobenzylamine, N-decyl-N-methyl-	399	0-00-0				Quinoline-2,2-dicarbonitrile, 1,2,3,4,5,6,7,8-octahydro-1-dimethylamino-3-phenyl-	393	145105-90-4				2-Hydroxy-5-methoxybenzaldehyde, acetate	389	0-00-0				Benzene, 1-fluoro-2-(2-methoxyethenyl)-, (Z)-	385	54533-36-7
2,5-Thiophenedicarboxylic acid, tetrahydro-, dimethyl ester, cis-	61	21.9652	416	128225	19438-91-6			1070.7		2,5-Thiophenedicarboxylic acid, tetrahydro-, dimethyl ester, cis-	416	19438-91-6				Hexanoic acid, hexyl ester	411	6378-65-0				Hexanoic acid, hexyl ester	404	6378-65-0				Hexanoic acid, hexyl ester	402	6378-65-0				Psilocybine	393	520-52-5				Hexanoic acid, hexyl ester	390	6378-65-0				Psilocybine	377	520-52-5
1,4-Dihydronaphthalene	129	22.0052	822	352565	612-17-9			1071.4		1,4-Dihydronaphthalene	822	612-17-9				Naphthalene, 1,2-dihydro-	806	447-53-0				Cycloprop[a]indene, 1,1a,6,6a-tetrahydro-	790	15677-15-3				2-Methylindene	782	2177-47-1				2a,4a,6a,6b-Tetrahydrocyclopenta[cd]pentalene	782	6053-74-3				1,4-Dihydronaphthalene	779	612-17-9				1,4-Dihydronaphthalene	778	612-17-9
3H-Naphtho[2,3-b]furan-2-one, 3-[(4-methoxybenzylamino)methyl]-5,8a-dimethyl-3a,7,8,8a,9,9a-hexahydro-	101	22.0407	509	56322	0-00-0			1072.1		3H-Naphtho[2,3-b]furan-2-one, 3-[(4-methoxybenzylamino)methyl]-5,8a-dimethyl-3a,7,8,8a,9,9a-hexahydro-	509	0-00-0				Phenol, 3,4,5-trimethyl-, methylcarbamate	501	2686-99-9				Benzene, 1-ethyl-4-methoxy-	485	1515-95-3				1-(4-Hydroxy-phenyl)-2-(1-p-tolyl-1H-tetrazol-5-ylsulfanyl)-ethanone	483	0-00-0				Phenol, 3-ethyl-5-methyl-	483	698-71-5				N-Allyl-p-hydroxybenzamide	482	90921-72-5				Phenol, 2,3,5-trimethyl-	479	697-82-5
1,5-Cyclodecadiene, 1,5-dimethyl-8-(1-methylethylidene)-, (E,E)-	150	22.0851	790	95845	15423-57-1			1072.9		1,5-Cyclodecadiene, 1,5-dimethyl-8-(1-methylethylidene)-, (E,E)-	790	15423-57-1				Cyclohexane, 1-ethenyl-1-methyl-2-(1-methylethenyl)-4-(1-methylethylidene)-	787	3242-08-8				ç-Elemene	780	29873-99-2				1,5-Cyclodecadiene, 1,5-dimethyl-8-(1-methylethylidene)-, (E,E)-	777	15423-57-1				(1S,2E,6E,10R)-3,7,11,11-Tetramethylbicyclo[8.1.0]undeca-2,6-diene	775	24703-35-3				Naphthalene, decahydro-4a-methyl-1-methylene-7-(1-methylethenyl)-, [4aR-(4aà,7à,8aá)]-	768	17066-67-0				Azulene, 1,2,3,5,6,7,8,8a-octahydro-1,4-dimethyl-7-(1-methylethenyl)-, [1S-(1à,7à,8aá)]-	768	3691-11-0
ç-Muurolene	119	22.1074	760	4343673	30021-74-0			1073.4		ç-Muurolene	760	30021-74-0				Epizonarene	746	41702-63-0				isoledene	743	95910-36-4				1H-Cyclopropa[a]naphthalene, 1a,2,3,5,6,7,7a,7b-octahydro-1,1,7,7a-tetramethyl-, [1aR-(1aà,7à,7aà,7bà)]-	742	17334-55-3				isoledene	742	95910-36-4				1H-Cyclopropa[a]naphthalene, 1a,2,3,5,6,7,7a,7b-octahydro-1,1,7,7a-tetramethyl-, [1aR-(1aà,7à,7aà,7bà)]-	741	17334-55-3				1H-Cyclopropa[a]naphthalene, 1a,2,3,5,6,7,7a,7b-octahydro-1,1,7,7a-tetramethyl-, [1aR-(1aà,7à,7aà,7bà)]-	739	17334-55-3
2-Methyl-2-(4-methylbenzoyl)malononitrile	236	22.1207	799	567.69	0-00-0			1073.6		2-Methyl-2-(4-methylbenzoyl)malononitrile	799	0-00-0				o-Toluic acid, 4-chlorophenyl ester	777	0-00-0				1,2-Benzenediol, o-(2-methylbenzoyl)-	776	0-00-0				o-Toluic acid, 3,4-dichlorophenyl ester	775	0-00-0				2-Methylbenzoic acid, 2-fluorophenyl ester	774	0-00-0				2-Methylbenzoic acid, 3-chlorophenyl ester	774	0-00-0				3-Methylbenzoic acid, 3-fluorophenyl ester	774	0-00-0
6-Nonynoic acid, methyl ester	43	22.134	615	2449382	20731-17-3			1073.9		6-Nonynoic acid, methyl ester	615	20731-17-3				cis-Verbenol	611	1845-30-3				Verbenol	606	473-67-6				2-Cyclohexen-1-ol, 1-methyl-4-(1-methylethenyl)-, trans-	583	7212-40-0				3,6-Heptadien-2-ol, 2,5,5-trimethyl-, (E)-	579	26127-98-0				2-Cyclohexen-1-ol, 1-methyl-4-(1-methylethenyl)-, trans-	578	7212-40-0				trans-p-Mentha-2,8-dienol	578	0-00-0
2-Ethylbutyl (E)-2-methylbut-2-enoate	58	22.1607	406	228855	0-00-0			1074.4		2-Ethylbutyl (E)-2-methylbut-2-enoate	406	0-00-0				4-Methylpentan-2-yl (E)-2-methylbut-2-enoate	400	0-00-0				Adipic acid, di(4-methoxy-2-methylbutyl) ester	400	0-00-0				Benzonitrile, 3-fluoro-	391	403-54-3				Sebacic acid, 4-methoxy-2-methylbutyl tetradecyl ester	387	0-00-0				2-Propenoic acid, 2-methyl-, 3-(trimethoxysilyl)propyl ester	384	2530-85-0				Butylphosphonic acid, di(4-methoxy-2-methylbutyl) ester	383	0-00-0
Bicyclo[2.2.2]octa-2,5-diene, 1,4,5,7,7,8,8-heptafluoro-2,3-dimethyl-	236	22.1695	638	119.90	31575-41-4			1074.5		Bicyclo[2.2.2]octa-2,5-diene, 1,4,5,7,7,8,8-heptafluoro-2,3-dimethyl-	638	31575-41-4				Alanine, N-methyl-N-(2-methoxyethoxycarbonyl)-, dodecyl ester	636	0-00-0				1H-Indole-3-ethanol, 5-methoxy-	631	712-09-4				Alanine, N-methyl-N-(2-methoxyethoxycarbonyl)-, pentadecyl ester	630	0-00-0				Alanine, N-methyl-N-(2-methoxyethoxycarbonyl)-, decyl ester	628	0-00-0				Alanine, N-methyl-N-(2-methoxyethoxycarbonyl)-, undecyl ester	628	0-00-0				Alanine, N-methyl-N-(2-methoxyethoxycarbonyl)-, tetradecyl ester	624	0-00-0
D-Alanine, N-(4-butylbenzoyl)-, tridecyl ester	70	22.1784	609	298548	0-00-0			1074.7		D-Alanine, N-(4-butylbenzoyl)-, tridecyl ester	609	0-00-0				D-Alanine, N-(4-butylbenzoyl)-, pentadecyl ester	593	0-00-0				l-Alanine, N-(4-butylbenzoyl)-, tetradecyl ester	568	0-00-0				D-Alanine, N-(4-butylbenzoyl)-, dodecyl ester	547	0-00-0				D-Alanine, N-(4-butylbenzoyl)-, isohexyl ester	543	0-00-0				3-Butyl-2-methyl-6,7-dihydro-5H-cyclopenta[b]pyridine-4-amine	541	124790-36-9				l-Alanine, N-(4-butylbenzoyl)-, isohexyl ester	530	0-00-0
4-Decenoic acid, methyl ester	110	22.214	690	1302047	1191-02-2			1075.3		4-Decenoic acid, methyl ester	690	1191-02-2				4-Decenoic acid, methyl ester, Z-	688	7367-83-1				4-Decenoic acid, methyl ester, Z-	677	7367-83-1				4-Decenoic acid, methyl ester	673	1191-02-2				Cyclopropanenonanoic acid, methyl ester	630	10152-60-0				9-Decenoic acid	618	14436-32-9				9-Decenoic acid	618	14436-32-9
Benzenamine, 3-fluoro-4-methyl-	140	22.2495	481	60144	452-77-7			1076.0		Benzenamine, 3-fluoro-4-methyl-	481	452-77-7				2-Fluoro-4-methylaniline	476	452-80-2				2-Fluoro-5-methylaniline	469	452-84-6				2(3H)-Furanone, 5-heptyldihydro-	467	104-67-6				5-Fluoro-2-methylaniline	466	367-29-3				2(3H)-Furanone, 5-heptyldihydro-	465	104-67-6				2-Fluoro-5-methylaniline	461	452-84-6
Bis(dimethylamino)trifluorophosphorane	132	22.2628	754	15158	0-00-0			1076.3		Bis(dimethylamino)trifluorophosphorane	754	0-00-0				1,3,5-Trifluorobenzene	664	372-38-3				1-(2,2-Dimethylpropyl)-1,2,3,4-tetrahydroisoquinoline	654	87443-62-7				3H-Benzo[4,5]imidazo[1,2-c]oxazol-1-one, 3,3,3a-trimethyl-3a,4-dihydro-	616	0-00-0				1,2,3-Trifluorobenzene	616	1489-53-8				1-Isoquinolinemethanol, à-ethyl-1,2,3,4-tetrahydro-, (R*,S*)-(.+-.)-	605	114608-92-3				Phenylcyclopentylamine	603	40649-26-1
Benzeneacetaldehyde	104	22.2806	667	14498	122-78-1			1076.6		Benzeneacetaldehyde	667	122-78-1				Benzeneacetaldehyde	656	122-78-1				Ethanol, 2-[(phenylmethyl)amino]-	612	104-63-2				2,4,6-Cycloheptatrien-1-one, 4-methyl-	611	0-00-0				2(3H)-Benzofuranone, 3-methyl-	611	32267-71-3				Ethanol, 2-[(phenylmethyl)amino]-	608	104-63-2				Benzeneacetaldehyde	608	122-78-1
isoledene	67	22.2895	846	202685	95910-36-4			1076.8		isoledene	846	95910-36-4				ç-Muurolene	834	30021-74-0				5-Azulenemethanol, 1,2,3,4,5,6,7,8-octahydro-à,à,3,8-tetramethyl-, acetate, [3S-(3à,5à,8à)]-	828	134-28-1				isoledene	827	95910-36-4				1H-Cyclopropa[a]naphthalene, 1a,2,3,3a,4,5,6,7b-octahydro-1,1,3a,7-tetramethyl-, [1aR-(1aà,3aà,7bà)]-	825	489-29-2				ç-Muurolene	823	30021-74-0				1H-Cycloprop[e]azulene, 1a,2,3,4,4a,5,6,7b-octahydro-1,1,4,7-tetramethyl-, [1aR-(1aà,4à,4aá,7bà)]-	823	489-40-7
1-[(2-Bromo-phenyl)-(2,2-dimethyl-propionyloxy)-methyl]-3,4-dihydro-1H-isoquinoline-2-carboxylic acid, ethyl ester	132	22.2939	534	30848	0-00-0			1076.8		1-[(2-Bromo-phenyl)-(2,2-dimethyl-propionyloxy)-methyl]-3,4-dihydro-1H-isoquinoline-2-carboxylic acid, ethyl ester	534	0-00-0				5-Amino-1-(2-fluoro-phenyl)-1H-pyrazole-4-carboxylic acid (3-trifluoromethyl-phenyl)-amide	507	0-00-0				p-Anisylmaleic anhydride	497	4665-00-3				1,2-Benzenediol, O-(3-cyclopentylpropionyl)-O'-(2-furoyl)-	489	0-00-0				1,3-Benzenediol, O-(3-cyclopentylpropionyl)-O'-(2-furoyl)-	487	0-00-0				6-Ethoxy-1,2,3,4-tetrahydro-2,2,4-trimethylquinoline	471	16489-90-0				1-([2-(2,2-Dimethyl-propionyl)-phenyl]-hydroxy-methyl)-3,4-dihydro-1H-isoquinoline-2-carboxylic acid, ethyl ester	458	0-00-0
Cyclobutane, 1,3-diphenyl-, trans-	104	22.3117	611	9017.8	25558-23-0			1077.2		Cyclobutane, 1,3-diphenyl-, trans-	611	25558-23-0				Cyclobutane, 1,2-diphenyl-	578	3018-21-1				(6-Hydroxytricyclo[8.2.2.2.(4,7)]hexadeca-1(13),4,6,10(14),11,15-hexaen-5-yl)-oxoacetic acid	537	0-00-0				Terephthalic acid, 2-phenylethyl propyl ester	525	0-00-0				Isophthalic acid, ethyl phenylethyl ester	525	0-00-0				Isophthalic acid, phenylethyl propyl ester	523	0-00-0				Butylphosphonic acid, ethyl 2-phenylethyl ester	515	0-00-0
cis-1,4-Cyclohexanediamine, N1,N1,N4,N4-tetraethyl	114	22.4005	413	61964	0-00-0			1078.8		cis-1,4-Cyclohexanediamine, N1,N1,N4,N4-tetraethyl	413	0-00-0				1-[[2-[Butylamino]butyl]imino]-7-chloro-1,3,4,10-tetrahydro-10-hydroxy-3-[3-(trifluoromethyl)phenyl]-9(2H)-acridinone	405	80092-46-2				Allylamine, N-tert-butyldimethylsilyl-	400	120420-05-5				1-Propanamine, N,N-dimethyl-3-[(2,2,3-trimethyl-1-pyrrolidinyl)oxy]-	396	55030-54-1				Propyl S-2-(dipropylamino)ethyl propylphosphonothiolate	396	0-00-0				Nickel, 2-propenyl(ü3-2-propenyl)(trimethylphosphine)-	396	61233-21-4				Pyrrolidine, 1-(1-oxopentyl)-	394	4419-57-2
Propanoic acid, 2,2-dimethyl-, cesium salt	113	22.4183	577	157724	20442-70-0			1079.2		Propanoic acid, 2,2-dimethyl-, cesium salt	577	20442-70-0				Pentadecane, 2,6,10-trimethyl-	505	3892-00-0				Benzene, 1-(1,1-dimethylethyl)-3-methyl-	505	1075-38-3				2á,6á-Adamantanebis(methanesulfonate)	491	0-00-0				Benzene, 1,4-dimethyl-2-(1-methylethyl)-	489	4132-72-3				1-Hexene, 2-(O-anisyl)-4-methyl-	488	0-00-0				tert-Butyltrichlorosilane	486	18171-74-9
Fumaric acid, pentyl tetrahydrofurfuryl ester	38	22.4227	515	13803	0-00-0			1079.3		Fumaric acid, pentyl tetrahydrofurfuryl ester	515	0-00-0				2-Undecen-4-ol	511	22381-86-8				Furan, 2-(dichloromethyl)-tetrahydro-	487	931-05-5				Chloroacetic acid, 2-tetrahydrofurylmethyl ester	466	702-26-1				3-Methoxyhex-1-ene	458	108811-41-2				3-Chloropropionic acid, 2-tetrahydrofurylmethyl ester	458	4647-34-1				Formic acid, tetrahydrofurfuryl ester	453	0-00-0
ç-Elemene	125	22.4583	884	327305	29873-99-2			1079.9		ç-Elemene	884	29873-99-2				Cyclohexane, 1-ethenyl-1-methyl-2-(1-methylethenyl)-4-(1-methylethylidene)-	884	3242-08-8				ç-Elemene	873	29873-99-2				1,5-Cyclodecadiene, 1,5-dimethyl-8-(1-methylethylidene)-, (E,E)-	864	15423-57-1				Cyclohexane, 1-ethenyl-1-methyl-2-(1-methylethenyl)-4-(1-methylethylidene)-	823	3242-08-8				(1S,2E,6E,10R)-3,7,11,11-Tetramethylbicyclo[8.1.0]undeca-2,6-diene	820	24703-35-3				ç-Elemene	814	29873-99-2
ç-Elemene	120	22.5071	840	20046299	29873-99-2			1080.8		ç-Elemene	840	29873-99-2				ç-Elemene	833	29873-99-2				Cyclohexane, 1-ethenyl-1-methyl-2-(1-methylethenyl)-4-(1-methylethylidene)-	827	3242-08-8				1,5-Cyclodecadiene, 1,5-dimethyl-8-(1-methylethylidene)-, (E,E)-	815	15423-57-1				ç-Elemene	796	29873-99-2				Elemene isomer	793	0-00-0				(1S,2E,6E,10R)-3,7,11,11-Tetramethylbicyclo[8.1.0]undeca-2,6-diene	792	24703-35-3
Unknown 8	38	22.5249	369	51698	1793-07-3			1081.2		2-Carbomethoxyphenyl isocyanate	369	1793-07-3				Benzene, 1,3-dichloro-	352	541-73-1				5-Fluoro-4-chloro-2-methylpyrimidine	352	0-00-0				Benzene, 1,4-dichloro-	352	106-46-7				Benzene, 1,3-dichloro-	349	541-73-1				Benzene, 1,2-dichloro-	346	95-50-1				Benzene, 1,3-dichloro-	346	541-73-1
ç-Elemene	127	22.5338	895	302533	29873-99-2			1081.3		ç-Elemene	895	29873-99-2				Cyclohexane, 1-ethenyl-1-methyl-2-(1-methylethenyl)-4-(1-methylethylidene)-	895	3242-08-8				ç-Elemene	891	29873-99-2				1,5-Cyclodecadiene, 1,5-dimethyl-8-(1-methylethylidene)-, (E,E)-	878	15423-57-1				1,5-Cyclodecadiene, 1,5-dimethyl-8-(1-methylethylidene)-, (E,E)-	873	15423-57-1				(1S,2E,6E,10R)-3,7,11,11-Tetramethylbicyclo[8.1.0]undeca-2,6-diene	864	24703-35-3				Cyclohexane, 1-ethenyl-1-methyl-2-(1-methylethenyl)-4-(1-methylethylidene)-	851	3242-08-8
2-Propanol, 1-[bis(2-hydroxyethyl)amino]-	118	22.596	609	221076	6712-98-7			1082.5		2-Propanol, 1-[bis(2-hydroxyethyl)amino]-	609	6712-98-7				N,N,N',N'-Tetrakis(2-hydroxyethyl)ethylenediamine	592	140-07-8				2,2',2''-Nitrilotriethanol, methyl ether	560	0-00-0				4-(1,3-Dihydro-isoindol-2-yl)-butyric acid	545	0-00-0				4-(1,3-Dihydro-isoindol-2-yl)-butyric acid, methyl ester	445	0-00-0				1H-Benzimidazole	433	51-17-2				Benzofuran	426	271-89-6
Decanoic acid, ethyl ester	88	22.6093	496	294139	110-38-3			1082.7		Decanoic acid, ethyl ester	496	110-38-3				Decanoic acid, ethyl ester	487	110-38-3				2-Methylnonanoic acid, methyl ester	466	56898-37-4				Methyl 2,3,4,6,7-penta-O-methyl-à-L-glycero-D-mannoheptopyranoside	465	103488-98-8				Decanoic acid, ethyl ester	463	110-38-3				Decanoic acid, ethyl ester	458	110-38-3				Undecanoic acid, 2,4,8-trimethyl-, methyl ester	451	55955-77-6
1,2-Benzenediol, o-(4-butylbenzoyl)-o'-(2-methylbenzoyl)-	236	22.6848	709	456.53	0-00-0			1084.2		1,2-Benzenediol, o-(4-butylbenzoyl)-o'-(2-methylbenzoyl)-	709	0-00-0				4-Butylbenzoic acid, 2,7-dimethyloct-7-en-5-yn-4-yl ester	657	0-00-0				Pentyl N,N-dipropylphosphoramidocyanidate	645	0-00-0				Benzeneacetaldehyde, à-methyl-4-(2-methylpropyl)-	640	51407-46-6				Ibuprofen, decyl ester	631	0-00-0				Benzeneethanol, á-methyl-4-(2-methylpropyl)-	628	36039-36-8				Benzeneacetaldehyde, à-methyl-4-(2-methylpropyl)-	625	51407-46-6
Butanedioic acid, dipropyl ester	236	22.7115	429	194.32	925-15-5			1084.7		Butanedioic acid, dipropyl ester	429	925-15-5				Succinic acid, 3-nitrobenzyl propyl ester	401	0-00-0				Butanedioic acid, dipropyl ester	399	925-15-5				Urazole	396	3232-84-6				Succinic acid, butyl 3-nitrobenzyl ester	395	0-00-0				Butanedioic acid, dibutyl ester	390	141-03-7				Succinic acid, 3-nitrobenzyl pentyl ester	366	0-00-0
á-Phenylethyl butyrate	104	22.7337	784	27688	103-52-6			1085.1		á-Phenylethyl butyrate	784	103-52-6				Butanoic acid, 3-methyl-, 2-phenylethyl ester	770	140-26-1				Propanoic acid, 2-methyl-, 2-phenylethyl ester	748	103-48-0				Nonanoic acid, 2-phenylethyl ester	702	57943-67-6				Octanoic acid, 2-phenylethyl ester	695	5457-70-5				Octanoic acid, 2-phenylethyl ester	690	5457-70-5				Butanoic acid, 2-methyl-, 2-phenylethyl ester	687	24817-51-4
1-Undecene, 7-methyl-	111	22.7737	797	3678219	74630-42-5			1085.8		1-Undecene, 7-methyl-	797	74630-42-5				Lauryl acetate	787	112-66-3				Lauryl acetate	786	112-66-3				Cyclopentane, (2-methylbutyl)-	784	53366-38-4				1-Undecene, 5-methyl-	784	74630-38-9				1-Dodecanol	782	112-53-8				Tridecyl acetate	779	0-00-0
Methyl 2,3,4,6,7-penta-O-methyl-à-L-glycero-D-mannoheptopyranoside	88	22.7914	560	326412	103488-98-8			1086.1		Methyl 2,3,4,6,7-penta-O-methyl-à-L-glycero-D-mannoheptopyranoside	560	103488-98-8				2,3,4-Tri-O-methyl-d-galactopyranose	552	1136-20-5				Methyl 6-O-acetyl-2,3,4-tri-O-methyl-à-D-mannopyranoside	552	72922-16-8				à-D-Glucopyranoside, methyl 2,3,4-tri-O-methyl-	540	4153-24-6				á-D-Glucopyranoside, methyl 2,3,4,6-tetra-O-methyl-	530	3149-65-3				á-Gentiobiose octamethyl	530	0-00-0				Methyl 2,3,4-tri-O-methyl-á-D-xylopyranoside	527	20188-52-7
Neoisolongifolene, 8,9-dehydro-	202	22.8092	770	1506414	67517-14-0			1086.5		Neoisolongifolene, 8,9-dehydro-	770	67517-14-0				1,1,7,7a-Tetramethyl-1a,2,6,7,7a,7b-hexahydro-1H-cyclopropa[a]naphthalene	760	154098-14-3				aR-Himachalene	714	19419-67-1				Cycloisolongifolene, 8,9-dehydro-	710	0-00-0				1H-Cyclopropa[a]naphthalene, 1a,2,6,7,7a,7b-hexahydro-1,1,7,7a-tetramethyl-, [1aR-(1aà,7à,7aà,7bà)]-	709	34143-96-9				(E)-2-((8R,8aS)-8,8a-Dimethyl-3,4,6,7,8,8a-hexahydronaphthalen-2(1H)-ylidene)propyl acetate	705	352461-71-3				(8R,8aS)-8,8a-Dimethyl-2-(propan-2-ylidene)-1,2,3,7,8,8a-hexahydronaphthalene	699	27840-40-0
Bicyclo[3.1.1]heptan-3-ol, 6,6-dimethyl-2-methylene-, [1S-(1à,3à,5à)]-	53	22.8625	778	271323	547-61-5			1087.5		Bicyclo[3.1.1]heptan-3-ol, 6,6-dimethyl-2-methylene-, [1S-(1à,3à,5à)]-	778	547-61-5				Bicyclo[3.1.1]heptan-3-ol, 6,6-dimethyl-2-methylene-, [1S-(1à,3à,5à)]-	756	547-61-5				Bicyclo[3.1.0]hexan-3-ol, 4-methylene-1-(1-methylethyl)-, [1S-(1à,3á,5à)]-	746	471-16-9				Bicyclo[3.1.0]hexan-3-ol, 4-methylene-1-(1-methylethyl)-, (1à,3à,5à)-	744	3310-02-9				Bicyclo[3.1.1]heptan-3-ol, 6,6-dimethyl-2-methylene-	740	5947-36-4				Bicyclo[3.1.0]hexan-3-ol, 4-methylene-1-(1-methylethyl)-, (1à,3à,5à)-	737	3310-02-9				Bicyclo[3.1.1]heptan-3-ol, 6,6-dimethyl-2-methylene-, [1S-(1à,3à,5à)]-	735	547-61-5
2(3H)-Furanone, 5-ethenyldihydro-5-methyl-	111	22.9247	697	956485	1073-11-6			1088.6		2(3H)-Furanone, 5-ethenyldihydro-5-methyl-	697	1073-11-6				2(3H)-Furanone, 5-ethenyldihydro-5-methyl-	694	1073-11-6				3(2H)-Furanone, 5-methyl-2-octyl-	543	57877-72-2				1-Oxaspiro(4,5)decan-2-one	540	699-61-6				3(2H)-Furanone, 2-hexyl-5-methyl-	539	33922-66-6				Deoxycytidine	514	951-77-9				1-Aminocyclopropanecarboxylic acid, N-dimethylaminomethylene-, methyl ester	510	0-00-0
E-2-Hexenyl benzoate	97	22.9602	678	224392	76841-70-8			1089.3		E-2-Hexenyl benzoate	678	76841-70-8				Benzoic acid, dec-2-yl ester	656	0-00-0				Benzoic acid, tridecyl ester	645	0-00-0				Benzoic acid, pentadecyl ester	635	0-00-0				Benzoic acid, tetradecyl ester	633	0-00-0				2-Octyl benzoate	626	6938-51-8				Benzoic acid, hexadecyl ester	624	0-00-0
Benzoic acid, ethyl ester	150	22.9735	838	1355115	93-89-0			1089.6		Benzoic acid, ethyl ester	838	93-89-0				Benzoic acid, ethyl ester	833	93-89-0				Methanol, oxo-, benzoate	827	0-00-0				Benzoic acid, ethyl ester	813	93-89-0				Benzoic acid, ethyl ester	799	93-89-0				2,5-Cyclohexadiene-1,4-dione, bis(O-benzoyloxime)	788	120-52-5				Butanedioic acid, 2,3-bis(benzoyloxy)-, (2R,3R)-	739	2743-38-6
Bicyclo[2.2.2]octa-2,5-diene, 1,4,5,7,7,8,8-heptafluoro-2,3-dimethyl-	160	22.9958	564	320055	31575-41-4			1090.0		Bicyclo[2.2.2]octa-2,5-diene, 1,4,5,7,7,8,8-heptafluoro-2,3-dimethyl-	564	31575-41-4				8-Quinolinol, 5-amino-	548	13207-66-4				4(3H)-Quinazolinone, 3-methyl-	521	2436-66-0				Quinazoline, 4-methoxy-	518	16347-95-8				1,2,3,4-Butanetetrol, 1-(2-quinoxalinyl)-, [1R-(1R*,2S*,3R*)]-	510	4711-06-2				1H-Indole-3-acetic acid, 2,3-dihydro-à,2-dioxo-, methyl ester	507	22600-51-7				1,4-Naphthalenediol, diacetate	499	5697-00-7
cis-1,3-Bis(aminomethyl)cyclohexane	236	23.0624	404	194.15	10340-00-8			1091.2		cis-1,3-Bis(aminomethyl)cyclohexane	404	10340-00-8				1,2,3-Trimethoxybenzene	398	634-36-6				Dipipanone	359	467-83-4				3-Quinolinecarboxylic acid, 6,8-difluoro-4-hydroxy-, ethyl ester	357	0-00-0				1,3-Cyclohexanedimethanamine	356	2579-20-6				1,4-Cyclohexanedimethanamine	348	2549-93-1				1,3-Cyclopentanedione, 2-isopentyl-	343	827-03-2
(2R,3S,5S,6R)-2,5-bis(4-Methoxyphenyl)-3,6-dimethyl-1,4-dioxane-rel-	104	23.0802	692	803256	212516-42-2			1091.5		(2R,3S,5S,6R)-2,5-bis(4-Methoxyphenyl)-3,6-dimethyl-1,4-dioxane-rel-	692	212516-42-2				Anethole	671	104-46-1				N-Ethyl-3-methyl-N-(2-([1,1,3,3-tetramethyl-3-(pyridin-3-ylmethoxy)disiloxanyl]oxy)ethyl)aniline	670	0-00-0				Anethole	669	104-46-1				Anethole	669	104-46-1				Anethole	663	104-46-1				Benzene, 1-methoxy-4-(1-propenyl)-, (Z)-	659	25679-28-1
1,3-Benzenediol, o-(4-butylbenzoyl)-o'-(3-cyclopentylpropionyl)-	168	23.1068	681	7472.4	0-00-0			1092.0		1,3-Benzenediol, o-(4-butylbenzoyl)-o'-(3-cyclopentylpropionyl)-	681	0-00-0				1,3-Benzenediol, o-(4-butylbenzoyl)-o'-isobutoxycarbonyl-	652	0-00-0				1,2-Benzenediol, O-(4-butylbenzoyl)-O'-(isobutoxycarbonyl)-	646	0-00-0				1,2-Benzenediol, O-(4-butylbenzoyl)-O'-(butoxycarbonyl)-	645	0-00-0				1,3-Benzenediol, o-butoxycarbonyl-O-(4-butylbenzoyl)-	643	0-00-0				1,2-Benzendiol, O-(4-butylbenzoyl)-O'-propionyl-	639	0-00-0				1,3-Benzenediol, O-(4-butylbenzoyl)-O'-propionyl-	639	0-00-0
1,3,5-Cycloheptatriene, 2,5-diethyl-7,7-dimethyl-	98	23.1335	586	135919	0-00-0			1092.5		1,3,5-Cycloheptatriene, 2,5-diethyl-7,7-dimethyl-	586	0-00-0				Benzene, (1-methyl-1-propylpentyl)-	554	54932-91-1				1,3,5-Cycloheptatriene, 2,4-diethyl-7,7-dimethyl-	552	0-00-0				Ethanone, 2-(5-furan-2-yl-[1,3,4]oxadiazol-2-ylsulfanyl)-1-(2,4,6-trimethylphenyl)-	520	0-00-0				1,3,5-Cycloheptatriene, 3,4-diethyl-7,7-dimethyl-	509	0-00-0				2,2-Dimethyl-2-[2,4,6-trimethylphenyl]acetic acid	507	0-00-0				1,3,5,6,7-Pentamethylbicyclo[3.2.0]hepta-2,6-diene	503	3099-00-1
Unknown 9	85	23.1868	394	77553	0-00-0			1093.5		á-D-Mannothiofuranoside, S-n-octyl-	394	0-00-0				2,2-Dimethyl-2-[2,3,5,6-tetramethyl]ethanol	386	0-00-0				1-Naphthalenol, 5,6,7,8-tetrahydro-2,5-dimethyl-8-(1-methylethyl)-	384	55012-72-1				Semicarbazide, 4-(4-chloro-phenyl)-1-(5-hex-1-ynyl-furan-2-carbonyl)-	384	0-00-0				Benzene, 1,4-bis(1,1-dimethylethyl)-	383	1012-72-2				à-D-Galactopyranoside, methyl-4-O-decyl-	379	0-00-0				Benzene, 1,4-dimethyl-2,5-bis(1-methylethyl)-	379	10375-96-9
Isocaryophillene	162	23.1912	849	12624493	0-00-0			1093.6		Isocaryophillene	849	0-00-0				1H-Benzocycloheptene, 2,4a,5,6,7,8,9,9a-octahydro-3,5,5-trimethyl-9-methylene-, (4aS-cis)-	830	3853-83-6				á-Bisabolene	826	495-61-4				1H-Benzocycloheptene, 2,4a,5,6,7,8,9,9a-octahydro-3,5,5-trimethyl-9-methylene-, (4aS-cis)-	822	3853-83-6				Bicyclo[7.2.0]undec-4-ene, 4,11,11-trimethyl-8-methylene-,[1R-(1R*,4Z,9S*)]-	820	118-65-0				Cyclohexene, 4-[(1E)-1,5-dimethyl-1,4-hexadien-1-yl]-1-methyl-	818	25532-79-0				Bicyclo[7.2.0]undec-4-ene, 4,11,11-trimethyl-8-methylene-	816	13877-93-5
Benzoic acid 2-(4-chloro-phenyl)-3,3,5-trimethyl-6-oxo-3,6-dihydro-2H-pyran-4-yl ester	236	23.1956	530	480.22	0-00-0			1093.7		Benzoic acid 2-(4-chloro-phenyl)-3,3,5-trimethyl-6-oxo-3,6-dihydro-2H-pyran-4-yl ester	530	0-00-0				Acetic acid, 3-cyclopropyl-2,3-diphenyloxiran-2-yl ester	510	128103-54-8				2,2-Dimethyl-1,3-diphenyl-3-buten-1-one	480	0-00-0				2-Quinolinecarbonitrile, 1-benzoyl-1,2-dihydro-	445	13721-17-0				Benzene, (1-methylpropyl)-	431	135-98-8				Benzene, (1-methylpropyl)-	426	135-98-8				Benzene, 1-methyl-4-propyl-	420	1074-55-1
Trideca-1,7,11-triene-1,1-dicarbonitrile, 4,8,12-trimethyl-	61	23.209	729	173196	0-00-0			1094.0		Trideca-1,7,11-triene-1,1-dicarbonitrile, 4,8,12-trimethyl-	729	0-00-0				Geranyl nitrile	691	101660-61-1				Trifluoroacetyl-lavandulol	687	28673-24-7				Cyclopropanecarboxyllic acid, tridec-2-ynyl ester	680	0-00-0				1,5-Heptadiene, 3,4-dimethyl-	672	0-00-0				1,5-Heptadiene, 3,3-dimethyl-, (E)-	667	67682-47-7				(E)-á-Famesene	658	18794-84-8
Humulene	80	23.2712	876	149358207	6753-98-6			1095.1		Humulene	876	6753-98-6				Humulene	864	6753-98-6				1,4,7,-Cycloundecatriene, 1,5,9,9-tetramethyl-, Z,Z,Z-	854	0-00-0				Humulene	840	6753-98-6				Humulene	772	6753-98-6				Cyclohexene, 4-[(1E)-1,5-dimethyl-1,4-hexadien-1-yl]-1-methyl-	751	25532-79-0				Cyclohexane, 1-ethenyl-1-methyl-2-(1-methylethenyl)-4-(1-methylethylidene)-	749	3242-08-8
3-Pyrrolidinecarboxylic acid, 5-oxo-1-(2-pyridinylmethyl)-	38	23.2934	713	91794	0-00-0			1095.5		3-Pyrrolidinecarboxylic acid, 5-oxo-1-(2-pyridinylmethyl)-	713	0-00-0				Cyclopropene, 1-bromo-2,3,3-trifluoro-	689	29777-44-4				1-(2-Hydroxyethyl)-3-phenylurea	610	3747-47-5				N-[4,6-Dimethoxynaphth-1-ylmethylene]-2-picolylamine	591	0-00-0				Heptanamide, N-phenyl-	577	56051-98-0				Butanamide, N-phenyl-	575	1129-50-6				Betahistine	574	5638-76-6
Acetic acid, [(2,4,6-triethylbenzoyl)thio]-	114	23.3156	783	12664	67902-78-7			1095.9		Acetic acid, [(2,4,6-triethylbenzoyl)thio]-	783	67902-78-7				Silane, diethylisobutoxypropoxy-	704	0-00-0				Silane, diethylethoxy(3-methylbutoxy)-	663	0-00-0				Benzenecarbothioic acid, 2,4,6-triethyl-, S-(2-phenylethyl) ester	661	64712-67-0				4-Ethylbenzoic acid, 3-chloroprop-2-enyl ester	633	0-00-0				2-Amino-4-isopropyl-5-oxo-5,6,7,8-tetrahydro-4H-chromene-3-carbonitrile	617	302785-66-6				Silane, dimethylhexyloxyethoxy-	612	0-00-0
2-Isopropenyl-4a,8-dimethyl-1,2,3,4,4a,5,6,7-octahydronaphthalene	152	23.3245	637	68112	0-00-0			1096.1		2-Isopropenyl-4a,8-dimethyl-1,2,3,4,4a,5,6,7-octahydronaphthalene	637	0-00-0				4a,8-Dimethyl-2-(prop-1-en-2-yl)-1,2,3,4,4a,5,6,7-octahydronaphthalene	631	103827-22-1				Acetic acid, [(2,4,6-triethylbenzoyl)thio]-	614	67902-78-7				(-)-1,2,2à,3,3,4,6,7,8,8à-decahydro-2à,7,8-trimethylacenaphthylene	606	0-00-0				2-Amino-4-isopropyl-5-oxo-5,6,7,8-tetrahydro-4H-chromene-3-carbonitrile	603	302785-66-6				Naphthalene, decahydro-4a-methyl-1-methylene-7-(1-methylethylidene)-, (4aR-trans)-	597	515-17-3				Panaginsene	593	871660-96-7
2-Isopropenyl-4a,8-dimethyl-1,2,3,4,4a,5,6,7-octahydronaphthalene	101	23.3511	856	90139	0-00-0			1096.6		2-Isopropenyl-4a,8-dimethyl-1,2,3,4,4a,5,6,7-octahydronaphthalene	856	0-00-0				Naphthalene, decahydro-4a-methyl-1-methylene-7-(1-methylethylidene)-, (4aR-trans)-	851	515-17-3				4a,8-Dimethyl-2-(prop-1-en-2-yl)-1,2,3,4,4a,5,6,7-octahydronaphthalene	830	103827-22-1				2-Isopropenyl-4a,8-dimethyl-1,2,3,4,4a,5,6,8a-octahydronaphthalene	823	0-00-0				Naphthalene, 1,2,3,4,4a,5,6,8a-octahydro-4a,8-dimethyl-2-(1-methylethenyl)-, [2R-(2à,4aà,8aá)]-	815	473-13-2				Spiro[5.5]undec-2-ene, 3,7,7-trimethyl-11-methylene-, (-)-	806	18431-82-8				Spiro[5.5]undec-2-ene, 3,7,7-trimethyl-11-methylene-, (-)-	799	18431-82-8
Carbonic acid, butyl phenyl ester	76	23.4311	702	3764.0	4824-76-4			1098.1		Carbonic acid, butyl phenyl ester	702	4824-76-4				Carbonic acid, octyl phenyl ester	698	0-00-0				Benzene, (1,1-dimethylethoxy)-	683	6669-13-2				Carbonic acid, pentadecyl phenyl ester	682	0-00-0				Carbonic acid, pentyl phenyl ester	681	0-00-0				Carbonic acid, phenyl propyl ester	679	13183-16-9				Benzene, (1-methylpropoxy)-	679	10574-17-1
(4S,4aR,6R)-4,4a-Dimethyl-6-(prop-1-en-2-yl)-1,2,3,4,4a,5,6,7-octahydronaphthalene	163	23.4355	628	1433726	54868-40-5			1098.2		(4S,4aR,6R)-4,4a-Dimethyl-6-(prop-1-en-2-yl)-1,2,3,4,4a,5,6,7-octahydronaphthalene	628	54868-40-5				(4R,4aS,6S)-4,4a-Dimethyl-6-(prop-1-en-2-yl)-1,2,3,4,4a,5,6,7-octahydronaphthalene	600	823810-22-6				4,5-di-epi-aristolochene	544	0-00-0				N-[1-Methyl-1-(4-methyl-cyclohex-3-enyl)-ethyl]-benzamide	523	112766-73-1				1,5,5-Trimethyl-6-methylene-cyclohexene	506	514-95-4				1H-3a,7-Methanoazulene, octahydro-3,6,8,8-tetramethyl-, [3R-(3à,3aá,6à,7á,8aà)]-	498	13567-54-9				Aristolochene	493	26620-71-3
Pentadecane, 8-heptyl-	138	23.4577	428	109879	71005-15-7			1098.6		Pentadecane, 8-heptyl-	428	71005-15-7				3,3-Diethyltridecane	403	0-00-0				2,2,5,5-Tetramethyl-3-hexanone	401	868-91-7				Dodecane, 4,9-dipropyl-	398	3054-63-5				Heptadecane, 4-methyl-	395	26429-11-8				Hexadecane, 3-methyl-	388	6418-43-5				Heptane, 2,2,4,6,6-pentamethyl-	386	13475-82-6
Methacrylamide, N-(3-methylbutyl)-	140	23.4755	619	186565	0-00-0			1098.9		Methacrylamide, N-(3-methylbutyl)-	619	0-00-0				2H-Pyran-2-one, 4-methoxy-6-methyl-	618	672-89-9				5-Ethyl-2-decen-4-one	608	0-00-0				3-Decen-5-one, 2-methyl-	587	32064-75-8				5-Ethyl-2-undecen-4-one	582	0-00-0				2-Cyclopenten-1-one, 3-(acetyloxy)-	580	18766-96-6				5-Ethyl-2-octen-4-one	579	0-00-0
Cyclooctasiloxane, hexadecamethyl-	281	23.4977	767	279476	556-68-3			1099.4		Cyclooctasiloxane, hexadecamethyl-	767	556-68-3				Hexasiloxane, tetradecamethyl-	745	107-52-8				Hexasiloxane, tetradecamethyl-	735	107-52-8				Cyclooctasiloxane, hexadecamethyl-	726	556-68-3				3,4-Dihydroxyphenylglycol, 4TMS derivative	724	56114-62-6				2,4-Dihydroxybenzoic acid, 3TMS derivative	720	10586-16-0				3,4-Dihydroxyphenylglycol, 4TMS derivative	717	56114-62-6
(E)-2-((8R,8aS)-8,8a-Dimethyl-3,4,6,7,8,8a-hexahydronaphthalen-2(1H)-ylidene)propyl acetate	114	23.511	638	16645	352461-71-3			1099.6		(E)-2-((8R,8aS)-8,8a-Dimethyl-3,4,6,7,8,8a-hexahydronaphthalen-2(1H)-ylidene)propyl acetate	638	352461-71-3				(+)-Cycloisolongifol-5-ol	634	74841-81-9				Aromadendrene, dehydro-	616	0-00-0				Aristol-1(10)-en-9-yl isovalerate	616	0-00-0				4a,5-Dimethyl-3-(prop-1-en-2-yl)-1,2,3,4,4a,5,6,7-octahydronaphthalen-1-ol	591	61847-19-6				Isolongifolene, 9,10-dehydro-	587	0-00-0				4,4-Dimethyl-3-(3-methylbut-3-enylidene)-2-methylenebicyclo[4.1.0]heptane	586	79718-83-5
Bicyclo[4.4.0]dec-6-en-9á-ol, 1,7-dimethyl-4à-isopropenyl-	113	23.5155	605	288392	0-00-0			1099.7		Bicyclo[4.4.0]dec-6-en-9á-ol, 1,7-dimethyl-4à-isopropenyl-	605	0-00-0				Aristol-1(10)-en-9-yl isovalerate	594	0-00-0				Ethanone, 1-(1,3a,4,5,6,7-hexahydro-4-hydroxy-3,8-dimethyl-5-azulenyl)-	593	55683-15-3				(3R,4aS,8aS)-8a-Methyl-5-methylene-3-(prop-1-en-2-yl)-1,2,3,4,4a,5,6,8a-octahydronaphthalene	591	212394-95-1				Cycloisolongifolene, 8,9-dehydro-	586	0-00-0				(+)-Cycloisolongifol-5-ol	576	74841-81-9				Aromadendrene, dehydro-	576	0-00-0
1H-Indole-3-acetic acid, 2,3-dihydro-à,2-dioxo-, methyl ester	153	23.5377	481	17588	22600-51-7			1100.1		1H-Indole-3-acetic acid, 2,3-dihydro-à,2-dioxo-, methyl ester	481	22600-51-7				1,2,3,4-Tetrahydro-3-isopropyl-5-methyl-1-oxonaphthalene	481	29107-42-4				Fumaric acid, monoamide, N-methyl-N-phenyl-, 2-ethylhexyl ester	479	0-00-0				trans-Calamenene	473	73209-42-4				Pyrrole-3,4-dicarbonitrile, 2-ethoxymethylidenamino-	469	166105-75-5				1H-Cyclopenta(b)quinoline, 2,3,5,6,7,8-hexahydro-9-amino-	467	62732-44-9				Toyocamycin	464	606-58-6
Acetic acid, decyl ester	61	23.5732	685	519523	112-17-4			1100.8		Acetic acid, decyl ester	685	112-17-4				Acetic acid, decyl ester	651	112-17-4				3,7-Dimethyloctyl acetate	582	20780-49-8				Lauryl acetate	568	112-66-3				3,7-Dimethyloctyl acetate	558	20780-49-8				Lauryl acetate	557	112-66-3				Acetic acid, decyl ester	556	112-17-4
Cyclohexane, 1,2-dimethoxy-, trans-	99	23.6532	463	66052	29887-60-3			1102.4		Cyclohexane, 1,2-dimethoxy-, trans-	463	29887-60-3				Hexanoic acid, 3-hexenyl ester, (Z)-	450	31501-11-8				Fumaric acid, nonyl trans-hex-3-enyl ester	434	0-00-0				4-Methylthiomorpholine-1,1-dioxide	431	25343-91-3				Fumaric acid, decyl trans-hex-3-enyl ester	429	0-00-0				Cyclohexane, 1,2-dimethoxy-, cis-	427	30363-80-5				2-Propenoic acid, 3-ethoxy-, ethyl ester, (E)-	420	5941-55-9
(1-Methoxy-pentyl)-cyclopropane	85	23.6665	529	954299	94883-96-2			1102.7		(1-Methoxy-pentyl)-cyclopropane	529	94883-96-2				1,1,1-Trichloro-4,4-dimethyl-4-vinyldisilethylene	516	23755-60-4				Silicon tetrafluoride	511	7783-61-1				Difluorophosphoric acid	497	13779-41-4				5-Methyl-2-(2-methyl-2-tetrahydrofuryl)tetrahydrofuran	490	0-00-0				4-Methyl-1,6-heptadien-4-ol	489	25201-40-5				E-4-Methoxy-2-hexene	474	0-00-0
(1R,3aS,5aS,8aR)-1,3a,5a-Trimethyl-4-methylenedecahydrocyclopenta[c]pentalene	152	23.7198	611	51231	71596-72-0			1103.7		(1R,3aS,5aS,8aR)-1,3a,5a-Trimethyl-4-methylenedecahydrocyclopenta[c]pentalene	611	71596-72-0				á-Santalol	607	77-42-9				á-Santalol	606	77-42-9				à-Santalol	605	115-71-9				à-Santalol	603	115-71-9				(E)-5-((1R,3R,6S)-2,3-Dimethyltricyclo[2.2.1.02,6]heptan-3-yl)-2-methylpent-2-enal	597	19903-70-9				(3S,4aS,8aR)-1,1,3,6-Tetramethyl-3-vinyl-3,4,4a,7,8,8a-hexahydro-1H-isochromene	594	107602-53-9
ç-Muurolene	161	23.7331	924	237571720	30021-74-0			1104.0		ç-Muurolene	924	30021-74-0				Naphthalene, 1,2,3,4,4a,5,6,8a-octahydro-7-methyl-4-methylene-1-(1-methylethyl)-, (1à,4aá,8aà)-	913	39029-41-9				ç-Muurolene	912	30021-74-0				Naphthalene, 1,2,3,4,4a,5,6,8a-octahydro-7-methyl-4-methylene-1-(1-methylethyl)-, (1à,4aá,8aà)-	902	39029-41-9				Naphthalene, 1,2,3,4,4a,5,6,8a-octahydro-7-methyl-4-methylene-1-(1-methylethyl)-, (1à,4aá,8aà)-	902	39029-41-9				ç-Muurolene	901	30021-74-0				(1S,4aR,8aS)-1-Isopropyl-7-methyl-4-methylene-1,2,3,4,4a,5,6,8a-octahydronaphthalene	899	6980-46-7
Benzene, ethoxy-	114	23.7465	528	230723	103-73-1			1104.3		Benzene, ethoxy-	528	103-73-1				3,4-dimethyl-1H-pyrrole-2-carboxaldehyde	519	19713-89-4				3-Formyl-4,5-dimethyl-pyrrole	500	0-00-0				Benzene, ethoxy-	495	103-73-1				Benzenepropanamide, 3-fluoro-N-(2-pyridinyl)-	489	0-00-0				2-Formyl-4,5-dimethyl-pyrrole	472	53700-95-1				á-Santalol	471	77-42-9
à-Terpineol	59	23.7998	585	2829404	98-55-5			1105.3		à-Terpineol	585	98-55-5				à-Terpineol	563	98-55-5				L-à-Terpineol	561	10482-56-1				L-à-Terpineol	556	10482-56-1				à-Terpineol	553	98-55-5				Propanoic acid, 2-methyl-, 1-methyl-1-(4-methyl-3-cyclohexen-1-yl)ethyl ester	524	7774-65-4				à-Terpineol	520	98-55-5
2-Acetoxyacetophenone	76	23.8042	698	18521	7250-94-4			1105.4		2-Acetoxyacetophenone	698	7250-94-4				Phenol, 2-(1-methylethyl)-, acetate	691	1608-68-0				6-Chlorohexanoic acid, 4-isopropylphenyl ester	685	0-00-0				Octanoic acid, 4-isopropylphenyl ester	683	0-00-0				Phenol, 4-(1-methylethyl)-, acetate	683	2664-32-6				Hexanoic acid, 4-isopropylphenyl ester	675	0-00-0				Carbonic acid, 4-isopropylphenyl neopentyl ester	670	0-00-0
Benzenecarbothioic acid, 2,4,6-triethyl-, S-(2-phenylethyl) ester	189	23.8131	810	30626130	64712-67-0			1105.6		Benzenecarbothioic acid, 2,4,6-triethyl-, S-(2-phenylethyl) ester	810	64712-67-0				2-Amino-4-isopropyl-5-oxo-5,6,7,8-tetrahydro-4H-chromene-3-carbonitrile	792	302785-66-6				3-Methoxy-2,4,5-trifluorobenzoic acid, 2-formyl-4,6-dichlorophenyl ester	786	0-00-0				2,4,5-Trifluoro-3-methoxybenzoic acid, 4-cyanophenyl ester	767	0-00-0				Terephthalic acid, allyl 4-fluoro-2-methoxyphenyl ester	762	0-00-0				2,4,5-Trifluoro-3-methoxybenzoic acid, 3,4-dichlorophenyl ester	756	0-00-0				3-Methoxy-2,4,5-trifluorobenzoic acid, 3-methylbutyl-2 ester	743	0-00-0
Metamphetamine, N-Pentafluoropropionyl-	98	23.8397	591	92164	158189-59-4			1106.1		Metamphetamine, N-Pentafluoropropionyl-	591	158189-59-4				1-[(2-Bromo-phenyl)-(2,2-dimethyl-propionyloxy)-methyl]-3,4-dihydro-1H-isoquinoline-2-carboxylic acid, ethyl ester	588	0-00-0				d-Proline, N-benzyloxycarbonyl-, decyl ester	572	0-00-0				Propanamide, 2,2-dimethyl-N-(2'-t-butylcarbonylphenyl)-	571	0-00-0				d-Proline, N-benzyloxycarbonyl-, dodecyl ester	560	0-00-0				Metamphetamine, N-Pentafluoropropionyl-	553	158189-59-4				d-Proline, N-benzyloxycarbonyl-, benzyl ester	547	0-00-0
1H-Cycloprop[e]azulene, 1a,2,3,5,6,7,7a,7b-octahydro-1,1,4,7-tetramethyl-, [1aR-(1aà,7à,7aá,7bà)]-	124	23.8842	826	2054569	21747-46-6			1107.0		1H-Cycloprop[e]azulene, 1a,2,3,5,6,7,7a,7b-octahydro-1,1,4,7-tetramethyl-, [1aR-(1aà,7à,7aá,7bà)]-	826	21747-46-6				1H-Cycloprop[e]azulene, 1a,2,3,5,6,7,7a,7b-octahydro-1,1,4,7-tetramethyl-, [1aR-(1aà,7à,7aá,7bà)]-	820	21747-46-6				1H-Cycloprop[e]azulene, 1a,2,3,5,6,7,7a,7b-octahydro-1,1,4,7-tetramethyl-, [1aR-(1aà,7à,7aá,7bà)]-	800	21747-46-6				1H-Cycloprop[e]azulene, 1a,2,3,5,6,7,7a,7b-octahydro-1,1,4,7-tetramethyl-, [1aR-(1aà,7à,7aá,7bà)]-	784	21747-46-6				Bicyclo[4.3.0]nonane, 7-methylene-2,4,4-trimethyl-2-vinyl-	775	0-00-0				Cycloheptane, 4-methylene-1-methyl-2-(2-methyl-1-propen-1-yl)-1-vinyl-	754	0-00-0				Bicyclo[5.2.0]nonane, 4-methylene-2,8,8-trimethyl-2-vinyl-	746	0-00-0
(R)-1-Acetoxy-2-cyano-3-(p-anisyl)propane	168	23.893	474	1037.2	0-00-0			1107.2		(R)-1-Acetoxy-2-cyano-3-(p-anisyl)propane	474	0-00-0				2-(4-Fluorophenyl)pyrimidine	469	68049-17-2				Ethanone, 1-(4-hydroxyphenyl)-2-phenyl-	466	2491-32-9				Benzeneacetic acid, à-methoxy-, (ñ)-	459	7021-09-2				2-Propanone, 1-(4-methoxyphenyl)-	455	122-84-9				Benzonitrile, 4-fluoro-	454	1194-02-1				4-Methoxy-à-toluenethiol	453	6258-60-2
1H-Cycloprop[e]azulene, 1a,2,3,5,6,7,7a,7b-octahydro-1,1,4,7-tetramethyl-, [1aR-(1aà,7à,7aá,7bà)]-	88	23.9019	802	228165	21747-46-6			1107.3		1H-Cycloprop[e]azulene, 1a,2,3,5,6,7,7a,7b-octahydro-1,1,4,7-tetramethyl-, [1aR-(1aà,7à,7aá,7bà)]-	802	21747-46-6				1H-Cycloprop[e]azulene, 1a,2,3,5,6,7,7a,7b-octahydro-1,1,4,7-tetramethyl-, [1aR-(1aà,7à,7aá,7bà)]-	797	21747-46-6				1H-Cycloprop[e]azulene, 1a,2,3,5,6,7,7a,7b-octahydro-1,1,4,7-tetramethyl-, [1aR-(1aà,7à,7aá,7bà)]-	783	21747-46-6				1H-Cycloprop[e]azulene, 1a,2,3,5,6,7,7a,7b-octahydro-1,1,4,7-tetramethyl-, [1aR-(1aà,7à,7aá,7bà)]-	777	21747-46-6				Guaia-1(10),11-diene	770	0-00-0				Aromandendrene	759	489-39-4				ç-Neoclovene	754	0-00-0
1-(Hexahydropyrrolizin-3-ylidene)-3,3-dimethyl-butan-2-one	150	23.9108	548	283289	0-00-0			1107.5		1-(Hexahydropyrrolizin-3-ylidene)-3,3-dimethyl-butan-2-one	548	0-00-0				3-(1-Non-8-enyl)-5-((E)-1-prop-1-enyl)pyrrolizidine	527	0-00-0				Benzothiophene-3-carbonitrile, 4,5,6,7-tetrahydro-2-amino-6-ethyl-	517	329222-96-0				p-Nitrophenacyl bromide	515	99-81-0				2H-Benzimidazole-2-thione, 1,3-dihydro-	504	0-00-0				Phenyl-1,2-diamine, N,4,5-trimethyl-	502	17978-55-1				Pyrrolidine, N-(1-cyclopenten-3-one-1-yl)-2-(methoxymethyl)-	500	0-00-0
N-Behenoyl-5-hydroxytryptamine	159	23.9375	660	4712356	21249-35-4			1108.0		N-Behenoyl-5-hydroxytryptamine	660	21249-35-4				Naphthalene, 1,2,3,4-tetrahydro-1,6-dimethyl-4-(1-methylethyl)-, (1S-cis)-	651	483-77-2				Naphthalene, 1,2,3,4-tetrahydro-1,6-dimethyl-4-(1-methylethyl)-, (1S-cis)-	646	483-77-2				trans-Calamenene	641	73209-42-4				Toluene, 4-(1,1-dimethyl-2-propynyloxy)-	641	82719-54-8				Naphthalene, 1,2,3,4-tetrahydro-1,6-dimethyl-4-(1-methylethyl)-, (1S-cis)-	641	483-77-2				N-Arachidoyl-5-hydroxytryptamine	638	21249-34-3
Cotinine	98	23.9686	540	342762	486-56-6			1108.7		Cotinine	540	486-56-6				6-Ethyl-4,7-dimethyl-2,3-benzofurandione	529	23035-00-9				Cotinine	520	486-56-6				Cotinine	517	486-56-6				5-Methoxy-1-tetralone	497	33892-75-0				l-Alanine, N-(4-ethylbenzoyl)-, heptadecyl ester	494	0-00-0				Cotinine	490	486-56-6
(1S,4aR,7R)-1,4a-Dimethyl-7-(prop-1-en-2-yl)-1,2,3,4,4a,5,6,7-octahydronaphthalene	74	23.9863	546	93913	52026-55-8			1109.0		(1S,4aR,7R)-1,4a-Dimethyl-7-(prop-1-en-2-yl)-1,2,3,4,4a,5,6,7-octahydronaphthalene	546	52026-55-8				1,4-Dimethyl-8-isopropylidenetricyclo[5.3.0.0(4,10)]decane	545	0-00-0				(1R,4aS,8aR)-1,4a-Dimethyl-7-(prop-1-en-2-yl)-1,2,3,4,4a,5,6,8a-octahydronaphthalene	537	194607-93-7				á-Neoclovene	534	56684-96-9				2H-Cyclopentacyclooctene, 4,5,6,7,8,9-hexahydro-1,2,2,3-tetramethyl-	530	0-00-0				Naphthalene, decahydro-4a-methyl-1-methylene-7-(1-methylethenyl)-, [4aR-(4aà,7à,8aá)]-	529	17066-67-0				2-Isopropenyl-4a,8-dimethyl-1,2,3,4,4a,5,6,8a-octahydronaphthalene	528	0-00-0
Phosphine, bis(diethylamino)menthyl-	104	23.9997	634	105979	123973-39-7			1109.3		Phosphine, bis(diethylamino)menthyl-	634	123973-39-7				Phosphorous triamide, hexaethyl-	535	2283-11-6				Phosphorous triamide, hexaethyl-	507	2283-11-6				Butylphosphonic acid, nonyl 2-phenylethyl ester	481	0-00-0				Phosphorous triamide, hexaethyl-	466	2283-11-6				Ethylphenylhydantoin	465	631-07-2				Butylphosphonic acid, octyl 2-phenylethyl ester	462	0-00-0
Oxirane-2,2'-spiroindane-1,1-dicarbonitrile, 1'3'-dioxo-	76	24.0352	555	5173.6	51779-34-1			1110.0		Oxirane-2,2'-spiroindane-1,1-dicarbonitrile, 1'3'-dioxo-	555	51779-34-1				Thioacetic acid, O-ethyl ester	542	926-67-0				Benzene, [2-(1,1-dimethylethyl)cyclopropyl]-	525	0-00-0				á-Phenylethyl butyrate	517	103-52-6				Butanoic acid, 3-methyl-, 2-phenylethyl ester	508	140-26-1				4-Nitrobenzoic acid, 2-phenylethyl ester	495	57455-00-2				Propanoic acid, 2-methyl-, 2-phenylethyl ester	493	103-48-0
4-Pyrimidinol, 5-iodo-6-methyl-	236	24.053	658	111.43	7752-74-1			1110.3		4-Pyrimidinol, 5-iodo-6-methyl-	658	7752-74-1				5-Benzyloxy-dl-tryptophan	650	6383-70-6				Hippuric acid, TBDMS derivative	539	105041-03-0				2-Fluoro-4-iodotoluene	476	39998-81-7				3H-Pyrazol-3-one, 2,4-dihydro-2,5-diphenyl-	466	4845-49-2				Benzonitrile, 4-[[(4-methoxyphenyl)methylene]amino]-	457	13036-19-6				1,2,4-Oxadiazole, 5-(4-methylphenyl)-3-phenyl-	420	16112-24-6
Alanine, N-methyl-N-(2-methoxyethoxycarbonyl)-, propyl ester	58	24.0841	554	293994	0-00-0			1111.0		Alanine, N-methyl-N-(2-methoxyethoxycarbonyl)-, propyl ester	554	0-00-0				N,N-Dimethylglycine, TBDMS derivative	522	0-00-0				Alanine, N-methyl-N-(2-methoxyethoxycarbonyl)-, octadecyl ester	514	0-00-0				Alanine, N-methyl-N-(2-methoxyethoxycarbonyl)-, decyl ester	504	0-00-0				Alanylalanine, N,N'-dimethyl-N'-(2-methoxyethoxycarbonyl)-, isohexyl ester	503	0-00-0				Alanine, N-methyl-N-(2-methoxyethoxycarbonyl)-, nonyl ester	494	0-00-0				Alanine, N-methyl-N-(2-methoxyethoxycarbonyl)-, tetradecyl ester	489	0-00-0
Mephenytoin	104	24.1018	620	134801	50-12-4			1111.3		Mephenytoin	620	50-12-4				Mephenytoin	607	50-12-4				Mephenytoin	585	50-12-4				Methetoin	564	5696-06-0				Mephenytoin	556	50-12-4				Phensuximide	544	86-34-0				1,4-Benzenedicarboxylic acid, di-2-propenyl ester	522	1026-92-2
(1S,4aR,7R)-1,4a-Dimethyl-7-(prop-1-en-2-yl)-1,2,3,4,4a,5,6,7-octahydronaphthalene	123	24.1107	891	1907198	52026-55-8			1111.5		(1S,4aR,7R)-1,4a-Dimethyl-7-(prop-1-en-2-yl)-1,2,3,4,4a,5,6,7-octahydronaphthalene	891	52026-55-8				Naphthalene, 1,2,3,5,6,7,8,8a-octahydro-1,8a-dimethyl-7-(1-methylethenyl)-, [1S-(1à,7à,8aà)]-	835	10219-75-7				Azulene, 1,2,3,3a,4,5,6,7-octahydro-1,4-dimethyl-7-(1-methylethenyl)-, [1R-(1à,3aá,4à,7á)]-	835	22567-17-5				2-Isopropenyl-4a,8-dimethyl-1,2,3,4,4a,5,6,8a-octahydronaphthalene	830	0-00-0				Naphthalene, decahydro-4a-methyl-1-methylene-7-(1-methylethenyl)-, [4aR-(4aà,7à,8aá)]-	830	17066-67-0				Azulene, 1,2,3,5,6,7,8,8a-octahydro-1,4-dimethyl-7-(1-methylethenyl)-, [1S-(1à,7à,8aá)]-	828	3691-11-0				Azulene, 1,2,3,3a,4,5,6,7-octahydro-1,4-dimethyl-7-(1-methylethenyl)-, [1R-(1à,3aá,4à,7á)]-	825	22567-17-5
1,2,3,4,11,11a(6H)-Hexahydropyrimido[1,2-b]isoquinolin-2-one	104	24.1462	487	72840	21140-02-3			1112.2		1,2,3,4,11,11a(6H)-Hexahydropyrimido[1,2-b]isoquinolin-2-one	487	21140-02-3				2-Trifluoromethylbenzylamine, N-decyl-N-methyl-	440	0-00-0				1H-Benzimidazole, 2-hexyl-	431	5851-48-9				2,2-Diethyl-1,3-indandione	426	72779-00-1				Pyrimidine, 2-phenyl-4-hydroxy-5-methoxy-	423	85386-21-6				aR-Himachalene	416	19419-67-1				Ethanone, 1-(4-cyclohexylphenyl)-	410	18594-05-3
1,1,7,7a-Tetramethyl-1a,2,6,7,7a,7b-hexahydro-1H-cyclopropa[a]naphthalene	187	24.1507	688	1306330	154098-14-3			1112.3		1,1,7,7a-Tetramethyl-1a,2,6,7,7a,7b-hexahydro-1H-cyclopropa[a]naphthalene	688	154098-14-3				aR-Himachalene	682	19419-67-1				Neoisolongifolene, 8,9-dehydro-	672	67517-14-0				Cadina-1(10),6,8-triene	664	1460-96-4				Silphiperfola-4,7(14)-diene	647	210637-49-3				(4R,4aR)-4,4a-Dimethyl-6-(prop-1-en-2-yl)-1,2,3,4,4a,7-hexahydronaphthalene	642	28908-26-1				1H-Cyclopropa[a]naphthalene, 1a,2,6,7,7a,7b-hexahydro-1,1,7,7a-tetramethyl-, [1aR-(1aà,7à,7aà,7bà)]-	641	34143-96-9
2-Methyl-3-furanthiol	114	24.1907	575	10281	28588-74-1			1113.1		2-Methyl-3-furanthiol	575	28588-74-1				Thiophene, 2-formyl-2,3-dihydro-	557	290354-70-0				2-Imidazolidinone, 1,3-dimethyl-	548	80-73-9				2,4-Imidazolidinedione, 5-methyl-5-(2-methylpropyl)-	534	27886-67-5				2-Imidazolidinone, 1,3-dimethyl-	532	80-73-9				3-Hydroxymethyl-piperazine-2,5-dione	524	126766-09-4				2-Methyl-3-furanthiol	519	28588-74-1
Heptadecane	85	24.1995	808	944387	629-78-7			1113.2		Heptadecane	808	629-78-7				Heptadecane	807	629-78-7				Hexadecane	807	544-76-3				Docosane	803	629-97-0				Heneicosane	797	629-94-7				Hexatriacontane	794	630-06-8				Triacontane	791	638-68-6
Fumaric acid, octyl 2-phenylethyl ester	104	24.2084	532	84696	0-00-0			1113.4		Fumaric acid, octyl 2-phenylethyl ester	532	0-00-0				Fumaric acid, nonyl 2-phenylethyl ester	527	0-00-0				Fumaric acid, 2-phenylethyl undecyl ester	524	0-00-0				Fumaric acid, dodecyl 2-phenylethyl ester	520	0-00-0				Fumaric acid, isohexyl 2-phenylethyl ester	519	0-00-0				Butylphosphonic acid, ethyl 2-phenylethyl ester	515	0-00-0				Cyclobutane, 1,2-diphenyl-	514	3018-21-1
Dodecanal	140	24.2173	637	411088	112-54-9			1113.6		Dodecanal	637	112-54-9				2,9-Diazabicyclo[4.4.0]decane, cis-	627	93955-52-3				8-Azabicyclo[3.2.1]octan-3-ol, 8-methyl-, endo-	616	120-29-6				2,9-Diazabicyclo[4.4.0]decane, trans-	612	13623-82-0				1,1-Dodecanediol, diacetate	608	56438-07-4				Dodecanal	607	112-54-9				Dodecanal	607	112-54-9
Phenethylamine, N-benzyl-p-chloro-	138	24.2306	596	375394	13622-43-0			1113.9		Phenethylamine, N-benzyl-p-chloro-	596	13622-43-0				Carbamic acid, [2-[[1-(diphenoxyphosphinyl)-2-phenylethyl]amino]-2-oxo-1-[[(phenylmethyl)thio]methyl]ethyl]-, phenylmethyl ester, [S-(R*,S*)]-	589	126307-21-9				N-Benzyl-2-phenethylamine	563	3647-71-0				N-Benzyl-2-phenethylamine	560	3647-71-0				1,2-Ethanediamine, N,N'-bis(phenylmethyl)-	556	140-28-3				N-Benzyl-2-phenethylamine	554	3647-71-0				Benzeneacetaldehyde	553	122-78-1
Naphthalene, decahydro-4a-methyl-1-methylene-7-(1-methylethenyl)-, [4aR-(4aà,7à,8aá)]-	49	24.2706	910	18545	17066-67-0			1114.7		Naphthalene, decahydro-4a-methyl-1-methylene-7-(1-methylethenyl)-, [4aR-(4aà,7à,8aá)]-	910	17066-67-0				Naphthalene, decahydro-4a-methyl-1-methylene-7-(1-methylethenyl)-, [4aR-(4aà,7à,8aá)]-	902	17066-67-0				Naphthalene, decahydro-4a-methyl-1-methylene-7-(1-methylethenyl)-, [4aR-(4aà,7à,8aá)]-	897	17066-67-0				Naphthalene, decahydro-4a-methyl-1-methylene-7-(1-methylethenyl)-, [4aR-(4aà,7à,8aá)]-	896	17066-67-0				à-Guaiene	872	3691-12-1				Naphthalene, 1,2,3,4,4a,5,6,8a-octahydro-4a,8-dimethyl-2-(1-methylethenyl)-, [2R-(2à,4aà,8aá)]-	852	473-13-2				à-Guaiene	852	3691-12-1
3H-3a,7-Methanoazulene, 2,4,5,6,7,8-hexahydro-1,4,9,9-tetramethyl-, [3aR-(3aà,4á,7à)]-	38	24.2795	591	38546	2387-78-2			1114.8		3H-3a,7-Methanoazulene, 2,4,5,6,7,8-hexahydro-1,4,9,9-tetramethyl-, [3aR-(3aà,4á,7à)]-	591	2387-78-2				Naphthalene, 1,2,4a,5,8,8a-hexahydro-4,7-dimethyl-1-(1-methylethyl)-, (1à,4aá,8aà)-(ñ)-	589	5951-61-1				3,4-Dihydrocoumarin, 4,4,7,8-tetramethyl-	589	40614-36-6				2-Isopropenyl-4a,8-dimethyl-1,2,3,4,4a,5,6,7-octahydronaphthalene	583	0-00-0				Naphthalene, 2,3,4,4a,5,6-hexahydro-1,4a-dimethyl-7-(1-methylethyl)-	579	473-14-3				ë-Selinene	575	28624-23-9				Naphthalene, decahydro-4a-methyl-1-methylene-7-(1-methylethylidene)-, (4aR-trans)-	574	515-17-3
Naphthalene, decahydro-4a-methyl-1-methylene-7-(1-methylethenyl)-, [4aR-(4aà,7à,8aá)]-	113	24.3017	846	71464	17066-67-0			1115.3		Naphthalene, decahydro-4a-methyl-1-methylene-7-(1-methylethenyl)-, [4aR-(4aà,7à,8aá)]-	846	17066-67-0				cis-(-)-2,4a,5,6,9a-Hexahydro-3,5,5,9-tetramethyl(1H)benzocycloheptene	834	0-00-0				5-Hydroxy-6-methoxy-8-[(4-amino-1-methylbutyl)amino]quinoline trihydrobromide	831	53111-25-4				Naphthalene, decahydro-4a-methyl-1-methylene-7-(1-methylethenyl)-, [4aR-(4aà,7à,8aá)]-	828	17066-67-0				Naphthalene, decahydro-4a-methyl-1-methylene-7-(1-methylethenyl)-, [4aR-(4aà,7à,8aá)]-	825	17066-67-0				Longifolene-(V4)	823	61262-67-7				Naphthalene, decahydro-4a-methyl-1-methylene-7-(1-methylethenyl)-, [4aR-(4aà,7à,8aá)]-	823	17066-67-0
2-Thiophenemethanethiol	236	24.3239	472	3715.6	6258-63-5			1115.7		2-Thiophenemethanethiol	472	6258-63-5				2-Thiopheneacetic acid, 3,4-dichlorophenyl ester	460	0-00-0				1,2-Benzenediol, O,O'-di(thiophen-2-acetyl)-	453	0-00-0				Thiophene-2-acetic acid, 4-chloro-2-methylphenyl ester	449	0-00-0				2H-Pyran-2-one, 5,6-dihydro-6-pentyl-	448	54814-64-1				2H-Pyran-2-one, 5,6-dihydro-6-propyl-	447	16400-69-4				1,3-Benzenediol, O,O'-di(thiophen-2-acetyl)-	446	0-00-0
.alfa.-Copaene	154	24.3506	755	439639	0-00-0			1116.2		.alfa.-Copaene	755	0-00-0				Copaene	747	3856-25-5				Ylangene	730	14912-44-8				Copaene	725	3856-25-5				à-Cubebene	724	17699-14-8				à-Cubebene	723	17699-14-8				Copaene	721	3856-25-5
Unknown 10	38	24.395	234	28897	12125-02-9			1117.1		Ammonium Chloride	234	12125-02-9				Hydrogen chloride	230	7647-01-0				Hydrogen chloride	218	7647-01-0				Tetrazolo[1,5-b]pyridazine	174	274-89-5				Cyclopropene	162	2781-85-3				Allene	135	463-49-0				Tetrazolo[1,5-b]pyridazine	133	274-89-5
Naphthalene, decahydro-4a-methyl-1-methylene-7-(1-methylethenyl)-, [4aR-(4aà,7à,8aá)]-	82	24.4172	918	22110563	17066-67-0			1117.6		Naphthalene, decahydro-4a-methyl-1-methylene-7-(1-methylethenyl)-, [4aR-(4aà,7à,8aá)]-	918	17066-67-0				Naphthalene, decahydro-4a-methyl-1-methylene-7-(1-methylethenyl)-, [4aR-(4aà,7à,8aá)]-	915	17066-67-0				Naphthalene, decahydro-4a-methyl-1-methylene-7-(1-methylethenyl)-, [4aR-(4aà,7à,8aá)]-	914	17066-67-0				Naphthalene, decahydro-4a-methyl-1-methylene-7-(1-methylethenyl)-, [4aR-(4aà,7à,8aá)]-	906	17066-67-0				à-Guaiene	857	3691-12-1				Naphthalene, 1,2,3,4,4a,5,6,8a-octahydro-4a,8-dimethyl-2-(1-methylethenyl)-, [2R-(2à,4aà,8aá)]-	851	473-13-2				á-Humulene	851	116-04-1
Naphthalene, 1,2,3,4,4a,7-hexahydro-1,6-dimethyl-4-(1-methylethyl)-	59	24.435	558	82811	16728-99-7			1117.9		Naphthalene, 1,2,3,4,4a,7-hexahydro-1,6-dimethyl-4-(1-methylethyl)-	558	16728-99-7				[4-(Acetaminomethyl)phenyl]methanamine	548	0-00-0				6-Isobutyl-4-methyl-5,6-dihydro-pyridine-2-carbonitrile	544	0-00-0				Cubenene	544	29837-12-5				m-Xylylenediamine, N,N'-diacetyl	540	131711-99-4				Di-epi-à-cedrene-(I)	528	21996-77-0				.alfa.-Copaene	525	0-00-0
à-D-Glucopyranoside, methyl 2,3,4,6-tetra-O-methyl-	38	24.4705	452	5597.8	605-81-2			1118.6		à-D-Glucopyranoside, methyl 2,3,4,6-tetra-O-methyl-	452	605-81-2				3,4,5-Trifluorobenzonitrile	415	134227-45-5				2,3,6-Trifluorobenzonitrile	411	136514-17-5				2,4,5-Trifluorobenzonitrile	409	98349-22-5				1-Ethyl-1-isobutoxy-1-silacyclopentane	400	0-00-0				Methyl 2,8-dimethyltridecanoate	384	73105-83-6				Decanoic acid, 2,8-dimethyl-, methyl ester	380	55030-52-9
Hydrastine	207	24.4883	668	84694	118-08-1			1119.0		Hydrastine	668	118-08-1				2,5-Dimethyl-8-nitroindolizine	580	111513-12-3				Chromocarb	555	4940-39-0				2,2'-Difluorobiphenyl	544	388-82-9				3,4-dimethyl-2-(methyldisulfanyl)thiophene	524	126876-26-4				2-Cyano-6-methoxybenzothiazole	522	943-03-3				2,2'-Difluorobiphenyl	513	388-82-9
Naphthalene, 1,2,3,4,4a,5,6,8a-octahydro-4a,8-dimethyl-2-(1-methylethenyl)-, [2R-(2à,4aà,8aá)]-	189	24.5371	929	150214510	473-13-2			1120.0		Naphthalene, 1,2,3,4,4a,5,6,8a-octahydro-4a,8-dimethyl-2-(1-methylethenyl)-, [2R-(2à,4aà,8aá)]-	929	473-13-2				2-Isopropenyl-4a,8-dimethyl-1,2,3,4,4a,5,6,8a-octahydronaphthalene	909	0-00-0				2-Isopropenyl-4a,8-dimethyl-1,2,3,4,4a,5,6,7-octahydronaphthalene	893	0-00-0				Azulene, 1,2,3,3a,4,5,6,7-octahydro-1,4-dimethyl-7-(1-methylethenyl)-, [1R-(1à,3aá,4à,7á)]-	892	22567-17-5				Naphthalene, decahydro-4a-methyl-1-methylene-7-(1-methylethylidene)-, (4aR-trans)-	885	515-17-3				1H-Cyclopropa[a]naphthalene, decahydro-1,1,3a-trimethyl-7-methylene-, [1aS-(1aà,3aà,7aá,7bà)]-	882	20071-49-2				Azulene, 1,2,3,3a,4,5,6,7-octahydro-1,4-dimethyl-7-(1-methylethenyl)-, [1R-(1à,3aá,4à,7á)]-	880	22567-17-5
DL-Tryptophan, 5-methoxy-	118	24.546	632	255618	28052-84-8			1120.1		DL-Tryptophan, 5-methoxy-	632	28052-84-8				DL-Tryptophan, 5-methoxy-	602	28052-84-8				1H-Pyrrolo[2,3-b]pyridine, 2-(1-methylethyl)-	593	27257-18-7				Indole, 5-methoxy-3-[2-(methylsulfonylamino)ethyl]-	584	293324-66-0				Phenol, 3,6-difluoro-2-methoxy-	573	75626-22-1				Naphthalene, 1,2,3,4-tetrahydro-2,6-dimethyl-	570	7524-63-2				Naphthalene, 1,2,3,4-tetrahydro-2,6-dimethyl-	568	7524-63-2
Naphthalene	236	24.5594	518	1664.1	91-20-3			1120.4		Naphthalene	518	91-20-3				Naphthalene	504	91-20-3				l-Allylclycine, N-methoxycarbonyl-, pentyl ester	500	0-00-0				1,4-Benzenedicarbonitrile, 2-formyl-	492	164932-42-7				Naphthalene	488	91-20-3				Azulene	485	275-51-4				Azulene	483	275-51-4
Bis(dimethylamino)trifluorophosphorane	76	24.5727	586	7628.0	0-00-0			1120.7		Bis(dimethylamino)trifluorophosphorane	586	0-00-0				1-(2,2-Dimethylpropyl)-1,2,3,4-tetrahydroisoquinoline	573	87443-62-7				N-(1,2,3,4-Tetrahydro-isoquinolin-1-ylmethyl)-benzenesulfonamide	535	0-00-0				Phenylcyclopentylamine	533	40649-26-1				1-Cyclohexyl-1,2,3,4-tetrahydro-isoquinoline	523	87443-64-9				3H-1,2-Dithiol-3-one, 5-methyl-	517	3620-08-4				Isoquinoline, 1,2,3,4-tetrahydro-1-butyl	515	0-00-0
1,3,6,10-Dodecatetraene, 3,7,11-trimethyl-, (Z,E)-	28	24.5771	735	562351	26560-14-5			1120.7		1,3,6,10-Dodecatetraene, 3,7,11-trimethyl-, (Z,E)-	735	26560-14-5				[3,3-Dimethyl-2-(3-methylbuta-1,3-dienyl)cyclohex-1-enyl]methanol	706	0-00-0				cis-Thujopsene	704	470-40-6				trans-à-Bergamotene	703	13474-59-4				1,3,6,10-Dodecatetraene, 3,7,11-trimethyl-, (Z,E)-	702	26560-14-5				cis-Thujopsene	700	470-40-6				cis-à-Bergamotene	698	18252-46-5
1-Methyl-4-(6-methylhept-5-en-2-yl)cyclohexa-1,3-diene	38	24.626	728	23051	451-55-8			1121.7		1-Methyl-4-(6-methylhept-5-en-2-yl)cyclohexa-1,3-diene	728	451-55-8				(1R,3aS,4aS,8aS)-1,4,4,6-Tetramethyl-1,2,3,3a,4,4a,7,8-octahydrocyclopenta[1,4]cyclobuta[1,2]benzene	701	94535-52-1				(1R,3aR,4aR,8aR)-1,4,4,6-Tetramethyl-1,2,3,3a,4,4a,7,8-octahydrocyclopenta[1,4]cyclobuta[1,2]benzene	700	94482-89-0				3,5,5,9-Tetramethyl-4a,5,6,7,8,9-hexahydro-2H-benzo[7]annulene	693	0-00-0				1H-3a,7-Methanoazulene, 2,3,4,7,8,8a-hexahydro-3,6,8,8-tetramethyl-, [3R-(3à,3aá,7á,8aà)]-	693	469-61-4				Cyclohexene, 4-[(1E)-1,5-dimethyl-1,4-hexadien-1-yl]-1-methyl-	682	25532-79-0				1H-3a,7-Methanoazulene, 2,3,4,7,8,8a-hexahydro-3,6,8,8-tetramethyl-, [3R-(3à,3aá,7á,8aà)]-	681	469-61-4
10-Undecenoic acid, methyl ester	74	24.6349	764	9359346	111-81-9			1121.9		10-Undecenoic acid, methyl ester	764	111-81-9				10-Undecenoic acid, methyl ester	747	111-81-9				10-Undecenoic acid, methyl ester	741	111-81-9				10-Undecenoic acid, methyl ester	740	111-81-9				Methyl 12-hydroxy-9-octadecenoate	732	0-00-0				13,16-Octadecadienoic acid, methyl ester	716	56846-99-2				9-Octadecenoic acid (Z)-, methyl ester	714	112-62-9
5-Methoxy-[1,2,3]oxadiazole	236	24.6482	500	271.33	0-00-0			1122.2		5-Methoxy-[1,2,3]oxadiazole	500	0-00-0				Methyl trifluoroacetate	485	431-47-0				3-Decanol	484	1565-81-7				Pentafluoropropanoic acid methyl ester	462	378-75-6				3-Heptanol	453	589-82-2				3-Heptanol	435	589-82-2				3-Decanol	432	1565-81-7
Naphthalene, 1,2,3,4-tetrahydro-6,7-dimethyl-	202	24.6526	640	1957878	1076-61-5			1122.2		Naphthalene, 1,2,3,4-tetrahydro-6,7-dimethyl-	640	1076-61-5				(5R,10S)-6,10-Dimethyl-2-(prop-1-en-2-yl)spiro[4.5]deca-1,6-diene, rel-	639	51196-11-3				Naphthalene, 1,2,3,4-tetrahydro-5,6-dimethyl-	631	20027-77-4				Benzene, 1-(2-butenyl)-2,3-dimethyl-	630	54340-85-1				Benzene, 1,3,5-trimethyl-2-(1-methylethenyl)-	628	14679-13-1				1H-Indene, 2,3-dihydro-1,5,7-trimethyl-	627	54340-88-4				1H-Benzimidazole, 2-(1-methylethyl)-	623	5851-43-4
1,5-Cyclodecadiene, 1,5-dimethyl-8-(1-methylethylidene)-, (E,E)-	121	24.6971	750	27233647	15423-57-1			1123.1		1,5-Cyclodecadiene, 1,5-dimethyl-8-(1-methylethylidene)-, (E,E)-	750	15423-57-1				à-Guaiene	742	3691-12-1				à-Guaiene	733	3691-12-1				à-Guaiene	727	3691-12-1				(-)-Tricyclo[6.2.1.0(4,11)]undec-5-ene, 1,5,9,9-tetramethyl- (isocaryophyllene-I1)	725	0-00-0				7-epi-Silphiperfol-5-ene	723	138752-23-5				(1R,4R,4aS,8aR)-4,7-Dimethyl-1-(prop-1-en-2-yl)-1,2,3,4,4a,5,6,8a-octahydronaphthalene	721	92692-39-2
L-Tryptophan, 5-hydroxy-	146	24.7148	733	80602	4350-09-8			1123.5		L-Tryptophan, 5-hydroxy-	733	4350-09-8				5-Hydroxytryptophan	728	56-69-9				L-Tryptophan, 5-hydroxy-	721	4350-09-8				Naphthalene, 2-fluoro-	701	323-09-1				Naphthalene, 1-fluoro-	666	321-38-0				Naphthalene, 1-fluoro-	642	321-38-0				Hexamethyldisilazane	613	999-97-3
1H-Cycloprop[e]azulene, 1a,2,3,4,4a,5,6,7b-octahydro-1,1,4,7-tetramethyl-, [1aR-(1aà,4à,4aá,7bà)]-	162	24.7193	862	14283969	489-40-7			1123.6		1H-Cycloprop[e]azulene, 1a,2,3,4,4a,5,6,7b-octahydro-1,1,4,7-tetramethyl-, [1aR-(1aà,4à,4aá,7bà)]-	862	489-40-7				Naphthalene, 1,2,3,5,6,7,8,8a-octahydro-1,8a-dimethyl-7-(1-methylethenyl)-, [1R-(1à,7á,8aà)]-	854	4630-07-3				1H-Cyclopropa[a]naphthalene, 1a,2,3,5,6,7,7a,7b-octahydro-1,1,7,7a-tetramethyl-, [1aR-(1aà,7à,7aà,7bà)]-	852	17334-55-3				1H-Cycloprop[e]azulene, 1a,2,3,4,4a,5,6,7b-octahydro-1,1,4,7-tetramethyl-, [1aR-(1aà,4à,4aá,7bà)]-	849	489-40-7				1H-Cyclopropa[a]naphthalene, 1a,2,3,5,6,7,7a,7b-octahydro-1,1,7,7a-tetramethyl-, [1aR-(1aà,7à,7aà,7bà)]-	848	17334-55-3				Guaia-3,9-diene	844	489-83-8				5-Azulenemethanol, 1,2,3,4,5,6,7,8-octahydro-à,à,3,8-tetramethyl-, acetate, [3S-(3à,5à,8à)]-	844	134-28-1
Phenylacetic acid, 3,5-dimethylphenyl ester	118	24.7237	524	396112	0-00-0			1123.7		Phenylacetic acid, 3,5-dimethylphenyl ester	524	0-00-0				Benzamide, N-methyl-N-[(4-methylaminophenyl)sulfonyl]-	511	0-00-0				Naphthalene-2-carbonitrile, 1,2,3,4-tetrahydro-2-oxo-spiro-3-cyclohexane-	446	0-00-0				Phenylacetic acid, 3,4-dimethylphenyl ester	442	0-00-0				Dimethylmalonic acid, hexyl 3-phenylpropyl ester	412	0-00-0				Methanesulfonamide, N-[2-[4-(2,3-dihydroindole-1-sulfonyl)phenoxy]ethyl]-	402	0-00-0				Naphthalene-2-carbonitrile, 1,2,3,4-tetrahydro-1-oxo-spiro-3-cyclopentane-	396	329715-62-0
2(1H)-Naphthalenone, 3,4-dihydro-	38	24.7326	539	11814	530-93-8			1123.8		2(1H)-Naphthalenone, 3,4-dihydro-	539	530-93-8				2(1H)-Naphthalenone, 3,4-dihydro-	490	530-93-8				N-Propyl-N-(4-aminophenylsulfonyl)benzamide	486	0-00-0				2(1H)-Naphthalenone, 3,4-dihydro-	437	530-93-8				2-Propanamine, 2-methyl-N-(phenylmethylene)-	427	6852-58-0				L-Tryptophan, 5-hydroxy-	420	4350-09-8				2-Cyanobenzamide	420	17174-98-0
Ethane, 1,2-diphenyl-1,2-bis(azetidinyl-1)-	146	24.7415	596	386044	0-00-0			1124.0		Ethane, 1,2-diphenyl-1,2-bis(azetidinyl-1)-	596	0-00-0				2-(1-Methyl-1,2,3,4-tetrahydro-isoquinolin-1-yl)-butan-2-ol	582	0-00-0				Naphthalene, 2-fluoro-	562	323-09-1				1-(3,4-Dihydro-1H-isoquinolin-2-yl)-3-(3-methoxy-phenoxy)-propan-2-ol	557	0-00-0				5-Hydroxytryptophan	549	56-69-9				L-Tryptophan, 5-hydroxy-	546	4350-09-8				Naphthalene, 1-fluoro-	537	321-38-0
2-Trichloroacetylpyrrolidine	114	24.7548	538	44122	35302-72-8			1124.3		2-Trichloroacetylpyrrolidine	538	35302-72-8				Carbonic acid, butyl phenyl ester	524	4824-76-4				Carbonic acid, octyl phenyl ester	524	0-00-0				Carbonic acid, pentadecyl phenyl ester	512	0-00-0				Carbonic acid, pentyl phenyl ester	508	0-00-0				Benzene, (1,1-dimethylethoxy)-	507	6669-13-2				Carbonic acid, phenyl propyl ester	506	13183-16-9
Silane, methylenebis[trimethyl-	60	24.7592	545	1726581	2117-28-4			1124.4		Silane, methylenebis[trimethyl-	545	2117-28-4				Silane, methylenebis[trimethyl-	525	2117-28-4				Heptan-4-ol, O-trimethylsilyl ether	517	53690-76-9				Silane, methylenebis[trimethyl-	482	2117-28-4				Hydrazinecarbothioamide, 2-butylidene-	465	20812-04-8				2,4-Dimethyl-3-pentanol, TMS derivative	446	35389-30-1				Propanedioic acid, dipropyl-, dimethyl ester	430	16644-05-6
1,4-Methanoazulen-9-one, decahydro-1,5,5,8a-tetramethyl-, [1R-(1à,3aá,4à,8aá)]-	150	24.8081	753	2785513	465-26-9			1125.3		1,4-Methanoazulen-9-one, decahydro-1,5,5,8a-tetramethyl-, [1R-(1à,3aá,4à,8aá)]-	753	465-26-9				9-Cedranone	727	0-00-0				2H-2a,7-Methanoazuleno[5,6-b]oxirene, octahydro-3,6,6,7a-tetramethyl-	718	29597-36-2				2(1H)-Naphthalenone, 4a,5,6,7,8,8a-hexahydro-7à-isopropyl-4aá,8aá-dimethyl-	713	17408-66-1				(2S,3S,6S)-6-Isopropyl-3-methyl-2-(prop-1-en-2-yl)-3-vinylcyclohexanone	704	21698-44-2				1,2,2,4,4,5,6,7-Octamethylbicyclo[3.2.0]hept-6-en-3-one	691	0-00-0				2H-2,4a-Methanonaphthalen-8(5H)-one, 1,3,4,6,7,8a-hexahydro-1,1,5,5-tetramethyl-	691	23787-90-8
1-Formyl-2,2,6-trimethyl-3-trans-(3-methyl-but-2-enyl)-5-cyclohexene	168	24.8259	540	69712	0-00-0			1125.7		1-Formyl-2,2,6-trimethyl-3-trans-(3-methyl-but-2-enyl)-5-cyclohexene	540	0-00-0				Eremophila ketone	520	158930-41-7				1-Hydroxy-6-(3-isopropenyl-cycloprop-1-enyl)-6-methyl-heptan-2-one	490	0-00-0				Culmorin	487	18374-83-9				1-Formyl-2,2,6-trimethyl-3-(3-methyl-but-2-enyl)-6-cyclohexene	480	108287-18-9				2R,6s-2,6,8,8-Tetramethyltricyclo[5.2.2.0(4,6)]undecan-3-one	475	0-00-0				1-Formyl-2,2,6-trimethyl-3-cis-(3-methylbut-2-enyl)-5-cyclohexene	471	0-00-0
Pyrimidine, 4-(2-hydroxy-5-methoxyphenyl)-	32	24.857	700	304681	97630-77-8			1126.3		Pyrimidine, 4-(2-hydroxy-5-methoxyphenyl)-	700	97630-77-8				1-Acetyl-2,7-naphthalenediol	681	86358-83-0				1-Acetyl-2,3-naphthalenediol	676	91368-52-4				1-Acetyl-2,6-naphthalenediol	674	108804-50-8				1,3,5-Trisilacyclohexane, 1,1,3,3,5-pentamethyl-	629	17882-80-3				Silane, trimethyl(3-phenyl-1-butynyl)-	625	28129-04-6				Quinoxaline, 2-tert-butyl-, 4-oxide	613	16007-51-5
Quinoline, 7-methyl-	143	24.8659	504	139948	612-60-2			1126.5		Quinoline, 7-methyl-	504	612-60-2				Quinoline, 8-methyl-	500	611-32-5				Quinoline, 6-methyl-	491	91-62-3				Quinoline, 5-methyl-	473	7661-55-4				2-Carbamoyl-3-methylquinoxaline	467	17357-92-5				Quinoline, 4-methyl-	463	491-35-0				2-Methyl-1,2,3,4-tetrahydro-á-carboline	462	13100-00-0
2-[2-(1-Methylpyrrolidinyl)]ethylphosphine	99	24.8836	412	90741	161944-95-2			1126.8		2-[2-(1-Methylpyrrolidinyl)]ethylphosphine	412	161944-95-2				Octanedioic acid, 4-methoxy-, dimethyl ester, (R)-	408	39637-88-2				N-[4-Methyl]prolylglutamic acid, methyl ester	404	0-00-0				3-[3-(1,3-Benzodiazol-1-yl)propyl]-4-hydroxy-4,5,5-trimethyl-1,3-oxazolidin-2-one	399	0-00-0				Acetonyl(ethoxycarbonyl)methoxyiminomethane	394	82874-96-2				1,3,5-Triazine-2,4-diamine, 6-chloro-	382	3397-62-4				Octanoic acid, hexadecyl ester	381	29710-31-4
Cyclopentane, 2-ethyl-1,1-dimethyl-	61	24.8969	764	330735	54549-80-3			1127.1		Cyclopentane, 2-ethyl-1,1-dimethyl-	764	54549-80-3				Cyclooctane, methyl-	758	1502-38-1				1-Decene, 9-methyl-	747	61142-78-7				1-Nonanol, 4,8-dimethyl-	739	33933-80-1				Cyclooctane, methyl-	738	1502-38-1				Cyclopropane, 1-methyl-2-octyl-	734	37617-26-8				1-Octanol, 2,7-dimethyl-	727	15250-22-3
(E)-4-Oxohex-2-enal	83	24.9103	714	2186231	0-00-0			1127.4		(E)-4-Oxohex-2-enal	714	0-00-0				3-Methylbut-2-enoic acid, 3-fluorophenyl ester	711	0-00-0				1,2-Benzenediol, O-dichloroacetyl-O'-(3-methylbut-2-enoyl)-	700	0-00-0				1,2-Benzenediol, O-(3-methylbut-2-enoyl)-O'-(pivaloyl)-	695	0-00-0				3-Methyl-2-butenoic acid, tridec-2-ynyl ester	695	0-00-0				3-Methylbut-2-enoic acid, 2,3-dichlorophenyl ester	681	0-00-0				3-Methylbut-2-enoic acid, 3,4-dichlorophenyl ester	676	0-00-0
Cadina-1(10),6,8-triene	88	24.9325	677	112652	1460-96-4			1127.8		Cadina-1(10),6,8-triene	677	1460-96-4				Pyrimidine, 4-(2-hydroxy-5-methoxyphenyl)-	673	97630-77-8				1-Acetyl-2,7-naphthalenediol	661	86358-83-0				1-Indanone, 3,3,4,5,7-pentamethyl-	644	10425-83-9				(ñ)-Tremetone	636	59183-49-2				Ethanone, 1-(4-cyclohexylphenyl)-	628	18594-05-3				Ethanone, 1-(4-cyclohexylphenyl)-	624	18594-05-3
Phosphorous triamide, hexaethyl-	150	24.9591	586	1352.2	2283-11-6			1128.3		Phosphorous triamide, hexaethyl-	586	2283-11-6				Phosphine, bis(diethylamino)menthyl-	576	123973-39-7				Fumaric acid, di(2-phenylethyl) ester	560	0-00-0				Pyridine, 2-(bis[bis(diethylamino)phosphino]methyl)-6-methyl-	545	0-00-0				Phosphorous triamide, hexaethyl-	539	2283-11-6				4-Nitrobenzoic acid, 2-phenylethyl ester	496	57455-00-2				Acetamide, N-(2-phenylethyl)-	489	877-95-2
1-Ethyl-3-phenyl-4-amino-4,5(1H)-dihydro-1,2,4-triazole-5-one	236	24.9902	513	968.75	73316-60-6			1129.0		1-Ethyl-3-phenyl-4-amino-4,5(1H)-dihydro-1,2,4-triazole-5-one	513	73316-60-6				2,2'-Isopropylidenebis(5-methylfuran)	445	59212-75-8				2-Butenamide, 4,4,4-trifluoro-3-hydroxy-N-(5-methoxy-1,2,3-trimethyl-1H-indol-6-yl)-	425	0-00-0				2-Acetyl-3,5-dimethylbenzo(b)thiophene	407	6179-05-1				(1S,1aS,1bR,4S,5S,5aS,6aR)-1a,1b,4,5a-Tetramethyldecahydro-1,5-methanocyclopropa[a]indene	405	52617-34-2				Ethanone, 1-[5-[(5-methyl-2-furanyl)methyl]-2-furanyl]-	404	52805-85-3				2-Acetyl-3,7-dimethylbenzo(b)thiophene	400	6179-06-2
2,7-Octadiene-1,6-diol, 2,6-dimethyl-	39	25.0124	669	1161834	64142-78-5			1129.4		2,7-Octadiene-1,6-diol, 2,6-dimethyl-	669	64142-78-5				2-Isopropenyl-5-methylhex-4-enal	668	75697-98-2				2,6-Octadiene-1,8-diol, 2,6-dimethyl-	667	26489-17-8				1,7-Octadiene-3,6-diol, 2,6-dimethyl-	663	51276-33-6				1,5,7-Octatrien-3-ol, 2,6-dimethyl-	658	29414-56-0				Spiro[bicyclo[3.1.1]heptane-2,2'-oxirane], 6,6-dimethyl-	657	6931-54-0				1,7-Octadiene-3,6-diol, 2,6-dimethyl-	652	51276-33-6
Diethylmalonic acid, heptyl phenethyl ester	104	25.0258	740	13259	0-00-0			1129.7		Diethylmalonic acid, heptyl phenethyl ester	740	0-00-0				Diethylmalonic acid, phenethyl tridecyl ester	726	0-00-0				Diethylmalonic acid, octyl phenethyl ester	723	0-00-0				Butylphosphonic acid, nonyl 2-phenylethyl ester	709	0-00-0				Dimethylmalonic acid, butyl 2-phenethyl ester	709	0-00-0				Diethylmalonic acid, hexyl phenethyl ester	707	0-00-0				Diethylmalonic acid, nonyl phenethyl ester	700	0-00-0
3-Hydroxy-2,3-dimethylheptanoic acid, methyl ester	88	25.0346	535	152134	0-00-0			1129.8		3-Hydroxy-2,3-dimethylheptanoic acid, methyl ester	535	0-00-0				Undecanoic acid, ethyl ester	504	627-90-7				Undecanoic acid, ethyl ester	493	627-90-7				Undecanoic acid, ethyl ester	489	627-90-7				Octanoic acid, 2,6-dimethyl-, methyl ester	470	54798-85-5				Undecanoic acid, ethyl ester	458	627-90-7				3-Hydroxy-2,3-dimethyl-6-enoic acid, methyl ester	457	0-00-0
Naphthalene, 1-fluoro-	146	25.0524	590	350338	321-38-0			1130.2		Naphthalene, 1-fluoro-	590	321-38-0				Naphthalene, 1-fluoro-	579	321-38-0				l-Alanine, N-(2-methoxyethoxycarbonyl)-, undecyl ester	557	0-00-0				Naphthalene, 1-fluoro-	551	321-38-0				Naphthalene, 2-fluoro-	549	323-09-1				Ethane, 1,2-diphenyl-1,2-bis(azetidinyl-1)-	548	0-00-0				l-Alanine, N-(2-methoxyethoxycarbonyl)-, dodecyl ester	548	0-00-0
5-Azulenemethanol, 1,2,3,4,5,6,7,8-octahydro-à,à,3,8-tetramethyl-, acetate, [3S-(3à,5à,8à)]-	150	25.0569	825	29669	134-28-1			1130.3		5-Azulenemethanol, 1,2,3,4,5,6,7,8-octahydro-à,à,3,8-tetramethyl-, acetate, [3S-(3à,5à,8à)]-	825	134-28-1				(-)-Aristolene	824	6831-16-9				(-)-Aristolene	819	6831-16-9				à-Cuprenene	816	29621-78-1				4,7-Methanoazulene, 1,2,3,4,5,6,7,8-octahydro-1,4,9,9-tetramethyl-, [1S-(1à,4à,7à)]-	815	514-51-2				1H-Cyclopropa[a]naphthalene, 1a,2,3,3a,4,5,6,7b-octahydro-1,1,3a,7-tetramethyl-, [1aR-(1aà,3aà,7bà)]-	814	489-29-2				isoledene	809	95910-36-4
1,3-Dimethyl-5-(propen-1-yl)adamantane	59	25.0791	663	90575	57040-48-9			1130.7		1,3-Dimethyl-5-(propen-1-yl)adamantane	663	57040-48-9				(-)-Aristolene	581	6831-16-9				(1S,4aR,7R)-1,4a-Dimethyl-7-(prop-1-en-2-yl)-1,2,3,4,4a,5,6,7-octahydronaphthalene	579	52026-55-8				à-Guaiene	575	3691-12-1				1,2,4,5-Tetramethyl-3-neopentylbenzene #	565	33770-74-0				1,4-Dimethyl-8-isopropylidenetricyclo[5.3.0.0(4,10)]decane	563	0-00-0				4a,8-Dimethyl-2-(prop-1-en-2-yl)-1,2,3,4,4a,5,6,7-octahydronaphthalene	560	103827-22-1
N,N,N',N'-Tetrakis(2-hydroxyethyl)ethylenediamine	138	25.1146	551	60451	140-07-8			1131.4		N,N,N',N'-Tetrakis(2-hydroxyethyl)ethylenediamine	551	140-07-8				Triethanolamine	548	102-71-6				Triethanolamine	512	102-71-6				1H-Isoindole, 2,3-dihydro-	490	496-12-8				Triethanolamine	475	102-71-6				Triethanolamine	432	102-71-6				2-Propanol, 1-[bis(2-hydroxyethyl)amino]-	430	6712-98-7
Indoline, 2-(hydroxydiphenylmethyl)-	104	25.1279	567	27728	0-00-0			1131.7		Indoline, 2-(hydroxydiphenylmethyl)-	567	0-00-0				Diglycolic acid, 3-phenylpropyl tridecyl ester	566	0-00-0				Succinic acid, butyl 3-phenylpropyl ester	544	0-00-0				Diethylmalonic acid, octyl 3-phenylpropyl ester	542	0-00-0				Diethylmalonic acid, dodecyl 3-phenylpropyl ester	539	0-00-0				Sebacic acid, di(3-phenylpropyl) ester	537	0-00-0				Phthalic acid, heptyl 3-phenylpropyl ester	536	0-00-0
Methylamine, N-cyclopentylidene-	139	25.1324	645	60628	10599-83-4			1131.8		Methylamine, N-cyclopentylidene-	645	10599-83-4				Butanoic acid, 2-cyano-3-methyl-, ethyl ester	566	3213-49-8				2H-Pyran-2,3,5-triol, 5,6-dihydro-, triacetate	539	56248-06-7				2-Azabicyclo[2.2.1]heptane	531	0-00-0				6-Ethyl-5,6-dihydro-2H-pyran-2-one	512	19895-35-3				2-(1-Methylcyclohexyloxy)-tetrahydropyran	501	72347-38-7				2H-Pyran-2-one, 5,6-dihydro-6-propyl-	499	16400-69-4
à-Farnesene	123	25.1768	919	25014225	502-61-4			1132.7		à-Farnesene	919	502-61-4				à-Farnesene	904	502-61-4				à-Farnesene	884	502-61-4				à-Farnesene	864	502-61-4				à-Farnesene	851	502-61-4				1,3,6,10-Dodecatetraene, 3,7,11-trimethyl-, (Z,E)-	836	26560-14-5				trans-à-Bergamotene	810	13474-59-4
1-Hexadecanol, acetate	125	25.199	706	1333983	629-70-9			1133.1		1-Hexadecanol, acetate	706	629-70-9				1-Pentadecanol acetate	704	629-58-3				Heptadecyl acetate	698	822-20-8				1-Undecanol, acetate	695	1731-81-3				Tridecyl acetate	692	0-00-0				1-Undecanol, acetate	685	1731-81-3				1-Tetradecyl acetate	684	638-59-5
1H-1,2,3-Triazol-1-amine, 4,5-dimethyl-N-(phenylmethylene)-	104	25.2079	487	40368	113261-25-9			1133.3		1H-1,2,3-Triazol-1-amine, 4,5-dimethyl-N-(phenylmethylene)-	487	113261-25-9				Diglycolic acid, 3-phenylpropyl tridecyl ester	464	0-00-0				Indoline, 2-(hydroxydiphenylmethyl)-	443	0-00-0				Phthalic acid, heptyl 3-phenylpropyl ester	439	0-00-0				Fumaric acid, dodecyl 3-phenylpropyl ester	430	0-00-0				Isophthalic acid, decyl 3-phenylpropyl ester	430	0-00-0				Diethylmalonic acid, dodecyl 3-phenylpropyl ester	430	0-00-0
Phenol, 2,5-bis(1-methylethyl)-, acetate	220	25.2212	474	46459	0-00-0			1133.5		Phenol, 2,5-bis(1-methylethyl)-, acetate	474	0-00-0				Benzoic acid, 3-acetyl-4-(acetyloxy)-, 7-oxo-7H-furo[3,2-g][1]benzopyran-9-yl ester	455	0-00-0				Phenol, 2,4-bis(1-methylethyl)-, acetate	446	0-00-0				3-[Tetrahydrofurfurylamino]benz[d]isothiazole	443	0-00-0				2,6-Diisopropylphenyl acetate	431	28000-66-0				Methyl octadecyl phthalate	417	0-00-0				1-(4-Carbomethoxyphenyl)-1,2-butanedione	415	0-00-0
Thiophene-2-sulfonamide, N-(4-methoxyphenyl)-5-(2-pyridyl)-	72	25.2434	444	118253	0-00-0			1134.0		Thiophene-2-sulfonamide, N-(4-methoxyphenyl)-5-(2-pyridyl)-	444	0-00-0				3-Pyridinecarboxaldehyde, oxime, (E)-	436	51892-16-1				2(3H)-Oxazolone, dihydro-4-hydroxy-3,4,5-trimethyl-5-(3-pyridinyl)-	433	0-00-0				1,2-Diaminoethane, 1,2-bis(2-hydroxyphenyl)-	432	0-00-0				4-[3-(3-Methylthiophen-2-yl)-[1,2,4]triazolo[3,4-b][1,3,4]thiadiazol-6-yl]pyridine	430	0-00-0				Boronic acid, phenyl-	426	98-80-6				2-(2-Ethoxyethyl)pyridine	411	28672-54-0
Geranyl acetate	68	25.2568	922	14057923	105-87-3			1134.2		Geranyl acetate	922	105-87-3				Geranyl acetate	909	105-87-3				2,6-Octadien-1-ol, 3,7-dimethyl-, acetate, (Z)-	904	141-12-8				2,6-Octadien-1-ol, 3,7-dimethyl-, acetate, (Z)-	903	141-12-8				2,6-Octadien-1-ol, 3,7-dimethyl-, acetate	899	16409-44-2				2,6-Octadien-1-ol, 3,7-dimethyl-, acetate, (Z)-	893	141-12-8				Geranyl acetate	890	105-87-3
2-Methylheptanoic acid	74	25.2923	425	120732	1188-02-9			1134.9		2-Methylheptanoic acid	425	1188-02-9				Undecanoic acid, 10-methyl-, methyl ester	421	5129-56-6				Octanoic acid, 2-methyl-	415	3004-93-1				Dodecanoic acid, 10-methyl-, methyl ester	414	5129-65-7				Pentanoic acid, 2-methyl-	413	97-61-0				Pentanoic acid, 2-methyl-	410	97-61-0				Pentanoic acid, 2-methyl-, butyl ester	400	6297-41-2
Naphthalene, 1,2,3,5,6,8a-hexahydro-4,7-dimethyl-1-(1-methylethyl)-, (1S-cis)-	162	25.3367	888	41009910	483-76-1			1135.8		Naphthalene, 1,2,3,5,6,8a-hexahydro-4,7-dimethyl-1-(1-methylethyl)-, (1S-cis)-	888	483-76-1				Naphthalene, 1,2,4a,5,8,8a-hexahydro-4,7-dimethyl-1-(1-methylethyl)-, [1S-(1à,4aá,8aà)]-	884	523-47-7				1-Isopropyl-4,7-dimethyl-1,2,3,5,6,8a-hexahydronaphthalene	874	16729-01-4				Naphthalene, 1,2,3,5,6,8a-hexahydro-4,7-dimethyl-1-(1-methylethyl)-, (1S-cis)-	874	483-76-1				Naphthalene, 1,2,3,5,6,8a-hexahydro-4,7-dimethyl-1-(1-methylethyl)-, (1S-cis)-	871	483-76-1				Naphthalene, 1,2,3,4,4a,5,6,8a-octahydro-7-methyl-4-methylene-1-(1-methylethyl)-, (1à,4aá,8aà)-	863	39029-41-9				Naphthalene, 1,2,3,4,4a,5,6,8a-octahydro-7-methyl-4-methylene-1-(1-methylethyl)-, (1à,4aá,8aà)-	861	39029-41-9
1H-Benzocycloheptene, 2,4a,5,6,7,8-hexahydro-3,5,5,9-tetramethyl-, (R)-	152	25.35	544	504953	1461-03-6			1136.1		1H-Benzocycloheptene, 2,4a,5,6,7,8-hexahydro-3,5,5,9-tetramethyl-, (R)-	544	1461-03-6				1H-Benzocycloheptene, 2,4a,5,6,7,8-hexahydro-3,5,5,9-tetramethyl-, (R)-	526	1461-03-6				Propanamide, N,2-dimethyl-N-(2'-t-butylcarbonylphenyl)-	522	163064-64-0				4-Ethoxy-6-methylcoumarin	520	0-00-0				Naphthalene, 2,3,4,4a,5,6-hexahydro-1,4a-dimethyl-7-(1-methylethyl)-	517	473-14-3				2,5,5,8a-Tetramethyl-6,7,8,8a-tetrahydro-5H-naphthalen-1-one	516	124957-09-1				4,4,5,8-Tetramethyl-chroman-2-one	514	40662-15-5
2-Furyl 4-dimethylamino-alpha-hydroxybenzyl ketone	85	25.3989	522	52716	36715-44-3			1137.1		2-Furyl 4-dimethylamino-alpha-hydroxybenzyl ketone	522	36715-44-3				Benzaldehyde, 4-(dimethylamino)-	494	100-10-7				7H-Purin-6-amine, 7-methyl-	493	935-69-3				Alpha-hydroxy-alpha-(p-(dimethylamino)phenyl)acetophenone	487	33458-29-6				Benzaldehyde, 4-(dimethylamino)-	473	100-10-7				Benzothiazole, 2-(4-nitrophenoxymethyl)-	471	100537-61-9				Benzaldehyde, 4-(dimethylamino)-	470	100-10-7
Tetraglyme	59	25.4122	714	177744	143-24-8			1137.3		Tetraglyme	714	143-24-8				Ethane, 1,1'-oxybis[2-methoxy-	697	111-96-6				Tetraglyme	691	143-24-8				2,5,8,11-Tetraoxadodecane	687	112-49-2				Ethane, 1,1'-oxybis[2-methoxy-	678	111-96-6				Tetraglyme	669	143-24-8				Ethane, 1,1'-oxybis[2-methoxy-	667	111-96-6
Thiourea	76	25.43	455	39908	62-56-6			1137.7		Thiourea	455	62-56-6				4,4'-Diisothiocyanatostilbene-2,2'-disulfonic acid	438	53005-05-3				Butanedioic acid, monoamide, 3-methylene-N-(thiocarbamoyl)-	432	0-00-0				Carbamic acid, N-methyl, t-butyl ester	429	16066-84-5				Carbon disulfide	428	75-15-0				5,6-Dimethyl-6-hydroxytetrahydro-1,3-thiazin-2-thione	422	135923-17-0				Nitroglycerin	415	55-63-0
Alanine, N-methyl-N-(2-methoxyethoxycarbonyl)-, dodecyl ester	32	25.4433	661	362916	0-00-0			1137.9		Alanine, N-methyl-N-(2-methoxyethoxycarbonyl)-, dodecyl ester	661	0-00-0				Alanine, N-methyl-N-(2-methoxyethoxycarbonyl)-, pentadecyl ester	646	0-00-0				Alanine, N-methyl-N-(2-methoxyethoxycarbonyl)-, tetradecyl ester	646	0-00-0				Alanine, N-methyl-N-(2-methoxyethoxycarbonyl)-, decyl ester	644	0-00-0				Alanine, N-methyl-N-(2-methoxyethoxycarbonyl)-, undecyl ester	644	0-00-0				Alanine, N-methyl-N-(2-methoxyethoxycarbonyl)-, heptyl ester	638	0-00-0				Alanine, N-methyl-N-(2-methoxyethoxycarbonyl)-, octadecyl ester	627	0-00-0
Bicyclo[4.4.0]dec-6-en-9á-ol, 1,7-dimethyl-4à-isopropenyl-	138	25.4611	429	26404	0-00-0			1138.3		Bicyclo[4.4.0]dec-6-en-9á-ol, 1,7-dimethyl-4à-isopropenyl-	429	0-00-0				Benzene, 1-(1-buten-3-yl)-4-pentyl-	395	0-00-0				Eudesma-2,4,11-triene	376	82462-31-5				1H-Indene, 5-hexyl-2,3-dihydro-	371	54889-55-3				1,4-Dithiaspiro[4.9]tetradecane	362	184-39-4				1(2H)-Naphthalenone, 6-(1,1-dimethylethyl)-3,4-dihydro-	361	51015-37-3				1(2H)-Naphthalenone, 7-(1,1-dimethylethyl)-3,4-dihydro-	354	22583-68-2
1,2,3,4-Tetrahydroisoquinoline, 1-[(1-hydroxy-1-phenyl)ethyl]-2-(2',2'-dimethylpropyl)-	114	25.4877	432	40141	0-00-0			1138.8		1,2,3,4-Tetrahydroisoquinoline, 1-[(1-hydroxy-1-phenyl)ethyl]-2-(2',2'-dimethylpropyl)-	432	0-00-0				Benzene, 1,1'-(1,3-butadiyne-1,4-diyl)bis-	412	886-66-8				Benzene, 1,1'-(1,3-butadiyne-1,4-diyl)bis-	406	886-66-8				3-Methoxy-5-naphthoic acid	388	7498-58-0				2-Naphthoic acid, 6-methoxy-	387	2471-70-7				Benzamide, 4-(2,5-dioxo-1-pyrrolidinyl)-N-(4-fluorophenyl)-	382	0-00-0				Benzamide, 4-(2,5-dioxo-1-pyrrolidinyl)-N-methyl-N-phenyl-	381	0-00-0
4-(3,4-Dihydroxy-2-oxo-butylamino)-benzonitrile	220	25.5366	440	116352	0-00-0			1139.8		4-(3,4-Dihydroxy-2-oxo-butylamino)-benzonitrile	440	0-00-0				4'-(2-Nitro-1-propenyl)acetanilide	440	18982-48-4				Propenoic acid, 3-phenyl-, 2-(3-nitrophenyl)-2-oxoethyl ester	410	0-00-0				Prop-1-enyl dithiopropanonate	392	0-00-0				Bis[2-(cinnamoyloxy)-1-naphthyl]methane	387	293761-81-6				Acetic acid, (1,2,3,4-tetrahydro-3,3-dimethyl-2-phenyl-4-quinolinyl) ester	376	66427-61-0				Vinyl trans-cinnamate	374	17719-70-9
4-(2-Amino-3-cyano-5-oxo-5,6,7,8-tetrahydro-4H-chromen-4-yl)-3,5-dimethyl-1H-pyrrole-2-carboxylic acid ethyl ester	166	25.581	623	83391	0-00-0			1140.7		4-(2-Amino-3-cyano-5-oxo-5,6,7,8-tetrahydro-4H-chromen-4-yl)-3,5-dimethyl-1H-pyrrole-2-carboxylic acid ethyl ester	623	0-00-0				Diallyl isophthalate	582	1087-21-4				Plastoquinone 3	578	1168-52-1				Benzoic acid, 3-(3-hydroxy-3-methyl-1-butynyl)-	544	0-00-0				Cobalt, .[(1,2,3,4-ü)-1,3-cyclopentadiene](ü5-2,4-cyclopentadien-1-yl)-	541	33032-03-0				Acetic acid, [(2,4,6-triethylbenzoyl)thio]-	538	67902-78-7				Benzene, p-di-tert-pentyl-	536	3373-10-2
Octanoic acid, undec-10-enyl ester	111	25.5943	529	161311	0-00-0			1140.9		Octanoic acid, undec-10-enyl ester	529	0-00-0				Oxiranemethanol, 3-methyl-3-(4-methyl-3-pentenyl)-	520	50727-94-1				2,5-Octadecadiynoic acid, methyl ester	519	57156-91-9				6-Octen-1-yn-3-ol, 3,7-dimethyl-	514	29171-20-8				Octanoic acid, 6-chlorohexyl ester	514	0-00-0				à-Bisabolol	510	515-69-5				(1S,2R,5R)-2-Methyl-5-((R)-6-methylhept-5-en-2-yl)bicyclo[3.1.0]hexan-2-ol	509	58319-05-4
3H-3a,7-Methanoazulene, 2,4,5,6,7,8-hexahydro-1,4,9,9-tetramethyl-, [3aR-(3aà,4á,7à)]-	104	25.6121	774	6976614	2387-78-2			1141.3		3H-3a,7-Methanoazulene, 2,4,5,6,7,8-hexahydro-1,4,9,9-tetramethyl-, [3aR-(3aà,4á,7à)]-	774	2387-78-2				1H-Cycloprop[e]azulene, 1a,2,3,4,4a,5,6,7b-octahydro-1,1,4,7-tetramethyl-, [1aR-(1aà,4à,4aá,7bà)]-	768	489-40-7				1H-Cyclopropa[a]naphthalene, 1a,2,3,3a,4,5,6,7b-octahydro-1,1,3a,7-tetramethyl-, [1aR-(1aà,3aà,7bà)]-	767	489-29-2				Naphthalene, 1,2,4a,5,8,8a-hexahydro-4,7-dimethyl-1-(1-methylethyl)-, (1à,4aá,8aà)-(ñ)-	760	5951-61-1				ë-Selinene	758	28624-23-9				(4aR,8aS)-4a-Methyl-1-methylene-7-(propan-2-ylidene)decahydronaphthalene	755	58893-88-2				Naphthalene, 2,3,4,4a,5,6-hexahydro-1,4a-dimethyl-7-(1-methylethyl)-	750	473-14-3
Fluoroform	236	25.621	555	178.65	75-46-7			1141.5		Fluoroform	555	75-46-7				N-Chloro-N-fluoro-trifluoromethylamine	534	13880-72-3				Difluoroisocyanatophosphine	519	0-00-0				1H-Pyrazole, 4,5-dihydro-5-propyl-	510	75011-90-4				Fluoroform	507	75-46-7				Cyclopropanecarboxylic acid, cyclobutyl ester	465	0-00-0				Trifluoromethylthiocyanate	458	690-24-4
Benzene, 1-(1,5-dimethyl-4-hexenyl)-4-methyl-	132	25.661	819	3915648	644-30-4			1142.3		Benzene, 1-(1,5-dimethyl-4-hexenyl)-4-methyl-	819	644-30-4				Benzene, 1-(1,5-dimethyl-4-hexenyl)-4-methyl-	812	644-30-4				Benzene, 1-(1,5-dimethyl-4-hexenyl)-4-methyl-	789	644-30-4				Benzene, 1-(1,5-dimethyl-4-hexenyl)-4-methyl-	783	644-30-4				Benzene, 1-methyl-4-(1,2,2-trimethylcyclopentyl)-, (R)-	764	16982-00-6				Benzene, 1-methyl-4-(1,2,2-trimethylcyclopentyl)-, (R)-	751	16982-00-6				Benzene, 1-methyl-4-(1,2,2-trimethylcyclopentyl)-, (R)-	751	16982-00-6
1H-Pyrrolo[2,3-b]pyridine, 2-ethyl-	118	25.6654	639	74688	23612-49-9			1142.4		1H-Pyrrolo[2,3-b]pyridine, 2-ethyl-	639	23612-49-9				1H-Benzimidazole, 2-ethyl-	604	1848-84-6				3-Pyridinecarbonitrile, 6-ethyl-5-methyl-	595	110253-41-3				3-[3-(1,3-Benzodiazol-1-yl)propyl]-4-hydroxy-4,5,5-trimethyl-1,3-oxazolidin-2-one	590	0-00-0				1,5-Naphthyridin-4-amine	586	27392-68-3				1H-Benzimidazole, 2-ethyl-	583	1848-84-6				1H-Benzimidazole, 5,6-dimethyl-	578	582-60-5
3,5-Dimethoxy-1-(1-hexenyl)benzene	220	25.7543	506	411990	0-00-0			1144.1		3,5-Dimethoxy-1-(1-hexenyl)benzene	506	0-00-0				1H-Pyrazole, 3,5-diphenyl-	498	1145-01-3				2,6,10,15,19,23-Hexamethyl-tetracosa-2,6,10,14,18,22-hexaene-12,13-diamine	493	0-00-0				Boron, 1,5-cyclooctanediyl(2,4-pentanedionato-O,O')-, (t-4)-	477	95890-86-1				3-Indolizineacetamide, N-(2-hydroxyethyl)-à-oxo-2-phenyl-	477	0-00-0				Furan, 2,5-diphenyl-	476	955-83-9				3-(4-Phenylphenyl)-1H-pyrazole	475	446276-22-8
2,4-Dinitrothiophene	140	25.7765	444	238849	5347-12-6			1144.6		2,4-Dinitrothiophene	444	5347-12-6				Pentanoic acid, 4-methyl-4-nitro-, methyl ester	394	16507-02-1				3-Butylthiophene	390	34722-01-5				Glutarimide, N-(2-octyl)-	384	0-00-0				Ethanol, 1-(2-methyl-2H-tetrazol-5-yl)-2-[(thiophen-2-ylmethyl)amino]-	384	0-00-0				Propanamide, 3-(4-morpholyl)-N-(4-bromo-2-chlorophenyl)-	380	0-00-0				Pentanamide, 2-(dimethylamino)-3-methyl-N-[3-(1-methylethyl)-7-(2-methylpropyl)-5,8-dioxo-2-oxa-6,9-diazabicyclo[10.2.2]hexadeca-10,12,14,15-tetraen-4-yl]-, [3R-[3R*,4S*(2S*,3S*),7S*]]-	377	25350-22-5
Naphthalene, 1,2,3,5,6,7,8,8a-octahydro-1,8a-dimethyl-7-(1-methylethenyl)-, [1R-(1à,7á,8aà)]-	206	25.8209	739	2750913	4630-07-3			1145.4		Naphthalene, 1,2,3,5,6,7,8,8a-octahydro-1,8a-dimethyl-7-(1-methylethenyl)-, [1R-(1à,7á,8aà)]-	739	4630-07-3				Guaia-3,9-diene	738	489-83-8				Naphthalene, 1,2,3,5,6,7,8,8a-octahydro-1,8a-dimethyl-7-(1-methylethenyl)-, [1R-(1à,7á,8aà)]-	737	4630-07-3				Naphthalene, 1,2,3,5,6,7,8,8a-octahydro-1,8a-dimethyl-7-(1-methylethenyl)-, [1R-(1à,7á,8aà)]-	732	4630-07-3				1H-Cyclopropa[a]naphthalene, decahydro-1,1,3a-trimethyl-7-methylene-, [1aS-(1aà,3aà,7aá,7bà)]-	725	20071-49-2				Naphthalene, 1,2,3,5,6,7,8,8a-octahydro-1,8a-dimethyl-7-(1-methylethenyl)-, [1S-(1à,7à,8aà)]-	723	10219-75-7				(4aR,8aS)-4a-Methyl-1-methylene-7-(propan-2-ylidene)decahydronaphthalene	721	58893-88-2
Selina-3,7(11)-diene	27	25.8698	879	4096211	6813-21-4			1146.4		Selina-3,7(11)-diene	879	6813-21-4				à-Maaliene	873	489-28-1				(-)-à-Panasinsen	866	56633-28-4				Selina-3,7(11)-diene	854	6813-21-4				7-epi-a-Eudesmol	831	123123-38-6				Selina-3,7(11)-diene	826	6813-21-4				(2S,4aR,8aR)-4a,8-Dimethyl-2-(prop-1-en-2-yl)-1,2,3,4,4a,5,6,8a-octahydronaphthalene	823	123123-37-5
2-Acetyl-5-methylfuran	86	25.8875	598	86108	1193-79-9			1146.8		2-Acetyl-5-methylfuran	598	1193-79-9				2-Acetyl-5-methylfuran	595	1193-79-9				2-Acetyl-5-methylfuran	561	1193-79-9				2-Acetyl-5-methylfuran	542	1193-79-9				Phenol, 2-methoxy-, acetate	527	613-70-7				Phenol, 4-methoxy-, acetate	517	1200-06-2				Cyclohexanol, 3,3,5-trimethyl-, acetate, cis-	516	24691-16-5
2-Acetyl-5-methylfuran	192	25.9142	463	77463	1193-79-9			1147.3		2-Acetyl-5-methylfuran	463	1193-79-9				Phenol, 4-methoxy-, acetate	458	1200-06-2				Butyric acid, p-methoxyphenyl ester	455	14617-95-9				Acetamide, N-(3,4-dichlorophenyl)-N-methoxy-	452	86412-50-2				Cyclohexanol, 3,3,5-trimethyl-, acetate, cis-	451	24691-16-5				Phenol, 4-methoxy-, acetate	450	1200-06-2				2-Methylvaleric acid, 4-methoxyphenyl ester	449	0-00-0
1-Undecanol, acetate	61	25.9364	597	294689	1731-81-3			1147.7		1-Undecanol, acetate	597	1731-81-3				1-Undecanol, acetate	590	1731-81-3				2-Heptadecenal	582	0-00-0				1-Tetradecyl acetate	580	638-59-5				Tridecyl acetate	577	0-00-0				1-Tetradecyl acetate	574	638-59-5				Acetic acid, nonyl ester	574	143-13-5
2,4,5-Trifluorobenzyl alcohol, tert.-butyl ether	236	25.9497	610	187.14	0-00-0			1148.0		2,4,5-Trifluorobenzyl alcohol, tert.-butyl ether	610	0-00-0				3,4,5-Trifluorobenzyl alcohol, tert.-butyl ether	606	0-00-0				1H-Indene, 2,3-dihydro-1,5,7-trimethyl-	565	54340-88-4				1H-Indene, 2,3-dihydro-1,4,7-trimethyl-	563	54340-87-3				1H-Indene, 2,3-dihydro-1,1,6-trimethyl-	541	14276-95-0				Silane, methylenebis[trimethyl-	537	2117-28-4				1H-Indene, 2,3-dihydro-1,1,4-trimethyl-	536	16204-72-1
Neoisolongifolene, 8,9-dehydro-	131	25.9586	700	1221998	67517-14-0			1148.2		Neoisolongifolene, 8,9-dehydro-	700	67517-14-0				aR-Himachalene	689	19419-67-1				Eudesma-2,4,11-triene	680	82462-31-5				Isolongifolene, 4,5-dehydro-	672	0-00-0				1,1,7,7a-Tetramethyl-1a,2,6,7,7a,7b-hexahydro-1H-cyclopropa[a]naphthalene	652	154098-14-3				Bicyclo[4.4.0]dec-6-en-9á-ol, 1,7-dimethyl-4à-isopropenyl-	652	0-00-0				Isolongifolene, 9,10-dehydro-	650	0-00-0
Propanoic acid, 3-cyano-, ethyl ester	100	25.9808	561	808001	10137-67-4			1148.6		Propanoic acid, 3-cyano-, ethyl ester	561	10137-67-4				5-Hydroxypipecolic acid	523	13096-31-6				2-(E)-Hexenoic acid, (4S)-amino-5-methyl-	495	267008-79-7				1,2,4,5-Tetrazine	494	290-96-0				2-(E)-Pentenoic acid, (4S)-amino-5-phenyl-	487	267008-78-6				2-Cyclohexen-1-one, 3-methyl-6-(1-methylethenyl)-	486	529-01-1				4-Hydroxy-2-methylpyrrolidine-2-carboxylic acid	486	0-00-0
Cyclopropane, 1,1-dichloro-2-phenylsulfonyl-	72	26.0341	458	217304	38435-04-0			1149.7		Cyclopropane, 1,1-dichloro-2-phenylsulfonyl-	458	38435-04-0				Zinc, dipropyl-	457	628-91-1				5-t-Butyl-hexa-3,5-dien-2-one	450	0-00-0				2-Butanone, 3-bromo-	445	814-75-5				2-(2-t-Butyl-4-oxotetrahydrocyclopenta[1,3]dioxin-4a-yl)-2-hydroxypropionic acid, methyl ester	439	124899-00-9				Cyclopentanecarboxylic acid, 3-(3-fluorophenylcarbamoyl)-1,2,2-trimethyl-	424	0-00-0				3,3-Dimethyl-4-(3,3,4,4-tetramethyloxetan-2-ylidene)butan-2-one	421	0-00-0
Isolongifolene, 7,8-dehydro-8a-hydroxy-	220	26.0474	491	166221	0-00-0			1149.9		Isolongifolene, 7,8-dehydro-8a-hydroxy-	491	0-00-0				Naphtho[2,3-d]-1,3-dioxol-5-ol, 3a,4,9,9a-tetrahydro-2,2-dimethyl-, cis-	484	52187-19-6				6-Isopropenyl-4,8a-dimethyl-1,2,3,5,6,7,8,8a-octahydro-naphthalen-2-ol	484	0-00-0				Propanoic acid, 2-methyl-3-[4-t-butyl]phenyl-	480	0-00-0				Butylated Hydroxytoluene	477	128-37-0				Butylated Hydroxytoluene	475	128-37-0				Tricyclo[5.2.2.0(1,6)]undecan-3-ol, 2-methylene-6,8,8-trimethyl-	474	0-00-0
Naphthalene, 1,2,4a,5,6,8a-hexahydro-4,7-dimethyl-1-(1-methylethyl)-, [1S-(1à,4aá,8aà)]-	105	26.0563	911	14682843	24406-05-1			1150.1		Naphthalene, 1,2,4a,5,6,8a-hexahydro-4,7-dimethyl-1-(1-methylethyl)-, [1S-(1à,4aá,8aà)]-	911	24406-05-1				Naphthalene, 1,2,4a,5,6,8a-hexahydro-4,7-dimethyl-1-(1-methylethyl)-, [1S-(1à,4aá,8aà)]-	896	24406-05-1				Naphthalene, 1,2,4a,5,6,8a-hexahydro-4,7-dimethyl-1-(1-methylethyl)-,[1R-(1à,4aà,8aà)]-	893	17627-24-6				à-Muurolene	888	10208-80-7				à-Muurolene	887	31983-22-9				à-Muurolene	879	10208-80-7				Naphthalene, 1,2,4a,5,6,8a-hexahydro-4,7-dimethyl-1-(1-methylethyl)-	874	483-75-0
ç-Elemene	136	26.0652	682	1014783	29873-99-2			1150.3		ç-Elemene	682	29873-99-2				Cyclohexene, 1-methyl-3-(1-methylethenyl)-, (ñ)-	676	499-03-6				1,5,5-Trimethyl-6-methylene-cyclohexene	676	514-95-4				Elemene isomer	673	0-00-0				2-Carene	672	554-61-0				Cyclohexane, 1-ethenyl-1-methyl-2-(1-methylethenyl)-4-(1-methylethylidene)-	672	3242-08-8				Cyclohexane, 1-ethenyl-1-methyl-2-(1-methylethenyl)-4-(1-methylethylidene)-	661	3242-08-8
Bicyclo[3.1.1]hept-2-ene-2-methanol, 6,6-dimethyl-	31	26.1096	648	118435	515-00-4			1151.2		Bicyclo[3.1.1]hept-2-ene-2-methanol, 6,6-dimethyl-	648	515-00-4				Bicyclo[3.1.1]hept-2-ene-2-methanol, 6,6-dimethyl-	643	515-00-4				Bicyclo[3.1.1]hept-2-ene-2-methanol, 6,6-dimethyl-	642	515-00-4				1,3-trans,5-cis-Octatriene	630	40087-61-4				1,4-Cyclohexadiene-1-methanol, 4-(1-methylethyl)-	622	22539-72-6				Bicyclo[3.1.1]hept-2-ene-2-methanol, 6,6-dimethyl-	620	515-00-4				1,4-Cyclohexadiene-1-methanol, 4-(1-methylethyl)-	617	22539-72-6
2,3:4,5-Bis(2-butenylene)tetrahydrofurfural	236	26.1185	466	1849.1	126-15-8			1151.4		2,3:4,5-Bis(2-butenylene)tetrahydrofurfural	466	126-15-8				2,3:4,5-Bis(2-butenylene)tetrahydrofurfural	463	126-15-8				6-[[[3,4-Dichlorophenyl-1-methylethyl]amino]methyl]-2,4-pteridinediamin	454	0-00-0				Methanesulfonic anhydride	451	7143-01-3				2,6-Pyridinedicarboxaldehyde, 3-(phenylmethoxy)-, bis[methyl(2-pyridyl)hydrazone]	450	113231-34-8				2,6-Pyridinedicarboxaldehyde, 4-methoxy-, bis[methyl(2-pyridyl)hydrazone]	441	118252-03-2				Thiophosphordiamide, S-methyl ester	439	0-00-0
Aromadendrene, dehydro-	166	26.154	803	245340	0-00-0			1152.1		Aromadendrene, dehydro-	803	0-00-0				1,1,7,7a-Tetramethyl-1a,2,6,7,7a,7b-hexahydro-1H-cyclopropa[a]naphthalene	784	154098-14-3				(3aS,4R,7R)-1,4,9,9-Tetramethyl-5,6,7,8-tetrahydro-4H-3a,7-methanoazulene	781	50430-14-3				Silphiperfola-4,7(14)-diene	775	210637-49-3				(8R,8aS)-8,8a-Dimethyl-2-(propan-2-ylidene)-1,2,3,7,8,8a-hexahydronaphthalene	768	27840-40-0				Isolongifolene, 9,10-dehydro-	763	0-00-0				Aristol-1(10)-en-9-yl isovalerate	762	0-00-0
Chloroacetyl-L-tyrosine	236	26.1674	427	738.69	1145-56-8			1152.3		Chloroacetyl-L-tyrosine	427	1145-56-8				2-Propenoic acid, 2-bromo-, methyl ester	406	4519-46-4				3-Hydroxy-4-(4-methoxyphenyl)-2H-pyran-2,5(6H)-dione	391	104555-01-3				Bicyclo[2.2.1]hept-2-ene-5,6-dicarboxylic anhydride, 3,4,7,7-tetramethyl, endo-	388	0-00-0				Methyl 2à-carboxymethyl-3á-hydroxy-nor-A(1)-lup-20(29)-en-28-oate	365	2830-30-0				9,11-Octadecadiynoic acid, 8-oxo-, methyl ester	360	75125-35-8				2á,6á-Adamantanebis(methanesulfonate)	351	0-00-0
Azulene, 1,2,3,3a,4,5,6,7-octahydro-1,4-dimethyl-7-(1-methylethenyl)-, [1R-(1à,3aá,4à,7á)]-	126	26.1807	634	144832	22567-17-5			1152.6		Azulene, 1,2,3,3a,4,5,6,7-octahydro-1,4-dimethyl-7-(1-methylethenyl)-, [1R-(1à,3aá,4à,7á)]-	634	22567-17-5				Azulene, 1,2,3,3a,4,5,6,7-octahydro-1,4-dimethyl-7-(1-methylethenyl)-, [1R-(1à,3aá,4à,7á)]-	617	22567-17-5				Naphthalene, decahydro-4a-methyl-1-methylene-7-(1-methylethenyl)-, [4aR-(4aà,7à,8aá)]-	616	17066-67-0				Selina-3,7(11)-diene	614	6813-21-4				3H-3a,7-Methanoazulene, 2,4,5,6,7,8-hexahydro-1,4,9,9-tetramethyl-, [3aR-(3aà,4á,7à)]-	612	2387-78-2				Epizonarene	612	41702-63-0				10s,11s-Himachala-3(12),4-diene	609	60909-28-6
Tricyclo[5.2.2.0(2,6)]undeca-3,8-dien-5-one	124	26.234	428	130568	0-00-0			1153.6		Tricyclo[5.2.2.0(2,6)]undeca-3,8-dien-5-one	428	0-00-0				N-Vinylpyridinium bromide	420	0-00-0				1,3-Isobenzofurandione, 3a,4,7,7a-tetrahydro-	410	85-43-8				2,6-Pyridinedicarboxaldehyde, 4-methoxy-, bis[methyl(2-pyridyl)hydrazone]	409	118252-03-2				Acrylic acid, 3-methylene-4-pentenyl ester	409	0-00-0				Biphenylene, 1,2,4a,4b,7,8,8a,8b-octahydro-	408	62357-80-6				4-Cyclohexene-1,2-dicarboxylic acid, cis-	407	2305-26-2
(1S,4aR,7R)-1,4a-Dimethyl-7-(prop-1-en-2-yl)-1,2,3,4,4a,5,6,7-octahydronaphthalene	97	26.2473	799	1800466	52026-55-8			1153.9		(1S,4aR,7R)-1,4a-Dimethyl-7-(prop-1-en-2-yl)-1,2,3,4,4a,5,6,7-octahydronaphthalene	799	52026-55-8				Azulene, 1,2,3,3a,4,5,6,7-octahydro-1,4-dimethyl-7-(1-methylethenyl)-, [1R-(1à,3aá,4à,7á)]-	768	22567-17-5				1,2,4,8-Tetramethylbicyclo[6.3.0]undeca-2,4-diene	756	137235-51-9				Naphthalene, decahydro-4a-methyl-1-methylene-7-(1-methylethylidene)-, (4aR-trans)-	752	515-17-3				Azulene, 1,2,3,3a,4,5,6,7-octahydro-1,4-dimethyl-7-(1-methylethenyl)-, [1R-(1à,3aá,4à,7á)]-	752	22567-17-5				1,1,4a-Trimethyl-5,6-dimethylenedecahydronaphthalene	752	0-00-0				Naphthalene, 1,2,3,5,6,7,8,8a-octahydro-1,8a-dimethyl-7-(1-methylethenyl)-, [1S-(1à,7à,8aà)]-	751	10219-75-7
4,4-Dimethyl-3-(3-methylbut-3-enylidene)-2-methylenebicyclo[4.1.0]heptane	146	26.2606	691	616982	79718-83-5			1154.2		4,4-Dimethyl-3-(3-methylbut-3-enylidene)-2-methylenebicyclo[4.1.0]heptane	691	79718-83-5				Isolongifolene, 9,10-dehydro-	686	0-00-0				Isolongifolene, 4,5-dehydro-	684	0-00-0				Cycloisolongifolene, 8,9-dehydro-	680	0-00-0				Aristol-1(10)-en-9-yl isovalerate	671	0-00-0				1,1,7,7a-Tetramethyl-1a,2,6,7,7a,7b-hexahydro-1H-cyclopropa[a]naphthalene	662	154098-14-3				(3aS,4R,7R)-1,4,9,9-Tetramethyl-5,6,7,8-tetrahydro-4H-3a,7-methanoazulene	661	50430-14-3
Acetonitrile(N-B)tris(trifluoromethyl)borane	90	26.314	611	72293	0-00-0			1155.2		Acetonitrile(N-B)tris(trifluoromethyl)borane	611	0-00-0				1H-1,2,3-Triazol-1-amine, 4-(4-methylphenyl)-N-(phenylmethylene)-	534	113261-43-1				Bicyclo[4.1.0]hepta-1,3,5-triene	478	4646-69-9				Hydroxylamine, TBDMS derivative	477	41879-39-4				Thiourea, methyl-	453	598-52-7				Tromethamine	448	77-86-1				Carbonic acid, monoamide, N-ethyl-, decyl ester	447	0-00-0
Acetic acid, 2-phenylethyl ester	91	26.3228	914	33966405	103-45-7			1155.4		Acetic acid, 2-phenylethyl ester	914	103-45-7				Acetic acid, 2-phenylethyl ester	909	103-45-7				Acetic acid, 2-phenylethyl ester	899	103-45-7				Acetic acid, 2-phenylethyl ester	867	103-45-7				Benzenemethanol, 2-methyl-, acetate	812	17373-93-2				Propanoic acid, 2-methyl-, 2-phenylethyl ester	800	103-48-0				Acetic acid, chloro-, 2-phenylethyl ester	795	7476-91-7
á-Phenylethyl butyrate	162	26.3717	784	86137	103-52-6			1156.4		á-Phenylethyl butyrate	784	103-52-6				Butanoic acid, 3-methyl-, 2-phenylethyl ester	770	140-26-1				Propanoic acid, 2-methyl-, 2-phenylethyl ester	748	103-48-0				Nonanoic acid, 2-phenylethyl ester	702	57943-67-6				Octanoic acid, 2-phenylethyl ester	695	5457-70-5				Octanoic acid, 2-phenylethyl ester	690	5457-70-5				Butanoic acid, 2-methyl-, 2-phenylethyl ester	687	24817-51-4
Unknown 11	90	26.3761	391	89126	0-00-0			1156.5		3-(4-Butoxy-benzylsulfanyl)-propylamine	391	0-00-0				Carbonic acid, monoamide, N-ethyl-, octyl ester	372	0-00-0				2,2-Bis(chloromethyl)-1-propanol	370	5355-54-4				4-Hydroxyphenylacetamide	338	17194-82-0				3-Hexadecylaminopyridine	325	67373-98-2				Tromethamine	324	77-86-1				Piperoxan	317	59-39-2
Undecanoic acid, 10-methyl-, methyl ester	87	26.385	814	651473	5129-56-6			1156.6		Undecanoic acid, 10-methyl-, methyl ester	814	5129-56-6				Dodecanoic acid, methyl ester	790	111-82-0				Dodecanoic acid, methyl ester	778	111-82-0				Dodecanoic acid, methyl ester	765	111-82-0				Dodecanoic acid, methyl ester	765	111-82-0				Undecanoic acid, 10-methyl-, methyl ester	732	5129-56-6				Dodecanoic acid, 2-methyl-	677	2874-74-0
Cycloisolongifolene, 8,9-dehydro-	117	26.4161	658	79283	0-00-0			1157.3		Cycloisolongifolene, 8,9-dehydro-	658	0-00-0				Aristol-1(10)-en-9-yl isovalerate	626	0-00-0				(8R,8aS)-8,8a-Dimethyl-2-(propan-2-ylidene)-1,2,3,7,8,8a-hexahydronaphthalene	608	27840-40-0				1,1,7,7a-Tetramethyl-1a,2,6,7,7a,7b-hexahydro-1H-cyclopropa[a]naphthalene	607	154098-14-3				Isolongifolene, 4,5-dehydro-	593	0-00-0				Aromadendrene, dehydro-	586	0-00-0				(E)-2-((8R,8aS)-8,8a-Dimethyl-3,4,6,7,8,8a-hexahydronaphthalen-2(1H)-ylidene)propyl acetate	582	352461-71-3
trans-Calamenene	71	26.4339	636	246514	73209-42-4			1157.6		trans-Calamenene	636	73209-42-4				Naphthalene, 1,2,3,4-tetrahydro-1,6-dimethyl-4-(1-methylethyl)-, (1S-cis)-	622	483-77-2				Naphthalene, 1,2,3,4-tetrahydro-1,6-dimethyl-4-(1-methylethyl)-, (1S-cis)-	610	483-77-2				trans-Calamenene	610	73209-42-4				cis-Calamenene	586	72937-55-4				Tetrahydropyrro[2,3-b]-1H-2,3-dihydroindole, 1-acetyl-	573	79432-04-5				Naphthalene, 1,2,3,4-tetrahydro-1,6,8-trimethyl-	571	30316-36-0
Pirimicarb-desmethyl	72	26.4605	508	589267	30614-22-3			1158.1		Pirimicarb-desmethyl	508	30614-22-3				Methadone	471	76-99-3				Methadone	460	76-99-3				Fenfluramine	444	458-24-2				Fenfluramine	434	458-24-2				Fenfluramine	430	458-24-2				Pumiliotoxin C (195a)	422	27766-71-8
(4R,4aR)-4,4a-Dimethyl-6-(prop-1-en-2-yl)-1,2,3,4,4a,7-hexahydronaphthalene	145	26.5538	865	1359129	28908-26-1			1160.0		(4R,4aR)-4,4a-Dimethyl-6-(prop-1-en-2-yl)-1,2,3,4,4a,7-hexahydronaphthalene	865	28908-26-1				(E)-2-((8R,8aS)-8,8a-Dimethyl-3,4,6,7,8,8a-hexahydronaphthalen-2(1H)-ylidene)propyl formate	800	352457-47-7				(E)-Valerenyl isovalerate	794	101527-75-7				Aromadendrene, dehydro-	773	0-00-0				trans-Valerenyl acetate	772	101527-74-6				4a,5-Dimethyl-3-(prop-1-en-2-yl)-1,2,3,4,4a,5,6,7-octahydronaphthalen-1-ol	771	61847-19-6				(8R,8aS)-8,8a-Dimethyl-2-(propan-2-ylidene)-1,2,3,7,8,8a-hexahydronaphthalene	770	27840-40-0
Ethanone, 1-(2,4,5-triethylphenyl)-	236	26.5627	583	2289.1	2715-54-0			1160.2		Ethanone, 1-(2,4,5-triethylphenyl)-	583	2715-54-0				2-Acetyl-3,7-dimethylbenzo(b)thiophene	551	6179-06-2				3-Acetyl-2,5-dimethylbenzo(b)thiophene	528	6179-04-0				2-Acetyl-3,5-dimethylbenzo(b)thiophene	521	6179-05-1				Benzene, 1,3,5-tris(1-methylethyl)-	501	717-74-8				2H-1-Benzopyran-2-one, 3-acetyl-7-hydroxy-	483	0-00-0				4'-tert-Butyl-2',6'-dimethylacetophenone	477	2040-10-0
2-Propenoic acid, 3-(2-formyl-4-methoxyphenyl)-, ethyl ester, (E)-	208	26.576	401	25647	103517-64-2			1160.4		2-Propenoic acid, 3-(2-formyl-4-methoxyphenyl)-, ethyl ester, (E)-	401	103517-64-2				5-methyl-2-pentylpyridine	391	0-00-0				8a-Methyl-5-methylene-3-([(pyridin-3-ylmethyl)-amino]-methyl)-decahydro-naphtho[2,3-b]furan-2-one	388	0-00-0				Benzene, 1,2,3,4-tetramethyl-5-(1-methylethyl)-	386	61142-67-4				Tetracyclo[6.1.0.0(2,4).0(5,7)]nonane,3,3,6,6,9,9-hexamethyl-(1à,2à,4à,5á,7á,8à)-	381	51898-92-1				1H-Pyrido[4,3-b]indole, 2-benzyl-8-fluoro-2,3,4,5-tetrahydro-	380	0-00-0				1,3,5-Cycloheptatriene, 2,3,4,5,7,7-hexamethyl-	377	74779-68-3
2-Naphthalenemethanol, 1,2,3,4,4a,5,6,7-octahydro-à,à,4a,8-tetramethyl-, (2R-cis)-	189	26.6071	704	1140099	1209-71-8			1161.1		2-Naphthalenemethanol, 1,2,3,4,4a,5,6,7-octahydro-à,à,4a,8-tetramethyl-, (2R-cis)-	704	1209-71-8				2-Naphthalenemethanol, 1,2,3,4,4a,5,6,7-octahydro-à,à,4a,8-tetramethyl-, (2R-cis)-	692	1209-71-8				ë-Selinene	681	28624-23-9				Naphthalene, 1,2,4a,5,8,8a-hexahydro-4,7-dimethyl-1-(1-methylethyl)-, (1à,4aá,8aà)-(ñ)-	674	5951-61-1				6S-2,3,8,8-Tetramethyltricyclo[5.2.2.0(1,6)]undec-2-ene	668	137235-48-4				Selina-3,7(11)-diene	665	6813-21-4				1H-Cyclopropa[a]naphthalene, 1a,2,3,3a,4,5,6,7b-octahydro-1,1,3a,7-tetramethyl-, [1aR-(1aà,3aà,7bà)]-	662	489-29-2
Oxalamide, n-decyl-N'-pyridin-2-yl-	43	26.6515	503	808657	0-00-0			1161.9		Oxalamide, n-decyl-N'-pyridin-2-yl-	503	0-00-0				Benzenamine, 2-(2,4,5-trichlorophenylsulfonylamino)-5-methyl-	503	0-00-0				4-Methoxy-à-toluenethiol	500	6258-60-2				Benzenemethanol, à-(1-ethenylpentyl)-à-methyl-	491	85312-74-9				1-(2-Methylenecyclopentyl)-1-phenylethanol	485	0-00-0				Silane, dimethyldi-1-propynyl-	485	75405-43-5				3-Isopropyl-2-phenyl-pent-4-en-2-ol	485	344332-17-8
1-(2-Acetoxyethyl)-1-(4-methylpent-4-enyl)-2-(1-methylethenyl)cyclobutane	138	26.6604	611	124138	0-00-0			1162.1		1-(2-Acetoxyethyl)-1-(4-methylpent-4-enyl)-2-(1-methylethenyl)cyclobutane	611	0-00-0				1,4,7,-Cycloundecatriene, 1,5,9,9-tetramethyl-, Z,Z,Z-	605	0-00-0				Humulene	601	6753-98-6				Humulene	598	6753-98-6				Humulene	592	6753-98-6				ç-Elemene	591	29873-99-2				1,5-Cyclodecadiene, 1,5-dimethyl-8-(1-methylethylidene)-, (E,E)-	587	15423-57-1
à-Guaiene	92	26.6826	795	461808	3691-12-1			1162.6		à-Guaiene	795	3691-12-1				(1R,9R,E)-4,11,11-Trimethyl-8-methylenebicyclo[7.2.0]undec-4-ene	795	68832-35-9				Alloaromadendrene	794	25246-27-9				Aromandendrene	789	489-39-4				á-Humulene	785	116-04-1				Azulene, 1,2,3,3a,4,5,6,7-octahydro-1,4-dimethyl-7-(1-methylethenyl)-, [1R-(1à,3aá,4à,7á)]-	785	22567-17-5				à-Guaiene	782	3691-12-1
Benzene, 1-methoxy-3-(3-methyl-3-butenyl)-	176	26.696	539	279647	40463-03-4			1162.8		Benzene, 1-methoxy-3-(3-methyl-3-butenyl)-	539	40463-03-4				Pyrrolidin-2-one, 1-(4-aminophenyl)-	522	0-00-0				(4-Methoxyphenyl)heptylamine, N-pentafluoropropionyl-	475	0-00-0				2-Pyrrolidinone, 1-(3-aminophenyl)-	474	0-00-0				1-Cyclohexyl-5-(4-methoxy-benzyl)-pyrimidine-2,4,6(1H,3H,5H)-trione	468	0-00-0				Benzene, 1-methoxy-4-pentyl-	461	20056-58-0				1-(3-Chloro-phenyl)-5-(4-methoxy-benzyl)-pyrimidine-2,4,6(1H,3H,5H)-trione	456	0-00-0
Naphthalene, 1,2,4a,5,8,8a-hexahydro-4,7-dimethyl-1-(1-methylethyl)-, (1à,4aá,8aà)-(ñ)-	165	26.7493	596	287896	5951-61-1			1163.9		Naphthalene, 1,2,4a,5,8,8a-hexahydro-4,7-dimethyl-1-(1-methylethyl)-, (1à,4aá,8aà)-(ñ)-	596	5951-61-1				3,4-Dihydrocoumarin, 4,4,7,8-tetramethyl-	588	40614-36-6				Epizonarene	581	41702-63-0				2-Naphthalenemethanol, 1,2,3,4,4a,5,6,7-octahydro-à,à,4a,8-tetramethyl-, (2R-cis)-	575	1209-71-8				6S-2,3,8,8-Tetramethyltricyclo[5.2.2.0(1,6)]undec-2-ene	571	137235-48-4				3H-3a,7-Methanoazulene, 2,4,5,6,7,8-hexahydro-1,4,9,9-tetramethyl-, [3aR-(3aà,4á,7à)]-	570	2387-78-2				2-Naphthalenemethanol, 1,2,3,4,4a,5,6,7-octahydro-à,à,4a,8-tetramethyl-, (2R-cis)-	568	1209-71-8
3-(1-Benzyl-1H-imidazol-2-yl)-5-methylisoxazole	74	26.767	567	122226	0-00-0			1164.2		3-(1-Benzyl-1H-imidazol-2-yl)-5-methylisoxazole	567	0-00-0				Octane, 1-chloro-	551	111-85-3				1,10-Dichlorodecane	550	2162-98-3				1-O-Acetyl-2,3,5-tri-O-benzyl-d-arabinofuranose	541	0-00-0				Octane, 1-chloro-	540	111-85-3				1,10-Dichlorodecane	534	2162-98-3				2-O-Benzyl-d-arabinose	532	0-00-0
1H-Cyclopropa[a]naphthalene, 1a,2,3,3a,4,5,6,7b-octahydro-1,1,3a,7-tetramethyl-, [1aR-(1aà,3aà,7bà)]-	189	26.7848	847	6592090	489-29-2			1164.6		1H-Cyclopropa[a]naphthalene, 1a,2,3,3a,4,5,6,7b-octahydro-1,1,3a,7-tetramethyl-, [1aR-(1aà,3aà,7bà)]-	847	489-29-2				Naphthalene, 1,2,4a,5,8,8a-hexahydro-4,7-dimethyl-1-(1-methylethyl)-, (1à,4aá,8aà)-(ñ)-	833	5951-61-1				Naphthalene, 1,2,4a,5,8,8a-hexahydro-4,7-dimethyl-1-(1-methylethyl)-, [1S-(1à,4aá,8aà)]-	824	523-47-7				Naphthalene, 1,2,4a,5,8,8a-hexahydro-4,7-dimethyl-1-(1-methylethyl)-, (1à,4aá,8aà)-(ñ)-	822	5951-61-1				ë-Selinene	819	28624-28-4				1H-Cyclopropa[a]naphthalene, 1a,2,3,3a,4,5,6,7b-octahydro-1,1,3a,7-tetramethyl-, [1aR-(1aà,3aà,7bà)]-	813	489-29-2				ë-Selinene	810	28624-23-9
Lauric acid, 3,5-dimethylphenyl ester	61	26.807	514	83028	0-00-0			1165.0		Lauric acid, 3,5-dimethylphenyl ester	514	0-00-0				Phenol, 3-ethyl-, acetate	503	3056-60-8				2-Ethylphenol, O-acetyl-	495	0-00-0				Silane, 1,3-butadiynyltrimethyl-	495	4526-06-1				4-Ethylphenyl acetate	491	3245-23-6				Acetic acid, 4-acetoxy-1-(2-acetoxy-1-methylethyl)-2-methylpentyl ester	491	96863-24-0				Carbonic acid, neopentyl 3,5-dimethylphenyl ester	490	0-00-0
N-p-Toluyl-N'-cyclohexylurea	60	26.8203	520	28037	89609-46-1			1165.3		N-p-Toluyl-N'-cyclohexylurea	520	89609-46-1				2-Amino-3-(4-hydroxyphenyl)-propanoic acid	499	556-03-6				3-Isopropylidene-tricyclo[4.3.1.1(2,5)]undecan-10-one	481	0-00-0				Cyclobutylcarboxamide, N-methyl-N-phenyl-	480	0-00-0				Phosphorus pentafluoride	471	7647-19-0				Pentanamide, N-(3-methylphenyl)-5-bromo-	466	0-00-0				Isoamyl mandelate	463	5421-04-5
Unknown 12	56	26.8337	367	634409	1755-05-1			1165.6		Pentalene, octahydro-, cis-	367	1755-05-1				Pentalene, octahydro-, cis-	356	1755-05-1				Cyclooctylidene-(2-phenylaziridin-1-yl)amine	355	0-00-0				C2H5CH=CHCH=CH2	350	592-48-3				Decanoic acid, cyclohexyl ester	346	1551-40-2				11-(2-Cyclopenten-1-yl)undecanoic acid, (+)-	345	459-67-6				Cyclohexyl-p-toluene sulfonate	342	953-91-3
1,5-Cyclodecadiene, 1,5-dimethyl-8-(1-methylethylidene)-, (E,E)-	121	26.8559	952	19369404	15423-57-1			1166.0		1,5-Cyclodecadiene, 1,5-dimethyl-8-(1-methylethylidene)-, (E,E)-	952	15423-57-1				ç-Elemene	894	29873-99-2				Cyclohexane, 1-ethenyl-1-methyl-2-(1-methylethenyl)-4-(1-methylethylidene)-	888	3242-08-8				ç-Elemene	885	29873-99-2				Azulene, 1,2,3,3a,4,5,6,7-octahydro-1,4-dimethyl-7-(1-methylethenyl)-, [1R-(1à,3aá,4à,7á)]-	884	22567-17-5				1,5-Cyclodecadiene, 1,5-dimethyl-8-(1-methylethylidene)-, (E,E)-	876	15423-57-1				Azulene, 1,2,3,3a,4,5,6,7-octahydro-1,4-dimethyl-7-(1-methylethenyl)-, [1R-(1à,3aá,4à,7á)]-	864	22567-17-5
4-Methyl-6-phenyl-3-thioxo-3,4-dihydro-1,2,4-triazin-5(2H)-one #	140	26.8825	431	6847.6	22936-87-4			1166.5		4-Methyl-6-phenyl-3-thioxo-3,4-dihydro-1,2,4-triazin-5(2H)-one #	431	22936-87-4				Thioacetic acid, O-ethyl ester	405	926-67-0				Phosphine, acetyldimethyl-	403	18983-86-3				1H-1,2,3-Triazol-1-amine, 4,5-dimethyl-N-(phenylmethylene)-	392	113261-25-9				1,4-Diazabicyclo[4.3.0]nonane, 4-methyl-2,3-diphenyl-, (2R,3R,6S)-	390	122688-19-1				1,4-Oxathiane	386	15980-15-1				2,2-Diethyl-N-ethylpiperidine	370	89214-88-0
Methyl-6-phenyl-3,5-dioxo-2,3,4,5-tetrahydro[1,2,4]triazine	168	26.8914	475	21203	90946-40-0			1166.7		Methyl-6-phenyl-3,5-dioxo-2,3,4,5-tetrahydro[1,2,4]triazine	475	90946-40-0				Fumaric acid, 2-phenylethyl propyl ester	454	0-00-0				1,3-Dimethyl-6-phenylpiperidin-4-one	448	133201-62-4				Fumaric acid, isobutyl 2-phenylethyl ester	446	0-00-0				Fumaric acid, pentyl 2-phenylethyl ester	443	0-00-0				Terephthalic acid, dicyclobutyl ester	441	0-00-0				Fumaric acid, butyl 2-phenylethyl ester	434	0-00-0
trans-Calamenene	111	26.9181	937	620898	73209-42-4			1167.2		trans-Calamenene	937	73209-42-4				Naphthalene, 1,2,3,4-tetrahydro-1,6-dimethyl-4-(1-methylethyl)-, (1S-cis)-	937	483-77-2				Naphthalene, 1,2,3,4-tetrahydro-1,6-dimethyl-4-(1-methylethyl)-, (1S-cis)-	922	483-77-2				cis-Calamenene	890	72937-55-4				trans-Calamenene	888	73209-42-4				4-isopropyl-1,6-dimethyl-1,2,3,4-tetrahydronaphthalene	865	0-00-0				Naphthalene, 1,2,3,4-tetrahydro-1,6-dimethyl-4-(1-methylethyl)-, (1S-cis)-	828	483-77-2
Naphthalene, 1,2,3,4-tetrahydro-1,6-dimethyl-4-(1-methylethyl)-, (1S-cis)-	151	26.9714	923	121639	483-77-2			1168.3		Naphthalene, 1,2,3,4-tetrahydro-1,6-dimethyl-4-(1-methylethyl)-, (1S-cis)-	923	483-77-2				Naphthalene, 1,2,3,4-tetrahydro-1,6-dimethyl-4-(1-methylethyl)-, (1S-cis)-	916	483-77-2				trans-Calamenene	916	73209-42-4				cis-Calamenene	885	72937-55-4				trans-Calamenene	872	73209-42-4				4-isopropyl-1,6-dimethyl-1,2,3,4-tetrahydronaphthalene	853	0-00-0				Naphthalene, 1,2,3,4-tetrahydro-1,6-dimethyl-4-(1-methylethyl)-, (1S-cis)-	821	483-77-2
Heptasiloxane, hexadecamethyl-	73	26.9758	853	583296	541-01-5			1168.4		Heptasiloxane, hexadecamethyl-	853	541-01-5				Heptasiloxane, hexadecamethyl-	808	541-01-5				Heptasiloxane, 1,1,3,3,5,5,7,7,9,9,11,11,13,13-tetradecamethyl-	731	19095-23-9				Octasiloxane, 1,1,3,3,5,5,7,7,9,9,11,11,13,13,15,15-hexadecamethyl-	727	19095-24-0				Hexasiloxane, tetradecamethyl-	705	107-52-8				Hexasiloxane, tetradecamethyl-	704	107-52-8				Hexasiloxane, 1,1,3,3,5,5,7,7,9,9,11,11-dodecamethyl-	674	995-82-4
trans-Calamenene	84	26.998	897	948219	73209-42-4			1168.8		trans-Calamenene	897	73209-42-4				Naphthalene, 1,2,3,4-tetrahydro-1,6-dimethyl-4-(1-methylethyl)-, (1S-cis)-	897	483-77-2				Naphthalene, 1,2,3,4-tetrahydro-1,6-dimethyl-4-(1-methylethyl)-, (1S-cis)-	871	483-77-2				trans-Calamenene	858	73209-42-4				cis-Calamenene	855	72937-55-4				4-isopropyl-1,6-dimethyl-1,2,3,4-tetrahydronaphthalene	808	0-00-0				Naphthalene, 1,2,3,4-tetrahydro-1,6,8-trimethyl-	753	30316-36-0
2,3,4-Trifluorobenzoic acid, tridec-2-ynyl ester	124	27.0158	674	336943	0-00-0			1169.2		2,3,4-Trifluorobenzoic acid, tridec-2-ynyl ester	674	0-00-0				1,2-Benzenediol, o-(2,3,4-trifluorobenzoyl)-o'-(2,2,3,3,4,4,4-heptafluorobutyryl)-	660	0-00-0				Naphthalene, 1,2,3,4-tetrahydro-1,6-dimethyl-4-(1-methylethyl)-, (1S-cis)-	600	483-77-2				Phosphonic acid, phenyl-, bis[5-methyl-2-(1-methylethyl)cyclohexyl] ester	595	61048-72-4				Naphthalene, 1,2,3,4-tetrahydro-5,8-dimethyl-1-octyl-	595	55255-58-8				2,3,4-Trifluorobenzoic acid, 2-fluorophenyl ester	588	0-00-0				2,3,4-Trifluorobenzoic acid, 4-nitrophenyl ester	586	0-00-0
Bupivacaine	140	27.0247	622	6625.4	38396-39-3			1169.4		Bupivacaine	622	38396-39-3				l-Hydroxyprolylglycine, N,O-bis(ethoxycarbonyl)-, ethyl ester	615	0-00-0				Bupivacaine	591	38396-39-3				Bupivacaine	590	38396-39-3				Creatinine, 1-trifluoroacetyl-	514	0-00-0				2,4,6-Triamino-5-[4-nitrobenzoyloxy]pyrimidine	504	0-00-0				2,5-Cyclohexadiene-1,4-dione, 2,5-dihydroxy-	475	615-94-1
Chromane-3-carbonitrile, 2,3-dehydro-2-amino-7-hydroxy-4-(3-methoxyphenyl)-	187	27.0647	626	5280782	160111-49-9			1170.1		Chromane-3-carbonitrile, 2,3-dehydro-2-amino-7-hydroxy-4-(3-methoxyphenyl)-	626	160111-49-9				1,3-Difluoro-5-dichloromethyldimethylsilyloxybenzene	616	0-00-0				5,5,12-Trimethyl-10-oxatricyclo[6.3.2.0(1,6)]tridec-6-en-8-ylmethylacetate	616	0-00-0				Cyclohex-3-enecarboxylic acid, 6-[2-(5-methoxy-2-methyl-1H-indol-3-yl)ethylcarbamoyl]-, isopropyl ester	611	0-00-0				1,3-Difluoro-5-dimethyl-(allyl)-silyloxybenzene	605	0-00-0				2-Ethyl-1-cyclohexyldimethylsilyloxyhexane	597	0-00-0				4H-1-Benzopyran-3-carbonitrile, 2-amino-7-hydroxy-4-[3-(trifluoromethoxy)phenyl]-	590	0-00-0
Alanine, N-methyl-n-propargyloxycarbonyl-, undecyl ester	140	27.0691	697	2599.1	0-00-0			1170.2		Alanine, N-methyl-n-propargyloxycarbonyl-, undecyl ester	697	0-00-0				Alanine, N-methyl-n-propargyloxycarbonyl-, dodecyl ester	694	0-00-0				Alanine, N-methyl-n-propargyloxycarbonyl-, pentadecyl ester	694	0-00-0				Alanine, N-methyl-n-propargyloxycarbonyl-, decyl ester	692	0-00-0				Alanine, N-methyl-n-propargyloxycarbonyl-, heptyl ester	686	0-00-0				Alanine, N-methyl-n-propargyloxycarbonyl-, tetradecyl ester	679	0-00-0				Alanine, N-methyl-n-propargyloxycarbonyl-, heptadecyl ester	672	0-00-0
1,2-Bis(diethylamino)-1,2-bis(4-cyanophenyl)ethane	114	27.0913	678	8999.0	0-00-0			1170.7		1,2-Bis(diethylamino)-1,2-bis(4-cyanophenyl)ethane	678	0-00-0				Benzene, 1-isocyanato-2-(trifluoromethyl)-	616	2285-12-3				4H-1-Benzopyran-3-carbonitrile, 2-amino-7-hydroxy-4-[3-(trifluoromethoxy)phenyl]-	568	0-00-0				Chromane-3-carbonitrile, 2,3-dehydro-2-amino-7-hydroxy-4-phenyl-	568	111861-25-7				Disulfide, t-butyl-[piperidino-(phenylimino)methyl]-	552	25110-38-7				1,3-Difluoro-5-dichloromethyldimethylsilyloxybenzene	550	0-00-0				1,3-Difluoro-5-dimethyl-(allyl)-silyloxybenzene	546	0-00-0
cis-5-Dodecenoic acid, methyl ester	138	27.1135	566	132154	0-00-0			1171.1		cis-5-Dodecenoic acid, methyl ester	566	0-00-0				Cyclopropanenonanoic acid, methyl ester	552	10152-60-0				(Z)-Methyl hexadec-11-enoate	551	822-05-9				9-Dodecenoic acid, methyl ester, (E)-	547	55030-26-7				Cyclopropaneoctanoic acid, 2-hexyl-, methyl ester	534	10152-61-1				Heptanoic acid, 3,5-dimethyl-, methyl ester	527	2490-54-2				Methyl 3-methyl-pentadecanoate	521	0-00-0
Hexanoic acid	60	27.1268	804	5040303	142-62-1			1171.4		Hexanoic acid	804	142-62-1				Hexanoic acid	781	142-62-1				Hexanoic acid	775	142-62-1				Pentanoic acid	743	109-52-4				Hexanoic acid	737	142-62-1				Pentanoic acid	725	109-52-4				Butanoic acid	718	107-92-6
2-Butanone, 4-phenyl-	147	27.1357	903	2936879	2550-26-7			1171.6		2-Butanone, 4-phenyl-	903	2550-26-7				2-Butanone, 4-phenyl-	894	2550-26-7				2-Butanone, 3-phenyl-	889	769-59-5				2-Butanone, 4-phenyl-	886	2550-26-7				3-Oxo-5-phenylpentanoic acid, 2-chloroethyl ester	838	0-00-0				3-Buten-2-ol, 4-phenyl-, (E)-	831	0-00-0				2-Methylindan-2-ol	788	33223-84-6
2-Methylbenzylamine, N-decyl-N-methyl-	162	27.1491	837	30310	0-00-0			1171.8		2-Methylbenzylamine, N-decyl-N-methyl-	837	0-00-0				N-Benzoyl-l-alanine ethyl ester	760	0-00-0				L-Alanine, N-benzoyl-, methyl ester	742	7244-67-9				1H-Benzotriazole, 4-amino-1-methyl-	717	27799-82-2				l-Glycero-2-benzamido-1-phenylpropane	717	5267-67-4				1H-Benzotriazole, 7-amino-1-methyl-	715	13183-01-2				Propylamine,N-benzoyl-1-methyl-2,3-diphenyl-	709	0-00-0
2-Butanone, 4-phenyl-	49	27.1624	680	92027	2550-26-7			1172.1		2-Butanone, 4-phenyl-	680	2550-26-7				2-Butanone, 4-phenyl-	678	2550-26-7				2-Butanone, 3-phenyl-	675	769-59-5				2-Butanone, 4-phenyl-	652	2550-26-7				1,3,5-Cycloheptatriene-1-carboxamide, 7-methyl-	640	56771-82-5				Phenylpropanamide	629	102-93-2				2-Methyl-3,5-dinitrophenyl á-phenylpropionate	627	0-00-0
N-(4-(Dimethylamino)butyl)acetamide	48	27.2024	638	6211.7	0-00-0			1172.9		N-(4-(Dimethylamino)butyl)acetamide	638	0-00-0				Ethylamine, 2-((p-bromo-à-methyl-à-phenylbenzyl)oxy)-N,N-dimethyl-	609	3565-72-8				Dothiepin	607	113-53-1				1,4-Methano-2H-cyclopent[d]oxepin-2,5(4H)-dione, 6-[(dimethylamino)methyl]hexahydro-8a-hydroxy-5a-methyl-9-(1-methylethyl)-, [1R-(1à,4à,5aà,6á,8aà,9S*)]-	602	32562-94-0				Dothiepin	597	113-53-1				Hordenine	596	539-15-1				Tramadol	596	27203-92-5
Unknown 13	236	27.229	310	176.66	1693-74-9			1173.4		Tetrahydrofuran-D8	310	1693-74-9				Sulfur dioxide	279	7446-09-5				Methanethiol	270	74-93-1				Phosphine, methyl-	245	593-54-4				Phosphine, methyl-	242	593-54-4				L-Alanine, 3-sulfo-	233	498-40-8				Aminomethanesulfonic acid	219	13881-91-9
Phosphonic acid, phenyl-, bis[5-methyl-2-(1-methylethyl)cyclohexyl] ester	138	27.2468	407	76060	61048-72-4			1173.8		Phosphonic acid, phenyl-, bis[5-methyl-2-(1-methylethyl)cyclohexyl] ester	407	61048-72-4				2-Cyclopenten-1-one, 3,5,5-trimethyl-	403	24156-95-4				2-Cyclopenten-1-one, 3,4,5-trimethyl-	403	55683-21-1				2-Trifluoromethylbenzyl bromide	396	395-44-8				Tricyclo[6.3.0.0(3,7)]undec-1(8)-en-3-ol, 2,2,5,5-tetramethyl-	392	0-00-0				7-Oxabicyclo[4.1.0]heptane, 1-(1,3-dimethyl-1,3-butadienyl)-2,2,6-trimethyl-, (E)-	391	89128-14-3				5-Hydroxymethyl-1,1,4a-trimethyl-6-methylenedecahydronaphthalen-2-ol	384	0-00-0
Geraniol	68	27.2601	654	300980	106-24-1			1174.0		Geraniol	654	106-24-1				2,6-Octadien-1-ol, 3,7-dimethyl-	652	624-15-7				Geraniol	645	106-24-1				Geraniol	640	106-24-1				2,6-Octadien-1-ol, 3,7-dimethyl-, (Z)-	638	106-25-2				2,6-Octadien-1-ol, 3,7-dimethyl-	627	624-15-7				2,6-Octadien-1-ol, 3,7-dimethyl-, (Z)-	623	106-25-2
1-Acetyl-2,7-naphthalenediol	25	27.2912	520	31032	86358-83-0			1174.6		1-Acetyl-2,7-naphthalenediol	520	86358-83-0				1-Acetyl-2,3-naphthalenediol	502	91368-52-4				1-Acetyl-2,6-naphthalenediol	487	108804-50-8				1-Indanone, 3,3,4,5,7-pentamethyl-	480	10425-83-9				Benzimidazole, 5-tert-butyl-2-ethyl-	469	5805-63-0				Cadina-1(10),6,8-triene	469	1460-96-4				1-Indanone, 3,3,5,6,7-pentamethyl-	466	16204-69-6
Carbon disulfide	236	27.3356	667	499.02	75-15-0			1175.5		Carbon disulfide	667	75-15-0				Carbon disulfide	638	75-15-0				2-Butynedinitrile	584	1071-98-3				Monoisopropyl carbonotrithioate	525	68060-08-2				Monopropyl carbonotrithioate	519	68060-07-1				Thiourea	514	62-56-6				Monoethyl carbonotrithioate	512	1118-64-5
Carbon disulfide	25	27.3401	712	6280.3	75-15-0			1175.6		Carbon disulfide	712	75-15-0				Carbon disulfide	682	75-15-0				2-Butynedinitrile	628	1071-98-3				Monoisopropyl carbonotrithioate	561	68060-08-2				Monopropyl carbonotrithioate	555	68060-07-1				Monoethyl carbonotrithioate	547	1118-64-5				Thiourea	524	62-56-6
2-Butanone, 4-phenyl-	148	27.3445	906	377045152	2550-26-7			1175.7		2-Butanone, 4-phenyl-	906	2550-26-7				2-Butanone, 4-phenyl-	894	2550-26-7				2-Butanone, 4-phenyl-	890	2550-26-7				2-Butanone, 3-phenyl-	884	769-59-5				3-Buten-2-ol, 4-phenyl-, (E)-	832	0-00-0				3-Oxo-5-phenylpentanoic acid, 2-chloroethyl ester	808	0-00-0				3-Buten-2-ol, 4-phenyl-	782	17488-65-2
1-Acetyl-2,7-naphthalenediol	187	27.3845	629	334569	86358-83-0			1176.5		1-Acetyl-2,7-naphthalenediol	629	86358-83-0				Pyrimidine, 4-(2-hydroxy-5-methoxyphenyl)-	619	97630-77-8				3,5,11-Eudesmatriene	598	193615-07-5				1-Acetyl-2,3-naphthalenediol	592	91368-52-4				Cadina-1(10),6,8-triene	592	1460-96-4				(ñ)-Tremetone	589	59183-49-2				1,1,2,2,3,3-Hexamethylindane	588	91324-94-6
Chlorphentermine	125	27.3934	638	4709.1	461-78-9			1176.7		Chlorphentermine	638	461-78-9				Chlorphentermine	631	461-78-9				Ethylamine, 2-((p-bromo-à-methyl-à-phenylbenzyl)oxy)-N,N-dimethyl-	616	3565-72-8				2-Hydroxy-3-[2-dimethylaminoethyl]-5-tert-butylbiphenyl	614	21912-01-6				Dothiepin	614	113-53-1				1-Nonadecanamine, N,N-dimethyl-	613	49859-87-2				Chlorphentermine	610	461-78-9
Carbon disulfide	76	27.4111	580	4733131	75-15-0			1177.0		Carbon disulfide	580	75-15-0				Carbon disulfide	555	75-15-0				2-Butynedinitrile	510	1071-98-3				4a,9a-Dihydro-1,3,4,5,6,8,9,10-octathiadicyclopenta(b,g)naphthalene-2,7-dithione	501	0-00-0				Monoisopropyl carbonotrithioate	456	68060-08-2				Monopropyl carbonotrithioate	452	68060-07-1				Monoethyl carbonotrithioate	446	1118-64-5
Thietane	46	27.4245	533	10411	287-27-4			1177.3		Thietane	533	287-27-4				Methyl nitrate	509	598-58-3				Formic acid	505	64-18-6				Thietane	485	287-27-4				Acetone-D6	484	666-52-4				Methyl nitrate	473	598-58-3				Acetone-D6	460	666-52-4
Carbonic acid, monoamide, N-methyl-, decyl ester	139	27.4333	613	9834.6	0-00-0			1177.5		Carbonic acid, monoamide, N-methyl-, decyl ester	613	0-00-0				Carbon disulfide	573	75-15-0				Carbonic acid, monoamide, N-methyl-, octyl ester	561	0-00-0				Carbon disulfide	548	75-15-0				4,4'-Diisothiocyanatostilbene-2,2'-disulfonic acid	514	53005-05-3				2-Butynedinitrile	504	1071-98-3				Pentaerythritol Tetranitrate	495	78-11-5
5,9-Undecadien-2-one, 6,10-dimethyl-, (E)-	151	27.4556	824	432317	3796-70-1			1177.9		5,9-Undecadien-2-one, 6,10-dimethyl-, (E)-	824	3796-70-1				5,9-Undecadien-2-one, 6,10-dimethyl-, (Z)-	820	3879-26-3				5,9-Undecadien-2-one, 6,10-dimethyl-	794	689-67-8				5,9-Undecadien-2-one, 6,10-dimethyl-, (Z)-	776	3879-26-3				5,9-Undecadien-2-one, 6,10-dimethyl-, (E)-	767	3796-70-1				5,9-Undecadien-2-one, 6,10-dimethyl-, (Z)-	752	3879-26-3				5,9-Undecadien-2-one, 6,10-dimethyl-, (E)-	752	3796-70-1
2-Butanone, 4-phenyl-	40	27.46	878	6655665	2550-26-7			1178.0		2-Butanone, 4-phenyl-	878	2550-26-7				2-Butanone, 4-phenyl-	870	2550-26-7				2-Butanone, 4-phenyl-	862	2550-26-7				3-Buten-2-ol, 4-phenyl-, (E)-	825	0-00-0				2-Butanone, 3-phenyl-	819	769-59-5				Benzenepropanal, á-methyl-	795	16251-77-7				3-Oxo-5-phenylpentanoic acid, 2-chloroethyl ester	795	0-00-0
3,5,11-Eudesmatriene	58	27.5044	614	315634	193615-07-5			1178.9		3,5,11-Eudesmatriene	614	193615-07-5				4a,5-Dimethyl-3-(prop-1-en-2-yl)-1,2,3,4,4a,5,6,7-octahydronaphthalen-1-ol	607	61847-19-6				(8R,8aS)-8,8a-Dimethyl-2-(propan-2-ylidene)-1,2,3,7,8,8a-hexahydronaphthalene	584	27840-40-0				(3R,4aS,8aS)-8a-Methyl-5-methylene-3-(prop-1-en-2-yl)-1,2,3,4,4a,5,6,8a-octahydronaphthalene	579	212394-95-1				(1S,7S,8aR)-1,8a-Dimethyl-7-(prop-1-en-2-yl)-1,2,3,7,8,8a-hexahydronaphthalene	572	190327-38-9				(5R,10R)-10-Methyl-6-methylene-2-(propan-2-ylidene)spiro[4.5]dec-7-ene	568	28908-27-2				(E)-2-((8R,8aS)-8,8a-Dimethyl-3,4,6,7,8,8a-hexahydronaphthalen-2(1H)-ylidene)propyl formate	568	352457-47-7
3,7,7-Trimethyl-1-penta-1,3-dienyl-2-oxabicyclo[3.2.0]hept-3-ene	140	27.5089	628	9124.0	0-00-0			1179.0		3,7,7-Trimethyl-1-penta-1,3-dienyl-2-oxabicyclo[3.2.0]hept-3-ene	628	0-00-0				3,4-Hexadien-2-ol, 3-isopropenyl-2,5-dimethyl-	605	15448-75-6				1-Hexen, 2-(p-anisyl)-5-methyl-	598	0-00-0				2-Allyl-4-methylphenol	595	6628-06-4				8,9-Dehydrothymol	574	18612-99-2				2-Allyl-4-methylphenol	573	6628-06-4				7-Methyl-1,2,3,5,8,8a-hexahydronaphthalene	573	107914-88-5
3,5,11-Eudesmatriene	202	27.5177	774	18872298	193615-07-5			1179.1		3,5,11-Eudesmatriene	774	193615-07-5				Silphiperfola-4,7(14)-diene	721	210637-49-3				(8R,8aS)-8,8a-Dimethyl-2-(propan-2-ylidene)-1,2,3,7,8,8a-hexahydronaphthalene	715	27840-40-0				Bicyclo[4.4.0]dec-6-en-9á-ol, 1,7-dimethyl-4à-isopropenyl-	715	0-00-0				4a,5-Dimethyl-3-(prop-1-en-2-yl)-1,2,3,4,4a,5,6,7-octahydronaphthalen-1-ol	708	61847-19-6				(E)-2-((8R,8aS)-8,8a-Dimethyl-3,4,6,7,8,8a-hexahydronaphthalen-2(1H)-ylidene)propyl formate	708	352457-47-7				Cycloisolongifolene, 8,9-dehydro-	684	0-00-0
3,5,11-Eudesmatriene	219	27.5311	721	8539.1	193615-07-5			1179.4		3,5,11-Eudesmatriene	721	193615-07-5				Silphiperfola-4,7(14)-diene	670	210637-49-3				(8R,8aS)-8,8a-Dimethyl-2-(propan-2-ylidene)-1,2,3,7,8,8a-hexahydronaphthalene	662	27840-40-0				(E)-2-((8R,8aS)-8,8a-Dimethyl-3,4,6,7,8,8a-hexahydronaphthalen-2(1H)-ylidene)propyl formate	652	352457-47-7				trans-Valerenyl acetate	650	101527-74-6				(E)-Valerenyl isovalerate	648	101527-75-7				Bicyclo[4.4.0]dec-6-en-9á-ol, 1,7-dimethyl-4à-isopropenyl-	646	0-00-0
3,5,11-Eudesmatriene	146	27.5577	830	2933913	193615-07-5			1179.9		3,5,11-Eudesmatriene	830	193615-07-5				4a,5-Dimethyl-3-(prop-1-en-2-yl)-1,2,3,4,4a,5,6,7-octahydronaphthalen-1-ol	806	61847-19-6				(E)-2-((8R,8aS)-8,8a-Dimethyl-3,4,6,7,8,8a-hexahydronaphthalen-2(1H)-ylidene)propyl formate	801	352457-47-7				Silphiperfola-4,7(14)-diene	800	210637-49-3				(E)-2-((8R,8aS)-8,8a-Dimethyl-3,4,6,7,8,8a-hexahydronaphthalen-2(1H)-ylidene)propyl acetate	794	352461-71-3				(8R,8aS)-8,8a-Dimethyl-2-(propan-2-ylidene)-1,2,3,7,8,8a-hexahydronaphthalene	789	27840-40-0				(4R,4aR)-4,4a-Dimethyl-6-(prop-1-en-2-yl)-1,2,3,4,4a,7-hexahydronaphthalene	773	28908-26-1
Bicyclo[4.4.0]dec-6-en-9á-ol, 1,7-dimethyl-4à-isopropenyl-	204	27.5755	600	869009	0-00-0			1180.3		Bicyclo[4.4.0]dec-6-en-9á-ol, 1,7-dimethyl-4à-isopropenyl-	600	0-00-0				3,5,11-Eudesmatriene	581	193615-07-5				5-Chlorovanillic acid	560	62936-23-6				2-Chloro-5-(methylthio)benzoic acid	555	51546-12-4				à-Isonootkatol	548	1380573-94-3				cis-Valerenyl acetate	542	101527-78-0				4-Bromoguaiacol	536	7368-78-7
9-Cedranone	191	27.5844	556	45693	0-00-0			1180.5		9-Cedranone	556	0-00-0				2H-2a,7-Methanoazuleno[5,6-b]oxirene, octahydro-3,6,6,7a-tetramethyl-	544	29597-36-2				2,5-di-tert-Butyl-1,4-benzoquinone	519	2460-77-7				2,5-di-tert-Butyl-1,4-benzoquinone	510	2460-77-7				Isolongifolene, 9-hydroxy-	509	0-00-0				1,2,2,4,4,5,6,7-Octamethylbicyclo[3.2.0]hept-6-en-3-one	508	0-00-0				2,5-di-tert-Butyl-1,4-benzoquinone	505	2460-77-7
2-Propanone, 1,1,1-trifluoro-	138	27.5933	488	115990	421-50-1			1180.6		2-Propanone, 1,1,1-trifluoro-	488	421-50-1				8-(2-Acetyloxiran-2-yl)-6,6-dimethylocta-3,4-dien-2-one	485	91186-38-8				2-Butanone, 3-[(methylsulfonyl)oxy]-	477	77611-73-5				Ethanone, 1-[5-methyl-1-(4-methylfurazan-3-yl)-1H-[1,2,3]triazol-4-yl]-	476	0-00-0				2-Cyclohexene-1-carboxylic acid, 2,6,6-trimethyl-, ethyl ester, ñ-	465	107941-55-9				8-Hydroxyisotrichodermin	449	0-00-0				2-Propanone, 1,1,1-trifluoro-	449	421-50-1
3,5,8a-Trimethyl-4,6,8a,9-tetrahydronaphtho[2,3-b]furan	126	27.6332	713	58231	631868-96-7			1181.4		3,5,8a-Trimethyl-4,6,8a,9-tetrahydronaphtho[2,3-b]furan	713	631868-96-7				Octanoic acid, 3-methylphenyl ester	702	0-00-0				2-Isoamyl-6-methylpyrazine	702	91010-41-2				Nonanoic acid, 3-methylphenyl ester	692	0-00-0				6-Bromohexanoic acid, 3-methylphenyl ester	691	0-00-0				1,2,5-Trimethylpyrrole	689	930-87-0				Carbonic acid, butyl 3-methylphenyl ester	688	0-00-0
Benzofuran, 6-ethenyl-4,5,6,7-tetrahydro-3,6-dimethyl-5-isopropenyl-, trans-	143	27.6466	925	7973953	17910-09-7			1181.7		Benzofuran, 6-ethenyl-4,5,6,7-tetrahydro-3,6-dimethyl-5-isopropenyl-, trans-	925	17910-09-7				Benzofuran, 6-ethenyl-4,5,6,7-tetrahydro-3,6-dimethyl-5-isopropenyl-, trans-	901	17910-09-7				(4aS,8aR)-3,8a-Dimethyl-5-methylene-4,4a,5,6,7,8,8a,9-octahydronaphtho[2,3-b]furan	753	6989-21-5				2aS,3aR,5aS,9bR)-2a,5a,9-Trimethyl-2a,4,5,5a,6,7,8,9b-octahydro-2H-naphtho[1,2-b]oxireno[2,3-c]furan	729	352457-43-3				Cyclopentanone, 2,5-dicyclopentylidene-	696	5682-82-6				Tricyclo[5.2.1.0(2,6)]decane, 4-cyclohexylidene-, exo	683	0-00-0				Cyclopentanone, 2,5-dicyclopentylidene-	674	5682-82-6
1,2,5-Trimethylpyrrole	76	27.6643	712	436742	930-87-0			1182.1		1,2,5-Trimethylpyrrole	712	930-87-0				1,2,5-Trimethylpyrrole	710	930-87-0				Oxalic acid, 2-methylphenyl octadecyl ester	690	0-00-0				Oxalic acid, hexadecyl 2-methylphenyl ester	688	0-00-0				Oxalic acid, 2-methylphenyl pentadecyl ester	680	0-00-0				4-Chlorobutyric acid, 3-methylphenyl ester	679	0-00-0				Ethanediamide, N(1)-(1,3-benzodioxol-5-yl)-N(2)-[(1,5-dimethyl-1H-pyrrol-2-yl)methyl]-	677	0-00-0
Phosphorus pentafluoride	107	27.6732	842	1660642	7647-19-0			1182.2		Phosphorus pentafluoride	842	7647-19-0				Phosphorus pentafluoride	725	7647-19-0				Ethyltetrafluorophosphorane	708	0-00-0				3-Hexadecylaminopyridine	696	67373-98-2				Benzenepropanoic acid, à,4-dihydroxy-	680	306-23-0				Phenol, 4-butyl-	676	1638-22-8				Tyrosine	665	60-18-4
Dinoseb acetate	98	27.691	484	218758	2813-95-8			1182.6		Dinoseb acetate	484	2813-95-8				2H-Quinoline-1-carboxamidine, N,N-diethyl-2-methyl-3,4-dihydro-	477	0-00-0				2-Acetamido-5-phenyl-4-thiazolecarboxylic acid	475	0-00-0				Benzene, 3-[3-iodo-2-(iodomethyl)-2-methylpropyl]-1,2,4,5-tetramethyl-	447	55712-70-4				1(2H)-Naphthalenone, 3,4-dihydro-3,3,6,8-tetramethyl-	446	5409-55-2				3-Phenylpyrrolidine	440	62624-46-8				Acetamide, N-(4-oxo-1,4-dihydro-2H-quinazolin-3-yl)-	439	0-00-0
10-Acetoxy-8,9-epoxythymol 3-angelate	236	27.6999	509	298.93	76475-33-7			1182.8		10-Acetoxy-8,9-epoxythymol 3-angelate	509	76475-33-7				N,N,N',N'-Tetraethyl-1,2-diphenyl-ethane-1,2-diamine	423	0-00-0				2-(Diethylaminophenylmethyl)cyclohexanol	420	0-00-0				2-Diethylamino-N-methyl-2-phenyl-acetamide	394	0-00-0				2-Methyl-1-pentyl methylphosphonofluoridate	381	333416-05-0				2-Methyl-1-pentyl methylphosphonofluoridate	380	333416-05-0				2-Methyl-1-butyl methylphosphonofluoridate	375	0-00-0
Benzimidazole, 5-tert-butyl-2-ethyl-	187	27.7176	596	585677	5805-63-0			1183.1		Benzimidazole, 5-tert-butyl-2-ethyl-	596	5805-63-0				1-Acetyl-2,7-naphthalenediol	595	86358-83-0				Cadina-1(10),6,8-triene	585	1460-96-4				1-Acetyl-2,6-naphthalenediol	560	108804-50-8				Pyrimidine, 4-(2-hydroxy-5-methoxyphenyl)-	559	97630-77-8				1(2H)-Naphthalenone, 7-(1,1-dimethylethyl)-3,4-dihydro-	551	22583-68-2				1,3.4-Trimethyl-6-cyclohexylbenzene	549	32406-17-0
Methoxyacetic acid, 2-methylphenyl ester	236	27.7576	406	339.80	0-00-0			1183.9		Methoxyacetic acid, 2-methylphenyl ester	406	0-00-0				N-Acetyl-4-hydroxyphenylacetamide	343	0-00-0				Diacetamate	343	2623-33-8				Benzeneacetic acid, à-(acetylamino)-	336	29633-99-6				Bicyclo[3.1.1]heptan-3-one, 2-(2,2-dimethylpropyl)-6,6-dimethyl-, (stereoisomer 1)	333	0-00-0				Succinic acid, di(2-isopropoxyphenyl) ester	322	0-00-0				Thiourea, 1-(2-cyclohexylidenocyclohexylideno)-	308	5991-49-1
Succinic acid, di(neopentyl) ester	71	27.7709	413	783416	0-00-0			1184.2		Succinic acid, di(neopentyl) ester	413	0-00-0				Bicyclo[4.4.0]dec-6-en-9á-ol, 1,7-dimethyl-4à-isopropenyl-	403	0-00-0				Ethyl 3-(3-pyridyl)propenoate	402	28447-17-8				Succinic acid, 2-methylbenzyl octyl ester	397	0-00-0				Succinic acid, 2-methylbenzyl tridecyl ester	397	0-00-0				1,2,3,4-Tetrahydroisoquinoline, 1-[(1-hydroxy-1-phenyl)ethyl]-2-(2',2'-dimethylpropyl)-	396	0-00-0				Succinic acid, 2-methylbenzyl tetradecyl ester	394	0-00-0
4-Isopropenylcyclohexanone	68	27.7931	653	2723018	22460-53-3			1184.6		4-Isopropenylcyclohexanone	653	22460-53-3				4-Isopropenylcyclohexanone	624	22460-53-3				Methyl 11,12-tetradecadienoate	621	0-00-0				9-Dodecyn-1-ol	620	71084-08-7				9-Dodecyn-1-ol	618	71084-08-7				Cyclohexane, 1-methyl-4-methylene-	615	2808-80-2				5-Chlorovaleric acid, dodec-9-ynyl ester	612	0-00-0
Benzenepropanoic acid, ethyl ester	179	27.8109	944	378270	2021-28-5			1185.0		Benzenepropanoic acid, ethyl ester	944	2021-28-5				Benzenepropanoic acid, ethyl ester	898	2021-28-5				Benzenepropanoic acid, ethyl ester	853	2021-28-5				2-Phenethyl-á-phenylpropionate	738	28049-10-7				2-Phenethyl-á-phenylpropionate	731	28049-10-7				3-Phenylpropanoic anhydride	730	0-00-0				Dichloroacetic acid, 2-phenylethyl ester	730	209982-02-5
Benzofuran, 6-ethenyl-4,5,6,7-tetrahydro-3,6-dimethyl-5-isopropenyl-, trans-	142	27.842	547	1532202	17910-09-7			1185.6		Benzofuran, 6-ethenyl-4,5,6,7-tetrahydro-3,6-dimethyl-5-isopropenyl-, trans-	547	17910-09-7				1,2-Bis[4-pyridine N-oxide]ethane	529	91446-43-4				(4aS,8aR)-3,8a-Dimethyl-5-methylene-4,4a,5,6,7,8,8a,9-octahydronaphtho[2,3-b]furan	524	6989-21-5				Benzofuran, 6-ethenyl-4,5,6,7-tetrahydro-3,6-dimethyl-5-isopropenyl-, trans-	476	17910-09-7				propanedinitrile, 2,2'-(1,3-dithietane-2,4-diylidene)bis-	469	0-00-0				3,3'-Diamino-4,4'-biphenyldiol	451	4194-40-5				Fumaric acid, heptyl 2-methylcyclohex-1-enylmethyl ester	449	0-00-0
2-Butanone, 4-(2,6,6-trimethyl-1,3-cyclohexadien-1-yl)-	84	27.8509	543	66149	20483-36-7			1185.8		2-Butanone, 4-(2,6,6-trimethyl-1,3-cyclohexadien-1-yl)-	543	20483-36-7				7-Oxabicyclo[4.1.0]heptane, 2,2,6-trimethyl-1-(3-methyl-1,3-butadienyl)-5-methylene-	505	70038-20-9				geranyl-à-terpinene	501	0-00-0				1,5,9,9-Tetramethyl-2-methylene-spiro[3.5]non-5-ene	500	0-00-0				2-Butyl-1-methyl-1,2,3,4-tetrahydronaphthalen-1-ol	498	0-00-0				Panaxydol	494	72800-72-7				3,5,11-Eudesmatriene	493	193615-07-5
(8R,8aS)-8,8a-Dimethyl-2-(propan-2-ylidene)-1,2,3,7,8,8a-hexahydronaphthalene	145	27.8598	860	3351061	27840-40-0			1185.9		(8R,8aS)-8,8a-Dimethyl-2-(propan-2-ylidene)-1,2,3,7,8,8a-hexahydronaphthalene	860	27840-40-0				3,5,11-Eudesmatriene	849	193615-07-5				4a,5-Dimethyl-3-(prop-1-en-2-yl)-1,2,3,4,4a,5,6,7-octahydronaphthalen-1-ol	841	61847-19-6				Cycloisolongifolene, 8,9-dehydro-	817	0-00-0				Silphiperfola-4,7(14)-diene	816	210637-49-3				(E)-2-((8R,8aS)-8,8a-Dimethyl-3,4,6,7,8,8a-hexahydronaphthalen-2(1H)-ylidene)propyl formate	808	352457-47-7				Isolongifolene, 4,5-dehydro-	808	0-00-0
Unknown 14	236	27.882	380	1813.6	0-00-0			1186.4		1-(1-Butoxypropan-2-yloxy)propan-2-yl heptanoate	380	0-00-0				2-t-Butyl-5-methoxycarbonylmethyl-3-methyl-4-oxoimidazolidine-1-carboxylic acid, t-butyl ester	359	0-00-0				tert-Butyl 2,2-dimethyl-3-(2-phenyl-1-ethynyl)cyclopropyl ether, (E)-	356	0-00-0				1,2,4-Triazin-5(2H)-one, 3,4-dihydro-2,4,6-trimethyl-3-thioxo-	338	1566-30-9				Benzeneethanamine, 2-fluoro-á-hydroxy-3,4-dimethoxy-N-isopropyl-	324	81441-08-9				L-Valine, N-(N-acetylglycyl)-, butyl ester	316	55712-40-8				Glycine, N,N-dimethyl-, ethyl ester	315	33229-89-9
7-Methoxy-1,2,3,4-tetrahydro-9H-pyrido[3,4-b]indole	158	27.8998	621	651516	91566-22-2			1186.7		7-Methoxy-1,2,3,4-tetrahydro-9H-pyrido[3,4-b]indole	621	91566-22-2				6-Methoxytryptoline	599	20315-68-8				Dinordesoxy-3,9-dimethyleseroline	586	29135-07-7				Dinordesoxy-7,9-dimethyleseroline	561	30963-52-1				1H-Indole-3-methanamine, 5-ethyl-N,N-dimethyl-	546	74367-51-4				1H-Indole, 2,3-dihydro-1,3,3-trimethyl-2-methylene-	545	118-12-7				1H-Indole, 2-(1,1-dimethylethyl)-	533	1805-65-8
5à-Hydroxy-4à,8,10,11-tetramethyltricyclo[6.3.0.0(2,4)]undec-10-ene	162	27.9353	616	77648	141922-47-6			1187.4		5à-Hydroxy-4à,8,10,11-tetramethyltricyclo[6.3.0.0(2,4)]undec-10-ene	616	141922-47-6				á-Santanol acetate	614	0-00-0				Acetate, [6-(acetyloxy)-5,5,8a-trimethyl-2-methyleneperhydro-1-naphthalenyl]methyl ester	614	0-00-0				N,N-Didesmethylvenlafaxine	611	0-00-0				ç-HIMACHALENE	608	0-00-0				Farnesyl bromide	605	6874-67-5				9á-Acetoxy-3,5à,8-trimethyltricyclo[6.3.1.0(1,5)]dodec-3-ene	604	0-00-0
1H-2-Indenol, 2,3,4,5,6,7-hexahydro-1-(2-hydroxy-2-methylpropyl)	192	27.9486	536	25947	0-00-0			1187.7		1H-2-Indenol, 2,3,4,5,6,7-hexahydro-1-(2-hydroxy-2-methylpropyl)	536	0-00-0				1,5,5-Trimethyl-6-(3-methyl-buta-1,3-dienyl)-cyclohexene	533	56763-66-7				(3S,3aS,6R,8aS)-3,8,8-Trimethyl-7-methyleneoctahydro-1H-3a,6-methanoazulene	517	31145-21-8				Myrtenyl acetate	517	1079-01-2				2-Cyclohexen-1-ol, 2-methyl-5-(1-methylethenyl)-, acetate	513	97-42-7				1H-Cycloprop[c]inden-7-ol, octahydro-	512	94216-05-4				(1R,3aS,5aS,8aR)-1,3a,5a-Trimethyl-4-methylenedecahydrocyclopenta[c]pentalene	510	71596-72-0
4a,5-Dimethyl-3-(prop-1-en-2-yl)-1,2,3,4,4a,5,6,7-octahydronaphthalen-1-ol	145	27.9708	868	2240879	61847-19-6			1188.1		4a,5-Dimethyl-3-(prop-1-en-2-yl)-1,2,3,4,4a,5,6,7-octahydronaphthalen-1-ol	868	61847-19-6				3,5,11-Eudesmatriene	866	193615-07-5				(8R,8aS)-8,8a-Dimethyl-2-(propan-2-ylidene)-1,2,3,7,8,8a-hexahydronaphthalene	862	27840-40-0				(E)-2-((8R,8aS)-8,8a-Dimethyl-3,4,6,7,8,8a-hexahydronaphthalen-2(1H)-ylidene)propyl formate	858	352457-47-7				Silphiperfola-4,7(14)-diene	841	210637-49-3				Cycloisolongifolene, 8,9-dehydro-	834	0-00-0				(3aS,4R,7R)-1,4,9,9-Tetramethyl-5,6,7,8-tetrahydro-4H-3a,7-methanoazulene	827	50430-14-3
2-n-Hexylthiolane, S,S-dioxide	61	27.9886	568	106948	71053-04-8			1188.5		2-n-Hexylthiolane, S,S-dioxide	568	71053-04-8				ndecanoic acid, n.-octyl ester	557	0-00-0				3-n-Hexylthiolane, S,S-dioxide	552	71053-07-1				Octadecanoic acid, 9,10-dihydroxy-, methyl ester, (R*,R*)-	531	3639-31-4				4-n-Pentylthiane, S,S-dioxide	510	65865-33-0				9-Octadecenoic acid, (E)-	510	112-79-8				9-Tetradecenal, (Z)-	510	53939-27-8
1-Acetyl-2,7-naphthalenediol	162	28.0241	711	50464	86358-83-0			1189.2		1-Acetyl-2,7-naphthalenediol	711	86358-83-0				Benzimidazole, 5-tert-butyl-2-ethyl-	705	5805-63-0				1-Acetyl-2,6-naphthalenediol	695	108804-50-8				1-Acetyl-2,3-naphthalenediol	683	91368-52-4				Pyrimidine, 4-(2-hydroxy-5-methoxyphenyl)-	677	97630-77-8				1(2H)-Naphthalenone, 7-(1,1-dimethylethyl)-3,4-dihydro-	674	22583-68-2				Cadina-1(10),6,8-triene	668	1460-96-4
1H-Pyrazole, 1,3-diphenyl-	236	28.0286	511	367.07	4492-01-7			1189.3		1H-Pyrazole, 1,3-diphenyl-	511	4492-01-7				1H-Pyrazole, 1,3-diphenyl-	503	4492-01-7				1H-Benzimidazole, 1-(2-phenylethenyl)-, (E)-	496	51644-24-7				1,5-Diphenylpyrazole	487	6831-89-6				1H-Imidazole, 4,5-diphenyl-	478	668-94-0				1H-Pyrazole, 3,4-diphenyl-	476	24567-08-6				Methyl lathodoratin	474	76690-64-7
Propenone, 1-(4-fluorophenyl)-3-[3-(4-fluorophenyl)-3-oxo-1-propenyloxy]-	123	28.0552	514	253246	24477-72-3			1189.8		Propenone, 1-(4-fluorophenyl)-3-[3-(4-fluorophenyl)-3-oxo-1-propenyloxy]-	514	24477-72-3				Octopamine	498	104-14-3				Octopamine	496	104-14-3				Octopamine	489	104-14-3				p-Nitrophenyl bromoacetate	488	19199-82-7				Propanoic acid, 3-bromo-2-oxo-, ethyl ester	486	70-23-5				Benzenepropanoic acid, á,3-dihydroxy-, methyl ester	479	55822-86-1
1-Dimethylisopropylsilyloxy-3-methylbenzene	165	28.0686	597	295424	0-00-0			1190.1		1-Dimethylisopropylsilyloxy-3-methylbenzene	597	0-00-0				3-methoxy-4,5-methylenedioxyphenyl-2-propanone	590	0-00-0				Butan-1-one, 1-(3,4-dimethoxyphenyl)-	578	54419-21-5				3-(2,4-Dimethoxyphenyl)butan-2-one	547	0-00-0				m-Phenylenediamine, TBDMS derivative	544	0-00-0				Phenanthrene, 2-methoxy-	543	13837-48-4				1-(3,4-methylenedioxyphenyl)-1-methoxypropan-2-one	540	0-00-0
(2S,3S,6S)-6-Isopropyl-3-methyl-2-(prop-1-en-2-yl)-3-vinylcyclohexanone	140	28.0819	584	37184	21698-44-2			1190.3		(2S,3S,6S)-6-Isopropyl-3-methyl-2-(prop-1-en-2-yl)-3-vinylcyclohexanone	584	21698-44-2				6-Epishyobunone	583	0-00-0				Myrtenyl acetate	582	1079-01-2				trans-Pinocarvyl acetate	581	1686-15-3				3-Cyclohexen-1-ol, 5-methylene-6-(1-methylethenyl)-, acetate	579	54832-23-4				trans-Pinocarvyl acetate	578	1686-15-3				(2S,3S,6S)-6-Isopropyl-3-methyl-2-(prop-1-en-2-yl)-3-vinylcyclohexanone	577	21698-44-2
(E)-1-Methyl-4-(6-methylhept-5-en-2-ylidene)cyclohex-1-ene	135	28.0952	804	3956903	53585-13-0			1190.6		(E)-1-Methyl-4-(6-methylhept-5-en-2-ylidene)cyclohex-1-ene	804	53585-13-0				1H-3a,7-Methanoazulene, 2,3,6,7,8,8a-hexahydro-1,4,9,9-tetramethyl-, (1à,3aà,7à,8aá)-	763	560-32-7				1H-3a,7-Methanoazulene, 2,3,6,7,8,8a-hexahydro-1,4,9,9-tetramethyl-, (1à,3aà,7à,8aá)-	756	560-32-7				1,3-Cyclopentadiene, 1,3-bis(1-methylethyl)-	735	123278-27-3				5-(4-Trifluormethylsulfonylphenylazo)-1,2,3,4,5-pentamethylcyclopentadiene	728	187338-96-1				1H-3a,7-Methanoazulene, 2,3,6,7,8,8a-hexahydro-1,4,9,9-tetramethyl-, (1à,3aà,7à,8aá)-	723	560-32-7				Tricyclo[3.1.0.0(2,4)]hexane, 3,6-diethyl-3,6-dimethyl-, trans-	716	0-00-0
1,2-Ethanediamine, N,N,N',N'-tetramethyl-1,2-diphenyl-	134	28.113	533	35055	61900-97-8			1191.0		1,2-Ethanediamine, N,N,N',N'-tetramethyl-1,2-diphenyl-	533	61900-97-8				Benzo[b]thiophene	520	95-15-8				Thiepino[3,2-e]isobenzofuran-1,3-dione, 3a,10b-dihydro-3a,10b-dimethyl-	514	55044-57-0				Benzo[b]thiophene	502	95-15-8				Benzo[b]cyclobuta[d]thiophene-1,2-dicarboxylic acid, 1,2,2a,7b-tetrahydro-1,2-dimethyl-	495	57156-87-3				Thiazol-2-amine, N-(4-dimethylaminobenzyl)-	472	13159-95-0				3-Dimethylamino-3-phenylpropionic acid, (-)menthyl ester	465	152998-97-5
(1S,2R,4S,7R)-7-((E)-5-Hydroxy-4-methylpent-3-en-1-yl)-1,7-dimethylbicyclo[2.2.1]heptan-2-ol	113	28.153	505	72504	201731-87-5			1191.8		(1S,2R,4S,7R)-7-((E)-5-Hydroxy-4-methylpent-3-en-1-yl)-1,7-dimethylbicyclo[2.2.1]heptan-2-ol	505	201731-87-5				Androst-5-en-3-ol-17-one, 16,16-trimethylenedithio-	489	0-00-0				N-[3-[N-Aziridyl]propylidene]tetrahydrofurfurylamine	488	0-00-0				N-[2-[[2-Pyridylmethyl]amino]ethyl]aziridine	488	0-00-0				Ginsenoyne E	484	126146-63-2				Debrisoquine	482	1131-64-2				Butanal, 4-(1,3-dithian-2-ylidene)-	479	70068-06-3
Benzenepropanol, à-methyl-, acetate	117	28.1752	907	7194937	10415-88-0			1192.2		Benzenepropanol, à-methyl-, acetate	907	10415-88-0				4-Phenylbutan-2-ol trifluoroacetate	884	0-00-0				Benzene, (2-methyl-2-propenyl)-	849	3290-53-7				Benzenepropanol, à-methyl-, acetate	833	10415-88-0				Benzene, 2-butenyl-	828	1560-06-1				Benzene, (2-methyl-1-propenyl)-	824	768-49-0				Benzene, (2-methyl-2-propenyl)-	824	3290-53-7
4-Chloro-indoleacetic acid methyl ester	166	28.1929	509	80846	19077-78-2			1192.6		4-Chloro-indoleacetic acid methyl ester	509	19077-78-2				Cyclohexanecarboxylic acid, 4-butyl-, 4-pentylphenyl ester	507	70602-95-8				Benzo[1,2,5]thiadiazole-4-sulfonic acid (adamantan-1-ylmethyl)-amide	504	0-00-0				Sebacic acid, isobutyl 4-methoxy-3-nitrobenzyl ester	499	0-00-0				Quinazoline, 6-chloro-	496	700-78-7				Sebacic acid, ethyl 4-methoxy-3-nitrobenzyl ester	485	0-00-0				Chloroatranorin	476	479-16-3
à-Dehydro-ar-himachalene	143	28.2018	807	1338794	78204-62-3			1192.7		à-Dehydro-ar-himachalene	807	78204-62-3				4-Isopropyl-6-methyl-1-methylene-1,2,3,4-tetrahydronaphthalene	757	50277-34-4				Isolongifolene, 4,5,9,10-dehydro-	751	156747-45-4				ç-Dehydro-ar-himachalene	744	51766-65-5				4b,5,6,7,8,8a,9,10-Octahydro-1-methylphenanthrene	740	0-00-0				à-Corocalene	729	20129-39-9				à-Calacorene	724	21391-99-1
2,6,10-Dodecatrien-1-ol, 12-acetoxy-2,6,10-trimethyl-, (E,E,E)-	220	28.224	514	22118	93787-91-8			1193.2		2,6,10-Dodecatrien-1-ol, 12-acetoxy-2,6,10-trimethyl-, (E,E,E)-	514	93787-91-8				(S)-(-)-(4-Isopropenyl-1-cyclohexenyl)methanol	506	18457-55-1				á-Santalol	503	77-42-9				Spiro[4.5]dec-7-ene, 1,8-dimethyl-4-(1-methylethenyl)-, [1S-(1à,4á,5à)]-	499	24048-44-0				Acetic acid, 10,11-dihydroxy-3,7,11-trimethyl-dodeca-2,6-dienyl ester	496	0-00-0				(3S,4R,5R,6R)-4,5-Bis(hydroxymethyl)-3,6-dimethylcyclohexene	494	0-00-0				Bicyclo[4.1.0]heptan-2-one, 3,4,4-trimethyl-3-(3-methyl-1,3-butadienyl)-, [1à,3à(E),6à]-(.+-.)-	490	102146-81-6
Unknown 15	88	28.2507	382	114930	10546-23-3			1193.7		N-Carbomethoxy-N-nitroso-N-ethylamine	382	10546-23-3				N,N-Bis(2-methoxyethyl)dodecanamide	363	0-00-0				2-Methyl-1,3-oxathiolane-2-acetic acid ethyl ester	340	33868-62-1				Iminodiacetic acid	337	142-73-4				Succinic acid, 2-propyl propyl ester	336	0-00-0				Iron, tricarbonyl(à-methyl-1,3,5,7-cyclooctatetraene-1-methanol)-	333	11065-38-6				Thiazole, 5-acetyl-4-hydroxy-2-(4-methoxyphenyl)-	333	0-00-0
1,3.4-Trimethyl-6-cyclohexylbenzene	145	28.2773	561	103533	32406-17-0			1194.2		1,3.4-Trimethyl-6-cyclohexylbenzene	561	32406-17-0				13,5-Trimethyl-2-cyclohexylbenzene	558	4516-10-3				N-(Isochroman-1-ylmethyl)-2-furamide	548	50683-69-7				Galactopyranose, 3,4-di-O-methyl-1,2,6-tris-O-(trimethylsilyl)-	518	55400-20-9				Diethyl 2-(2-isopropyl-5-methylbenzyl)-2-methylmalonate	502	22291-53-8				1(2H)-Naphthalenone, 3,4-dihydro-3,3,6,8-tetramethyl-	500	5409-55-2				Propan-1-ol, 3-[1-(3-methylbutyl)-1H-benzoimidazol-2-yl]-	495	0-00-0
1(2H)-Naphthalenone, 3,4-dihydro-3,3,6,8-tetramethyl-	95	28.2907	523	46693	5409-55-2			1194.5		1(2H)-Naphthalenone, 3,4-dihydro-3,3,6,8-tetramethyl-	523	5409-55-2				1(2H)-Naphthalenone, 3,4-dihydro-3,3,6,8-tetramethyl-	518	5409-55-2				Glutaric acid monoamide, N-(1,2,3,4-tetrahydronaphth-1-yl)-, pentyl ester	516	0-00-0				Glutaric acid monoamide, N-(1,2,3,4-tetrahydronaphth-1-yl)-, heptyl ester	513	0-00-0				Isolongifolene, 4,5-dehydro-	508	0-00-0				Glutaric acid monoamide, N-(1,2,3,4-tetrahydronaphth-1-yl)-, isohexyl ester	508	0-00-0				Glutaric acid monoamide, N-(1,2,3,4-tetrahydronaphth-1-yl)-, nonyl ester	507	0-00-0
Ethanone, 1-(1-hydroxy-2-naphthalenyl)-	109	28.304	458	48841	711-79-5			1194.8		Ethanone, 1-(1-hydroxy-2-naphthalenyl)-	458	711-79-5				2-Hydroxy-4-isopropylnaphthalene	443	162050-75-1				4(1H)-Pyrimidinone, 5-methoxy-1-methyl-2-(methylthio)-	438	0-00-0				1,2,4,4,6-Pentamethyl-1,4-dihydropyridine-3,5-dicarbonitrile	434	32136-89-3				1-Naphthol, 2,5,8-trimethyl-	429	33583-02-7				Acetic acid, 2-acetyl-1-naphthalenyl ester	420	35085-58-6				2H-Quinoline-1-carboxylic acid, 6-ethyl-2,2,4-trimethyl-, (4-fluorophenyl)amide	415	0-00-0
Hentriacontane	71	28.3218	550	132988	630-04-6			1195.1		Hentriacontane	550	630-04-6				Heptadecane	547	629-78-7				Heptadecane, 8-methyl-	535	13287-23-5				Hexacosane	535	630-01-3				Hexadecane	534	544-76-3				Nonadecane	533	629-92-5				Heneicosane	532	629-94-7
1,4-Pentanediamine	162	28.344	436	8962.9	591-77-5			1195.6		1,4-Pentanediamine	436	591-77-5				1-(4-Amino-furazan-3-yl)-5-pyrrolidin-1-ylmethyl-1H-[1,2,3]triazole-4-carboxylic acid ethyl ester	435	311314-88-2				N-(1-Hydroxy-2,2,2-trichloroethyl)benzyl urethane	408	6798-34-1				Carbamic acid, methyl-, 3-methylphenyl ester	408	1129-41-5				Tabun	403	77-81-6				1H-[1,2,3]Triazole-4-carboxylic acid, 1-(4-aminofurazan-3-yl)-5-pyrrolidin-1-ylmethyl-, methyl ester	401	0-00-0				1,2-Oxaborolane, 2-ethyl-4,5-dimethyl-	400	74685-45-3
2(3H)-Furanone, dihydro-5-pentyl-	85	28.3706	628	918676	104-61-0			1196.1		2(3H)-Furanone, dihydro-5-pentyl-	628	104-61-0				2(3H)-Furanone, 5-heptyldihydro-	621	104-67-6				2(3H)-Furanone, 5-hexyldihydro-	606	706-14-9				2(3H)-Furanone, 5-butyldihydro-	599	104-50-7				2(3H)-Furanone, 5-heptyldihydro-	599	104-67-6				1,1,1-Trichloro-4,4-dimethyl-4-vinyldisilethylene	591	23755-60-4				2(3H)-Furanone, 5-butyldihydro-	590	104-50-7
Phenylethyl Alcohol	186	28.4017	732	133151	60-12-8			1196.7		Phenylethyl Alcohol	732	60-12-8				Phenylethyl Alcohol	719	60-12-8				Phenylethyl Alcohol	717	60-12-8				2-Pyridinealdoxime	674	873-69-8				2-Pyridinealdoxime	641	873-69-8				2-Pyridinecarboxaldehyde, oxime, (E)-	639	1193-96-0				Benzene, 1-methoxy-3-methyl-	604	100-84-5
Phenylethyl Alcohol	145	28.4195	651	2302220	60-12-8			1197.1		Phenylethyl Alcohol	651	60-12-8				Phenylethyl Alcohol	635	60-12-8				Phenylethyl Alcohol	622	60-12-8				2-Pyridinealdoxime	604	873-69-8				2-Pyridinecarboxaldehyde, oxime, (E)-	573	1193-96-0				2-Pyridinealdoxime	572	873-69-8				Benzene, 1-methoxy-3-methyl-	564	100-84-5
Phenylethyl Alcohol	164	28.4328	673	557134	60-12-8			1197.3		Phenylethyl Alcohol	673	60-12-8				Phenylethyl Alcohol	668	60-12-8				Phenylethyl Alcohol	667	60-12-8				2-Pyridinealdoxime	649	873-69-8				2-Pyridinealdoxime	619	873-69-8				2-Pyridinecarboxaldehyde, oxime, (E)-	619	1193-96-0				2-Pyridineethanol, 1-oxide	579	64364-85-8
Phenylethyl Alcohol	110	28.4461	836	986991	60-12-8			1197.6		Phenylethyl Alcohol	836	60-12-8				Hydrazine, (phenylmethyl)-	821	555-96-4				Hydrazine, (phenylmethyl)-	802	555-96-4				Phenylethyl Alcohol	801	60-12-8				Phenylethyl Alcohol	743	60-12-8				2,5-Dibenzyloxynitrobenzene	742	51792-85-9				S-Benzyl phenylmethanethiosulfonate	740	16601-40-4
à-Calacorene	142	28.4728	939	13661173	21391-99-1			1198.1		à-Calacorene	939	21391-99-1				4-Isopropyl-6-methyl-1-methylene-1,2,3,4-tetrahydronaphthalene	912	50277-34-4				à-Calacorene	854	21391-99-1				Cadala-1(10),3,8-triene	789	0-00-0				Pyrimido[1,6-a]indole, 1,2,3,4-tetrahydro-2,5-dimethyl-	752	22106-07-6				(1R,4S)-4-Isopropyl-1,6-dimethyl-1,2,3,4-tetrahydronaphthalen-1-ol	748	123931-36-2				1, 1, 5-Trimethyl-1, 2-dihydronaphthalene	747	0-00-0
Benzene, 1-ethenyl-4-ethyl-	117	28.495	698	264021717	3454-07-7			1198.6		Benzene, 1-ethenyl-4-ethyl-	698	3454-07-7				2-Azetidinone, 3,3-dimethyl-4-phenyl-1-propyl-	685	54833-09-9				Benzene, 1-ethenyl-4-ethyl-	682	3454-07-7				Benzenepropanol, à-methyl-, acetate	679	10415-88-0				Benzene, 4-ethenyl-1,2-dimethyl-	676	27831-13-6				2-Azetidinone, 1-tert-butyl-3,3-dimethyl-4-phenyl-	665	29668-87-9				Indan, 1-methyl-	659	767-58-8
1-(2,2-Dimethylpropyl)-1,2,3,4-tetrahydroisoquinoline	126	28.5083	692	964953	87443-62-7			1198.8		1-(2,2-Dimethylpropyl)-1,2,3,4-tetrahydroisoquinoline	692	87443-62-7				1-Isoquinolinemethanol, à-ethyl-1,2,3,4-tetrahydro-, (R*,S*)-(.+-.)-	681	114608-92-3				Isoquinoline, 1,2,3,4-tetrahydro-1-(1-methylethyl)-	665	77796-20-4				Isoquinoline, 1-benzyl-1,2,3,4-tetrahydro-,	664	19716-56-4				1H-Benzimidazole, 2-(2,2-dimethylpropyl)-	659	136670-88-7				1-Cyclohexyl-1,2,3,4-tetrahydro-isoquinoline	658	87443-64-9				Imidazo[1,2-a]pyridin-2-ylmethyl-methyl-amine	655	0-00-0
Benzene, 1,3,5-trimethyl-2-propyl-	162	28.5305	645	1376413	4810-04-2			1199.3		Benzene, 1,3,5-trimethyl-2-propyl-	645	4810-04-2				6,7-Dimethyl-3H-isobenzofuran-1-one	631	343852-50-6				Benzene, 1-(1-ethylpropyl)-4-methyl-	631	22975-58-2				4,5-Dimethyl-3H-isobenzofuran-1-one	629	0-00-0				Benzene, 1-methyl-2-(1-ethylpropyl)-	626	54410-74-1				2,3-Dihydroisoindol-1-one, 3-hydroxy-2-phenethyl-	625	0-00-0				1-Phenylcyclopentanol-1	611	10487-96-4
Benzenepropanol, à-methyl-, acetate	43	28.5616	777	100336225	10415-88-0			1199.9		Benzenepropanol, à-methyl-, acetate	777	10415-88-0				Benzenepropanol, à-methyl-, acetate	759	10415-88-0				N-Chloro-2-methyl-2-phenylaziridine	714	0-00-0				Butanoic acid, 3-(1-methyl-3-phenylpropoxy)	706	112463-41-9				4-Phenylbutan-2-ol trifluoroacetate	703	0-00-0				2-Azetidinone, 3,3-dimethyl-4-phenyl-1-(2-phenylethyl)-	690	54965-33-2				4-Phenyl-2-butanol	685	2344-70-9
1H-Indene, 1-hexadecyl-2,3-dihydro-	236	28.5883	699	477.54	55334-29-7			1200.4		1H-Indene, 1-hexadecyl-2,3-dihydro-	699	55334-29-7				2,4-Thiazolidinedione	616	2295-31-0				1H-Indene, 1-ethyl-2,3-dihydro-	578	4830-99-3				Acetic acid, TBDMS derivative	545	37170-48-2				1H-Indene, 1-ethyl-2,3-dihydro-	543	4830-99-3				Pregn-5-ene-3,20-diol, (3á,20S)-, 2TMS derivative	534	13110-77-5				Indole	532	120-72-9
ç-Dehydro-ar-himachalene	99	28.6016	608	1140309	51766-65-5			1200.7		ç-Dehydro-ar-himachalene	608	51766-65-5				à-Dehydro-ar-himachalene	583	78204-62-3				à-Corocalene	578	20129-39-9				9-Methyl-S-octahydroanthracene	572	4948-51-0				9-Methyl-S-octahydrophenanthrene	560	23861-81-6				Isolongifolene, 4,5,9,10-dehydro-	559	156747-45-4				2-(4a,8-Dimethyl-2,3,4,4a,5,6-hexahydro-naphthalen-2-yl)-prop-2-en-1-ol	552	0-00-0
5-Hydroxy-4-nitroguaiacol	95	28.6194	404	143058	100960-04-1			1201.1		5-Hydroxy-4-nitroguaiacol	404	100960-04-1				2-([(Dimethylamino)methylene]amino)-3-(3-chloro-4-butyloxy-phenyl)propanoic acid, butyl ester	380	0-00-0				3,5-Dimethyl-1-dimethyl(3-chloropropyl)silyloxycyclohexane	364	0-00-0				8,10-Undecadiene-3,7-dione, 4-(acetyloxy)-6,6,10-trimethyl-, (E)-	358	88354-63-6				cis-1,1-Diethoxyhex-4-en-2-yne	356	93847-15-5				9-Hydroxy-2,2-dimethyl-dec-5-en-3-one	355	0-00-0				Cyclopentanecarboxylic acid, 2-methyl-3-methylene-, methyl ester	355	74764-25-3
1,3,6-Trimethyladamantane	96	28.6283	566	201934	24139-37-5			1201.3		1,3,6-Trimethyladamantane	566	24139-37-5				5-Hydroxymethyl-1,3,3-trimethyl-2-(3-methyl-buta-1,3-dienyl)-cyclopentanol	485	0-00-0				4-(2,6,6-Trimethyl-cyclohex-1-enyl)-butan-2-ol	482	0-00-0				1-Cyclohexene-1-propanol, à,2,6,6-tetramethyl-	480	3293-47-8				1,3,4-Trimethyladamantane	478	0-00-0				2-Buten-1-one, 1-(2,6,6-trimethyl-3-cyclohexen-1-yl)-	470	41436-42-4				Phosphine oxide, cyclohexyl methyl menthyloxy-	466	0-00-0
3-Imidazoline, 2,2,5,5-tetramethyl-4-phenyl-	146	28.6593	454	164097	90277-82-0			1201.9		3-Imidazoline, 2,2,5,5-tetramethyl-4-phenyl-	454	90277-82-0				2-Acetamidoquinoxaline	434	6479-24-9				N-[4-Methyl]prolyl-gllutamyl-glycyl-glycine ethyl ester	430	0-00-0				Benzene, 1-(5,5-dimethyl-1-cyclopenten-1-yl)-2-methoxy-	412	39877-93-5				N-[4-Methyl]prolylglutamic acid, methyl ester	411	0-00-0				4H-1-Benzopyran-3-carbonitrile, 2-amino-7-hydroxy-4-[3-(trifluoromethoxy)phenyl]-	404	0-00-0				Benzhydrazide, N2-(1-benzyl-4-piperidylidene)-2-fluoro-	403	0-00-0
Unknown 16	168	28.6727	372	2837.1	18406-29-6			1202.2		Silane, ethylidenebis[trimethyl-	372	18406-29-6				1,3-Dithiane, 2-(tetrahydrofuran-2-on-5-yl)-	339	0-00-0				Oxprenolol	327	6452-71-7				1-(D-Mannopyranos-1-yl)-1,7-dicarba-closo-dodecaborane(12)	326	152976-90-4				4-(1,4,5,6-Tetrahydro-2-pyrimidinyl)benzenamine	325	129545-66-0				Phosphonic acid, [3-(aminocarbonyl)-2-(4-methylphenyl)-2-aziridinyl]-, dimethyl ester	324	33866-50-1				Trimethylsilyl 2-{4-[(2-oxocyclopentyl)methyl]phenyl}propanoate	323	0-00-0
Propanoic acid, 2,2-dimethyl-, 1-(1,2,3,4-tetrahydro-1-isoquinolinyl)propyl ester	59	28.6816	493	99158	76069-00-6			1202.4		Propanoic acid, 2,2-dimethyl-, 1-(1,2,3,4-tetrahydro-1-isoquinolinyl)propyl ester	493	76069-00-6				N-(1,2,3,4-Tetrahydro-isoquinolin-1-ylmethyl)-benzenesulfonamide	474	0-00-0				1-Isoquinolinemethanol, à-ethyl-1,2,3,4-tetrahydro-, (R*,S*)-(.+-.)-	470	114608-92-3				Cyclopentanone, 3,3,4-trimethyl-4-(4-methylphenyl)-	454	56077-23-7				2-Azetidinone, 1-tert-butyl-3,3-dimethyl-4-phenyl-	452	29668-87-9				Isoquinoline, 1-benzyl-1,2,3,4-tetrahydro-,	444	19716-56-4				1-(2,2-Dimethylpropyl)-1,2,3,4-tetrahydroisoquinoline	430	87443-62-7
4-Pyrimidinol, 5-iodo-6-methyl-	236	28.6993	658	173.80	7752-74-1			1202.8		4-Pyrimidinol, 5-iodo-6-methyl-	658	7752-74-1				5-Benzyloxy-dl-tryptophan	650	6383-70-6				Hippuric acid, TBDMS derivative	539	105041-03-0				2-Fluoro-4-iodotoluene	476	39998-81-7				3H-Pyrazol-3-one, 2,4-dihydro-2,5-diphenyl-	466	4845-49-2				Benzonitrile, 4-[[(4-methoxyphenyl)methylene]amino]-	457	13036-19-6				1,2,4-Oxadiazole, 5-(4-methylphenyl)-3-phenyl-	420	16112-24-6
(E)-1-Methyl-4-(6-methylhept-5-en-2-ylidene)cyclohex-1-ene	135	28.7082	770	1470645	53585-13-0			1203.0		(E)-1-Methyl-4-(6-methylhept-5-en-2-ylidene)cyclohex-1-ene	770	53585-13-0				Tricyclo[3.1.0.0(2,4)]hexane, 3,6-diethyl-3,6-dimethyl-, trans-	757	0-00-0				1H-3a,7-Methanoazulene, 2,3,6,7,8,8a-hexahydro-1,4,9,9-tetramethyl-, (1à,3aà,7à,8aá)-	753	560-32-7				1H-3a,7-Methanoazulene, 2,3,6,7,8,8a-hexahydro-1,4,9,9-tetramethyl-, (1à,3aà,7à,8aá)-	746	560-32-7				1H-3a,7-Methanoazulene, 2,3,6,7,8,8a-hexahydro-1,4,9,9-tetramethyl-, (1à,3aà,7à,8aá)-	728	560-32-7				(3R,6R)-3-Hydroperoxy-3-methyl-6-(prop-1-en-2-yl)cyclohex-1-ene	723	77026-88-1				1-Ethyl-1(1-cyclobutylidenethyl)cyclobutane	713	0-00-0
cis-4-Hydroxycyclohexanecarboxylic acid, O-pentafluoropropionyl, methyl ester	140	28.726	491	214073	0-00-0			1203.4		cis-4-Hydroxycyclohexanecarboxylic acid, O-pentafluoropropionyl, methyl ester	491	0-00-0				4,25-Secoobscurinervan-4-ol, 15,16-dimethoxy-22-methyl-, (4á,22à)-	480	54678-26-1				(2E,4S,7E)-4-Isopropyl-1,7-dimethylcyclodeca-2,7-dienol	476	198991-79-6				(2E,4S,7E)-4-Isopropyl-1,7-dimethylcyclodeca-2,7-dienol	474	198991-79-6				2-Thiopheneacetic acid, 2-methyloct-5-yn-4-yl ester	473	0-00-0				Selin-6-en-4à-ol	470	118173-08-3				trans-4-Aminocyclohexanecarboxylic acid, N,N-bis(pentafluoropropionyl), methyl ester	469	0-00-0
Tricyclo[4.3.1.1(3,8)]undecane, 1-methoxy-	109	28.7393	612	395641	21898-95-3			1203.6		Tricyclo[4.3.1.1(3,8)]undecane, 1-methoxy-	612	21898-95-3				erythro-(cis)(1,4),(cis)(1',4')-4,4'-Dihydroxybicyclooctyl	581	0-00-0				Phenanthrene, tetradecahydro-4,5-dimethyl-	575	56292-68-3				2H-Benzocyclohepten-2-one, decahydro-4a-methyl-, trans-	573	55103-64-5				Methyl 5,9-heptadecadienoate	573	0-00-0				Methyl 5,9-octadecadienoate	572	0-00-0				Methyl 7,11,14-eicosatrienoate	572	0-00-0
2-Thiophenethiol	236	28.7615	454	1099.1	7774-74-5			1204.1		2-Thiophenethiol	454	7774-74-5				Thiophene, 2-[(1-methylethyl)thio]-	441	50878-65-4				Thiophene-2-thiol, S-acetyl-	410	0-00-0				Acetic acid, cyano-à-(1-phenylethylidene)amino-, t-butyl ester	408	0-00-0				4-Cyclopropylmethylbenzonitrile	398	161894-17-3				1,3-Diaza-2-phosphatricyclo[6.3.0.0(3,7)]undecane, 2-ethyl-2-oxo-, (1S,3S,7S,8S)-	396	0-00-0				3-Thiophenethiol	392	7774-73-4
aR-Himachalene	187	28.766	737	1184950	19419-67-1			1204.2		aR-Himachalene	737	19419-67-1				Cycloisolongifolene, 9,10-dehydro-	701	0-00-0				Cadina-1(10),6,8-triene	691	1460-96-4				Ethanone, 1-(4-cyclohexylphenyl)-	688	18594-05-3				Isolongifolene, 4,5-dehydro-	684	0-00-0				1(2H)-Naphthalenone, 7-(1,1-dimethylethyl)-3,4-dihydro-	682	22583-68-2				1(2H)-Naphthalenone, 6-(1,1-dimethylethyl)-3,4-dihydro-	674	51015-37-3
Cadina-1(10),6,8-triene	88	28.7926	646	63708	1460-96-4			1204.8		Cadina-1(10),6,8-triene	646	1460-96-4				aR-Himachalene	642	19419-67-1				1(2H)-Naphthalenone, 7-(1,1-dimethylethyl)-3,4-dihydro-	619	22583-68-2				1H-Indene, 5-(1,1-dimethylethyl)-2,3-dihydro-1,1-dimethyl-	614	38393-97-4				1(2H)-Naphthalenone, 6-(1,1-dimethylethyl)-3,4-dihydro-	592	51015-37-3				Neoisolongifolene, 8,9-dehydro-	587	67517-14-0				1-Indanone, 3,3,4,5,7-pentamethyl-	585	10425-83-9
1,3,3,4-Tetramethyl-2-oxabicyclo[2.2.0]hexane	97	28.8237	677	1287590	74055-05-3			1205.4		1,3,3,4-Tetramethyl-2-oxabicyclo[2.2.0]hexane	677	74055-05-3				Nona-3,5-dien-2-ol	676	0-00-0				Cyclohexanepropanol, 2-acetoxy-	645	0-00-0				2-Norbornanol, 1,2-dimethyl-	644	22690-38-6				Bicyclo[3.3.1]nonan-1-ol	644	15158-56-2				2(1H)-Naphthalenone, octahydro-8a-hydroxy-4a-methyl-, cis-	642	4707-07-7				Z-(13,14-Epoxy)tetradec-11-en-1-ol acetate	636	0-00-0
1,2-Benzisothiazole, 3-methyl-	61	28.8326	571	72519	6187-89-9			1205.6		1,2-Benzisothiazole, 3-methyl-	571	6187-89-9				Benzothiazole, 2-methyl-	547	120-75-2				Benzothiazole, 2-methyl-	546	120-75-2				5-Methylthieno[3,2-b]pyridine	545	1759-29-1				7-Methylthieno[3,2-b]pyridine	530	13362-83-9				6-Methylthieno[2,3-b]pyridine	515	1759-30-4				Benzothiazole, 2-methyl-	511	120-75-2
Fenchone	81	28.8726	604	1699789	1195-79-5			1206.5		Fenchone	604	1195-79-5				Fenchone	603	1195-79-5				Cyclopropane, 1-(5-hexenyl)-2-iodo-	589	74685-40-8				Fenchone	587	1195-79-5				Fenchone	586	1195-79-5				(E)-á-Famesene	585	18794-84-8				L-Fenchone	574	7787-20-4
Caryophyllene oxide	138	28.9037	713	483232	1139-30-6			1207.1		Caryophyllene oxide	713	1139-30-6				2,5,9-Trimethylcycloundeca-4,8-dienone	697	0-00-0				Caryophyllene oxide	689	1139-30-6				(4-Isopropyl-1-methyl-6,7-dimethylenebicyclo[3.2.1]oct-8-yl)methanol	679	0-00-0				Longipinocarveol, trans-	675	0-00-0				1-Oxaspiro[2.5]octane, 5,5-dimethyl-4-(3-methyl-1,3-butadienyl)-	673	0-00-0				Ledene oxide-(II)	669	0-00-0
Cefalexin, N-trimethylsilyl-, trimethylsilyl ester	134	28.9348	417	217106	0-00-0			1207.8		Cefalexin, N-trimethylsilyl-, trimethylsilyl ester	417	0-00-0				Thiazolidine-2-carboxamide, 3-(4-methylphenyl)-	380	103853-67-4				Desmethyldoxepin	373	1225-56-5				7-Isoquinolinol, 1,2,3,4-tetrahydro-6-methoxy-1-salicyl-	364	24656-61-9				p-(N',N'-Dimethylamino)benzyl dimethylamine	351	51227-15-7				Furan-2-carboxylic acid [1-(2-adamantan-1-yl-ethylamino)-2,2,2-trifluoro-1-trifluoromethyl-ethyl]-amide	350	0-00-0				1H-Indole, 2,3-dihydro-5-nitro-	345	32692-19-6
3-Buten-2-one, 4-(2,6,6-trimethyl-1-cyclohexen-1-yl)-	177	28.9481	764	2376971	14901-07-6			1208.1		3-Buten-2-one, 4-(2,6,6-trimethyl-1-cyclohexen-1-yl)-	764	14901-07-6				trans-á-Ionone	757	79-77-6				3-Buten-2-one, 4-(2,6,6-trimethyl-1-cyclohexen-1-yl)-	757	14901-07-6				trans-á-Ionone	755	79-77-6				trans-á-Ionone	754	79-77-6				3-Buten-2-one, 4-(2,6,6-trimethyl-1-cyclohexen-1-yl)-	748	14901-07-6				3-Buten-2-one, 4-(2,6,6-trimethyl-1-cyclohexen-1-yl)-	709	14901-07-6
Unknown 17	166	28.9792	389	15070	13112-64-6			1208.7		Pentanal, dipropyl acetal	389	13112-64-6				1,4-Oxathiin, 5,6-dihydro-3-(hydroxymethyl)-2-methyl-	372	107954-67-6				2-Cyclopenten-1-one, 3-(acetyloxy)-	353	18766-96-6				Acetylcarbromal	346	77-66-7				Ethanethioic acid, S-(3,3,4,4,5,5,6,6,7,7,8,8,9,9,10,10,11,11,12,12,13,13,14,14,14-pentacosafluorotetradecyl) ester	337	0-00-0				1,3-Oxathiane, 2,4,6-trimethyl-, (2à,4à,6à)-	336	22521-88-6				Ethyl 3-hydroxy-3-methylbutanoate	335	18267-36-2
trans-Calamenene	159	28.9881	695	676661	73209-42-4			1208.9		trans-Calamenene	695	73209-42-4				4,6-Quinolinediamine	627	40107-09-3				Naphthalene, 1,2,3,4-tetrahydro-1,1,6-trimethyl-	617	475-03-6				(+)-Cycloisolongifol-5-ol	608	74841-81-9				Naphthalene, 1,2,3,4-tetrahydro-1,6-dimethyl-4-(1-methylethyl)-, (1S-cis)-	575	483-77-2				Benzene, 1-(1-formylethyl)-4-(1-buten-3-yl)-	574	0-00-0				(1R,2R,4S,6S,7S,8S)-8-Isopropyl-1-methyl-3-methylenetricyclo[4.4.0.02,7]decan-4-ol	567	124753-76-0
Bicyclo[4.4.0]dec-6-en-9á-ol, 1,7-dimethyl-4à-isopropenyl-	126	29.0058	477	26991	0-00-0			1209.3		Bicyclo[4.4.0]dec-6-en-9á-ol, 1,7-dimethyl-4à-isopropenyl-	477	0-00-0				(E)-Valerenyl isovalerate	476	101527-75-7				Cycloisolongifolene, 8,9-dehydro-	471	0-00-0				cis-Valerenyl acetate	463	101527-78-0				trans-Valerenyl acetate	462	101527-74-6				5à-Hydroxy-4à,8,10,11-tetramethyltricyclo[6.3.0.0(2,4)]undec-10-ene	454	141922-47-6				4-Hydroxybenzoic acid, 3,10,10-trimethyl-7-methylenecycloundeca-3,8-dienyl ester	450	0-00-0
à-Dehydro-ar-himachalene	143	29.0325	782	185674	78204-62-3			1209.9		à-Dehydro-ar-himachalene	782	78204-62-3				à-Corocalene	752	20129-39-9				ç-Dehydro-ar-himachalene	719	51766-65-5				Isolongifolene, 4,5,9,10-dehydro-	719	156747-45-4				4b,5,6,7,8,8a,9,10-Octahydro-1-methylphenanthrene	680	0-00-0				9-Methyl-S-octahydroanthracene	677	4948-51-0				1,2-Naphthalenedione, 3,8-dimethyl-5-(1-methylethyl)-	677	5574-34-5
2H-1-Benzopyran, 3,5,8,8a-tetrahydro-2,5,5,8a-tetramethyl-	192	29.0591	721	272939	72468-40-7			1210.4		2H-1-Benzopyran, 3,5,8,8a-tetrahydro-2,5,5,8a-tetramethyl-	721	72468-40-7				3,4-Heptadien-2-one, 3-cyclopentyl-6-hydroxy-6-methyl-5-(1-methylethyl)-	692	63922-48-5				Bicyclo[3.3.0]octan-2-one, 7-neopentylidene-	686	0-00-0				2(1H)-Naphthalenone, 3,4,4a,5,6,7,8,8aà-octahydro-5à-hydroxy-4aà,7,7-trimethyl-, acetate	684	24795-35-5				5-(1-Isopropenyl-4,5-dimethylbicyclo[4.3.0]nonan-5-yl)-3-methyl-2-pentenol acetate	670	0-00-0				1H-2-Indenone,2,4,5,6,7,7a-hexahydro-3-(1-methylethyl)-7a-methyl	667	0-00-0				2-Buten-1-one, 1-(2,6,6-trimethyl-1-cyclohexen-1-yl)-	664	35044-68-9
1-Phenyldodec-1-en-3-one	146	29.0991	594	57518	872268-56-9			1211.3		1-Phenyldodec-1-en-3-one	594	872268-56-9				1-Decen-3-one, 5-hydroxy-4-pentyl-1-phenyl-, (E)-	584	959035-43-9				1-Nonen-3-one, 1-phenyl-	554	30669-47-7				3-Buten-2-one, 4-phenyl-, (E)-	509	1896-62-4				3-Buten-2-one, 4-phenyl-	507	122-57-6				2,4,5-Trichlorophenyl cinnamate	505	0-00-0				4-Pentenoic acid, 2,2-diethyl-3-oxo-5-phenyl-, ethyl ester	504	337503-48-7
Benzothiazole	135	29.1258	859	1327179	95-16-9			1211.9		Benzothiazole	859	95-16-9				1,2-Benzisothiazole	838	272-16-2				Benzothiazole	837	95-16-9				Benzothiazole	833	95-16-9				1H-Pyrazolo[3,4-d]pyrimidin-4-amine	812	2380-63-4				Thieno[2,3-c]pyridine	800	272-12-8				Thieno[3,2-c]pyridine	782	272-14-0
2-Propenoic acid, 3-phenyl-, methyl ester	162	29.1613	835	369074	103-26-4			1212.6		2-Propenoic acid, 3-phenyl-, methyl ester	835	103-26-4				2-Propenoic acid, 3-phenyl-, methyl ester	826	103-26-4				2-Propenoic acid, 3-phenyl-, methyl ester, (E)-	823	1754-62-7				Methyl cis-cinnamate	819	19713-73-6				2-Propenoic acid, 3-phenyl-, methyl ester, (E)-	816	1754-62-7				2-Propenoic acid, 3-phenyl-, methyl ester	793	103-26-4				p-Vinylbenzohydrazide	712	0-00-0
à-Dehydro-ar-himachalene	143	29.1702	716	161806	78204-62-3			1212.8		à-Dehydro-ar-himachalene	716	78204-62-3				à-Corocalene	700	20129-39-9				4b,5,6,7,8,8a,9,10-Octahydro-1-methylphenanthrene	655	0-00-0				Isolongifolene, 4,5,9,10-dehydro-	648	156747-45-4				9-Methyl-S-octahydrophenanthrene	625	23861-81-6				ç-Dehydro-ar-himachalene	623	51766-65-5				2H-Benz[e]inden-3-ol, 3,3a,4,5-tetrahydro-3a-methyl-, (3S-cis)-	614	71805-91-9
Acetamide, 2-(1-piperidyl)-N-(6-chloropyrazin-2-yl)-	98	29.1835	806	52502	0-00-0			1213.1		Acetamide, 2-(1-piperidyl)-N-(6-chloropyrazin-2-yl)-	806	0-00-0				6,8-Dichloro-3'-iodo-2-phenyl-à-piperidinomethyl-4-quinolinemethanol	797	25840-32-8				Sulpiride	792	15676-16-1				8-Chloro-6-[2-piperidino-1-hydroxyethyl]-2-phenylquinoline	784	35871-85-3				2-[3,4-Dichlorostyryl]quinoline-3,4-dicarboxylic N-[á-N-piperidylethylimide	779	27388-40-5				(2S,6R)-2-Methyl-6-nonylpiperidine	778	848415-28-1				Mepivacaine	776	96-88-8
2-Propenoic acid, 2-methyl-, decyl ester	88	29.1968	618	176745	3179-47-3			1213.4		2-Propenoic acid, 2-methyl-, decyl ester	618	3179-47-3				Undecanone, 2-methyl oxime	610	153953-62-9				n-Dodecyl methacrylate	609	142-90-5				n-Dodecyl methacrylate	606	142-90-5				Methacrylic acid, pentadecyl ester	589	0-00-0				n-Dodecyl methacrylate	589	142-90-5				Methacrylic acid, tridecyl ester	582	0-00-0
Vestitenone	68	29.2057	643	2613199	69401-36-1			1213.6		Vestitenone	643	69401-36-1				4-(2,4-Dimethylcyclohex-3-enyl)but-3-en-2-one	640	2316-82-7				(7R,8S)-cis-anti-cis-7,8-Epoxytricyclo[7.3.0.0(2,6)]dodecane	630	73285-35-5				(8R,8aS)-8,8a-Dimethyl-3,4,6,7,8,8a-hexahydronaphthalen-2(1H)-one	629	39850-88-9				Bicyclo[10.1.0]tridec-1-ene	627	54766-91-5				Bicyclo[10.1.0]tridec-1-ene	626	54766-91-5				7,8-Epoxy-trans-syn-cis-tricyclo[7.3.0.0(2,6)]dodecane, (+-) (7S,8R)-	623	57366-09-3
2(3H)-Furanone, 5-butyldihydro-4-methyl-	99	29.2146	890	6378169	39212-23-2			1213.7		2(3H)-Furanone, 5-butyldihydro-4-methyl-	890	39212-23-2				2(3H)-Furanone, 5-butyldihydro-4-methyl-, cis-	865	55013-32-6				trans-3-Methyl-4-octanolide	864	39638-67-0				2(3H)-Furanone, 5-butyldihydro-4-methyl-	845	39212-23-2				trans-3-Methyl-4-octanolide	827	39638-67-0				2(3H)-Furanone, 5-butyldihydro-4-methyl-, cis-	808	55013-32-6				ë-Nonalactone	739	3301-94-8
Bis[bicyclo[3.2.0]hept-2-en-4-yl]ether	126	29.2457	488	29218	0-00-0			1214.4		Bis[bicyclo[3.2.0]hept-2-en-4-yl]ether	488	0-00-0				Bicyclo[3.3.0]octane, 3,7-bis(ethylidene)-	476	0-00-0				1-Methylene-2b-hydroxymethyl-3,3-dimethyl-4b-(3-methylbut-2-enyl)-cyclohexane	447	0-00-0				á-Phellandrene	441	555-10-2				Nortricyclyl bromide	437	0-00-0				1-Methyl-3-(1'-methylcyclopropyl)cyclopentene	436	103240-53-5				Cyclopropene, 1-bromo-2,3,3-trifluoro-	425	29777-44-4
4a,7-Methano-4aH-naphth[1,8a-b]oxirene, octahydro-4,4,8,8-tetramethyl-	151	29.2679	614	193545	67999-56-8			1214.9		4a,7-Methano-4aH-naphth[1,8a-b]oxirene, octahydro-4,4,8,8-tetramethyl-	614	67999-56-8				Calarene epoxide	603	0-00-0				2H-2,4a-Methanonaphthalen-8(5H)-one, 1,3,4,6,7,8a-hexahydro-1,1,5,5-tetramethyl-	603	23787-90-8				Neoclovene oxide	599	0-00-0				1,4-Methanoazulen-7(1H)-one, octahydro-4,8,8,9-tetramethyl-, (+)-	599	18319-28-3				Isoaromadendrene epoxide	594	0-00-0				4a,7-Methano-4aH-naphth[1,8a-b]oxirene, octahydro-4,4,8,8-tetramethyl-	592	67999-56-8
Androsta-1,4-dien-3-one, 17-hydroxy-17-methyl-, (17à)-	112	29.299	548	402798	33526-40-8			1215.5		Androsta-1,4-dien-3-one, 17-hydroxy-17-methyl-, (17à)-	548	33526-40-8				(1,4,4-Trimethyl-cyclohex-2-enyl)-acetic acid	535	0-00-0				5,8-Decadien-2-one, 5,9-dimethyl-, (E)-	524	130876-99-2				1,2-Diaminoethane, 1,2-bis(2-hydroxyphenyl)-	520	0-00-0				Boldenone	519	846-48-0				Methandrostenolone	516	72-63-9				3-Oxo-androsta-1,4-dien-17á-spiro-2'-3'-oxo-oxetane	512	0-00-0
2-Butanone, 4-(2,6,6-trimethyl-2-cyclohexen-1-ylidene)-	192	29.3212	622	1268527	56052-61-0			1216.0		2-Butanone, 4-(2,6,6-trimethyl-2-cyclohexen-1-ylidene)-	622	56052-61-0				3,5,7-Nonatrien-2-one, 8-methyl-7-(1-methylethyl)-, (E,E)-	611	70372-94-0				2-Butanone, 4-(2,6,6-trimethyl-1,3-cyclohexadien-1-yl)-	587	20483-36-7				à-Ionone	586	127-41-3				1,4,4,7a-Tetramethyl-2,4,5,6,7,7a-hexahydro-1H-indene-1,7-diol	579	121747-53-3				Methandrostenolone	567	72-63-9				2H-1-Benzopyran, 3,5,8,8a-tetrahydro-2,5,5,8a-tetramethyl-	566	72468-40-7
2-[5-(3-Fluorophenyl)-2H-1,2,3,4-tetrazol-2-yl]acetic acid	138	29.3656	494	118572	50907-27-2			1216.9		2-[5-(3-Fluorophenyl)-2H-1,2,3,4-tetrazol-2-yl]acetic acid	494	50907-27-2				4-(1,5-Dimethylhex-4-enyl)cyclohex-2-enone	475	1723-80-4				4-(1,5-Dimethylhex-4-enyl)cyclohex-2-enone	475	1723-80-4				Sebacic acid, 2-(2-fluorophenyl)ethyl propyl ester	474	0-00-0				2(3H)-Benzofuranone, hexahydro-3a,7a-dimethyl-3-methylene-, cis-	474	53155-75-2				Dasycarpidan-8(16H)-ethanol, 3,18-didehydro-1-(hydroxymethyl)-, (2.xi.,4.xi.)-	463	55724-45-3				4-Pyrazolylmethanamine, 1-ethyl-3-methyl-	458	0-00-0
2-Heptanone, 6-methyl-6-[3-methyl-3-(1-methylethenyl)-1-cyclopropen-1-yl]-	162	29.4012	588	291241	69296-87-3			1217.7		2-Heptanone, 6-methyl-6-[3-methyl-3-(1-methylethenyl)-1-cyclopropen-1-yl]-	588	69296-87-3				Phenyldimethylvinylsilane	547	1125-26-4				Bicyclo[6.3.0]undec-1(8)-en-3-one, 2,2,5,5-tetramethyl-	539	0-00-0				4-Methyl-4-[2-(5-methyl-furan-2-yl)-cyclopropyl]-pentan-2-one	531	0-00-0				(1aR,3aR,4R,7R,8aS)-1a,4,9,9-Tetramethyloctahydro-3a,7-methanoazuleno[1,8a-b]oxirene	525	25570-94-9				1,1,4,7-Tetramethyldecahydro-1H-cyclopropa[e]azulene-4,7-diol	522	1212211-43-2				Ledene oxide-(I)	518	0-00-0
2-(4a,8-Dimethyl-2,3,4,4a,5,6-hexahydro-naphthalen-2-yl)-prop-2-en-1-ol	200	29.4189	614	358395	0-00-0			1218.1		2-(4a,8-Dimethyl-2,3,4,4a,5,6-hexahydro-naphthalen-2-yl)-prop-2-en-1-ol	614	0-00-0				Isolongifolene, 4,5,9,10-dehydro-	611	156747-45-4				Anthracene, 1,2,3,4,5,6,7,8-octahydro-1-methyl-	590	0-00-0				9-Methoxycalamenene	586	0-00-0				Bicyclo[4.4.0]dec-5-ene, 1,5-dimethyl-3-hydroxy-8-(1-methylene-2-hydroxyethyl-1)-	574	0-00-0				Benzene, 1-(1,2-dimethyl-3-methylenecyclopentyl)-4-methyl-, cis-	563	54808-83-2				3,3,5,5-Tetramethyl-4,5-dihydro-3H-benzo[c]azepine, 2-oxide	562	0-00-0
Cadina-1(10),6,8-triene	187	29.4411	808	10968874	1460-96-4			1218.6		Cadina-1(10),6,8-triene	808	1460-96-4				aR-Himachalene	796	19419-67-1				3,5,11-Eudesmatriene	789	193615-07-5				1-Indanone, 3,3,4,5,7-pentamethyl-	787	10425-83-9				Cycloisolongifolene, 9,10-dehydro-	781	0-00-0				Neoisolongifolene, 8,9-dehydro-	774	67517-14-0				(4R,4aR)-4,4a-Dimethyl-6-(prop-1-en-2-yl)-1,2,3,4,4a,7-hexahydronaphthalene	771	28908-26-1
2H-Benzo[f]oxireno[2,3-E]benzofuran-8(9H)-one, octahydro-2,5a-dimethyl-9-[[(4-pyridinylmethyl)amino]methyl]-	96	29.4545	510	81263	0-00-0			1218.8		2H-Benzo[f]oxireno[2,3-E]benzofuran-8(9H)-one, octahydro-2,5a-dimethyl-9-[[(4-pyridinylmethyl)amino]methyl]-	510	0-00-0				(1S,7S,8aR)-1,8a-Dimethyl-7-(prop-1-en-2-yl)-1,2,3,7,8,8a-hexahydronaphthalene	505	190327-38-9				8a-Methyl-5-methylene-3-([(pyridin-2-ylmethyl)-amino]-methyl)-decahydro-naphtho[2,3-b]furan-2-one	501	0-00-0				á-Santalol	500	77-42-9				Androsta-1,4-dien-3-one, 17-hydroxy-17-methyl-, (17à)-	492	33526-40-8				Santalol, cis,à-	488	19903-72-1				Isospathulenol	487	88395-46-4
5-Isothiazolamine, 3-methyl-	74	29.4589	408	132627	24340-76-9			1218.9		5-Isothiazolamine, 3-methyl-	408	24340-76-9				Methyl-á-D-arabinopyranoside	378	5328-63-2				à-d-Ribopyranoside, methyl	377	6207-03-0				3-Chloro-1H-indole-2-carboxylic acid	365	28737-32-8				Pentanamide, 2-(dimethylamino)-4-methyl-N-[2-methyl-1-[[3,3a,11,12,13,14,15,15a-octahydro-12,15-dioxo-13-(phenylmethyl)-5,8-ethenopyrrolo[3,2-b][1,5,8]oxadiazacyclotetradecin-1(2H)-yl]carbonyl]butyl]-	360	38496-01-4				á-D-Ribopyranoside, methyl	355	17289-61-1				á-Methyl xyloside	350	7473-45-2
But-1-en-3-ynyl ethyl sulfide	112	29.4767	481	323970	0-00-0			1219.3		But-1-en-3-ynyl ethyl sulfide	481	0-00-0				Cevane-3,4,6,7,14,15,16,20-octol, 4,9-epoxy-, 6,7-diacetate 3-(2-hydroxy-2-methylbutanoate) 15-(2-methylbutanoate), [3á(S),4à,6à,7à,15alp	480	143-57-7				Benzene, chloro-	477	108-90-7				Methane, bromofluoro-	473	373-52-4				Benzene, chloro-	465	108-90-7				Cyclohexane, 1,4-dimethoxy-, cis-	449	28046-68-6				Lactic acid, 3,3,3-trichloro-, hydrazide	438	19836-22-7
á-1,5-Dibenzoyl-2-deoxy-ribofuranose	191	29.4989	472	48561	0-00-0			1219.8		á-1,5-Dibenzoyl-2-deoxy-ribofuranose	472	0-00-0				(9Z,12Z)-Phenethyl octadeca-9,12-dienoate	472	0-00-0				Cyclohexane, 1R-acetoxy-4cis-benzamido-2,3trans-epoxy-	462	0-00-0				Benzamide, N-(5-hydroxy-7-oxabicyclo[4.1.0]hept-2-yl)-	459	110099-35-9				Cyclohexanol, 1R-4cis-benzamido-2,3trans-epoxy-5cis,6trans-dimethoxy-	452	0-00-0				5-Amino-1-benzoyl-1H-pyrazole-3,4-dicarbonitrile	450	0-00-0				2-Propenoic acid, undec-10-enyl ester	449	20763-72-8
Cycloisolongifolene, 8,9-dehydro-	123	29.5078	687	435509	0-00-0			1220.0		Cycloisolongifolene, 8,9-dehydro-	687	0-00-0				Aristol-1(10)-en-9-yl isovalerate	682	0-00-0				Isolongifolene, 4,5-dehydro-	681	0-00-0				1,1,7,7a-Tetramethyl-1a,2,6,7,7a,7b-hexahydro-1H-cyclopropa[a]naphthalene	681	154098-14-3				Aromadendrene, dehydro-	678	0-00-0				4a,5-Dimethyl-3-(prop-1-en-2-yl)-1,2,3,4,4a,5,6,7-octahydronaphthalen-1-ol	677	61847-19-6				1H-Cyclopropa[a]naphthalene, 1a,2,6,7,7a,7b-hexahydro-1,1,7,7a-tetramethyl-, [1aR-(1aà,7à,7aà,7bà)]-	676	34143-96-9
à-Corocalene	236	29.53	607	32263	20129-39-9			1220.4		à-Corocalene	607	20129-39-9				ç-Dehydro-ar-himachalene	590	51766-65-5				à-Dehydro-ar-himachalene	559	78204-62-3				2H-Benz[e]inden-3-ol, 3,3a,4,5-tetrahydro-3a-methyl-, (3S-cis)-	535	71805-91-9				9-Methyl-S-octahydrophenanthrene	534	23861-81-6				Isolongifolene, 4,5,9,10-dehydro-	534	156747-45-4				Anthracene, 1,2,3,4,5,6,7,8-octahydro-1-methyl-	515	0-00-0
1,4-Dioxin, 2,3-dihydro-5,6-dimethyl-	110	29.5522	506	57614	25465-18-3			1220.9		1,4-Dioxin, 2,3-dihydro-5,6-dimethyl-	506	25465-18-3				2-Propyn-1-ol, acetate	501	627-09-8				1-Phenylthio-1-acetoxy-3-tert-butyl-propan-2-one	463	65303-02-8				2,5-Hexanedione	449	110-13-4				Imidazolidine, 1,2,3-triacetoxy-5-nitroimino-	448	0-00-0				Ethanone, 1-(5-methyl-1,2,3-thiadiazol-4-yl)-	426	40757-61-7				2,5-Hexanedione	420	110-13-4
Acetic acid, 3-acetylcyclohexyl ester	124	29.57	671	896633	0-00-0			1221.3		Acetic acid, 3-acetylcyclohexyl ester	671	0-00-0				Ethanone, 1-(1-cyclohexen-1-yl)-	635	932-66-1				3,6-Dimethyl-5-hepten-1-ol acetate	628	0-00-0				3-Cyclohexen-1-carboxaldehyde, 3-methyl-	605	56980-32-6				Ethanone, 1-(1-cyclohexen-1-yl)-	604	932-66-1				Ethanone, 1-(3-cyclohexen-1-yl)-	597	7353-76-6				Ethanone, 1-(1-cyclohexen-1-yl)-	591	932-66-1
Butanoic acid, 2-methyl-, 2-phenylethyl ester	104	29.5833	900	2414052	24817-51-4			1221.6		Butanoic acid, 2-methyl-, 2-phenylethyl ester	900	24817-51-4				Butanoic acid, 2-methyl-, 2-phenylethyl ester	877	24817-51-4				Butanoic acid, 3-methyl-, 2-phenylethyl ester	873	140-26-1				Butanoic acid, 2-methyl-, 2-phenylethyl ester	869	24817-51-4				Propanoic acid, 2-phenylethyl ester	845	122-70-3				Octanoic acid, 2-phenylethyl ester	835	5457-70-5				Oxalic acid, heptyl 2-phenylethyl ester	830	0-00-0
Unknown 18	150	29.6011	368	42078	0-00-0			1222.0		Acetic acid, 4,5-diacetoxy-2-(2-acetylthioethyl)tetrahydrofuran-3-ylmethyl ester	368	0-00-0				Benzeneacetic acid, à-hydroxy-, 1,2,2,6-tetramethyl-4-piperidinyl ester	346	100-91-4				à-D-Glucopyranose, pentaacetate	342	604-68-2				à-Pyrrolidone, 5-[4-acetylbutyl]-	334	124324-97-6				1H-Indole, 5-methoxy-2-methyl-	333	1076-74-0				2-Propanone, 1-[4-(1-methyl-2-pyrrolidinyl)-1-methyl-2-pyrrolidinyl]-	330	0-00-0				Lyxononitrile, 2,3,4,5-tetraacetate, d-	330	34360-56-0
Neoisolongifolene, 8,9-dehydro-	128	29.641	706	65298	67517-14-0			1222.8		Neoisolongifolene, 8,9-dehydro-	706	67517-14-0				Cadina-1(10),6,8-triene	704	1460-96-4				trans-Calamenene	690	73209-42-4				Naphthalene, 1,2,3,4-tetrahydro-1,6-dimethyl-4-(1-methylethyl)-, (1S-cis)-	690	483-77-2				trans-Calamenene	683	73209-42-4				Naphthalene, 1,2,3,4-tetrahydro-1,6-dimethyl-4-(1-methylethyl)-, (1S-cis)-	683	483-77-2				1,1,7,7a-Tetramethyl-1a,2,6,7,7a,7b-hexahydro-1H-cyclopropa[a]naphthalene	682	154098-14-3
1,3-Dioxolo[4,5-c]pyran-7-ol, tetrahydro-2,2-dimethyl-4-methoxy-7-[5-(t-butyldimethylsilyloxy)-4-methyl-2-hexenyl-	165	29.6721	444	35396	0-00-0			1223.5		1,3-Dioxolo[4,5-c]pyran-7-ol, tetrahydro-2,2-dimethyl-4-methoxy-7-[5-(t-butyldimethylsilyloxy)-4-methyl-2-hexenyl-	444	0-00-0				Androsta-1,4-diene-3,17-dione	434	897-06-3				Prednisolone	431	50-24-8				Androsta-1,4-diene-3,17-dione	431	897-06-3				Quinoline, 3-dodecyl-2-methyl-4-[(4-methoxyphenyl)methoxy]-	430	0-00-0				1H-Pyrazole-4-sulfonamide, N-[2-(4-methoxyphenyl)ethyl]-1,5-dimethyl-	425	0-00-0				5-Nonanol, TMS derivative	421	39789-13-4
1,2,5,5,6,7-Hexamethylbicyclo[4.1.0]hept-2-en-4-one	192	29.6899	670	639950	0-00-0			1223.8		1,2,5,5,6,7-Hexamethylbicyclo[4.1.0]hept-2-en-4-one	670	0-00-0				3-Buten-2-one, 4-(2,6,6-trimethyl-1-cyclohexen-1-yl)-	661	14901-07-6				2,4a-Epidioxy-5,6,7,8-tetrahydro-2,5,5,8a-tetramethyl-2H-1-benzopyran	660	0-00-0				2H-1-Benzopyran, 3,5,8,8a-tetrahydro-2,5,5,8a-tetramethyl-	660	72468-40-7				trans-á-Ionone	654	79-77-6				2-Butanone, 4-(2,6,6-trimethyl-2-cyclohexen-1-ylidene)-	653	56052-61-0				3,5,7-Nonatrien-2-one, 8-methyl-7-(1-methylethyl)-, (E,E)-	651	70372-94-0
Bicyclo[3.1.1]hept-3-ene, 2-formylmethyl-4,6,6-trimethyl-	134	29.7254	782	4784658	135004-95-4			1224.6		Bicyclo[3.1.1]hept-3-ene, 2-formylmethyl-4,6,6-trimethyl-	782	135004-95-4				2,6,9,11-Dodecatetraenal, 2,6,10-trimethyl-, (E,E,E)-	777	17909-77-2				6,8-Nonadien-2-one, 6-methyl-5-(1-methylethylidene)-	756	60714-16-1				(+)-3-Carene, 10-(acetylmethyl)-	738	163886-28-0				Farnesene epoxide, E-	736	83637-40-5				(S,E)-2,5-Dimethyl-4-vinylhexa-2,5-dien-1-yl acetate	736	20384-05-8				Bicyclo[3.1.1]hept-2-en-6-ol, 2,7,7-trimethyl-, acetate, [1S-(1à,5à,6á)]-	735	50764-55-1
Spiro[4.5]decane	138	29.7476	698	5470628	176-63-6			1225.1		Spiro[4.5]decane	698	176-63-6				2-Cyclohexen-1-one, 3,4,4-trimethyl-	696	17299-41-1				2,4-Dioxaspiro[5.5]undecane, 7,9,11-trimethyl-	693	69745-75-1				1-Oxaspiro[4.5]dec-6-ene, 2,6,10,10-tetramethyl-	690	36431-72-8				Naphthalene, decahydro-	688	91-17-8				p-Menthane, 3-allylperoxy-	685	0-00-0				endo-2-Methylbicyclo[3.3.1]nonane	684	42558-37-2
d-Xylopyranose, tetra-O-acetyl-5-thio-	101	29.7921	535	27716	4539-84-8			1226.0		d-Xylopyranose, tetra-O-acetyl-5-thio-	535	4539-84-8				Idosan triacetate	463	0-00-0				Ethyl tetra-O-acetyl-á-D-glucopyranoside	444	0-00-0				1,3,2-Dioxaborinane-4-methanol, 5-(acetyloxy)-2-ethyl-, acetate, trans-	442	74793-15-0				Butanoic acid, 2-ethyl-, methyl ester	431	816-11-5				á-D-Mannopyranoside, methyl, tetraacetate	430	5019-25-0				Pyridine, 4-phenyl-	426	939-23-1
Biphenyl	154	29.7965	636	258731	92-52-4			1226.1		Biphenyl	636	92-52-4				Naphthalene, 2-ethenyl-	632	827-54-3				2,3,4-Trihydroxybenzaldehyde	631	2144-08-3				2,4,6-Trihydroxybenzaldehyde	629	487-70-7				Biphenyl	620	92-52-4				Biphenyl	620	92-52-4				2,4,6-Trihydroxybenzaldehyde	609	487-70-7
(E)-5-((1R,3R,6S)-2,3-Dimethyltricyclo[2.2.1.02,6]heptan-3-yl)-2-methylpent-2-enal	185	29.8232	627	345245	19903-70-9			1226.7		(E)-5-((1R,3R,6S)-2,3-Dimethyltricyclo[2.2.1.02,6]heptan-3-yl)-2-methylpent-2-enal	627	19903-70-9				(-)-Myrtenol	613	19894-97-4				3,4-Dimethyl-2,5-diprop-2-enyl-2,5-dihydrothiophene 1,1-dioxide	608	0-00-0				2,6,6-Trimethylcyclohexa-1,4-dienecarbaldehyde	596	162376-82-1				1-Hydroxy-6-(3-isopropenyl-cycloprop-1-enyl)-6-methyl-heptan-2-one	596	0-00-0				1,5-Heptadiene, 2,5-dimethyl-3-methylene-	594	74663-83-5				(R)-1-Methyl-4-(6-methylhept-5-en-2-yl)cyclohexa-1,4-diene	594	28976-67-2
Isoaromadendrene epoxide	161	29.8365	824	1017685	0-00-0			1227.0		Isoaromadendrene epoxide	824	0-00-0				Caryophyllene oxide	806	1139-30-6				Aromadendrene oxide-(2)	804	0-00-0				Caryophyllene oxide	803	1139-30-6				Alloaromadendrene oxide-(2)	796	0-00-0				Diepicedrene-1-oxide	794	0-00-0				Longifolenaldehyde	787	19890-84-7
Naphthalene, 1,7-dimethyl-	141	29.8587	653	439911	575-37-1			1227.4		Naphthalene, 1,7-dimethyl-	653	575-37-1				Naphthalene, 1,5-dimethyl-	649	571-61-9				Naphthalene, 2,7-dimethyl-	646	582-16-1				Naphthalene, 1,4-dimethyl-	646	571-58-4				Naphthalene, 1,6-dimethyl-	636	575-43-9				Naphthalene, 1,4-dimethyl-	635	571-58-4				Naphthalene, 2,7-dimethyl-	634	582-16-1
Naphthalene, 1,2,3,4-tetrahydro-1,6-dimethyl-4-(1-methylethyl)-, (1S-cis)-	159	29.8853	789	1937892	483-77-2			1228.0		Naphthalene, 1,2,3,4-tetrahydro-1,6-dimethyl-4-(1-methylethyl)-, (1S-cis)-	789	483-77-2				Naphthalene, 1,2,3,4-tetrahydro-1,6-dimethyl-4-(1-methylethyl)-, (1S-cis)-	780	483-77-2				trans-Calamenene	780	73209-42-4				cis-Calamenene	761	72937-55-4				trans-Calamenene	740	73209-42-4				4-isopropyl-1,6-dimethyl-1,2,3,4-tetrahydronaphthalene	718	0-00-0				Naphthalene, 1,2,3,4-tetrahydro-1,6-dimethyl-4-(1-methylethyl)-, (1S-cis)-	693	483-77-2
2-Propenoic acid, 3-phenyl-, ethyl ester	176	29.9076	784	1165485	103-36-6			1228.5		2-Propenoic acid, 3-phenyl-, ethyl ester	784	103-36-6				2-Propenoic acid, 3-phenyl-, ethyl ester, (E)-	781	4192-77-2				2-Propenoic acid, 3-phenyl-, ethyl ester	780	103-36-6				2-Propenoic acid, 3-phenyl-, ethyl ester	771	103-36-6				2-Propenoic acid, 3-phenyl-, ethyl ester	748	103-36-6				3-Butenoic acid, 2-oxo-4-phenyl-	740	0-00-0				2-Propenoic acid, 3-phenyl-, ethyl ester, (E)-	738	4192-77-2
Tricyclo[4.3.1.1(3,8)]undecane-3-carboxylic acid, methyl ester	149	29.9164	684	2188987	31061-61-7			1228.7		Tricyclo[4.3.1.1(3,8)]undecane-3-carboxylic acid, methyl ester	684	31061-61-7				1-Methyl-3-ethyladamantane	680	1687-34-9				Phthalic acid, 7-methyloct-3-yn-5-yl propyl ester	669	0-00-0				Tricyclo[4.3.1.1(3,8)]undecane-1-carboxylic acid, methyl ester	667	31083-60-0				Phthalic acid, 7-methyloct-3-yn-5-yl octyl ester	665	0-00-0				Phthalic acid, hexyl 7-methyloct-3-yn-5-yl ester	661	0-00-0				Phthalic acid, isobutyl 7-methyloct-3-yn-5-yl ester	657	0-00-0
2-Phenylethyl docosanoate	104	29.9387	698	9944982	104899-74-3			1229.1		2-Phenylethyl docosanoate	698	104899-74-3				Butanoic acid, 3-methyl-, 2-phenylethyl ester	694	140-26-1				Butanoic acid, 3-methyl-, 2-phenylethyl ester	680	140-26-1				Phenethyl tetradecanoate	680	72934-11-3				Pentanoic acid, 2-phenylethyl ester	673	7460-74-4				Diethylmalonic acid, heptyl phenethyl ester	673	0-00-0				Butanoic acid, 3-methyl-, 2-phenylethyl ester	673	140-26-1
1,3,3-Trimethyl-2-(2-methyl-cyclopropyl)-cyclohexene	162	29.9564	624	415739	285129-06-8			1229.5		1,3,3-Trimethyl-2-(2-methyl-cyclopropyl)-cyclohexene	624	285129-06-8				(+)-1-Cyano-d-camphidine	589	0-00-0				Aminoformic acid, N-n-decyl-, 2,6-diisopropylphenyl(ester)	582	0-00-0				2,6-Diisopropylphenyl acetate	582	28000-66-0				3-Buten-2-one, 4-(6,6-dimethyl-1-cyclohexen-1-yl)-	579	65133-79-1				Bicyclo[4.3.0]nonan-2-one, 8-isopropylidene-	576	0-00-0				Aminoformic acid, N-n-hexyl-, 2,6-diisopropylphenyl(ester)	574	0-00-0
2-Fluorobenzoic acid, tridec-2-ynyl ester	123	29.9653	704	1621147	0-00-0			1229.7		2-Fluorobenzoic acid, tridec-2-ynyl ester	704	0-00-0				1-(2-[2-Methyl-2-(5-methyl-furan-2-yl)-propyl]-cyclopropyl)-ethanone	695	90165-00-7				1-Benzoxirene, 5a-[3-oxo-1-butenyl]perhydro-2-hydroxy-1a,5,5-trimethyl-, acetate	694	0-00-0				1,4-Benzenediol, mono-tetradecyl ether	691	13224-40-3				5-Trimethylsilylpent-2-en-4-yne	689	18387-62-7				4-Fluorobenzoic acid, tridec-2-ynyl ester	682	0-00-0				3-Fluorobenzoic acid, tridec-2-ynyl ester	679	0-00-0
Fumaric acid, cyclobutyl isobutyl ester	139	29.9831	489	114957	0-00-0			1230.1		Fumaric acid, cyclobutyl isobutyl ester	489	0-00-0				Benzaldehyde, 3-fluoro-4,5-dihydroxy-	485	71144-35-9				Pyrimidine, 4,6-dihydroxy-5-acetyl-1,2-dihydro-	465	98792-90-6				Naphthalene, 1,6-dimethyl-	464	575-43-9				Naphthalene, 2-(1-methylethyl)-	450	2027-17-0				1-Naphthaleneacetic acid, 2-methyl-	444	85-08-5				Naphthalene, 2,6-dimethyl-	443	581-42-0
Naphthalene, 1-ethyl-	141	30.0053	568	1110051	1127-76-0			1230.5		Naphthalene, 1-ethyl-	568	1127-76-0				Naphthalene, 1,2-dimethyl-	567	573-98-8				Naphthalene, 2,3-dimethyl-	565	581-40-8				Naphthalene, 1,2-dimethyl-	564	573-98-8				Naphthalene, 2-ethyl-	564	939-27-5				Naphthalene, 2,3-dimethyl-	558	581-40-8				Naphthalene, 1,5-dimethyl-	555	571-61-9
Succinic acid, 3-chlorophenyl 3-phenylprop-2-en-1-yl ester	82	30.0319	748	620737	0-00-0			1231.1		Succinic acid, 3-chlorophenyl 3-phenylprop-2-en-1-yl ester	748	0-00-0				1H-Indene, 1-hexadecyl-2,3-dihydro-	706	55334-29-7				m-Aminophenylacetylene	690	54060-30-9				Phosphorochloridic acid, dipentyl ester	670	0-00-0				1H-Indene, 1-hexadecyl-2,3-dihydro-	663	55334-29-7				Phosphorochloridic acid, heptyl pentyl ester	655	0-00-0				2,4-Dicyanopyrrole	654	74023-87-3
Butyl 3,4-dimethylbenzoate	49	30.0408	593	12791	0-00-0			1231.3		Butyl 3,4-dimethylbenzoate	593	0-00-0				4-Carbamoyl-2,5-dimethylpyridine	575	7584-16-9				3-(Phenacylamino)benzoic acid	563	0-00-0				4-Ethylbenzoic acid, 6-chlorohexyl ester	554	0-00-0				4-Ethylbenzoic acid, 2-chloroethyl ester	545	0-00-0				1-Amino-1-(3,4-methylenedioxyphenyl)propane	543	0-00-0				4,5-Diaminobenzofurazan	537	70015-83-7
4-Phenyl-2-butanol	132	30.0586	942	142567024	2344-70-9			1231.7		4-Phenyl-2-butanol	942	2344-70-9				4-Phenyl-2-butanol	904	2344-70-9				Benzenepropanol, á-methyl-	880	7384-80-7				Benzenepropanol, à-methyl-, acetate	792	10415-88-0				5,8-Dimethylenebicyclo[2.2.2]oct-2-ene	785	0-00-0				4-Phenylbutan-2-ol trifluoroacetate	783	0-00-0				Butanoic acid, 3-(1-methyl-3-phenylpropoxy)	780	112463-41-9
1H-Indene, 1-hexadecyl-2,3-dihydro-	49	30.0852	699	34327	55334-29-7			1232.2		1H-Indene, 1-hexadecyl-2,3-dihydro-	699	55334-29-7				2,4-Thiazolidinedione	611	2295-31-0				1H-Indene, 1-ethyl-2,3-dihydro-	578	4830-99-3				Pregn-5-ene-3,20-diol, (3á,20S)-, 2TMS derivative	553	13110-77-5				Acetic acid, TBDMS derivative	553	37170-48-2				1H-Indene, 1-ethyl-2,3-dihydro-	543	4830-99-3				Indole	532	120-72-9
Succinic acid, 3-chlorophenyl 3-phenylprop-2-en-1-yl ester	281	30.0986	630	193174	0-00-0			1232.5		Succinic acid, 3-chlorophenyl 3-phenylprop-2-en-1-yl ester	630	0-00-0				Pregnane-3,20-diol, (3à,5á,20S)-, 2TMS derivative	630	16134-56-8				Pregna-3,5-dien-20à-ol, O-trimethylsilyl	613	0-00-0				Succinic acid, 2-chloro-6-fluorophenyl 3-phenylprop-2-en-1-yl ester	600	0-00-0				1H-Indene, 1-hexadecyl-2,3-dihydro-	592	55334-29-7				3,26-Dioxa-2,27-disilaoctacosane, 2,2,4,25,27,27-hexamethyl-	590	56196-18-0				m-Aminophenylacetylene	577	54060-30-9
Diepicedrene-1-oxide	138	30.1385	713	340823	0-00-0			1233.4		Diepicedrene-1-oxide	713	0-00-0				Longifolenaldehyde	698	19890-84-7				Cyclohexane, 1,2-dimethyl-3,5-bis(1-methylethenyl)-, (1à,2á,3á,5à)-	688	74806-55-6				1,4-Methanoazulen-7(1H)-one, octahydro-4,8,8,9-tetramethyl-, (+)-	688	18319-28-3				3-Isopropyl-6,7-dimethyltricyclo[4.4.0.0(2,8)]decane-9,10-diol	686	0-00-0				1,8-Nonadiene, 2,7-dimethyl-5-(1-methylethenyl)-	685	68702-20-5				Cyclohexane, 1,2-dimethyl-3,5-bis(1-methylethenyl)-	677	62337-99-9
N-Formyltryptamine	236	30.1474	665	819.41	6502-82-5			1233.6		N-Formyltryptamine	665	6502-82-5				1H-Indole-3-ethanol, acetate (ester)	630	13137-14-9				1H-Indole-3-ethanol, acetate (ester)	626	13137-14-9				á-3-Indolepropionic acid hydrazide	625	20401-90-5				[2,2,2-Trifluoro-1-[2-(3H-indol-3-yl)-ethylamino]-1-trifluoromethyl-ethyl]-carbamic acid ethyl ester	614	0-00-0				Tryptamine, N-chloroacetyl-	591	52191-26-1				Acetamide, 2,2,2-trifluoro-N-(2-indol-3-ylethyl)-	588	319-76-6
(8R,8aS)-8,8a-Dimethyl-3,4,6,7,8,8a-hexahydronaphthalen-2(1H)-one	145	30.1918	625	343421	39850-88-9			1234.5		(8R,8aS)-8,8a-Dimethyl-3,4,6,7,8,8a-hexahydronaphthalen-2(1H)-one	625	39850-88-9				3-Buten-2-one, 4-(6,6-dimethyl-1-cyclohexen-1-yl)-	571	65133-79-1				1,6(2H,7H)-Naphthalenedione, 3,4,8,8a-tetrahydro-8a-methyl-	554	20007-72-1				Cyclopentanone, 3,3-dimethyl-2-(3-methyl-1,3-butadienyl)-, (E)-	549	88725-86-4				1,6(2H,7H)-Naphthalenedione, 3,4,8,8a-tetrahydro-8a-methyl-	546	20007-72-1				Acetic acid, 1-methyl-3-(2,6,6-trimethylcyclohex-1-enyl)propyl ester	546	86756-12-9				Acetic acid, 1-methyl-3-(2,6,6-trimethylcyclohex-2-enyl)propyl ester	540	0-00-0
(8R,8aS)-8,8a-Dimethyl-3,4,6,7,8,8a-hexahydronaphthalen-2(1H)-one	99	30.2007	760	433639	39850-88-9			1234.7		(8R,8aS)-8,8a-Dimethyl-3,4,6,7,8,8a-hexahydronaphthalen-2(1H)-one	760	39850-88-9				(4aS,8R)-4a,8-Dimethyl-4,4a,5,6,7,8-hexahydronaphthalen-2(3H)-one	648	69460-62-4				2(1H)-Naphthalenone, 4a,5,6,7,8,8a-hexahydro-4a,8a-dimethyl-, cis-	640	13485-66-0				cis-2-Isopropylbicyclo[4.3.0]non-3-en-8-one	631	0-00-0				2H-Benzocyclohepten-2-one, 3,4,4a,5,6,7,8,9-octahydro-4a-methyl-, (S)-	627	55103-71-4				1-Methyl-6-(3-methylbuta-1,3-dienyl)-7-oxabicyclo[4.1.0]heptane	626	0-00-0				4-Isopropyl-cis-bicyclo[4.3.0]-2-nonen-8-one, (4R,S)-	620	0-00-0
Ethanone, 1-(1,2,3,5,6,7-hexahydro-s-indacen-4-yl)-, oxime	142	30.2629	504	44860	64695-60-9			1236.0		Ethanone, 1-(1,2,3,5,6,7-hexahydro-s-indacen-4-yl)-, oxime	504	64695-60-9				4-t-Butyl-1-isopropyl-1H-imidazole-2-thiol	503	61747-36-2				3H-Imidazo(4,5-f)quinoline, 2-amino-3-methyl-	499	76180-96-6				9H-Pyrido[3,4-b]indol-7-ol, 1-methyl-	476	487-03-6				2,8-Dibenzofurandiamine	474	25295-66-3				1,2,3,3a,8,9,9a,9b-Octahydrocyclopenta[def]phenanthrene	473	148145-44-2				9H-Pyrido[3,4-b]indol-7-ol, 1-methyl-	469	487-03-6
Unknown 19	155	30.2807	382	50061	109682-84-0			1236.4		2,3-Dihydro-1-ethyl-1H-3-methylcyclopenta[b]quinoxaline	382	109682-84-0				1-Methyl-1-(p-chlorphenyl)-1-silacyclobutane	379	57465-49-3				Phthalic acid, 4-chloro-2-methoxybenzyl dodecyl ester	363	0-00-0				Benzhydrazide, 2-chloro-N2-(3-bromo-2-hydroxy-5-nitrobenzylideno)-	361	341975-71-1				Phthalic acid, 4-chloro-2-methoxybenzyl nonyl ester	360	0-00-0				Phthalic acid, 5-bromo-2-methoxybenzyl undecyl ester	358	0-00-0				Isoquinoline, 1-butyl-	358	7661-38-3
Phosphonic acid, ethyl hexyl ester	111	30.2985	447	188484	1656-73-1			1236.8		Phosphonic acid, ethyl hexyl ester	447	1656-73-1				Thiophene-2-carboxylic acid, 2,5-dichlorophenyl ester	442	0-00-0				4-Ethynyl-1,2,7-trimethyl-trans-decahydroquinol-4-ol	432	42850-02-2				Thiophene-2-carboxamide, N-(2-chloro-4-nitrophenyl)-	427	312592-64-6				Thiophene-2-carboxylic acid, morpholide	425	0-00-0				3-(2-Thenoyl)-propionic acid	423	4653-08-1				2-Thiophenecarboxylic acid, 2-chlorophenyl ester	404	0-00-0
2,6,10,14-Hexadecatetraen-1-ol, 3,7,11,15-tetramethyl-, acetate, (E,E,E)-	69	30.3118	494	925946	61691-98-3			1237.1		2,6,10,14-Hexadecatetraen-1-ol, 3,7,11,15-tetramethyl-, acetate, (E,E,E)-	494	61691-98-3				3Beta-acetoxy-4,4,8,10,14-pentamethyl-17-(perhydro-2,6,6-trimethyl-2H-pyran-2-yl)-5alpha-gonan-12-ol	478	0-00-0				2,2-Dimethyl-3-(3,7,16,20-tetramethyl-heneicosa-3,7,11,15,19-pentaenyl)-oxirane	472	0-00-0				3,7,11,15-Tetramethylhexadeca-1,6,10,14-tetraen-3-ol	470	68931-30-6				2,6,10-Dodecatrien-1-ol, 12-acetoxy-2,6,10-trimethyl-, (E,E,E)-	466	93787-91-8				1,3-Dioxolan-2-one, 3-methyl-3-(4,8-dimethylnona-3,7-dienyl)-4-methylene-	462	336879-76-6				2,6,10-Dodecatriene, 12-acetoxy-6-hydroxymethyl-2,10-dimethyl-, (E,E)-	462	0-00-0
Salvial-4(14)-en-1-one	123	30.334	686	3459557	73809-82-2			1237.5		Salvial-4(14)-en-1-one	686	73809-82-2				3,4,4-Trimethyl-3-(3-oxo-but-1-enyl)-bicyclo[4.1.0]heptan-2-one	596	0-00-0				Levodopa	585	59-92-7				Levodopa	581	59-92-7				Pyridine, 3-ethyl-, 1-oxide	579	14906-62-8				Levodopa	575	59-92-7				3-Buten-2-one, 4-(4-hydroxy-2,2,6-trimethyl-7-oxabicyclo[4.1.0]hept-1-yl)-	574	38274-01-0
Methyleugenol	151	30.3473	904	868177	93-15-2			1237.8		Methyleugenol	904	93-15-2				Methyleugenol	900	93-15-2				Methyleugenol	899	93-15-2				Methyleugenol	878	93-15-2				Methyleugenol	862	93-15-2				Benzene, 1,2-dimethoxy-4-(1-propenyl)-	848	93-16-3				Benzene, 1,2-dimethoxy-4-(1-propenyl)-	836	93-16-3
1,1'-Methylenebis[2-(4-butoxybenzoyloxy)naphthalene]	236	30.3829	558	2257.0	0-00-0			1238.6		1,1'-Methylenebis[2-(4-butoxybenzoyloxy)naphthalene]	558	0-00-0				Terephthalic acid, 3-chlorophenyl ethyl ester	525	0-00-0				4-Butoxy-N-p-tolyl-benzamide	512	304445-90-7				Phthalic acid, ethyl pent-4-enyl ester	506	0-00-0				3-(4-Butoxy-benzoylamino)-benzoic acid methyl ester	492	351373-17-6				2-(2H-Benzotriazol-2-yl)-p-tolyl 4-butoxybenzoate	491	282108-83-2				Isophthalic acid, ethyl 3-methylbut-2-en-1-yl ester	490	0-00-0
2-Propen-1-ol, 3-phenyl-, acetate, (E)-	116	30.4228	534	334990	21040-45-9			1239.4		2-Propen-1-ol, 3-phenyl-, acetate, (E)-	534	21040-45-9				Acetic acid, cinnamyl ester	523	103-54-8				Acetic acid, cinnamyl ester	510	103-54-8				Acetic acid, cinnamyl ester	509	103-54-8				Acetic acid, 10-oxotricyclo[4.2.1.1(2,5)]deca-3,7-dien-9-yl ester	491	0-00-0				1H-Inden-1-ol, 2,3-dihydro-	490	6351-10-6				Phenol, 4-(2-propenyl)-, acetate	485	61499-22-7
(8R,8aS)-8,8a-Dimethyl-2-(propan-2-ylidene)-1,2,3,7,8,8a-hexahydronaphthalene	129	30.4406	757	263348	27840-40-0			1239.8		(8R,8aS)-8,8a-Dimethyl-2-(propan-2-ylidene)-1,2,3,7,8,8a-hexahydronaphthalene	757	27840-40-0				Cycloisolongifolene, 8,9-dehydro-	742	0-00-0				4a,5-Dimethyl-3-(prop-1-en-2-yl)-1,2,3,4,4a,5,6,7-octahydronaphthalen-1-ol	734	61847-19-6				3,5,11-Eudesmatriene	734	193615-07-5				4,4-Dimethyl-3-(3-methylbut-3-enylidene)-2-methylenebicyclo[4.1.0]heptane	729	79718-83-5				Silphiperfola-4,7(14)-diene	727	210637-49-3				á-Vatirenene	722	0-00-0
(1aR,4S,4aR,7R,7aS,7bS)-1,1,4,7-Tetramethyldecahydro-1H-cyclopropa[e]azulen-4-ol	161	30.4628	758	740683	88728-58-9			1240.3		(1aR,4S,4aR,7R,7aS,7bS)-1,1,4,7-Tetramethyldecahydro-1H-cyclopropa[e]azulen-4-ol	758	88728-58-9				1H-Cycloprop[e]azulen-4-ol, decahydro-1,1,4,7-tetramethyl-, [1aR-(1aà,4á,4aá,7à,7aá,7bà)]-	747	552-02-3				(-)-Globulol	726	489-41-8				Ledol	726	577-27-5				1H-Cycloprop[e]azulen-4-ol, decahydro-1,1,4,7-tetramethyl-, [1aR-(1aà,4á,4aá,7à,7aá,7bà)]-	724	552-02-3				Epiglobulol	715	0-00-0				Globulol	713	51371-47-2
Decahydronaphtho[2,3-b]furan-2-one, 3-[[(furan-2-ylmethyl)amino]methyl]-4a-hydroxy-5-methoxy-5,8a-dimethyl-	236	30.4673	481	390.14	0-00-0			1240.4		Decahydronaphtho[2,3-b]furan-2-one, 3-[[(furan-2-ylmethyl)amino]methyl]-4a-hydroxy-5-methoxy-5,8a-dimethyl-	481	0-00-0				3,3-Diphenyl-2-[1-(2,4,6-trimethylphenyl)ethyl]oxaziridine	454	75326-12-4				(1aR,1bS,2aS,5S,5aS,7aS)-2,2,5,7a-Tetramethyldecahydrocyclopenta[2',3']cyclobuta[1',2':3,4]benzo[1,2-b]oxirene	445	104188-24-1				Dimethylphosphinic fluoride	434	753-70-8				6-(3,5-Dimethyl-furan-2-yl)-6-methyl-hept-3-en-2-one	410	0-00-0				(9Z,12Z)-Phenethyl octadeca-9,12-dienoate	394	0-00-0				Pyrrol-2(5H)-one, 4-acetyl-1-(2-furfuryl)-3-hydroxy-5-(4-hydroxyphenyl)-	391	0-00-0
Caryophyllene oxide	93	30.485	794	10526368	1139-30-6			1240.7		Caryophyllene oxide	794	1139-30-6				Caryophyllene oxide	794	1139-30-6				Humulene	760	6753-98-6				Humulene	741	6753-98-6				Humulene	740	6753-98-6				Diepicedrene-1-oxide	737	0-00-0				(1R,3E,7E,11R)-1,5,5,8-Tetramethyl-12-oxabicyclo[9.1.0]dodeca-3,7-diene	733	19888-34-7
1,4-Benzenediamine, N-(1-methylheptyl)-	168	30.5339	476	4200.2	39563-50-3			1241.8		1,4-Benzenediamine, N-(1-methylheptyl)-	476	39563-50-3				Adipic acid, 1-adamantylmethyl butyl ester	446	0-00-0				2'-Hydroxyhexadecanophenone semicarbazone	439	0-00-0				Succinic acid, di((adamant-1-yl)methyl) ester	438	0-00-0				Succinic acid, (adamant-1-yl)methyl dec-2-yl ester	437	0-00-0				Succinic acid, (adamant-1-yl)methyl cyclohexylmethyl ester	434	0-00-0				1-Pentanone, 1-(4-methoxyphenyl)-, oxime	432	55937-94-5
Longiverbenone	236	30.5517	484	31732	64180-68-3			1242.2		Longiverbenone	484	64180-68-3				Longiverbenone	483	64180-68-3				(E)-2-((8R,8aS)-8,8a-Dimethyl-3,4,6,7,8,8a-hexahydronaphthalen-2(1H)-ylidene)propanal	475	137695-18-2				8,9-Dehydrothymol isobutyrate	475	38146-79-1				Acetic acid, [6,8,9-trimethyl-4-(3,4-methylenedioxyphenyl)-3-oxabicyclo[3.3.1]non-6-en-1-yl)methyl ester	474	0-00-0				3-(3-Hydroxy-4-methyl-phenyl)-3,4,4-trimethyl-cyclopentanone	473	0-00-0				(Z)-2-((8R,8aS)-8,8a-Dimethyl-3,4,6,7,8,8a-hexahydronaphthalen-2(1H)-ylidene)propanal	465	137695-20-6
Acetic acid, 3-acetylcyclohexyl ester	124	30.5827	737	2045297	0-00-0			1242.8		Acetic acid, 3-acetylcyclohexyl ester	737	0-00-0				Ethanone, 1-(1-cyclohexen-1-yl)-	679	932-66-1				Ethanone, 1-(1-cyclohexen-1-yl)-	674	932-66-1				3,6-Dimethyl-5-hepten-1-ol acetate	665	0-00-0				3-Cyclohexen-1-carboxaldehyde, 3-methyl-	653	56980-32-6				Ethanone, 1-(3-cyclohexen-1-yl)-	649	7353-76-6				4-Octyne, 2-methyl-	647	10306-94-2
Silicon tetrafluoride	85	30.6094	740	1562639	7783-61-1			1243.4		Silicon tetrafluoride	740	7783-61-1				Silicon tetrafluoride	722	7783-61-1				2(3H)-Furanone, dihydro-5-propyl-	706	105-21-5				2(3H)-Furanone, 5-butyldihydro-	680	104-50-7				10-(Tetrahydro-pyran-2-yloxy)-tricyclo[4.2.1.1(2,5)]decan-9-ol	680	0-00-0				2(3H)-Furanone, 5-butyldihydro-	675	104-50-7				2(3H)-Furanone, 5-butyldihydro-	672	104-50-7
Tricyclo[4.4.0.0(2,7)]dec-8-ene-3-methanol, à,à,6,8-tetramethyl-, stereoisomer	147	30.6272	592	671654	41370-56-3			1243.8		Tricyclo[4.4.0.0(2,7)]dec-8-ene-3-methanol, à,à,6,8-tetramethyl-, stereoisomer	592	41370-56-3				2-(5-Isopropyl-2-methylphenyl)ethanol	588	4389-64-4				ç-HIMACHALENE	577	0-00-0				Tricyclo[4.4.0.0(2,7)]dec-8-ene-3-methanol, à,à,6,8-tetramethyl-, stereoisomer	573	41370-56-3				(1R,3aS,5aS,8aR)-1,3a,4,5a-Tetramethyl-1,2,3,3a,5a,6,7,8-octahydrocyclopenta[c]pentalene	572	65372-78-3				trans-Valerenyl acetate	570	101527-74-6				Valerenol	569	101628-22-2
Isoshyobunone	177	30.6449	745	1263981	0-00-0			1244.1		Isoshyobunone	745	0-00-0				Tricyclo[4.4.0.0(2,7)]dec-3-ene-3-methanol, 1-methyl-8-(1-methylethyl)-	734	115728-41-1				Dehydroxy-isocalamendiol	724	1005276-30-1				(2S,3S,6S)-6-Isopropyl-3-methyl-2-(prop-1-en-2-yl)-3-vinylcyclohexanone	720	21698-44-2				Dehydroxy-isocalamendiol	713	1005276-30-1				(2S,3S,6S)-6-Isopropyl-3-methyl-2-(prop-1-en-2-yl)-3-vinylcyclohexanone	707	21698-44-2				(3S,6S)-6-Isopropyl-3-methyl-2-(propan-2-ylidene)-3-vinylcyclohexanone	705	21698-46-4
2-Propenoic acid, 2-cyano-3-[4-(4-fluorobenzyloxy)phenyl]-, N-(2-bromo-4-nitrophenyl)amide	236	30.676	640	556.70	0-00-0			1244.8		2-Propenoic acid, 2-cyano-3-[4-(4-fluorobenzyloxy)phenyl]-, N-(2-bromo-4-nitrophenyl)amide	640	0-00-0				Lycorenan, 9,10-dimethoxy-1-methyl-	607	13255-14-6				Furazan, 3-(3-chloro-2-propenyl)-4-methyl-	601	0-00-0				Benzaldehyde, 3-bromo-4-[(4-fluorophenyl)methoxy]-5-methoxy-	592	0-00-0				Benzaldehyde, 4-[(4-fluorophenyl)methoxy]-	585	0-00-0				Benzaldehyde, 3-[(4-fluorophenyl)methoxy]-	580	0-00-0				2,3-Dimethyl-5-(2,6,10-trimethylundecyl) furan	575	166773-56-4
à-Corocalene	138	30.6805	598	457627	20129-39-9			1244.9		à-Corocalene	598	20129-39-9				1,2-Naphthalenedione, 3,8-dimethyl-5-(1-methylethyl)-	568	5574-34-5				Ethanone, 1-(5-methyl-1-phenyl-1H-pyrazol-4-yl)-	551	6123-63-3				9-Methyl-S-octahydroanthracene	546	4948-51-0				Silane, trimethyl-1-naphthalenyl-	538	18052-80-7				Silane, trimethyl-2-naphthalenyl-	529	18052-85-2				Silane, trimethyl-2-naphthalenyl-	525	18052-85-2
Naphthalene, 1,2-dimethyl-	156	30.6982	678	242194	573-98-8			1245.3		Naphthalene, 1,2-dimethyl-	678	573-98-8				Naphthalene, 2-ethyl-	673	939-27-5				Naphthalene, 2-ethyl-	661	939-27-5				Naphthalene, 2-ethyl-	658	939-27-5				Naphthalene, 1,2-dimethyl-	645	573-98-8				Naphthalene, 1-ethyl-	630	1127-76-0				Naphthalene, 1-ethyl-	623	1127-76-0
Unknown 20	134	30.716	387	65011	135-79-5			1245.6		6-Isopropylquinoline	387	135-79-5				Decahydronaphtho[2,3-b]furan-2-one, 3-(1,4-dioxa-8-azaspiro[4.5]dec-8-ylmethyl)-8a-methyl-5-methylene-	363	0-00-0				Glutaric acid, monoamide, N-(2-(4-methoxyphenyl)ethyl)-, dodecyl ester	356	0-00-0				Propanol, 3,3'-dithiobis[2,2-dimethyl-	351	124357-88-6				d-Glutamic acid	346	138-16-9				Pipecolylpipecolic acid, N-ethoxycarbonyl-, heptyl ester	345	0-00-0				1,3-Dioxolane, 2-ethyl-2-methyl-	339	126-39-6
n-Butyl laurate	56	30.7249	792	625176	106-18-3			1245.8		n-Butyl laurate	792	106-18-3				n-Butyl laurate	763	106-18-3				Isobutyl laurate	757	37811-72-6				n-Butyl laurate	749	106-18-3				Isobutyl laurate	743	37811-72-6				Isobutyl laurate	721	37811-72-6				Dodecanoic acid, 1-methylpropyl ester	692	6937-42-4
2-Propenal, 3-phenyl-	131	30.7471	829	714928	104-55-2			1246.3		2-Propenal, 3-phenyl-	829	104-55-2				(Z)-3-Phenylacrylaldehyde	826	57194-69-1				Benzylidenemalonaldehyde	809	82700-43-4				Cinnamaldehyde, (E)-	809	14371-10-9				2-Propenal, 3-phenyl-	796	104-55-2				Cinnamaldehyde, (E)-	773	14371-10-9				Cinnamaldehyde, (E)-	772	14371-10-9
7-Hydroxyfarnesen	162	30.7693	507	171997	0-00-0			1246.8		7-Hydroxyfarnesen	507	0-00-0				Bicyclo[3.2.0]heptane-2,6-diol, 5-(2-hydroxyethyl)-3,3-dimethyl-6-vinyl-, (Z)-	504	0-00-0				Cyclopropa[c,d]pentalene-1,3-dione, hexahydro-4-(2-methyl-2-propenyl)-2,2,4-trimethyl-	500	94609-18-4				Bicyclo[4.3.0]nonane, 1-isopropenyl-4,5-dimethyl-5-phenylsulfonylmethyl-	494	0-00-0				Sesquicineole	492	90131-02-5				2,4,7,14-Tetramethyl-4-vinyl-tricyclo[5.4.3.0(1,8)]tetradecan-6-ol	487	0-00-0				2,2,6-Trimethyl-1-(2-methyl-cyclobut-2-enyl)-hepta-4,6-dien-3-one	485	0-00-0
Ledol	122	30.7782	756	224820	577-27-5			1247.0		Ledol	756	577-27-5				(-)-Globulol	749	489-41-8				Ledol	749	577-27-5				Ledol	740	577-27-5				4aH-Cycloprop[e]azulen-4a-ol, decahydro-1,1,4,7-tetramethyl-, [1aR-(1aà,4á,4aá,7à,7aá,7bà)]-	738	5986-49-2				1H-Cycloprop[e]azulen-4-ol, decahydro-1,1,4,7-tetramethyl-, [1aR-(1aà,4á,4aá,7à,7aá,7bà)]-	737	552-02-3				Globulol	731	51371-47-2
1,2-Bis[4-pyridine N-oxide]ethane	145	30.8182	645	124691	91446-43-4			1247.8		1,2-Bis[4-pyridine N-oxide]ethane	645	91446-43-4				(4aS,8aR)-3,8a-Dimethyl-5-methylene-4,4a,5,6,7,8,8a,9-octahydronaphtho[2,3-b]furan	645	6989-21-5				propanedinitrile, 2,2'-(1,3-dithietane-2,4-diylidene)bis-	613	0-00-0				Benzofuran, 6-ethenyl-4,5,6,7-tetrahydro-3,6-dimethyl-5-isopropenyl-, trans-	572	17910-09-7				Phenol, o-(o-methoxyphenoxy)-	555	21905-60-2				Cyclodeca[b]furan-6-carboxylic acid, 4,7,8,11-tetrahydro-3,10-dimethyl-, methyl ester, (E,E)-	493	21678-22-8				Ethanone, 1-(2-furanyl)-, [1-(2-furanyl)ethylidene]hydrazone	472	24523-53-3
(S,E)-2,5-Dimethyl-4-vinylhexa-2,5-dien-1-yl acetate	192	30.8271	487	21161	20384-05-8			1248.0		(S,E)-2,5-Dimethyl-4-vinylhexa-2,5-dien-1-yl acetate	487	20384-05-8				Geranyl acetate, 2,3-epoxy-	461	50727-95-2				1,7-Octadiene-3,6-diol, 2,6-dimethyl-	451	51276-33-6				3,7-Octadiene-2,6-diol, 2,6-dimethyl-	442	13741-21-4				Limonene oxide, cis-	442	13837-75-7				N-(2,5-Dicyano-3,4-dihydro-2H-pyrrol-2-yl)-acetamide	435	0-00-0				1-Acetyl-2-(2'-oxo-propyl)-cyclopentane	426	0-00-0
Fumaric acid, 2-methylcyclohex-1-enylmethyl pentadecyl ester	71	30.8404	492	190427	0-00-0			1248.3		Fumaric acid, 2-methylcyclohex-1-enylmethyl pentadecyl ester	492	0-00-0				Succinic acid, 2-ethylhexyl (2-methylcyclohex-1-en-1-yl)methyl ester	491	0-00-0				Fumaric acid, 2-methylcyclohex-1-enylmethyl undecyl ester	474	0-00-0				2-Cyclohexen-1-one, 4-(3-hydroxy-1-butenyl)-3,5,5-trimethyl-	471	34318-21-3				Myristic acid, 3-methylphenyl ester	469	0-00-0				Glutaric acid, (2-methylcyclohex-1-enyl)methyl 2-ethylhexyl ester	464	0-00-0				Fumaric acid, dodecyl 2-methylcyclohex-1-enylmethyl ester	464	0-00-0
Humulene	168	30.907	637	14317	6753-98-6			1249.7		Humulene	637	6753-98-6				Humulene	631	6753-98-6				Humulene	614	6753-98-6				Humulene	594	6753-98-6				1,2-Dihydropyridine, 1-(1-oxobutyl)-	583	0-00-0				1,4,7,-Cycloundecatriene, 1,5,9,9-tetramethyl-, Z,Z,Z-	583	0-00-0				Bicyclo[3.1.1]hept-2-ene, 3,6,6-trimethyl-	574	4889-83-2
(1R,3E,7E,11R)-1,5,5,8-Tetramethyl-12-oxabicyclo[9.1.0]dodeca-3,7-diene	138	30.9425	913	12977802	19888-34-7			1250.5		(1R,3E,7E,11R)-1,5,5,8-Tetramethyl-12-oxabicyclo[9.1.0]dodeca-3,7-diene	913	19888-34-7				(1R,3E,7E,11R)-1,5,5,8-Tetramethyl-12-oxabicyclo[9.1.0]dodeca-3,7-diene	831	19888-34-7				Caryophyllene oxide	776	1139-30-6				Caryophyllene oxide	764	1139-30-6				2,5,9-Trimethylcycloundeca-4,8-dienone	762	0-00-0				3-Buten-2-ol, 4-(2,6,6-trimethyl-2-cyclohexen-1-yl)-, (3E)-	755	25312-34-9				ç-Gurjunenepoxide-(1)	754	0-00-0
Xylazine	250	30.9603	442	18432	7361-61-7			1250.8		Xylazine	442	7361-61-7				Propanoic acid, 2-methyl-3-[4-t-butyl]phenyl-	417	0-00-0				Xylazine	403	7361-61-7				Butylated Hydroxytoluene	390	128-37-0				Thiazolidin-4-one, 2-imino-3-(2,3-dimethylphenyl)-	386	0-00-0				Noscapine	382	128-62-1				4'-(2-Nitro-1-propenyl)acetanilide	379	18982-48-4
1,6,10-Dodecatrien-3-ol, 3,7,11-trimethyl-, (E)-	161	31.0003	952	1706136	40716-66-3			1251.7		1,6,10-Dodecatrien-3-ol, 3,7,11-trimethyl-, (E)-	952	40716-66-3				1,6,10-Dodecatrien-3-ol, 3,7,11-trimethyl-	929	7212-44-4				1,6,10-Dodecatrien-3-ol, 3,7,11-trimethyl-, (E)-	906	40716-66-3				Nerolidol	898	142-50-7				Nerolidol	893	142-50-7				1,6,10-Dodecatrien-3-ol, 3,7,11-trimethyl-	872	7212-44-4				Farnesyl butanoate	856	51532-27-5
Unknown 21	102	31.0181	397	14905	130-86-9			1252.1		Protopine	397	130-86-9				Benzene, 1,1',1'',1'''-(1,6-hexanediylidene)tetrakis-	387	2819-41-2				Protopine	383	130-86-9				12H-Benzo[a]-1,3-benzodioxolo[4,5-g]quinolizin-9-ol, 6,6a,11,14-tetrahydro-8-methoxy-	376	41431-80-5				3-[7-(2,4-Dimethoxy-phenyl)-2,3,6,7-tetrahydro-[1,4]thiazepin-5-yl]-4-hydroxy-6-methyl-pyran-2-one	372	0-00-0				2,5-Bis(1-naphthyl)-1,5-hexadiene	365	0-00-0				3-[(Benzhydryl-amino)-methyl]-penta-2,4-dienoic acid, ethyl ester	363	0-00-0
(E)-4-Hexenoic acid, 2-acetyl-2-(1-buten-3-yl)-, ethyl ester	168	31.0314	598	309131	0-00-0			1252.3		(E)-4-Hexenoic acid, 2-acetyl-2-(1-buten-3-yl)-, ethyl ester	598	0-00-0				Azulene, 1,4-dimethyl-7-(1-methylethyl)-	580	489-84-9				4a,7a-Epoxy-5H-cyclopenta[a]cyclopropa[f]cycloundecen-4(1H)-one, 2,7,10,11-tetrakis(acetyloxy)decahydro-8,9-dihydroxy-1,1,3,6,9-pentamethyl-	579	51906-05-9				Naphthalene, 1,6-dimethyl-4-(1-methylethyl)-	578	483-78-3				Naphthalene, 1,6-dimethyl-4-(1-methylethyl)-	561	483-78-3				6-Isopropyl-1,4-dimethylnaphthalene	560	489-77-0				3,3-Dimethyl-4-(3,3,4,4-tetramethyloxetan-2-ylidene)butan-2-one	560	0-00-0
Naphthalene, 1,2,3,4-tetrahydro-1,1,2,4,4,7-hexamethyl-	145	31.0669	654	497107	2084-69-7			1253.1		Naphthalene, 1,2,3,4-tetrahydro-1,1,2,4,4,7-hexamethyl-	654	2084-69-7				6-Methoxyfuro[2,3-h]chromen-2-one	651	483-66-9				2-Naphthol, TMS derivative	641	18081-08-8				Cyclohexanone, 3,3,5-trimethyl-5-phenyl-	610	25109-54-0				Methoxsalen	591	298-81-7				Benzofuro[3,2-d]pyrimidin-4(3H)-one, 8-methoxy-	586	329210-45-9				(4aS,8aR)-3,8a-Dimethyl-5-methylene-4,4a,5,6,7,8,8a,9-octahydronaphtho[2,3-b]furan	586	6989-21-5
3,7-Cyclodecadien-1-one, 3,7-dimethyl-10-(1-methylethylidene)-, (E,E)-	150	31.1069	634	251729	6902-91-6			1254.0		3,7-Cyclodecadien-1-one, 3,7-dimethyl-10-(1-methylethylidene)-, (E,E)-	634	6902-91-6				Cyclohexanone, 5-ethenyl-5-methyl-4-(1-methylethenyl)-2-(1-methylethylidene)-, cis-	619	32663-57-3				á-Elemenone	609	20303-60-0				1,2-Dihydrothujopsene-(I1)	607	0-00-0				Cyclohexene, 2,4-dimethyl-1-(1-methylethenyl)-	601	56763-60-1				Cyclohexene, 1,2,4-trimethyl-4-(1-methylethenyl)-	599	16195-58-7				Spiro[4.5]dec-6-en-8-one, 1,7-dimethyl-4-(1-methylethyl)-	590	39510-36-6
Formic acid, 3-phenylpropyl ester	179	31.1158	539	13950	0-00-0			1254.1		Formic acid, 3-phenylpropyl ester	539	0-00-0				5-Phenylvaleric acid, 4-nitrophenyl ester	526	0-00-0				Acetic acid, trichloro-, 3-phenylpropyl ester	522	78987-68-5				Dichloroacetic acid, 3-phenylpropyl ester	519	87228-47-5				Phenprobamate	511	673-31-4				Phenprobamate	509	673-31-4				3-Phenylpropanol	504	122-97-4
8-Methoxy-1,3,4,5-tetrahydro-2H-1-benzazepin-2-one	191	31.138	554	121371	22246-83-9			1254.6		8-Methoxy-1,3,4,5-tetrahydro-2H-1-benzazepin-2-one	554	22246-83-9				1H-Pyrrole-2,5-dione, 3-[4-(2,6-dimethyl-4-pyrimidinyl)-1-piperazinyl]-1-ethyldihydro-	442	0-00-0				N2-(4-Methoxyphenyl)glycine N'-benzylidenehydrazide	419	349570-09-8				S-Triazolo(1,5-a)pyrimidine, 5-methyl-7-ethylamino-	414	51806-90-7				Propenone, 1-(4-ethylphenyl)-3-(2-pyridylthio)-	405	276880-63-8				2-Hydroxyquinine	403	0-00-0				2-(2-Carbomethoxyethylimino)-3-methylbenzothiazoline	397	68720-71-8
Cyclohexylphenylacetic acid	101	31.1602	566	83631	3894-09-5			1255.1		Cyclohexylphenylacetic acid	566	3894-09-5				Benzeneacetic acid, à-cyclopentyl-	557	3900-93-4				Benzeneacetic acid, à-cyclopentyl-	552	3900-93-4				3-Phenylpropanol	540	122-97-4				3-Phenylpropanol	528	122-97-4				5-Hydroxy-5-methyl-2-phenylhexanoic acid	527	0-00-0				3-Phenylpropanol	527	122-97-4
Diepicedrene-1-oxide	138	31.1824	659	599966	0-00-0			1255.6		Diepicedrene-1-oxide	659	0-00-0				Undec-10-ynoic acid, tridec-2-yn-1-yl ester	657	0-00-0				Isoaromadendrene epoxide	656	0-00-0				Caryophyllene oxide	656	1139-30-6				9,17-Octadecadienal, (Z)-	655	56554-35-9				Cyclohexanecarboxamide, N-hydroxy-2(E)-2,4-pentadienyl-	649	0-00-0				2,6,10,14-Hexadecatetraen-1-ol, 3,7,11,15-tetramethyl-, acetate, (E,E,E)-	647	61691-98-3
1,2,3,1',2',3'-Hexamethyl-bicyclopentyl-2,2'-diene	109	31.2224	770	6372997	51999-35-0			1256.4		1,2,3,1',2',3'-Hexamethyl-bicyclopentyl-2,2'-diene	770	51999-35-0				2-(1-Cyclopent-1-enyl-1-methylethyl)cyclopentanone	759	0-00-0				1-(1,2,3-Trimethyl-cyclopent-2-enyl)-ethanone	726	70987-81-4				(1,2,3-Trimethyl-cyclopent-2-enyl)-methanol	725	0-00-0				2-Cyclopentene-1-carboxylic acid, 1,2,3-trimethyl-, ethyl ester, (.+-.)-	714	29915-95-5				Ethanone, 1-(1,3-dimethyl-3-cyclohexen-1-yl)-	713	51733-68-7				3,3,5,5-Tetramethylcyclopentene	712	38667-10-6
1,3,3-Trimethyl-2-(2-methyl-cyclopropyl)-cyclohexene	163	31.2357	726	10740571	285129-06-8			1256.7		1,3,3-Trimethyl-2-(2-methyl-cyclopropyl)-cyclohexene	726	285129-06-8				Bicyclo[4.3.0]nonan-2-one, 8-isopropylidene-	689	0-00-0				1,3,5-Trimethyladamantane	661	707-35-7				4-(3,3-Dimethyl-but-1-ynyl)-4-hydroxy-3,5,5-trimethyl-cyclohex-2-enone	650	0-00-0				2-Propanone, 1-(3,5,5-trimethyl-2-cyclohexen-1-ylidene)-, (Z)-	646	16695-73-1				6-tert-Butyl-2,4-dimethylphenol	644	1879-09-0				Benzene, 1-(1,1-dimethylethyl)-2-methoxy-4-methyl-	639	88-40-4
2H-Benzocyclohepten-2-one, 3,4,4a,5,6,7,8,9-octahydro-4a-methyl-, (S)-	121	31.249	752	7753475	55103-71-4			1257.0		2H-Benzocyclohepten-2-one, 3,4,4a,5,6,7,8,9-octahydro-4a-methyl-, (S)-	752	55103-71-4				(4aS,8R)-4a,8-Dimethyl-4,4a,5,6,7,8-hexahydronaphthalen-2(3H)-one	738	69460-62-4				cis-2-Isopropylbicyclo[4.3.0]non-3-en-8-one	735	0-00-0				11-Oxatetracyclo[5.3.2.0(2,7).0(2,8)]dodecan-9-one	733	0-00-0				1,4-Dimethyltricyclo[5.3.0.0(4.10)]decan-8-one	730	138041-97-1				1,4-Dimethyltricyclo[5.3.0.0(4.10)]decan-8-one	728	138041-97-1				2(1H)-Naphthalenone, 4a,5,6,7,8,8a-hexahydro-4a,8a-dimethyl-, cis-	722	13485-66-0
4-benzoxazolol, 7-ethyl-2-methyl-	177	31.289	678	85008	0-00-0			1257.8		4-benzoxazolol, 7-ethyl-2-methyl-	678	0-00-0				benzenamine, N,N-diethyl-3,5-dimethyl-	647	0-00-0				5-[1,3,3-Trimethylindolinyl] N-methylcarbamate	626	4671-35-6				5,6-Dimethoxyindole	617	14430-23-0				(R)(+)-5-[1,3,3-Trimethylindolinyl], (1-phenylethyl)carbamate	603	0-00-0				Benzaldehyde, 4-(diethylamino)-	586	120-21-8				2,4,6-Trimethylphenyl isothiocyanate	579	6095-82-5
Epicubenol	161	31.3157	669	1794836	19912-67-5			1258.4		Epicubenol	669	19912-67-5				Di-epi-1,10-cubenol	666	73365-77-2				(1S,4S,4aS)-1-Isopropyl-4,7-dimethyl-1,2,3,4,4a,5-hexahydronaphthalene	630	267665-20-3				(+)-epi-Bicyclosesquiphellandrene	614	54274-73-6				Bicyclosesquiphellandrene	609	54324-03-7				à-Cubebene	590	17699-14-8				Bicyclo[4.4.0]dec-1-ene, 2-isopropyl-5-methyl-9-methylene-	588	150320-52-8
à-Corocalene	143	31.3201	869	572950	20129-39-9			1258.5		à-Corocalene	869	20129-39-9				à-Dehydro-ar-himachalene	804	78204-62-3				1,2-Naphthalenedione, 3,8-dimethyl-5-(1-methylethyl)-	773	5574-34-5				9-Methyl-S-octahydroanthracene	750	4948-51-0				ç-Dehydro-ar-himachalene	743	51766-65-5				1,2,3,4,5,6,7,8-Octahydro-1-methylphenanthrene	733	0-00-0				4b,5,6,7,8,8a,9,10-Octahydro-1-methylphenanthrene	718	0-00-0
Naphthalene, 1,6,7-trimethyl-	139	31.3512	433	93093	2245-38-7			1259.1		Naphthalene, 1,6,7-trimethyl-	433	2245-38-7				Naphthalene, 1,6,7-trimethyl-	424	2245-38-7				Naphthalene, 1,4,6-trimethyl-	423	2131-42-2				4,6,8-Trimethylazulene	420	941-81-1				Naphthalene, 1,6,7-trimethyl-	420	2245-38-7				Ethane, 1,2-diiodo-	415	624-73-7				Naphthalene, 2,3,6-trimethyl-	411	829-26-5
Unknown 22	166	31.3645	393	65972	0-00-0			1259.4		Acetic acid, 2-cyano-2-(5-carbmethoxypyrrolidine-2-ylidene)-, t-butyl ester	393	0-00-0				Phenol, TMS derivative	383	1529-17-5				4'-Hydroxy-3'-methoxyacetophenone, pentyl ether	368	0-00-0				4-Ethylbenzoic acid, octadecyl ester	368	0-00-0				Ethanone, 1-(2-hydroxy-5-methoxyphenyl)-	359	705-15-7				N-(Trimethylsilyl)pyridin-4-amine	352	78103-46-5				4'-Hydroxy-3'-methoxyacetophenone, butyl ether	351	0-00-0
Ethanethiol, 2-(5-(4-methyl-2-pyridyloxy)pentyl)amino-, hydrogen sulfate	98	31.3779	439	19304	41287-10-9			1259.7		Ethanethiol, 2-(5-(4-methyl-2-pyridyloxy)pentyl)amino-, hydrogen sulfate	439	41287-10-9				Remoxipride	425	80125-14-0				Biperiden	406	514-65-8				Fenpropidin	403	67306-00-7				Diethylmalonic acid, monochloride, 2-fluorobenzyl ester	397	0-00-0				Remoxipride	397	80125-14-0				Phenyl-piperidin-1-ylmethyl-phosphinic acid propyl ester	390	0-00-0
propanedinitrile, 2,2'-(1,3-dithietane-2,4-diylidene)bis-	108	31.3912	675	909630	0-00-0			1260.0		propanedinitrile, 2,2'-(1,3-dithietane-2,4-diylidene)bis-	675	0-00-0				1,2-Bis[4-pyridine N-oxide]ethane	614	91446-43-4				Phenol, o-(o-methoxyphenoxy)-	581	21905-60-2				(4aS,8aR)-3,8a-Dimethyl-5-methylene-4,4a,5,6,7,8,8a,9-octahydronaphtho[2,3-b]furan	570	6989-21-5				Fumaric acid, decyl 2-methylcyclohex-1-enylmethyl ester	562	0-00-0				sulfamide, N'-(4-hydroxyphenyl)-N,N-dimethyl-	558	0-00-0				Fumaric acid, dodecyl 2-methylcyclohex-1-enylmethyl ester	555	0-00-0
Furan, 2,5-dihydro-2,5-dimethoxy-	99	31.4001	612	1809449	332-77-4			1260.2		Furan, 2,5-dihydro-2,5-dimethoxy-	612	332-77-4				2H-Pyran-2-one, tetrahydro-6-pentyl-	597	705-86-2				2H-Pyran-2-one, tetrahydro-6-pentyl-	592	705-86-2				Hexanoic acid, anhydride	591	2051-49-2				2H-Pyran-2-one, tetrahydro-6-octyl-	586	7370-92-5				2H-Pyran-2-one, tetrahydro-6-propyl-	586	698-76-0				Furan, 2,5-dihydro-2,5-dimethoxy-	581	332-77-4
1-Adamantanecarboxylic acid, 2-phenylethyl ester	104	31.4178	546	351938	0-00-0			1260.6		1-Adamantanecarboxylic acid, 2-phenylethyl ester	546	0-00-0				(3-Chloro-4,5-dihydroisoxazol-5-yl)-methanol	444	121596-70-1				Methyl benzoate, imine	426	7471-86-5				Septacidin aminonucleoside	422	3059-05-0				3-Phenylpropanoic acid, 2-adamantyl ester	406	0-00-0				Adenine	405	73-24-5				1H-Pyrazolo[3,4-d]pyrimidin-4-amine	403	2380-63-4
Octanoic acid	60	31.4534	656	1824012	124-07-2			1261.3		Octanoic acid	656	124-07-2				Octanoic acid	647	124-07-2				Octanoic acid	630	124-07-2				Octanoic acid	621	124-07-2				Heptanoic acid	564	111-14-8				Octanoic acid, silver(1+) salt	550	24927-67-1				Heptanoic acid	546	111-14-8
Di-epi-1,10-cubenol	119	31.4667	895	1809021	73365-77-2			1261.6		Di-epi-1,10-cubenol	895	73365-77-2				Epicubenol	877	19912-67-5				Cubenol	823	21284-22-0				(3S,3aR,3bR,4S,7R,7aR)-4-Isopropyl-3,7-dimethyloctahydro-1H-cyclopenta[1,3]cyclopropa[1,2]benzen-3-ol	783	23445-02-5				(3R,3aR,3bR,4S,7R,7aR)-4-Isopropyl-3,7-dimethyloctahydro-1H-cyclopenta[1,3]cyclopropa[1,2]benzen-3-ol	773	38230-60-3				(3S,3aR,3bR,4S,7R,7aR)-4-Isopropyl-3,7-dimethyloctahydro-1H-cyclopenta[1,3]cyclopropa[1,2]benzen-3-ol	769	23445-02-5				1-Naphthalenol, 1,2,3,4,4a,7,8,8a-octahydro-1,6-dimethyl-4-(1-methylethyl)-, [1R-(1à,4á,4aá,8aá)]-	769	19435-97-3
8-Oxabicyclo[5.1.0]oct-5-en-2-ol, 1,4,4-trimethyl-	125	31.4889	668	488973	58795-43-0			1262.1		8-Oxabicyclo[5.1.0]oct-5-en-2-ol, 1,4,4-trimethyl-	668	58795-43-0				Tricyclo[6.3.0.0(2,7)]undecane-1,3,7-triol	651	0-00-0				3-Buten-2-one, 4-(2,5,5-trimethyl-3,8-dioxatricyclo[5.1.0.0(2,4)]oct-4-yl)-, [1à,2à,4à(E),7à]-	642	80114-19-8				Cyclopentanone, 2-(2-octenyl)-	640	0-00-0				4,4,6-Trimethyl-cyclohex-2-en-1-ol	638	0-00-0				Cyclopentanone, 2-(5-oxohexyl)-	634	15674-93-8				2-Cyclohexylpiperidine	632	56528-77-9
2-Propenoic acid, 3-phenyl-, methyl ester, (E)-	103	31.52	789	710640	1754-62-7			1262.7		2-Propenoic acid, 3-phenyl-, methyl ester, (E)-	789	1754-62-7				Methyl cis-cinnamate	777	19713-73-6				2-Propenoic acid, 3-phenyl-, methyl ester, (E)-	771	1754-62-7				2-Propenoic acid, 3-phenyl-, methyl ester	730	103-26-4				2-Propenoic acid, 3-phenyl-, methyl ester	726	103-26-4				2-Propenoic acid, 3-phenyl-, methyl ester	716	103-26-4				1,3-Benzodioxole, 5-(1-propenyl)-	696	120-58-1
Ledene oxide-(II)	236	31.5333	524	13312	0-00-0			1263.0		Ledene oxide-(II)	524	0-00-0				(2R,4R)-p-Mentha-6,8-diene, 2-hydroperoxide	513	0-00-0				7-Hydroxyfarnesen	504	0-00-0				Naphtho[2,3-b]furan-2(3H)-one, 4-(acetyloxy)decahydro-8-hydroxy-3,8a-dimethyl-5-methylene-, [3R-(3à,3aà,4à,4aà,8á,8aá,9aá)]-	497	16822-17-6				1,1,4,7-Tetramethyldecahydro-1H-cyclopropa[e]azulene-4,7-diol	495	1212211-43-2				(-)-Spathulenol	494	77171-55-2				cis-Valerenyl acetate	493	101527-78-0
Benzenepropanol, à-methyl-, acetate	132	31.5644	784	2660364	10415-88-0			1263.7		Benzenepropanol, à-methyl-, acetate	784	10415-88-0				2-Azetidinone, 1-tert-butyl-3,3-dimethyl-4-phenyl-	781	29668-87-9				2-Azetidinone, 3,3-dimethyl-4-phenyl-1-propyl-	754	54833-09-9				2-Azetidinone, 1-isopropyl-3,3-dimethyl-4-phenyl-	752	29683-13-4				Benzene, 4-ethenyl-1,2-dimethyl-	742	27831-13-6				2-Azetidinone, 3,3-dimethyl-4-phenyl-1-(phenylmethyl)-	724	7468-30-6				Benzene, 1-ethenyl-4-ethyl-	720	3454-07-7
Cyclohexane, (1,1-dimethylpropyl)-	70	31.5778	454	76199	31797-64-5			1264.0		Cyclohexane, (1,1-dimethylpropyl)-	454	31797-64-5				Ketone, vinyl-pyrrolidinyl-	437	42104-70-1				Cyclohexane, (1,1-dimethylpropyl)-	431	31797-64-5				Cyclohexane, (1,1-dimethylpropyl)-	424	31797-64-5				2,2'-Isopropylidenebis(tetrahydrofuran)	422	89686-69-1				2-Hexadecene, 3,7,11,15-tetramethyl-, [R-[R*,R*-(E)]]-	418	14237-73-1				2,3,4-Trimethyl-1-pentanol	417	6570-88-3
Benzoic acid, hexyl ester	56	31.5866	751	197336	6789-88-4			1264.1		Benzoic acid, hexyl ester	751	6789-88-4				Benzoic acid, hexyl ester	722	6789-88-4				Benzoic acid, hexyl ester	708	6789-88-4				Benzoic acid, hex-2-yl ester	702	0-00-0				Benzoic acid, hexyl ester	685	6789-88-4				Benzoic acid, octadecyl ester	684	10578-34-4				Benzoic acid, hex-3-yl ester	683	0-00-0
(4aS,8aR)-3,8a-Dimethyl-5-methylene-4,4a,5,6,7,8,8a,9-octahydronaphtho[2,3-b]furan	216	31.6044	691	413352	6989-21-5			1264.5		(4aS,8aR)-3,8a-Dimethyl-5-methylene-4,4a,5,6,7,8,8a,9-octahydronaphtho[2,3-b]furan	691	6989-21-5				Benzofuran, 6-ethenyl-4,5,6,7-tetrahydro-3,6-dimethyl-5-isopropenyl-, trans-	636	17910-09-7				Benzofuran, 6-ethenyl-4,5,6,7-tetrahydro-3,6-dimethyl-5-isopropenyl-, trans-	561	17910-09-7				2aS,3aR,5aS,9bR)-2a,5a,9-Trimethyl-2a,4,5,5a,6,7,8,9b-octahydro-2H-naphtho[1,2-b]oxireno[2,3-c]furan	539	352457-43-3				Acetic acid, 3a,9b-dimethyl-7-oxo-2,3,3a,4,5,7,8,9,9a,9b-decahydro-1H-cyclopenta[a]naphthalen-3-yl ester	529	0-00-0				8-Phosphadispiro[2.1.2.2]nonane, 8-phenyl-	528	0-00-0				Cyclobutane, tetrakis(1-methylethylidene)-	526	88919-66-8
Cyclopropanecarboxylic acid, 2,2-dimethyl-3-(2-methyl-1-propenyl)-, 2-methyl-4-oxo-3-(2,4-pentadienyl)-2-cyclopenten-1-yl ester, [1R-[1à[S*(Z)],3á]]-	192	31.6488	549	32665	121-21-1			1265.5		Cyclopropanecarboxylic acid, 2,2-dimethyl-3-(2-methyl-1-propenyl)-, 2-methyl-4-oxo-3-(2,4-pentadienyl)-2-cyclopenten-1-yl ester, [1R-[1à[S*(Z)],3á]]-	549	121-21-1				3-Buten-2-one, 4-(4-hydroxy-2,2,6-trimethyl-7-oxabicyclo[4.1.0]hept-1-yl)-	531	38274-01-0				4,4-Dimethyl-3-(3-methylbut-2-enylidene)octane-2,7-dione	523	98419-10-4				4,6-Dimethyl-2(1H)pyridone, 3-(4,6-dibromo-2-hydroxyphenylmethylenamino)	522	0-00-0				6-Methyl-6-(5-methyl-furan-2-yl)-hept-3-en-2-one	516	77822-40-3				Phorone	511	504-20-1				10-Hydroxy-10-phenylthiomethyltricyclo[4.2.1.1(2,5)]deca-3,7-dien-9-one	506	0-00-0
3,7-Cyclodecadien-1-one, 3,7-dimethyl-10-(1-methylethylidene)-, (E,E)-	150	31.6666	833	2832177	6902-91-6			1265.8		3,7-Cyclodecadien-1-one, 3,7-dimethyl-10-(1-methylethylidene)-, (E,E)-	833	6902-91-6				Cyclohexanone, 5-ethenyl-5-methyl-4-(1-methylethenyl)-2-(1-methylethylidene)-, cis-	793	32663-57-3				3,7-Cyclodecadien-1-one, 3,7-dimethyl-10-(1-methylethylidene)-, (E,E)-	777	6902-91-6				á-Elemenone	776	20303-60-0				3,7-Cyclodecadien-1-one, 3,7-dimethyl-10-(1-methylethylidene)-, (E,E)-	771	6902-91-6				3,7-Cyclodecadien-1-one, 10-(1-methylethenyl)-, (E,E)-	771	55521-11-4				6-Isopropenyl-4,8a-dimethyl-4a,5,6,7,8,8a-hexahydro-1H-naphthalen-2-one	769	86917-79-5
(-)-Globulol	207	31.6844	824	127268	489-41-8			1266.2		(-)-Globulol	824	489-41-8				Globulol	824	51371-47-2				(-)-Globulol	814	489-41-8				(1aR,4S,4aR,7R,7aS,7bS)-1,1,4,7-Tetramethyldecahydro-1H-cyclopropa[e]azulen-4-ol	798	88728-58-9				Ledol	798	577-27-5				Ledol	792	577-27-5				1H-Cycloprop[e]azulen-4-ol, decahydro-1,1,4,7-tetramethyl-, [1aR-(1aà,4á,4aá,7à,7aá,7bà)]-	787	552-02-3
1-Naphthalenol, 1,2,3,4,4a,7,8,8a-octahydro-1,6-dimethyl-4-(1-methylethyl)-, [1R-(1à,4á,4aá,8aá)]-	58	31.6977	605	190694	19435-97-3			1266.5		1-Naphthalenol, 1,2,3,4,4a,7,8,8a-octahydro-1,6-dimethyl-4-(1-methylethyl)-, [1R-(1à,4á,4aá,8aá)]-	605	19435-97-3				(-)-Globulol	604	489-41-8				2-Naphthalenemethanol, 1,2,3,4,4a,5,6,7-octahydro-à,à,4a,8-tetramethyl-, (2R-cis)-	604	1209-71-8				1H-Cycloprop[e]azulen-4-ol, decahydro-1,1,4,7-tetramethyl-, [1aR-(1aà,4á,4aá,7à,7aá,7bà)]-	601	552-02-3				.tau.-Cadinol	599	5937-11-1				.tau.-Cadinol	593	5937-11-1				á-Guaiene	592	88-84-6
Naphthalene, 2-(1-methylethyl)-	155	31.7155	792	147654	2027-17-0			1266.9		Naphthalene, 2-(1-methylethyl)-	792	2027-17-0				Naphthalene, 2-(1-methylethyl)-	743	2027-17-0				Naphthalene, 2-(1-methylethyl)-	711	2027-17-0				Naphthalene, 1,6,7-trimethyl-	710	2245-38-7				Naphthalene, 1,6,7-trimethyl-	702	2245-38-7				Naphthalene, 2,3,6-trimethyl-	679	829-26-5				Naphthalene, 2,3,6-trimethyl-	677	829-26-5
decanamide, N-(2,6-dihydroxy-3-nitrophenyl)-	59	31.7288	446	241061	0-00-0			1267.2		decanamide, N-(2,6-dihydroxy-3-nitrophenyl)-	446	0-00-0				1,4-Benzenediol, 2,5-dimethoxy-, diacetate	426	14786-37-9				Naphthalene, 1,4,6-trimethyl-	422	2131-42-2				4H-1,2,4-triazole-3-thiol, 5-methyl-4-[(1-methylethylidene)amino]-	415	0-00-0				Naphthalene, 2,3,6-trimethyl-	412	829-26-5				N-[4-(N-Tosylamino)butyryl]glycine, ethyl ester	405	101354-93-2				Carbonic acid, 2-biphenyl 2-methoxyethyl ester	401	0-00-0
6-Oxo-1,6-dihydro-pyridine-3-carboxylic acid (furan-2-ylmethyl)-amide	104	31.7688	467	400379	0-00-0			1268.0		6-Oxo-1,6-dihydro-pyridine-3-carboxylic acid (furan-2-ylmethyl)-amide	467	0-00-0				Cyanamide, di-2-propenyl-	456	538-08-9				4-Allyl-5-pyridin-3-yl-2,4-dihydro-[1,2,4]triazole-3-thione	445	0-00-0				2-Pyridinamine, 3,6-dimethyl-	438	823-61-0				Sebacic acid, 2-methylbenzyl octyl ester	436	0-00-0				1,3-Benzenediamine, 2-methyl-	436	823-40-5				Sebacic acid, hexyl 4-methylbenzyl ester	432	0-00-0
1,7-Dimethyl-4-(propan-2-ylidene)tricyclo[4.4.0.02,7]decan-3-one	96	31.7777	450	477091	62332-96-1			1268.2		1,7-Dimethyl-4-(propan-2-ylidene)tricyclo[4.4.0.02,7]decan-3-one	450	62332-96-1				Pyrazine, 2-butyl-3,5-dimethyl-	443	50888-63-6				3-Thiopheneacetonitrile	437	13781-53-8				Ethyl 5-amino-1-(4-fluorophenyl)imidazole-4-carboxylate	435	0-00-0				Ethanol, 2-[4-(1-bicyclo[2.2.1]hept-5-en-2-ylmethylpiperidin-4-yl)piperazin-1-yl]-	433	0-00-0				Squalene	425	111-02-4				1H-Imidazole, 1-[(octahydro-4a(2H)-naphthalenyl)carbonyl]-, cis-	422	69393-42-6
Benzoic acid, 4-methoxy-, methyl ester	166	31.8132	603	730058	121-98-2			1269.0		Benzoic acid, 4-methoxy-, methyl ester	603	121-98-2				4-Methoxybenzhydrazide	599	3290-99-1				Benzoic acid, 4-methoxy-, methyl ester	583	121-98-2				Benzoic acid, 4-methoxy-, methyl ester	573	121-98-2				Benzoic acid, 3-methoxy-, methyl ester	568	5368-81-0				Benzoic acid, 4-methoxy-, methyl ester	557	121-98-2				4-Hydroxy-3-methylbenzoic acid, methyl ester	551	0-00-0
Cyclohexanol, 3,3,5-trimethyl-, cis-	99	31.8221	409	173709	933-48-2			1269.1		Cyclohexanol, 3,3,5-trimethyl-, cis-	409	933-48-2				Pyrazol-4-amine, 1-(4-fluorobenzyl)-	404	0-00-0				2-Cyclohexyl-hex-5-en-2-ol	404	0-00-0				4,4,8-Trimethyl-non-7-en-2-one	400	0-00-0				Lup-20(29)-en-21-ol, 3,28-bis[(tetrahydro-2H-pyran-2-yl)oxy]-, 3,3-dimethylbutanoate, (3á,21á)-	400	55401-92-8				Pentanoic acid, 4-methyl-, 1-buten-1-yl ester	399	0-00-0				6,6,7-Trimethyl-octane-2,5-dione	394	0-00-0
2,5-di-tert-Butyl-1,4-benzoquinone	154	31.8398	495	58009	2460-77-7			1269.5		2,5-di-tert-Butyl-1,4-benzoquinone	495	2460-77-7				3,5-di-t-Butyl-4-hydroxybenzyl ether	483	6922-60-7				2,5-di-tert-Butyl-1,4-benzoquinone	482	2460-77-7				Anthra[1,9-cd]pyrazol-6(2H)-one	468	129-56-6				Etofenprox	461	80844-07-1				2,5-Cyclohexadiene-1,4-dione, 2,6-bis(1,1-dimethylethyl)-	459	719-22-2				2,3'-Bipyridine, 1'-acetyl-1',3,4,4',5,5',6,6'-octahydro-	455	52195-93-4
1,1'-Biphenyl, 3-methyl-	236	31.862	555	48645	643-93-6			1270.0		1,1'-Biphenyl, 3-methyl-	555	643-93-6				1,1'-Biphenyl, 4-methyl-	542	644-08-6				1,1'-Biphenyl, 4-methyl-	532	644-08-6				Nordiphenamid	513	954-21-2				Pyridine, 2-(phenylmethyl)-	512	101-82-6				1,1'-Biphenyl, 4-methyl-	512	644-08-6				Diphenylmethane	511	101-81-5
Dehydroxy-isocalamendiol	192	31.8843	701	1183242	1005276-30-1			1270.5		Dehydroxy-isocalamendiol	701	1005276-30-1				Dehydroxy-isocalamendiol	699	1005276-30-1				1H-2-Indenone,2,4,5,6,7,7a-hexahydro-3-(1-methylethyl)-7a-methyl	583	0-00-0				2(1H)-Naphthalenone, 3,4,4a,5,6,7,8,8aà-octahydro-5á-hydroxy-4aà,7,7-trimethyl-, acetate	567	28684-99-3				1-Carbomethoxy-1,2,5,5-tetramethyl-cis-decalin(1R,2S,4as,8as)	565	0-00-0				11,14,15,16-Tetraoxatetracyclo[10.3.1.0(4,13).0(8,13)]hexadecan-10-one, 1,5,9-trimethyl-	556	0-00-0				4a,7,7,10a-Tetramethyldodecahydrobenzo[f]chromen-3-ylamine	554	0-00-0
Glutaric acid, diamide, N,N'-bis-(1-phenylethyl)-,	120	31.8976	524	2120270	0-00-0			1270.8		Glutaric acid, diamide, N,N'-bis-(1-phenylethyl)-,	524	0-00-0				Benzenamine, 4-butyl-2-methyl-	517	72072-16-3				Benzenamine, N,N-dibutyl-	511	613-29-6				Piperazine, 1-phenyl-	506	92-54-6				Pyrrolidine-3-carboxamide, 5-oxo-1-(4-tolyl)-N-(3,4-dichlorophenyl)-	501	0-00-0				Benzenamine, N-n-butyl-N-methyl-	500	3416-49-7				Benzenemethanol, à-(1-phenylaminoethyl)-	500	42787-62-2
á-Elemenone	150	31.9242	929	19163306	20303-60-0			1271.3		á-Elemenone	929	20303-60-0				3,7-Cyclodecadien-1-one, 3,7-dimethyl-10-(1-methylethylidene)-, (E,E)-	925	6902-91-6				Cyclohexanone, 5-ethenyl-5-methyl-4-(1-methylethenyl)-2-(1-methylethylidene)-, cis-	924	32663-57-3				á-Elemenone	903	20303-60-0				3,7-Cyclodecadien-1-one, 3,7-dimethyl-10-(1-methylethylidene)-, (E,E)-	852	6902-91-6				3,7-Cyclodecadien-1-one, 3,7-dimethyl-10-(1-methylethylidene)-, (E,E)-	846	6902-91-6				3,7-Cyclodecadien-1-one, 10-(1-methylethenyl)-, (E,E)-	836	55521-11-4
4-sec-Butylaniline	120	31.9464	592	468948	30273-11-1			1271.8		4-sec-Butylaniline	592	30273-11-1				Benzoic acid, 4-amino-, 4-hydroximino-2,2,6,6-tetramethyl-1-piperidinyl ester	588	0-00-0				Benzenamine, N-(2,2-dimethylpropyl)-N-methyl-	579	53927-61-0				Ethanone, 1-(2-aminophenyl)-2-(5-methyl-[1,3,4]thiadiazol-2-ylsulfanyl)-	568	0-00-0				Benzenamine, N-dodecyl-N-methyl-	564	30189-91-4				4-sec-Butylaniline	564	30273-11-1				Ethylenediamine, N,N'-dimethyl-N-(p-nitrophenyl)-N'-phenyl-	563	32857-47-9
Naphthalene, 1,6,7-trimethyl-	155	32.0086	824	377473	2245-38-7			1273.1		Naphthalene, 1,6,7-trimethyl-	824	2245-38-7				Naphthalene, 2,3,6-trimethyl-	812	829-26-5				Naphthalene, 2,3,6-trimethyl-	793	829-26-5				Naphthalene, 1,4,6-trimethyl-	791	2131-42-2				Naphthalene, 2,3,6-trimethyl-	786	829-26-5				Naphthalene, 1,6,7-trimethyl-	769	2245-38-7				4,6,8-Trimethylazulene	768	941-81-1
Caryophylla-4(12),8(13)-dien-5à-ol	84	32.0264	776	216720	19431-79-9			1273.5		Caryophylla-4(12),8(13)-dien-5à-ol	776	19431-79-9				Caryophyllene oxide	765	1139-30-6				Caryophyllene oxide	761	1139-30-6				Longipinocarveol, trans-	761	0-00-0				Diepicedrene-1-oxide	759	0-00-0				Caryophyllene oxide	756	1139-30-6				10,10-Dimethyl-2,6-dimethylenebicyclo[7.2.0]undecan-5á-ol	755	19431-80-2
Unknown 23	127	32.0442	372	119010	13688-68-1			1273.9		9,9-Dimethyl-9-silafluorene	372	13688-68-1				1H-1,2,3-Triazole-5-carboxamide, 4-amino-	343	0-00-0				Clopamide	340	636-54-4				1-[p-Chlorophenyl]-5-[4,6-bis[trichloromethyl]-S-triazin-2-yl-guanylguanidine	339	110045-63-1				1H-Naphtho[2',1':4,5]indeno[1,2-f]pyrido[1,2-c][1,3]oxazepin-3-ol, 2,3,4,6,6a,6b,7,7a,11,12,13,14,14a,15,15a,15b,16,17,17a,17b-icosahydro-12,15,15b,17b-tetramethyl-	334	0-00-0				1-Cyclohexene, 5-acetyl-1-t-butyldimethylsilyloxy-	331	0-00-0				2-Thiophenecarboxamide, N-octyl-	330	0-00-0
1-Cyclohexyldimethylsilyloxy-2-phenylethane	179	32.0664	475	248609	0-00-0			1274.3		1-Cyclohexyldimethylsilyloxy-2-phenylethane	475	0-00-0				Acetic acid, [2-[(2-propenylamino)carbonyl]phenoxy]-	474	119-45-9				(diethylmethyl)silyloxymethylbenzene	450	52313-30-1				3,5-Dimethylphenol, TBDMS derivative	442	255837-12-8				Niacin, TMS derivative	440	25436-37-7				(p-(Allyloxycarbonyl)phenoxy)acetic acid	437	0-00-0				1,4-Bis(trimethylsilyl)-1,3-butadiyne	417	4526-07-2
Acetic acid, 3-hydroxy-7-isopropenyl-1,4a-dimethyl-2,3,4,4a,5,6,7,8-octahydronaphthalen-2-yl ester	219	32.0797	726	78620	1005273-98-2			1274.6		Acetic acid, 3-hydroxy-7-isopropenyl-1,4a-dimethyl-2,3,4,4a,5,6,7,8-octahydronaphthalen-2-yl ester	726	1005273-98-2				24-Norursa-3,12-diene	725	201358-25-0				7-Isopropenyl-1,4a-dimethyl-4,4a,5,6,7,8-hexahydro-3H-naphthalen-2-one	715	473-08-5				1,7-Dimethyl-4-(propan-2-ylidene)tricyclo[4.4.0.02,7]decan-3-one	711	62332-96-1				2,3,3-Trimethyl-2-(3-methylbuta-1,3-dienyl)-6-methylenecyclohexanone	707	77822-57-2				24-Noroleana-3,12-diene	703	201358-24-9				D-Norandrostan-16-one, (5à)-	700	32319-06-5
2aS,3aR,5aS,9bR)-2a,5a,9-Trimethyl-2a,4,5,5a,6,7,8,9b-octahydro-2H-naphtho[1,2-b]oxireno[2,3-c]furan	145	32.1108	830	6191000	352457-43-3			1275.3		2aS,3aR,5aS,9bR)-2a,5a,9-Trimethyl-2a,4,5,5a,6,7,8,9b-octahydro-2H-naphtho[1,2-b]oxireno[2,3-c]furan	830	352457-43-3				(4aS,8aR)-3,8a-Dimethyl-5-methylene-4,4a,5,6,7,8,8a,9-octahydronaphtho[2,3-b]furan	777	6989-21-5				Cyclobutane, tetrakis(1-methylethylidene)-	756	88919-66-8				Naphthalene, 1,2,3,4-tetrahydro-1,1,2,4,4,7-hexamethyl-	747	2084-69-7				1H-Inden-1-one, 5-(1,1-dimethylethyl)-2,3-dihydro-3,3-dimethyl-	707	38393-93-0				Benzene, 2-(butenyl)-5-(1,1-dimethylethyl)-1,3-dimethyl-	686	72088-12-1				1H-Inden-1-one, 7-(1,1-dimethylethyl)-2,3-dihydro-3,3-dimethyl-	665	56298-78-3
Naphthalene, 2,3,6-trimethyl-	170	32.1375	652	512550	829-26-5			1275.8		Naphthalene, 2,3,6-trimethyl-	652	829-26-5				Naphthalene, 2,3,6-trimethyl-	639	829-26-5				Naphthalene, 1,6,7-trimethyl-	638	2245-38-7				Naphthalene, 2,3,6-trimethyl-	631	829-26-5				Naphthalene, 1,4,6-trimethyl-	628	2131-42-2				Naphthalene, 1,6,7-trimethyl-	624	2245-38-7				Naphthalene, 1,6,7-trimethyl-	624	2245-38-7
Diglycolic acid, isobutyl 3-phenylpropyl ester	118	32.1641	660	649983	0-00-0			1276.4		Diglycolic acid, isobutyl 3-phenylpropyl ester	660	0-00-0				Succinic acid, butyl 3-phenylpropyl ester	647	0-00-0				Diglycolic acid, butyl 3-phenylpropyl ester	636	0-00-0				Succinic acid, hexyl 3-phenylpropyl ester	632	0-00-0				Succinic acid, di(3-phenylpropyl) ester	631	0-00-0				Dimethylmalonic acid, ethyl 3-phenylpropyl ester	629	0-00-0				Pentanoic acid, 3-phenylpropyl ester	629	5451-88-7
N-[2,4-Diamino-5,6,7,8-tetrahydro-6-quinazolinyl]-N-[3,4-dichlorobenzyl]-2-methoxyacetamide	163	32.1819	498	60315	0-00-0			1276.8		N-[2,4-Diamino-5,6,7,8-tetrahydro-6-quinazolinyl]-N-[3,4-dichlorobenzyl]-2-methoxyacetamide	498	0-00-0				N-[4-Acetamido-2-amino-5,6,7,8-tertahydro-6-quinazolinyl]-N-[p-chlorobenzyl]acetamide	496	0-00-0				Berkheyaradulene	495	0-00-0				2,4-Diamino-N-[3,4-dichlorobenzyl]-5,6,7,8-tetrahydro-6-quinazolinecarbamic acid ethyl ester	489	0-00-0				Agarospirol	488	1460-73-7				Hinesol	479	23811-08-7				Isoquinoline, 1-[(3,5-dihydroxy)benzyl]-1,2,3,4-tetrahydro-6-methoxy-	475	0-00-0
Humulane-1,6-dien-3-ol	120	32.1952	638	441475	0-00-0			1277.1		Humulane-1,6-dien-3-ol	638	0-00-0				(1S,3aS,4S,5S,7aR,8R)-5-Isopropyl-1,7a-dimethyloctahydro-1H-1,4-methanoinden-8-ol	618	21966-93-8				á-Bisabolene	617	495-61-4				Naphthalene, 1,2,3,4,4a,5,6,8a-octahydro-7-methyl-4-methylene-1-(1-methylethyl)-, (1à,4aá,8aà)-	602	39029-41-9				Cyclohexene, 3-(1,5-dimethyl-4-hexenyl)-6-methylene-, [S-(R*,S*)]-	602	20307-83-9				Junenol	601	472-07-1				Naphthalene, 1,2,3,4,4a,5,6,8a-octahydro-7-methyl-4-methylene-1-(1-methylethyl)-, (1à,4aá,8aà)-	598	39029-41-9
Octanoic acid, 2-phenylethyl ester	104	32.2085	834	4296795	5457-70-5			1277.4		Octanoic acid, 2-phenylethyl ester	834	5457-70-5				Hexanoic acid, 2-phenylethyl ester	814	6290-37-5				Hexanoic acid, 2-phenylethyl ester	806	6290-37-5				Oxalic acid, pentyl 2-phenylethyl ester	802	0-00-0				Dimethylmalonic acid, pentyl 2-phenethyl ester	801	0-00-0				Nonanoic acid, 2-phenylethyl ester	800	57943-67-6				Dimethylmalonic acid, octyl 2-phenethyl ester	799	0-00-0
Heptacosane, 1-chloro-	113	32.2219	512	43535	62016-79-9			1277.6		Heptacosane, 1-chloro-	512	62016-79-9				Octadecane, 1-chloro-	507	3386-33-2				Octadecane, 1-chloro-	503	3386-33-2				Octadecane, 3-ethyl-5-(2-ethylbutyl)-	498	55282-12-7				Sulfurous acid, 2-ethylhexyl pentadecyl ester	496	0-00-0				Nonadecane, 1-chloro-	495	62016-76-6				1-Chloroeicosane	494	42217-02-7
à-epi-7-epi-5-Eudesmol	168	32.2352	552	16033	446050-56-2			1277.9		à-epi-7-epi-5-Eudesmol	552	446050-56-2				2-Naphthalenemethanol, 1,2,3,4,4a,5,6,8a-octahydro-à,à,4a,8-tetramethyl-, (2à,4aà,8aà)-	551	79254-46-9				(1R,4aR,7R,8aR)-7-(2-Hydroxypropan-2-yl)-1,4a-dimethyldecahydronaphthalen-1-ol	539	4666-84-6				2-Naphthalenemethanol, decahydro-à,à,4a-trimethyl-8-methylene-, [2R-(2à,4aà,8aá)]-	537	473-15-4				2-Naphthalenemethanol, decahydro-à,à,4a-trimethyl-8-methylene-, [2R-(2à,4aà,8aá)]-	536	473-15-4				2-Naphthalenemethanol, decahydro-à,à,4a-trimethyl-8-methylene-, [2R-(2à,4aà,8aá)]-	530	473-15-4				7-(2-Hydroxypropan-2-yl)-1,4a-dimethyldecahydronaphthalen-1-ol	526	92857-25-5
3-Buten-2-one, 4-phenyl-	146	32.2485	775	1534887	122-57-6			1278.2		3-Buten-2-one, 4-phenyl-	775	122-57-6				3-Buten-2-one, 4-phenyl-, (E)-	767	1896-62-4				3-Buten-2-one, 4-phenyl-, (E)-	765	1896-62-4				3-Buten-2-one, 4-phenyl-	748	122-57-6				3-Buten-2-one, 4-phenyl-, (E)-	746	1896-62-4				1-(2-Vinylphenyl)ethanone	736	52095-40-6				3-Buten-2-one, 4-phenyl-, (E)-	732	1896-62-4
1,8-(Epoxymethano)-2,7-methanodibenzo[a,e]cyclobuta[c]cycloocten-13-one, 1,2,2a,7,8,12b-hexahydro-2-methoxy-	66	32.2752	432	22222	52023-05-9			1278.8		1,8-(Epoxymethano)-2,7-methanodibenzo[a,e]cyclobuta[c]cycloocten-13-one, 1,2,2a,7,8,12b-hexahydro-2-methoxy-	432	52023-05-9				[1,2]Dithiolo[1,5-b][1,2]dithiole-7-S(IV)	416	252-09-5				Quinolin-8-amine, 5,6-dimethoxy-4-methyl-	410	64992-95-6				8-Amino-6-methoxy-4-methyl-5-[3-trifluoromethylbenzyloxy]quinoline	400	121963-10-8				2-Naphthalenol, 1,2,3,4-tetrahydro-3-(1-hydroxy-1-methylethyl)-5-methoxy	392	0-00-0				1H-Indole-3-acetic acid, 2,3-dihydro-à,2-dioxo-, methyl ester	385	22600-51-7				Quinazoline, 8-methoxy-	385	7557-01-9
geranyl-à-terpinene	148	32.2885	627	160443	0-00-0			1279.1		geranyl-à-terpinene	627	0-00-0				(R)-1-Methyl-4-(6-methylhept-5-en-2-yl)cyclohexa-1,4-diene	621	28976-67-2				á-Bisabolene	617	495-61-4				(E)-1-(6,10-Dimethylundec-5-en-2-yl)-4-methylbenzene	616	0-00-0				7-Hydroxyfarnesen	611	0-00-0				ë-Neoclovene	611	0-00-0				2,6,9,11-Dodecatetraenal, 2,6,10-trimethyl-, (E,E,E)-	609	17909-77-2
Unknown 24	220	32.2929	377	12903	63456-98-4			1279.2		4-Methylthio-6-methoxy-8-aminoquinoline	377	63456-98-4				6-Nitro-7-methoxy-2,3-dimethylindole	347	53918-87-9				Noscapine	340	128-62-1				Thiazolidin-2,4-dione, 3-methyl-5-(3-pyridylmethylene)-	339	0-00-0				[2-(5-Chloro-1-methylpyrazol-4-yl)ethyl](methyl)amine	339	0-00-0				2,5-di-tert-Butylnitrobenzene	337	3463-35-2				5-[2-Cyanoethyl]tubercidin	335	76319-86-3
4H-Thiazolo[5,4-b]indole, 4-ethyl-2-methyl-	143	32.3063	572	24787	0-00-0			1279.4		4H-Thiazolo[5,4-b]indole, 4-ethyl-2-methyl-	572	0-00-0				3,3'-Diamino-4,4'-biphenyldiol	569	4194-40-5				3,3'-Biphenyldiol, 4,4'-diamino-	552	2373-98-0				1H-Pyrido[3,4-b]indol-1-one, 2,3,4,9-tetrahydro-6-methoxy-	550	17952-87-3				(4aS,8aR)-3,8a-Dimethyl-5-methylene-4,4a,5,6,7,8,8a,9-octahydronaphtho[2,3-b]furan	548	6989-21-5				2H-Furo[2,3-h]-1-benzopyran-2-one, 5-methoxy-	544	482-48-4				1H-Pyrido[3,4-b]indol-1-one, 2,3,4,9-tetrahydro-6-methoxy-	538	17952-87-3
1,2-Benzenediol, o-(4-butylbenzoyl)-o'-(2-methylbenzoyl)-	236	32.3596	424	6325.1	0-00-0			1280.6		1,2-Benzenediol, o-(4-butylbenzoyl)-o'-(2-methylbenzoyl)-	424	0-00-0				Ibuprofen, hexyl ester	418	0-00-0				Cyclohexylethyl N,N-dipropylphosphoramidocyanidate	415	0-00-0				4-Butylbenzoic acid, 2,7-dimethyloct-7-en-5-yn-4-yl ester	414	0-00-0				(2-(4-Isopropylphenyl)propan-2-ylperoxy)trimethylsilane	404	0-00-0				2-(2-Phenylthioethylidene)adamantane	404	0-00-0				Pentyl N,N-dipropylphosphoramidocyanidate	401	0-00-0
Spiro[(tricyclo[6.2.2.0(2,7)]dodeca-5,9-diene)-4,1'-cyclobutane]-12,2'-dione, 3,3,5,8,11,11-hexamethyl-	134	32.3684	526	148805	91531-41-8			1280.8		Spiro[(tricyclo[6.2.2.0(2,7)]dodeca-5,9-diene)-4,1'-cyclobutane]-12,2'-dione, 3,3,5,8,11,11-hexamethyl-	526	91531-41-8				Pentafluoropropionic acid, 2-adamantyl ester	513	0-00-0				1,2,3,4,5,6,7,8-Octahydro-1-methylphenanthrene	501	0-00-0				2-Acetyl-6-methoxynaphthalene	489	3900-45-6				Spiro[(tricyclo[6.2.2.0(2,7)]dodeca-5,9-diene)-4,1'-cyclobutane]-11,2'-dione, 1,3,3,5,12,12-hexamethyl-	482	0-00-0				5-Chlorovaleric acid, 2-adamantyl ester	476	0-00-0				Glutaric acid, monoamide, N-(2-(4-methoxyphenyl)ethyl)-, octyl ester	474	0-00-0
1-Adamantanecarboxylic acid, 2-phenylethyl ester	104	32.3995	776	1002276	0-00-0			1281.4		1-Adamantanecarboxylic acid, 2-phenylethyl ester	776	0-00-0				Butylphosphonic acid, ethyl 2-phenylethyl ester	681	0-00-0				Fumaric acid, octyl 2-phenylethyl ester	675	0-00-0				á-Phenylethyl butyrate	663	103-52-6				Fumaric acid, nonyl 2-phenylethyl ester	655	0-00-0				Fumaric acid, heptyl 2-phenylethyl ester	653	0-00-0				Fumaric acid, hexyl 2-phenylethyl ester	653	0-00-0
3,6-Dimethyl-4H-furo[3,2-c]pyran-4-one	59	32.4173	517	243671	36745-38-7			1281.8		3,6-Dimethyl-4H-furo[3,2-c]pyran-4-one	517	36745-38-7				2'-Hydroxy-4',5'-dimethylacetophenone	512	36436-65-4				2,2-Dimethylpropionic acid, 3-(6-aminopurin-9-ylmethoxy)-5-hydroxypentyl ester	510	0-00-0				5-Hepten-3-yn-2-one, 6-methyl-5-(1-methylethyl)-	495	63922-42-9				Benzene, 1-methoxy-4-methyl-2-(1-methylethyl)-	490	31574-44-4				Phenol, 4-(1,1-dimethylethyl)-2-methyl-	482	98-27-1				Phthalic acid, di(8-chlorooctyl) ester	479	0-00-0
2-Butenedioic acid (E)-, di-2-propenyl ester	139	32.4306	622	2277999	2807-54-7			1282.1		2-Butenedioic acid (E)-, di-2-propenyl ester	622	2807-54-7				Diallyl maleate	616	999-21-3				7-Methylhexahydrocyclopenta[c]pyran-1(3H)-one	612	91108-59-7				5à-Androstan-3-one, 17á-hydroxy-4à-methyl-, cyclic ethylene acetal	570	3347-76-0				D-Homo-5à-androstan-3-one, 5,8,17aá-trimethyl-, cyclic ethylene acetal	554	20078-53-9				n-Pentyl methylphosphonofluoridate	550	13454-59-6				3-Hexyl methylphosphonofluoridate	546	0-00-0
(4aS,8aR)-3,8a-Dimethyl-5-methylene-4,4a,5,6,7,8,8a,9-octahydronaphtho[2,3-b]furan	96	32.475	840	6457754	6989-21-5			1283.0		(4aS,8aR)-3,8a-Dimethyl-5-methylene-4,4a,5,6,7,8,8a,9-octahydronaphtho[2,3-b]furan	840	6989-21-5				2aS,3aR,5aS,9bR)-2a,5a,9-Trimethyl-2a,4,5,5a,6,7,8,9b-octahydro-2H-naphtho[1,2-b]oxireno[2,3-c]furan	765	352457-43-3				Benzofuran, 6-ethenyl-4,5,6,7-tetrahydro-3,6-dimethyl-5-isopropenyl-, trans-	712	17910-09-7				Cyclobutane, tetrakis(1-methylethylidene)-	692	88919-66-8				Cyclopentanone, 2,5-dicyclopentylidene-	671	5682-82-6				Benzofuran, 6-ethenyl-4,5,6,7-tetrahydro-3,6-dimethyl-5-isopropenyl-, trans-	665	17910-09-7				Cyclopentanone, 2,5-dicyclopentylidene-	650	5682-82-6
(4aS,8aR)-3,8a-Dimethyl-5-methylene-4,4a,5,6,7,8,8a,9-octahydronaphtho[2,3-b]furan	111	32.5106	928	1285732	6989-21-5			1283.8		(4aS,8aR)-3,8a-Dimethyl-5-methylene-4,4a,5,6,7,8,8a,9-octahydronaphtho[2,3-b]furan	928	6989-21-5				2aS,3aR,5aS,9bR)-2a,5a,9-Trimethyl-2a,4,5,5a,6,7,8,9b-octahydro-2H-naphtho[1,2-b]oxireno[2,3-c]furan	737	352457-43-3				Benzofuran, 6-ethenyl-4,5,6,7-tetrahydro-3,6-dimethyl-5-isopropenyl-, trans-	735	17910-09-7				Benzofuran, 6-ethenyl-4,5,6,7-tetrahydro-3,6-dimethyl-5-isopropenyl-, trans-	692	17910-09-7				Cyclobutane, tetrakis(1-methylethylidene)-	673	88919-66-8				Cyclopentanone, 2,5-dicyclopentylidene-	650	5682-82-6				1,2-Bis[4-pyridine N-oxide]ethane	620	91446-43-4
1H-Cycloprop[e]azulen-7-ol, decahydro-1,1,7-trimethyl-4-methylene-, [1ar-(1aà,4aà,7á,7aá,7bà)]-	162	32.555	929	5866166	6750-60-3			1284.7		1H-Cycloprop[e]azulen-7-ol, decahydro-1,1,7-trimethyl-4-methylene-, [1ar-(1aà,4aà,7á,7aá,7bà)]-	929	6750-60-3				(-)-Spathulenol	916	77171-55-2				1H-Cycloprop[e]azulen-7-ol, decahydro-1,1,7-trimethyl-4-methylene-, [1ar-(1aà,4aà,7á,7aá,7bà)]-	911	6750-60-3				Isospathulenol	849	88395-46-4				1H-Cycloprop[e]azulen-7-ol, decahydro-1,1,7-trimethyl-4-methylene-, [1ar-(1aà,4aà,7á,7aá,7bà)]-	834	6750-60-3				1,1,4,7-Tetramethyldecahydro-1H-cyclopropa[e]azulene-4,7-diol	826	1212211-43-2				(-)-Spathulenol	803	77171-55-2
2-Propenoic acid, 3-phenyl-, ethyl ester	176	32.5683	893	1808276	103-36-6			1285.0		2-Propenoic acid, 3-phenyl-, ethyl ester	893	103-36-6				2-Propenoic acid, 3-phenyl-, ethyl ester, (E)-	880	4192-77-2				2-Propenoic acid, 3-phenyl-, ethyl ester, (E)-	876	4192-77-2				2-Propenoic acid, 3-phenyl-, ethyl ester	865	103-36-6				Ethyl (Z)-cinnamate	860	4610-69-9				2-Propenoic acid, 3-phenyl-, ethyl ester	858	103-36-6				2-Propenoic acid, 3-phenyl-, ethyl ester	855	103-36-6
Naphthalene, 1,6,7-trimethyl-	170	32.595	629	204068	2245-38-7			1285.6		Naphthalene, 1,6,7-trimethyl-	629	2245-38-7				Naphthalene, 2,3,6-trimethyl-	629	829-26-5				Naphthalene, 1,4,6-trimethyl-	617	2131-42-2				Naphthalene, 1,6,7-trimethyl-	611	2245-38-7				Naphthalene, 2,3,6-trimethyl-	611	829-26-5				Naphthalene, 1,6,7-trimethyl-	609	2245-38-7				Naphthalene, 2,3,6-trimethyl-	608	829-26-5
Benzoic acid, 4-methoxy-, ethyl ester	152	32.6305	526	212086	94-30-4			1286.3		Benzoic acid, 4-methoxy-, ethyl ester	526	94-30-4				Benzoic acid, 4-methoxy-, ethyl ester	515	94-30-4				Benzoic acid, 4-methoxy-, ethyl ester	515	94-30-4				Benzoic acid, 4-methoxy-, ethyl ester	496	94-30-4				Benzoic acid, 4-methoxy-, ethyl ester	480	94-30-4				3,4-Methylenedioxyphenylacetic acid	479	2861-28-1				p-Anisic acid, oct-3-en-2-yl ester	477	0-00-0
2-Pentadecanone, 6,10,14-trimethyl-	58	32.6483	779	1149135	502-69-2			1286.7		2-Pentadecanone, 6,10,14-trimethyl-	779	502-69-2				2-Pentadecanone, 6,10,14-trimethyl-	778	502-69-2				2-Pentadecanone, 6,10,14-trimethyl-	765	502-69-2				2-Pentadecanone, 6,10,14-trimethyl-	727	502-69-2				2-Pentadecanone, 6,10,14-trimethyl-	713	502-69-2				6-Methyl-2-tridecanone	708	73105-73-4				2-Nonadecanone	703	629-66-3
4-Acetylanisole	150	32.6705	788	635977	100-06-1			1287.2		4-Acetylanisole	788	100-06-1				3-Methoxyacetophenone	763	586-37-8				4-Acetylanisole	758	100-06-1				p-Methoxyheptanophenone	747	69287-13-4				4'-Methoxyvalerophenone	741	1671-76-7				4-Acetylanisole	738	100-06-1				1-Hexanone, 1-(4-methoxyphenyl)-	737	6397-82-6
3,5,9-Undecatrien-2-one, 6,10-dimethyl-	81	32.7149	770	97758	141-10-6			1288.1		3,5,9-Undecatrien-2-one, 6,10-dimethyl-	770	141-10-6				3,5,9-Undecatrien-2-one, 6,10-dimethyl-, (E,E)-	653	3548-78-5				Cyclopropanecarboxylic acid, 4-methoxyphenyl ester	643	0-00-0				Cyclopentene, 3-methyl-1-(1-methylethyl)-	615	51115-02-7				Cyclopentanecarboxylic acid, 4-methoxyphenyl ester	597	0-00-0				Phenol, 2-methoxy-	594	90-05-1				2-Cyclopenten-1-one, 2,3,4-trimethyl-	588	28790-86-5
Ethanone, 1-(4-cyclohexylphenyl)-	98	32.7371	492	36173	18594-05-3			1288.6		Ethanone, 1-(4-cyclohexylphenyl)-	492	18594-05-3				aR-Himachalene	479	19419-67-1				1,1,2,2,3,3-Hexamethylindane	475	91324-94-6				Ethanone, 1-(4-cyclohexylphenyl)-	473	18594-05-3				(E)-Valerenyl isovalerate	434	101527-75-7				Isolongifolene, 4,5-dehydro-	433	0-00-0				Neoisolongifolene, 8,9-dehydro-	422	67517-14-0
Cuparenal	146	32.7593	694	1009279	16982-01-7			1289.1		Cuparenal	694	16982-01-7				(4aS,8aR)-3,8a-Dimethyl-5-methylene-4,4a,5,6,7,8,8a,9-octahydronaphtho[2,3-b]furan	677	6989-21-5				2aS,3aR,5aS,9bR)-2a,5a,9-Trimethyl-2a,4,5,5a,6,7,8,9b-octahydro-2H-naphtho[1,2-b]oxireno[2,3-c]furan	674	352457-43-3				Cyclobutane, tetrakis(1-methylethylidene)-	652	88919-66-8				1,1,7,7a-Tetramethyl-1a,2,6,7,7a,7b-hexahydro-1H-cyclopropa[a]naphthalene	627	154098-14-3				Naphthalene, 1,2,3,4-tetrahydro-1,1,2,4,4,7-hexamethyl-	615	2084-69-7				Benzofuran, 7-cyclohexyl-2,3-dihydro-2-methyl-	614	54815-14-4
Naphthalene, 1,6,7-trimethyl-	155	32.7771	575	419115	2245-38-7			1289.4		Naphthalene, 1,6,7-trimethyl-	575	2245-38-7				Naphthalene, 1,4,6-trimethyl-	568	2131-42-2				Naphthalene, 2,3,6-trimethyl-	546	829-26-5				Naphthalene, 2,3,6-trimethyl-	539	829-26-5				Naphthalene, 2,3,6-trimethyl-	538	829-26-5				Naphthalene, 1,6,7-trimethyl-	533	2245-38-7				Naphthalene, 1,6,7-trimethyl-	529	2245-38-7
Neointermedeol	207	32.7949	737	238392	5945-72-2			1289.8		Neointermedeol	737	5945-72-2				(2E,4S,7E)-4-Isopropyl-1,7-dimethylcyclodeca-2,7-dienol	725	198991-79-6				(2E,4S,7E)-4-Isopropyl-1,7-dimethylcyclodeca-2,7-dienol	707	198991-79-6				Humulane-1,6-dien-3-ol	706	0-00-0				(1S,4aS,7R,8aS)-1,4a-Dimethyl-7-(prop-1-en-2-yl)decahydronaphthalen-1-ol	702	6168-59-8				Selin-6-en-4à-ol	698	118173-08-3				1,3a-Ethano(1H)inden-4-ol, octahydro-2,2,4,7a-tetramethyl-	684	62511-51-7
8-Nonyn-1-ol tetrahydropyran-2-yl ether	85	32.8126	576	1093454	10160-26-6			1290.2		8-Nonyn-1-ol tetrahydropyran-2-yl ether	576	10160-26-6				2-Octen-1-ol, 3,7-dimethyl-, isobutyrate, (Z)-	570	0-00-0				Cyclopentanecarboxylic acid, 2-acetyl-5-methyl-	565	528-25-6				11-Oxa-dispiro[4.0.4.1]undecan-1-ol	562	0-00-0				4-(6-Methyl-4-methylene-3,4,5,6-tetrahydro-2H-pyran-2-yl)-1-butanol	553	0-00-0				trans-Z-à-Bisabolene epoxide	550	0-00-0				Acetic acid, 3-methyl-6-oxo-hex-2-enyl ester	544	27872-59-9
2aS,3aR,5aS,9bR)-2a,5a,9-Trimethyl-2a,4,5,5a,6,7,8,9b-octahydro-2H-naphtho[1,2-b]oxireno[2,3-c]furan	145	32.8304	657	3283771	352457-43-3			1290.6		2aS,3aR,5aS,9bR)-2a,5a,9-Trimethyl-2a,4,5,5a,6,7,8,9b-octahydro-2H-naphtho[1,2-b]oxireno[2,3-c]furan	657	352457-43-3				Cyclobutane, tetrakis(1-methylethylidene)-	629	88919-66-8				(4aS,8aR)-3,8a-Dimethyl-5-methylene-4,4a,5,6,7,8,8a,9-octahydronaphtho[2,3-b]furan	619	6989-21-5				Naphthalene, 1,2,3,4-tetrahydro-1,1,2,4,4,7-hexamethyl-	616	2084-69-7				Cyclohexanone, 3,3,5-trimethyl-5-phenyl-	592	25109-54-0				Silane, dimethyl(but-2-enyloxy)pentyloxy-	586	0-00-0				4H-Pyran-3-carbonitrile, 5-acetyl-2-amino-4-(2-furyl)-6-methyl-	583	105263-08-9
cis-Z-à-Bisabolene epoxide	100	32.8571	671	257552	0-00-0			1291.1		cis-Z-à-Bisabolene epoxide	671	0-00-0				2,6,10-Dodecatrien-1-ol, 12-acetoxy-2,6,10-trimethyl-, (E,E,E)-	664	93787-91-8				3-Buten-2-one, 4-(2-hydroxy-2,6,6-trimethylcyclohexyl)-	662	55955-46-9				1-(7-Hydroxy-1,6,6-trimethyl-10-oxatricyclo[5.2.1.0(2,4)]dec-9-yl)ethanone	657	90165-01-8				2,6,10,14-Hexadecatetraen-1-ol, 3,7,11,15-tetramethyl-, acetate, (E,E,E)-	649	61691-98-3				3-(1-Methylhept-1-enyl)-5-methyl-2,5-dihydrofuran-2-one	647	0-00-0				1H-Cycloprop[e]azulen-4-ol, decahydro-1,1,4,7-tetramethyl-, [1aR-(1aà,4á,4aá,7à,7aá,7bà)]-	643	552-02-3
Isospathulenol	99	32.8926	654	78527	88395-46-4			1291.9		Isospathulenol	654	88395-46-4				5,8,11,14,17-Eicosapentaenoic acid	647	0-00-0				10,12-Tricosadiynoic acid, methyl ester	646	0-00-0				(-)-Spathulenol	644	77171-55-2				4,6,6-Trimethyl-2-(3-methylbuta-1,3-dienyl)-3-oxatricyclo[5.1.0.0(2,4)]octane	639	0-00-0				ç-HIMACHALENE	639	0-00-0				(-)-Spathulenol	637	77171-55-2
2,3,3,4,7-Pentamethyl-2,3-dihydro-benzofuran	236	32.9104	612	1730.7	0-00-0			1292.3		2,3,3,4,7-Pentamethyl-2,3-dihydro-benzofuran	612	0-00-0				Neoisolongifolene, 8,9-epoxy-	591	0-00-0				Neoisolongifolene, 8-oxo-	571	0-00-0				7,7,8,8-Tetramethylbicyclo[4.2.0]octa-1(6),3-diene-2,5-dione	537	77627-51-1				Bis[3,3,4,7-tetramethyl-1,3-2H-benzofuran-1-yl] ether	536	146950-82-5				Benzene, 1-ethyl-3,5-diisopropyl-	529	15181-13-2				Benzene, 1,2,4,5-tetraethyl-	527	635-81-4
Acetic acid, cinnamyl ester	116	32.937	844	482114	103-54-8			1292.8		Acetic acid, cinnamyl ester	844	103-54-8				Acetic acid, cinnamyl ester	819	103-54-8				Acetic acid, cinnamyl ester	816	103-54-8				2-Propen-1-ol, 3-phenyl-, acetate, (E)-	785	21040-45-9				Benzene, (3-propoxy-1-propenyl)-	686	54518-01-3				Phenol, 4-(2-propenyl)-, acetate	655	61499-22-7				1H-Inden-1-ol, 2,3-dihydro-	650	6351-10-6
Epicubenol	179	32.9681	563	646983	19912-67-5			1293.5		Epicubenol	563	19912-67-5				Carotol	529	465-28-1				Di-epi-1,10-cubenol	527	73365-77-2				5-Benzyl-5-hydroxy-4a-methyl-4,4a,5,6,7,8-hexahydro-3H-naphthalen-2-one	516	0-00-0				7-Methoxy-2,2,4,8-tetramethyltricyclo[5.3.1.0(4,11)]undecane	493	0-00-0				4-Butylbenzoic acid, 4-tetradecyl ester	491	0-00-0				4-Butylbenzoic acid, 3-pentadecyl ester	488	0-00-0
8a-Methyl-5-methylene-3-([(pyridin-3-ylmethyl)-amino]-methyl)-decahydro-naphtho[2,3-b]furan-2-one	139	32.977	474	52148	0-00-0			1293.7		8a-Methyl-5-methylene-3-([(pyridin-3-ylmethyl)-amino]-methyl)-decahydro-naphtho[2,3-b]furan-2-one	474	0-00-0				Phenol, 2,4-dimethyl-	456	105-67-9				1-(4-Chloro-phenyl)-3-(2-pyridin-2-yl-ethylamino)-pyrrolidine-2,5-dione	451	0-00-0				Azaperone	445	1649-18-9				Phenol, 3,4-dimethyl-	444	95-65-8				2,2'-(p-Aminophenylimino)diethanol	443	0-00-0				Phenol, 3,5-dimethyl-	442	108-68-9
Muurola-4,10(14)-dien-1á-ol	177	33.0037	737	1858408	257293-90-6			1294.3		Muurola-4,10(14)-dien-1á-ol	737	257293-90-6				Eudesma-4(15),7-dien-1á -ol	711	119120-23-9				Tricyclo[4.4.0.0(2,7)]dec-3-ene-3-methanol, 1-methyl-8-(1-methylethyl)-	686	115728-41-1				(1R,7S,E)-7-Isopropyl-4,10-dimethylenecyclodec-5-enol	682	81968-62-9				(1S,3aR,4R,8R,8aS)-1-Isopropyl-3a-methyl-7-methylenedecahydro-4,8-epoxyazulene	676	88395-47-5				Ylangenol	675	41610-69-9				Ledene oxide-(II)	659	0-00-0
Butanal, 3-hydroxy-2-methyl-4-[4-t-butyl]-	59	33.0214	594	132780	0-00-0			1294.6		Butanal, 3-hydroxy-2-methyl-4-[4-t-butyl]-	594	0-00-0				2aS,3aR,5aS,9bR)-2a,5a,9-Trimethyl-2a,4,5,5a,6,7,8,9b-octahydro-2H-naphtho[1,2-b]oxireno[2,3-c]furan	575	352457-43-3				Naphthalene, 1,2,3,4-tetrahydro-1,1,2,4,4,7-hexamethyl-	564	2084-69-7				1H-Inden-1-one, 5-(1,1-dimethylethyl)-2,3-dihydro-3,3-dimethyl-	540	38393-93-0				Cyclobutane, tetrakis(1-methylethylidene)-	539	88919-66-8				8,8-Dimethyl-3-(4-methyl-5-oxo-2,5-dihydrofuran-2-yloxymethylene)-3,3a,4,5,6,7,8,8b-octahydroindeno[1,2-b]furan-2-one	528	0-00-0				Aristol-1(10)-en-9-yl isovalerate	525	0-00-0
Heptasiloxane, hexadecamethyl-	281	33.0259	561	119037	541-01-5			1294.7		Heptasiloxane, hexadecamethyl-	561	541-01-5				2,4-Dihydroxybenzoic acid, 3TMS derivative	546	10586-16-0				DL-Norepinephrine, 4TMS derivative	525	0-00-0				Isoproterenol, 3TMS derivative	522	29522-12-1				2,6-Dihydroxybenzoic acid, 3TMS derivative	522	3782-85-2				3,4-Dihydroxymandelic acid, 4TMS derivative	521	37148-65-5				Cyclooctasiloxane, hexadecamethyl-	520	556-68-3
Unknown 25	236	33.0392	378	627.23	55429-85-1			1295.0		Benzeneethanamine, N-[(pentafluorophenyl)methylene]-á,4-bis[(trimethylsilyl)oxy]-	378	55429-85-1				N-(Trifluoroacetyl)glycine, TMS derivative	373	52558-79-9				Methyl aminoacetate, TMS derivative	371	25688-72-6				Erythrono-1,4-lactone, (E)-, 2TMS derivative	365	55220-79-6				Homogentisic acid, 3TMS derivative	360	55334-62-8				Ethyltriethylene glycol, TMS derivative	360	0-00-0				1-Methoxy-2-propanol, TBDMS derivative	354	0-00-0
Germacrene D	204	33.0481	647	234820	23986-74-5			1295.2		Germacrene D	647	23986-74-5				5-Azulenemethanol, 1,2,3,4,5,6,7,8-octahydro-à,à,3,8-tetramethyl-, acetate, [3S-(3à,5à,8à)]-	637	134-28-1				Bicyclo[4.4.0]dec-1-ene, 2-isopropyl-5-methyl-9-methylene-	633	150320-52-8				Guaiol	625	489-86-1				Selina-3,7(11)-diene	624	6813-21-4				Bicyclo[4.4.0]dec-1-ene, 2-isopropyl-5-methyl-9-methylene-	620	150320-52-8				Guaiol	612	489-86-1
Succinic acid, 3,5-dimethylphenyl 4-isopropylphenyl ester	219	33.0614	590	50187	0-00-0			1295.5		Succinic acid, 3,5-dimethylphenyl 4-isopropylphenyl ester	590	0-00-0				Succinic acid, 3,4-dimethylphenyl 4-isopropylphenyl ester	582	0-00-0				Phenol, 2,6-bis(1,1-dimethylethyl)-4-methyl-, methylcarbamate	573	1918-11-2				Phenol, 2,4,6-tris(1-methylethyl)-	568	2934-07-8				Ethanone, 1-(9-anthracenyl)-	560	784-04-3				2,4,6-Tris(1,1-dimethylethyl)-4-methylcyclohexa-2,5-dien-1-one	538	19687-22-0				6-Methyl-4-phenyl-quinazoline	530	4015-27-4
trans-Verbenyl isovalerate	192	33.1325	538	119092	57412-35-8			1297.0		trans-Verbenyl isovalerate	538	57412-35-8				Chrysantenyl 2-methuylbutanoate	513	53820-13-6				2-Butanone, 4-(2,6,6-trimethyl-1,3-cyclohexadien-1-yl)-	512	20483-36-7				trans-Verbenyl laureate	506	0-00-0				Myrtenyl 2-methyl butyrate	497	138530-44-6				trans-Verbenyl caprate	482	0-00-0				Myrtenyl isovalerate	477	33900-84-4
Isosalsoline	155	33.1813	492	115871	0-00-0			1298.0		Isosalsoline	492	0-00-0				Norreticuline	468	29079-44-5				Salsoline	465	20405-58-7				2-Benzothiazolamine, N-ethyl-	464	28291-69-2				Comarin, 3,4,4a,5,6,8a-hexahydro-6,8a-epidioxy-4a,6-dimethyl-	462	0-00-0				6,7-Isoquinolinediol, 1,2,3,4-tetrahydro-1,1-dimethyl-	461	55661-23-9				Salsoline	453	20405-58-7
Eugenol	165	33.1991	949	406439	97-53-0			1298.4		Eugenol	949	97-53-0				Eugenol	947	97-53-0				3-Allyl-6-methoxyphenol	928	501-19-9				Eugenol	921	97-53-0				Eugenol	921	97-53-0				Eugenol	915	97-53-0				Eugenol	910	97-53-0
3,7-Cyclodecadien-1-one, 3,7-dimethyl-10-(1-methylethylidene)-, (E,E)-	136	33.2391	938	9060537	6902-91-6			1299.3		3,7-Cyclodecadien-1-one, 3,7-dimethyl-10-(1-methylethylidene)-, (E,E)-	938	6902-91-6				3,7-Cyclodecadien-1-one, 3,7-dimethyl-10-(1-methylethylidene)-, (E,E)-	900	6902-91-6				3,7-Cyclodecadien-1-one, 10-(1-methylethenyl)-, (E,E)-	861	55521-11-4				3,7-Cyclodecadien-1-one, 3,7-dimethyl-10-(1-methylethylidene)-, (E,E)-	859	6902-91-6				Cyclohexanone, 5-ethenyl-5-methyl-4-(1-methylethenyl)-2-(1-methylethylidene)-, cis-	814	32663-57-3				á-Elemenone	808	20303-60-0				á-Elemenone	803	20303-60-0
13-Heptadecyn-1-ol	154	33.2657	500	44242	56554-77-9			1299.8		13-Heptadecyn-1-ol	500	56554-77-9				7-Heptadecyne, 17-chloro-	485	56554-75-7				Dispiro[4.1.5.3]pentadecane-6,13-dione, 15-(3-nitrophenyl)-14-oxa-	466	0-00-0				2-n-Heptylfuran	465	3777-71-7				2H-Inden-2-one, octahydro-, trans-	458	16484-17-6				Z,Z-3,15-Octadecadien-1-ol acetate	455	0-00-0				Cyclopentaneacetic acid, 2-(hydroxymethyl)-3-methyl-, ë-lactone	453	105181-38-2
Oplopanonyl acetate	220	33.2968	557	153816	132032-86-1			1300.5		Oplopanonyl acetate	557	132032-86-1				1H-Cycloprop[e]azulen-7-ol, decahydro-1,1,7-trimethyl-4-methylene-, [1ar-(1aà,4aà,7á,7aá,7bà)]-	551	6750-60-3				Ledene alcohol	550	0-00-0				6-Isopropenyl-4,8a-dimethyl-1,2,3,5,6,7,8,8a-octahydro-naphthalen-2-ol	540	0-00-0				2-((2R,4aR)-4a,8-Dimethyl-1,2,3,4,4a,5,6,7-octahydronaphthalen-2-yl)prop-2-en-1-ol	537	65018-14-6				2-(4a,8-Dimethyl-1,2,3,4,4a,5,6,7-octahydro-naphthalen-2-yl)-prop-2-en-1-ol	536	0-00-0				(-)-Spathulenol	531	77171-55-2
Pyrrole-3-carbonitrile, 2-amino-1-butyl-(1,1-dimethylethyl)-	111	33.3102	477	65931	340180-56-5			1300.8		Pyrrole-3-carbonitrile, 2-amino-1-butyl-(1,1-dimethylethyl)-	477	340180-56-5				3-(2,2,5,7,8-Pentamethyl-chroman-6-sulfonyl)-6-phenyl-[1,3]oxazinane	460	0-00-0				Bis[1,3]benzodioxolo[4,5-c:5',6'-g]azecin-13(5H)-one, 4,6,7,14-tetrahydro-5,14-dimethyl-, (R)-	447	521-85-7				Benzofuran, 5,7-dichloro-2,3-dihydro-2-methyl-	445	54932-85-3				Bicyclo[4.4.0]dec-1-ene, 2-isopropyl-5-methyl-9-methylene-	436	150320-52-8				2H-Cyclohepta[b]furan-2-one, 6-[1-(acetyloxy)-3-oxobutyl]-3,3a,4,7,8,8a-hexahydro-7-methyl-3-methylene-	428	580-49-4				N-(2-Bromotetradecanoyl)-N'-(2,6-diisopropylphenyl)glycinamide	422	0-00-0
Naphthalene, 1,6,7-trimethyl-	155	33.3324	656	193627	2245-38-7			1301.3		Naphthalene, 1,6,7-trimethyl-	656	2245-38-7				Naphthalene, 2,3,6-trimethyl-	649	829-26-5				Naphthalene, 2,3,6-trimethyl-	649	829-26-5				4,6,8-Trimethylazulene	646	941-81-1				Naphthalene, 1,4,6-trimethyl-	638	2131-42-2				Naphthalene, 1,6,7-trimethyl-	634	2245-38-7				Naphthalene, 1,6,7-trimethyl-	628	2245-38-7
Benzene, 1-t-butyl-2,3-dichloro-	236	33.3501	438	28582	71745-58-9			1301.7		Benzene, 1-t-butyl-2,3-dichloro-	438	71745-58-9				(S)-8-((3,3-Dimethyloxiran-2-yl)methyl)-7-methoxy-2H-chromen-2-one	400	23971-42-8				5-Chlorovanillic acid	396	62936-23-6				Phenol, 2-bromo-4-methoxy-	394	17332-11-5				Cadina-1(10),6,8-triene	393	1460-96-4				3-Bromo-4-methoxyphenol	384	17332-12-6				Silane, (4-bromo-3-buten-1-ynyl)trimethyl-, (E)-	383	107646-62-8
Bromoacetic acid, 2-phenylethyl ester	104	33.3768	501	563144	3785-33-9			1302.3		Bromoacetic acid, 2-phenylethyl ester	501	3785-33-9				4-Nitrobenzoic acid, 2-phenylethyl ester	475	57455-00-2				Benzenepropanoic acid, pentyl ester	468	232949-65-4				Ethanethiol, 2-(9-borabicyclo[3.3.1]non-9-yloxy)-1-phenyl-	465	0-00-0				Fumaric acid, octyl 2-phenylethyl ester	464	0-00-0				Diglycolic acid, butyl phenethyl ester	464	0-00-0				Butylphosphonic acid, di(2-phenylethyl) ester	463	0-00-0
2-Naphthalenemethanol, 1,2,3,4,4a,5,6,7-octahydro-à,à,4a,8-tetramethyl-, (2R-cis)-	189	33.399	766	1974558	1209-71-8			1302.8		2-Naphthalenemethanol, 1,2,3,4,4a,5,6,7-octahydro-à,à,4a,8-tetramethyl-, (2R-cis)-	766	1209-71-8				2-Naphthalenemethanol, 1,2,3,4,4a,5,6,7-octahydro-à,à,4a,8-tetramethyl-, (2R-cis)-	753	1209-71-8				2-((2S,4aR)-4a,8-Dimethyl-1,2,3,4,4a,5,6,7-octahydronaphthalen-2-yl)propan-2-ol	753	117066-77-0				2-Naphthalenemethanol, 1,2,3,4,4a,5,6,7-octahydro-à,à,4a,8-tetramethyl-, (2R-cis)-	752	1209-71-8				2-Naphthalenemethanol, 1,2,3,4,4a,5,6,7-octahydro-à,à,4a,8-tetramethyl-, (2R-cis)-	733	1209-71-8				(-)-1,2,2à,3,3,4,6,7,8,8à-decahydro-2à,7,8-trimethylacenaphthylene	726	0-00-0				2-((2S,4aR)-4a,8-Dimethyl-1,2,3,4,4a,5,6,7-octahydronaphthalen-2-yl)propan-2-ol	719	117066-77-0
.tau.-Cadinol	161	33.4212	884	5208409	5937-11-1			1303.3		.tau.-Cadinol	884	5937-11-1				Tau-Cadinol acetate	809	149197-48-8				Naphthalene, 1,2,3,5,6,8a-hexahydro-4,7-dimethyl-1-(1-methylethyl)-, (1S-cis)-	803	483-76-1				.tau.-Cadinol	793	5937-11-1				Naphthalene, 1,2,3,5,6,8a-hexahydro-4,7-dimethyl-1-(1-methylethyl)-, (1S-cis)-	791	483-76-1				Naphthalene, 1,2,4a,5,8,8a-hexahydro-4,7-dimethyl-1-(1-methylethyl)-, [1S-(1à,4aá,8aà)]-	789	523-47-7				5-Azulenemethanol, 1,2,3,4,5,6,7,8-octahydro-à,à,3,8-tetramethyl-, acetate, [3S-(3à,5à,8à)]-	783	134-28-1
Tricyclo[4.4.0.0(2,7)]decane, 1-methyl-3-methylene-8-(1-methylethyl)-, stereoisomer	45	33.4301	469	266434	20479-06-5			1303.5		Tricyclo[4.4.0.0(2,7)]decane, 1-methyl-3-methylene-8-(1-methylethyl)-, stereoisomer	469	20479-06-5				1-Naphthalenol, 1,2,3,4,4a,7,8,8a-octahydro-1,6-dimethyl-4-(1-methylethyl)-, [1R-(1à,4á,4aá,8aá)]-	442	19435-97-3				1H-3a,7-Methanoazulene, 2,3,4,7,8,8a-hexahydro-3,6,8,8-tetramethyl-, [3R-(3à,3aá,7á,8aà)]-	435	469-61-4				Silane, diazidomethylphenyl-	434	30540-34-2				1-Naphthalenol, 1,2,3,4,4a,7,8,8a-octahydro-1,6-dimethyl-4-(1-methylethyl)-, [1R-(1à,4á,4aá,8aá)]-	428	19435-97-3				1-Naphthalenol, 1,2,3,4,4a,7,8,8a-octahydro-1,6-dimethyl-4-(1-methylethyl)-, [1S-(1à,4à,4aá,8aá)]-	424	133645-25-7				à-Cadinol	421	481-34-5
Nonanoic acid	60	33.4567	709	2306632	112-05-0			1304.1		Nonanoic acid	709	112-05-0				Nonanoic acid	650	112-05-0				n-Decanoic acid	624	334-48-5				Nonanoic acid	561	112-05-0				n-Decanoic acid	558	334-48-5				Dodecanoic acid	551	143-07-7				n-Decanoic acid	549	334-48-5
3-Buten-2-one, 4-(2,6,6-trimethyl-2-cyclohexen-1-yl)-	220	33.5234	616	32705	6901-97-9			1305.6		3-Buten-2-one, 4-(2,6,6-trimethyl-2-cyclohexen-1-yl)-	616	6901-97-9				2H-Benzocyclohepten-2-one, 3,4,4a,5,6,7,8,9-octahydro-4a-methyl-, (S)-	611	55103-71-4				1,3-Dioxolan-2-one, 5-methyl-4-(4,4-dimethyl-2,3-dimethylenecyclohexyl)	609	0-00-0				1-Oxaspiro[4.5]deca-3,6-diene, 2,6,10,10-tetramethyl-	602	54344-61-5				(4aS,8R)-4a,8-Dimethyl-4,4a,5,6,7,8-hexahydronaphthalen-2(3H)-one	601	69460-62-4				Ionone	599	8013-90-9				à-Ionone	595	127-41-3
2-Octenoic acid, 7-(acetyloxy)-2,4,6-trimethyl-8-(5-oxazolyl)-, [4s-(2E,4R*,6S*,7S*)]-	146	33.5367	523	53252	95209-58-8			1306.0		2-Octenoic acid, 7-(acetyloxy)-2,4,6-trimethyl-8-(5-oxazolyl)-, [4s-(2E,4R*,6S*,7S*)]-	523	95209-58-8				2-Butenoic acid, 2-methyl-, 2-(acetyloxy)-1,1a,2,3,4,6,7,10,11,11a-decahydro-7,10-dihydroxy-1,1,3,6,9-pentamethyl-4a,7a-epoxy-5H-cyclopenta[a]cyclopropa[f]cycloundecen-11-yl ester, [1aR-[1aR*,2R*,3S*,4aR*,6S*,7S*,7aS*,8E,10R*,11R*(E),11aS*]]-	477	51906-13-9				Caryophylla-4(12),8(13)-dien-5à-ol	472	19431-79-9				Fumaric acid, 2-isopropylphenyl dodec-2-en-1-yl ester	470	0-00-0				Acetic acid, 3a,9b-dimethyl-7-oxo-2,3,3a,4,5,7,8,9,9a,9b-decahydro-1H-cyclopenta[a]naphthalen-3-yl ester	464	0-00-0				2,5,5-Trimethyl-3-phenyl-cyclohexanone	463	0-00-0				Phenol, 2-bicyclo[2.2.1]hept-2-yl-4,6-dimethyl-	459	4755-13-9
Agarospirol	161	33.5545	896	2118896	1460-73-7			1306.4		Agarospirol	896	1460-73-7				Agarospirol	879	1460-73-7				2-((2R,8R,8aS)-8,8a-Dimethyl-1,2,3,4,6,7,8,8a-octahydronaphthalen-2-yl)propan-2-ol	860	20489-45-6				Hinesol	856	23811-08-7				Guaiol	836	489-86-1				5-Azulenemethanol, 1,2,3,3a,4,5,6,7-octahydro-à,à,3,8-tetramethyl-, [3S-(3à,3aá,5à)]-	834	22451-73-6				5-Azulenemethanol, 1,2,3,4,5,6,7,8-octahydro-à,à,3,8-tetramethyl-	833	13822-35-0
Pentandioic acid, (p-t-butylphenyl) ester	113	33.5811	689	32945	212762-88-4			1307.0		Pentandioic acid, (p-t-butylphenyl) ester	689	212762-88-4				Benzene, 1-methoxy-4-(1-methylethyl)-	661	4132-48-3				5-Cyano-1,2,3,4-tetrahydro-4,6-dimethyl-2-oxopyridine	659	27036-93-7				Phenol, 2-methyl-5-(1-methylethyl)-	659	499-75-2				Ethanone, 1-(2-hydroxy-5-methylphenyl)-	658	1450-72-2				Pentanoic acid, 5-hydroxy-, p-t-butylphenyl ester	657	166273-37-6				4-Hydroxy-3-methylacetophenone	656	876-02-8
Methane, di-p-tolyl-	166	33.6033	694	122797	4957-14-6			1307.5		Methane, di-p-tolyl-	694	4957-14-6				1,1'-Biphenyl, 4-(1-methylethyl)-	687	7116-95-2				1,1'-biphenyl, 2,4,6-trimethyl-	676	0-00-0				1,1'-Biphenyl, 4-(1-methylethyl)-	673	7116-95-2				Benzene, 1-methyl-3-[(4-methylphenyl)methyl]-	672	21895-16-9				Benzene, 3,5-dimethyl-1-(phenylmethyl)-	668	28122-27-2				1,1'-Biphenyl, 3-(1-methylethyl)-	665	20282-30-8
trans-Calamenene	220	33.6255	638	47371	73209-42-4			1308.0		trans-Calamenene	638	73209-42-4				Naphthalene, 1,2,3,4-tetrahydro-1,6-dimethyl-4-(1-methylethyl)-, (1S-cis)-	638	483-77-2				(3aS,4R,7R)-1,4,9,9-Tetramethyl-5,6,7,8-tetrahydro-4H-3a,7-methanoazulene	635	50430-14-3				1,1,7,7a-Tetramethyl-1a,2,6,7,7a,7b-hexahydro-1H-cyclopropa[a]naphthalene	631	154098-14-3				trans-Calamenene	618	73209-42-4				Aristol-1(10)-en-9-yl isovalerate	616	0-00-0				Cycloisolongifolene, 8,9-dehydro-	615	0-00-0
2H-Benzo[f]oxireno[2,3-E]benzofuran-8(9H)-one, 9-[[[2-(dimethylamino)ethyl]amino]methyl]octahydro-2,5a-dimethyl-	236	33.67	475	3424.6	0-00-0			1309.0		2H-Benzo[f]oxireno[2,3-E]benzofuran-8(9H)-one, 9-[[[2-(dimethylamino)ethyl]amino]methyl]octahydro-2,5a-dimethyl-	475	0-00-0				Papaveroline, 1,2,3,4-tetrahydro-3-O-methyl-	455	74660-80-3				2-Tridecanone	449	593-08-8				5-Benzothiazolamine, 2-methyl-	445	13382-43-9				Piperonylic acid, 6-O-[(3,3'-dimethyl)propyl]-	445	0-00-0				Imidazolidine-2,4-dione, 5-(4-ethoxyphenyl)-5-methyl-4-(2-dimethylaminoethyl)-	440	302809-28-5				1-(4-Methoxy-3-methylphenyl)-N-methylpropan-2-amine	439	0-00-0
3-Pyridinecarbonitrile, 2-nitro-	76	33.6744	427	18524	105151-36-8			1309.1		3-Pyridinecarbonitrile, 2-nitro-	427	105151-36-8				1,2-benzenediol, bis(3-nitrobenzoate)	387	0-00-0				Pyridine, 3-chloro-2-nitro-	368	54231-32-2				2,6-Piperazinedione, 4-benzoyl-, 2,6-bis(O-benzoyloxime)	368	35975-31-6				ethanethione, 1-(1,3-dihydro-1,3-dihydroxy-2H-isoindol-2-yl)-	366	0-00-0				Benzenebutanoic acid, 3-nitro-ç-oxo-	360	6328-00-3				1-Propene, 1-chloro-	355	590-21-6
Ethanone, 1-(2-hydroxy-5-methylphenyl)-	150	33.6833	897	3602041	1450-72-2			1309.3		Ethanone, 1-(2-hydroxy-5-methylphenyl)-	897	1450-72-2				Ethanone, 1-(2-hydroxy-5-methylphenyl)-	895	1450-72-2				4-Hydroxy-3-methylacetophenone	889	876-02-8				4-Hydroxy-3-methylacetophenone	887	876-02-8				Ethanone, 1-(2-hydroxy-5-methylphenyl)-	881	1450-72-2				4-Hydroxy-3-methylacetophenone	876	876-02-8				4-Hydroxy-2-methylacetophenone	859	875-59-2
.tau.-Muurolol	95	33.7277	802	1135861	19912-62-0			1310.3		.tau.-Muurolol	802	19912-62-0				.tau.-Cadinol	799	5937-11-1				.tau.-Cadinol	787	5937-11-1				.tau.-Muurolol	776	19912-62-0				à-Cadinol	775	481-34-5				à-Cadinol	751	481-34-5				1-Naphthalenol, 1,2,3,4,4a,7,8,8a-octahydro-1,6-dimethyl-4-(1-methylethyl)-, [1R-(1à,4á,4aá,8aá)]-	737	19435-97-3
2-Phenylethyl tiglate	104	33.7455	673	2680552	55719-85-2			1310.7		2-Phenylethyl tiglate	673	55719-85-2				Phenyl ethyl angelate, 2-	665	0-00-0				2-Phenylethyl tiglate	655	55719-85-2				Cyclobutanecarboxylic acid, 2-phenylethyl ester	611	0-00-0				Fumaric acid, di(2-phenylethyl) ester	573	0-00-0				Oxalic acid, hexyl 2-phenylethyl ester	572	0-00-0				á-Phenylethyl butyrate	564	103-52-6
1,1,4,7-Tetramethyldecahydro-1H-cyclopropa[e]azulene-4,7-diol	125	33.7677	578	94740	1212211-43-2			1311.2		1,1,4,7-Tetramethyldecahydro-1H-cyclopropa[e]azulene-4,7-diol	578	1212211-43-2				2-((2R,4aR,8aS)-4a-Methyl-8-methylenedecahydronaphthalen-2-yl)prop-2-en-1-ol	570	515-20-8				Isoaromadendrene epoxide	566	0-00-0				Ethyl 6,9,12,15,18-heneicosapentaenoate	561	0-00-0				1,3,6,10-Cyclotetradecatetraene, 3,7,11-trimethyl-14-(1-methylethyl)-, [S-(E,Z,E,E)]-	554	1898-13-1				10,12-Tricosadiynoic acid, methyl ester	553	0-00-0				Bicyclo[4.1.0]heptane-7-methanol, 1,5,5-trimethyl-2-methylene-, (1à,6à,7à)-	552	77384-23-7
Triethoxo-oxovanadium	236	33.7899	418	667.42	1686-22-2			1311.7		Triethoxo-oxovanadium	418	1686-22-2				Pyridazine-3,6(1H,2H)-dione, 1-(2-chlorophenyl)-	417	53674-27-4				3-Methyl-2-(3,7,11-trimethyldodecyl)thiophene	379	102037-88-7				1,1'-Biphenyl, 2,2'-dichloro-	371	13029-08-8				1-Octanol, TMS derivative	368	14246-16-3				Chromane-3-carbonitrile, 2,3-dehydro-2-amino-7-hydroxy-4-(4-pyridyl)-	365	326915-41-7				4-Chlorobenzenesulfonamide, N-methyl-	362	6333-79-5
(2-Methylbenzo(b)thien-3-yl)acetamide	165	33.8388	542	98769	1505-57-3			1312.8		(2-Methylbenzo(b)thien-3-yl)acetamide	542	1505-57-3				(4-Methylbenzo(b)thien-2-yl)acetamide	515	0-00-0				Benzene, (chloromethyl)pentamethyl-	487	484-65-1				Xanthurenic acid	475	59-00-7				9á-Acetoxy-3,4,8-trimethyltricyclo[6.3.1.0(1,5)]dodec-3-ene	469	0-00-0				Ibuprofen, propyl ester	467	0-00-0				3',4'-Dichloroacetanilide	466	2150-93-8
Phenyl ethyl angelate, 2-	104	33.8743	771	3772318	0-00-0			1313.6		Phenyl ethyl angelate, 2-	771	0-00-0				2-Phenylethyl tiglate	758	55719-85-2				Cyclobutanecarboxylic acid, 2-phenylethyl ester	733	0-00-0				2-Phenylethyl tiglate	728	55719-85-2				2-Phenylethyl tiglate	702	55719-85-2				Adipic acid, ethyl 2-phenylethyl ester	697	0-00-0				Cyclohexanecarboxylic acid, 2-phenylethyl ester	689	37139-88-1
Silane, trimethyl(2-phenylethenyl)-	235	33.8876	479	5416.8	18001-47-3			1313.9		Silane, trimethyl(2-phenylethenyl)-	479	18001-47-3				Pyrimidine-4,6-dione, hexahydro-5-(3,4-methylenedioxybenzyl)-1-(2-methylphenyl)-2-thioxo-	456	0-00-0				1s,4R,7R,11R-8-Hydroxy-1,3,4,7-tetramethyltricyclo[5.3.1.0(4,11)]undec-2-ene	454	0-00-0				((1,2-Diethylethylene)bis(p-phenylene))diacetate	442	4547-76-6				Methyl dithio-3-methylbenzoate	434	5969-49-3				6-Methoxy-2-(4-methoxy-phenyl)-3a,4,5,6(7ah)-tetrahydropyrano[3,2-d]oxazole	426	0-00-0				((1,2-Diethylethylene)bis(p-phenylene))diacetate	425	4547-76-6
1s,4R,7R,11R-8-Hydroxy-1,3,4,7-tetramethyltricyclo[5.3.1.0(4,11)]undec-2-ene	220	33.9009	589	163210	0-00-0			1314.2		1s,4R,7R,11R-8-Hydroxy-1,3,4,7-tetramethyltricyclo[5.3.1.0(4,11)]undec-2-ene	589	0-00-0				(4-Methylbenzo(b)thien-2-yl)acetamide	574	0-00-0				(2-Methylbenzo(b)thien-3-yl)acetamide	543	1505-57-3				2-Hepten-1-one, 1-(2-hydroxy-5-methylphenyl)-	538	51956-81-1				2-Hexen-1-one, 1-(2-hydroxy-5-methylphenyl)-	528	51956-79-7				2-Phenylacetamide, N-(1-phenyl-2-propyl)-	525	0-00-0				4-Butylbenzoic acid, tridec-2-ynyl ester	516	0-00-0
1-Naphthalenol, 1,2,3,4,4a,7,8,8a-octahydro-1,6-dimethyl-4-(1-methylethyl)-, [1R-(1à,4á,4aá,8aá)]-	119	33.9454	777	1090624	19435-97-3			1315.2		1-Naphthalenol, 1,2,3,4,4a,7,8,8a-octahydro-1,6-dimethyl-4-(1-methylethyl)-, [1R-(1à,4á,4aá,8aá)]-	777	19435-97-3				1-Naphthalenol, 1,2,3,4,4a,7,8,8a-octahydro-1,6-dimethyl-4-(1-methylethyl)-, [1R-(1à,4á,4aá,8aá)]-	750	19435-97-3				1-Naphthalenol, 1,2,3,4,4a,7,8,8a-octahydro-1,6-dimethyl-4-(1-methylethyl)-, [1R-(1à,4á,4aá,8aá)]-	744	19435-97-3				1-Naphthalenol, 1,2,3,4,4a,7,8,8a-octahydro-1,6-dimethyl-4-(1-methylethyl)-, [1R-(1à,4á,4aá,8aá)]-	742	19435-97-3				.tau.-Cadinol	716	5937-11-1				Bicyclo[4.4.0]dec-1-ene, 2-isopropyl-5-methyl-9-methylene-	714	150320-52-8				1-Naphthalenol, 1,2,3,4,4a,7,8,8a-octahydro-1,6-dimethyl-4-(1-methylethyl)-, [1S-(1à,4à,4aá,8aá)]-	706	133645-25-7
2-Nonadecanone	236	33.9587	464	1814.4	629-66-3			1315.5		2-Nonadecanone	464	629-66-3				2,3-Dimethyl-undec-1-en-3-ol	449	0-00-0				2,15-Hexadecanedione	447	18650-13-0				2-Pentacosanone	441	75207-54-4				3,7,11,15-Tetramethylhexadeca-1,6,10,14-tetraen-3-ol	432	68931-30-6				1,4-Methanoazulen-3-ol, decahydro-1,5,5,8a-tetramethyl-, [1S-(1à,3á,3aá,4à,8aá)]-	430	99481-30-8				2-Pentadecanone	429	2345-28-0
3,7-Cyclodecadien-1-one, 3,7-dimethyl-10-(1-methylethylidene)-, (E,E)-	192	33.972	737	50172	6902-91-6			1315.8		3,7-Cyclodecadien-1-one, 3,7-dimethyl-10-(1-methylethylidene)-, (E,E)-	737	6902-91-6				3,7-Cyclodecadien-1-one, 3,7-dimethyl-10-(1-methylethylidene)-, (E,E)-	724	6902-91-6				á-Elemenone	713	20303-60-0				á-Elemenone	708	20303-60-0				3,7-Cyclodecadien-1-one, 3,7-dimethyl-10-(1-methylethylidene)-, (E,E)-	705	6902-91-6				Cyclohexanone, 5-ethenyl-5-methyl-4-(1-methylethenyl)-2-(1-methylethylidene)-, cis-	704	32663-57-3				Bicyclo[4.1.0]heptan-2-one, 3,4,4-trimethyl-3-(3-methyl-1,3-butadienyl)-, [1à,3à(E),6à]-(.+-.)-	678	102146-81-6
3-Hydroxy-4-methylbenzaldehyde	155	33.9942	628	128751	57295-30-4			1316.3		3-Hydroxy-4-methylbenzaldehyde	628	57295-30-4				3,7-Cyclodecadien-1-one, 3,7-dimethyl-10-(1-methylethylidene)-, (E,E)-	611	6902-91-6				3,7-Cyclodecadien-1-one, 3,7-dimethyl-10-(1-methylethylidene)-, (E,E)-	595	6902-91-6				4-Hydroxy-3-methylbenzaldehyde	589	15174-69-3				5-Hydroxy-2-methylbenzaldehyde	582	23942-00-9				2-Hydroxy-5-methylbenzaldehyde	580	613-84-3				4-Hydroxy-3-methylbenzaldehyde	567	15174-69-3
1-Hexene, 2-(p-anisyl)-4-methyl-	148	34.0298	588	959955	0-00-0			1317.1		1-Hexene, 2-(p-anisyl)-4-methyl-	588	0-00-0				Ginsinsene	573	871660-97-8				4-(2,7,7-Trimethylbicyclo[3.2.0]hept-2-en-1-yl)but-3-en-2-one	531	0-00-0				1-Hexene, 2-(O-anisyl)-4-methyl-	530	0-00-0				Cedrene-V6	517	0-00-0				3,7,7-Trimethyl-1-penta-1,3-dienyl-2-oxabicyclo[3.2.0]hept-3-ene	509	0-00-0				1-(3-Methylbutyl)-2,3,4,5-tetramethylbenzene	505	116761-71-8
Farnesyl bromide	110	34.052	720	161485	6874-67-5			1317.6		Farnesyl bromide	720	6874-67-5				1R,4S,7S,11R-2,2,4,8-Tetramethyltricyclo[5.3.1.0(4,11)]undec-8-ene	709	0-00-0				á-Guaiene	706	88-84-6				ç-HIMACHALENE	693	0-00-0				Naphthalene, decahydro-4a-methyl-1-methylene-7-(1-methylethylidene)-, (4aR-trans)-	683	515-17-3				Tricyclo[6.3.0.0(2,4)]undec-8-ene, 3,3,7,11-tetramethyl-	682	0-00-0				(-)-Globulol	681	489-41-8
Isoquinoline, 1-[(3,5-dihydroxy)benzyl]-1,2,3,4-tetrahydro-6-methoxy-	162	34.0653	561	967790	0-00-0			1317.9		Isoquinoline, 1-[(3,5-dihydroxy)benzyl]-1,2,3,4-tetrahydro-6-methoxy-	561	0-00-0				6,7-Dimethyl-1,2,3,5,8,8a-hexahydronaphthalene	549	107914-92-1				Berkheyaradulene	548	0-00-0				5-Isopropenyl-2-hydroxy-2,4,6-cycloheptatrien-1-one	546	22057-93-8				N-[2,4-Diamino-5,6,7,8-tetrahydro-6-quinazolinyl]-N-[3,4-dichlorobenzyl]-2-methoxyacetamide	544	0-00-0				Isoquinoline, 1-[3-methoxy-5-hydroxybenzyl]-1,2,3,4-tetrahydro-6-methoxy-	542	84230-26-2				1,7,7-Trimethyl-2-vinylbicyclo[2.2.1]hept-2-ene	539	130930-56-2
Unknown 26	236	34.0831	375	5050.0	0-00-0			1318.3		2-Methyl-furan-3-carboxylic acid pyridin-3-ylamide	375	0-00-0				1,4-Cyclohexanedimethanol bis(tert-butyldimethylsilyl) ether	362	221313-58-2				exo-Norbornanol, pentamethyldisilyl ether	362	0-00-0				Phenol, 4,4'-oxybis-	359	1965-09-9				4-Ketoglucose, bis(O-methyloxime), tetrakis(trimethylsilyl)	358	67104-27-2				1-Pentamethyldisilyloxydodecane	355	0-00-0				trans-1,4-Cyclohexanedimethanol, bis(tert-butyldimethylsilyl) ether	355	0-00-0
Thymol	115	34.0919	953	396525	89-83-8			1318.5		Thymol	953	89-83-8				Phenol, 2-methyl-5-(1-methylethyl)-	950	499-75-2				3-Methyl-4-isopropylphenol	937	3228-02-2				Thymol	936	89-83-8				Thymol	934	89-83-8				Phenol, 2-methyl-5-(1-methylethyl)-	923	499-75-2				Phenol, 2-methyl-5-(1-methylethyl)-	919	499-75-2
5,6,7,8-Tetrahydro-2-methyl-1,4-naphthoquinone	176	34.1097	494	347158	58-26-4			1318.9		5,6,7,8-Tetrahydro-2-methyl-1,4-naphthoquinone	494	58-26-4				Acetamide, N-[1-(3-acetoxyphenyl)-2-propyl]-	492	0-00-0				2,4-Pteridinediamine, 6-methyl-	491	708-74-7				2,4-Diamino-7-methylpteridine	485	4215-07-0				Urea, 1-(1-acetyl-2,3-dihydro-1H-indol-5-yl)-3-(adamantan-1-yl)-	483	0-00-0				4H-1-Benzopyran-4-one, 2,3-dihydro-2,6-dimethyl-	480	51423-95-1				3-Benzofurancarboxaldehyde, 2-methoxy-	478	40800-89-3
Aristol-1(10)-en-9-ol	59	34.1453	707	331930	1372763-27-3			1319.7		Aristol-1(10)-en-9-ol	707	1372763-27-3				9á-Acetoxy-3,5à,8-trimethyltricyclo[6.3.1.0(1,5)]dodec-3-ene	685	0-00-0				trans-Valerenyl acetate	683	101527-74-6				2-((2R,4aR,8aR)-4a,8-Dimethyl-1,2,3,4,4a,5,6,8a-octahydronaphthalen-2-yl)prop-2-en-1-ol	677	65018-15-7				(E)-Valerenyl isovalerate	675	101527-75-7				9á-Acetoxy-3á-hydroxy-3,5à,8-trimethyltricyclo[6.3.1.0(1,5)]dodecane	667	0-00-0				1H-Cycloprop[e]azulen-7-ol, decahydro-1,1,7-trimethyl-4-methylene-, [1ar-(1aà,4aà,7á,7aá,7bà)]-	665	6750-60-3
à-Isonootkatol	129	34.1541	536	80881	1380573-94-3			1319.9		à-Isonootkatol	536	1380573-94-3				(E)-2-((8R,8aS)-8,8a-Dimethyl-3,4,6,7,8,8a-hexahydronaphthalen-2(1H)-ylidene)propan-1-ol	531	22387-74-2				2-((2R,4aR,8aR)-4a,8-Dimethyl-1,2,3,4,4a,5,6,8a-octahydronaphthalen-2-yl)prop-2-en-1-ol	518	65018-15-7				Aristol-1(10)-en-9-ol	512	1372763-27-3				2-(4a,8-Dimethyl-1,2,3,4,4a,5,6,7-octahydro-naphthalen-2-yl)-prop-2-en-1-ol	509	0-00-0				1H-Cycloprop[e]azulen-7-ol, decahydro-1,1,7-trimethyl-4-methylene-, [1ar-(1aà,4aà,7á,7aá,7bà)]-	507	6750-60-3				à-Vetivol	503	57422-86-3
1H-Indene, 2,3-dihydro-1,1-dimethyl-4-(3-methyl-3-butenyl)-	143	34.1719	497	124780	55030-58-5			1320.3		1H-Indene, 2,3-dihydro-1,1-dimethyl-4-(3-methyl-3-butenyl)-	497	55030-58-5				5à-Androstan-17à-methyl-17á-ol-3-one, di-trimethylsilyl	491	0-00-0				Naphthalene, 1,2,3,4-tetrahydro-1,1,2,4,4,7-hexamethyl-	490	2084-69-7				Pyrido[2,3-b]indole-3-carboxylic acid, 1,2,3,4-tetrahydro-	488	0-00-0				Podocarpa-2,8,11,13-tetraen-1-one, 14-isopropyl-3,13-dimethoxy-	487	18326-21-1				2aS,3aR,5aS,9bR)-2a,5a,9-Trimethyl-2a,4,5,5a,6,7,8,9b-octahydro-2H-naphtho[1,2-b]oxireno[2,3-c]furan	473	352457-43-3				1H-Pyrido[3,4-b]indol-1-one, 2,3,4,9-tetrahydro-6-methoxy-	472	17952-87-3
[truncated: 293 more rows]
[truncated: 20 more columns]
