# Supplementary material for: Chemical constituents, antibacterial, acaricidal and anti-inflammatory activities of the essential oils from four Rhododendron species
Source: Front Vet Sci. 2022 Aug 10;9:882060. doi: 10.3389/fvets.2022.882060 (PMC9399923; doi:10.3389/fvets.2022.882060)
Supplement: Supplementary Table S1 — The identified compounds of the essential oils from four Rhododendron species. [file Data_Sheet_1.zip › 22-7-24/╘¡╩╝╩2╛▌/FIG/RPEO.csv]

Name	UniqueMass	R.T. (minutes)	Similarity	Area	CAS	Underivatized MW	Underivatized Formula	Retention Index	Underivatized Compound	Hit 1 Name	Hit 1 Similarity	Hit 1 CAS	Hit 1 Underivatized MW	Hit 1 Underivatized Formula	Hit 1 Underivatized Compound	Hit 2 Name	Hit 2 Similarity	Hit 2 CAS	Hit 2 Underivatized MW	Hit 2 Underivatized Formula	Hit 2 Underivatized Compound	Hit 3 Name	Hit 3 Similarity	Hit 3 CAS	Hit 3 Underivatized MW	Hit 3 Underivatized Formula	Hit 3 Underivatized Compound	Hit 4 Name	Hit 4 Similarity	Hit 4 CAS	Hit 4 Underivatized MW	Hit 4 Underivatized Formula	Hit 4 Underivatized Compound	Hit 5 Name	Hit 5 Similarity	Hit 5 CAS	Hit 5 Underivatized MW	Hit 5 Underivatized Formula	Hit 5 Underivatized Compound	Hit 6 Name	Hit 6 Similarity	Hit 6 CAS	Hit 6 Underivatized MW	Hit 6 Underivatized Formula	Hit 6 Underivatized Compound	Hit 7 Name	Hit 7 Similarity	Hit 7 CAS	Hit 7 Underivatized MW
Propanamide, 2-hydroxy-	144	1.83828	486	322.83	2043-43-8			639.33		Propanamide, 2-hydroxy-	486	2043-43-8				Propanamide, 2-hydroxy-	485	2043-43-8				Propanamide, 2-hydroxy-	470	2043-43-8				Formaldehyde oxime trimer	466	0-00-0				Dimethyl ether	437	115-10-6				Oxalic acid	424	144-62-7				Ethene, 1,2-difluoro-	419	1691-13-0
Carbon monoxide	34	2.27805	717	20390	630-08-0			651.74		Carbon monoxide	717	630-08-0				Nitrogen	717	7727-37-9				Nickel tetracarbonyl	717	13463-39-3				Carbon monoxide	717	630-08-0				Nitrogen	717	7727-37-9				Manganese, acetylpentacarbonyl-, (OC-6-21)-	644	13963-91-2				butanedioic acid, 2-cyano-2,3-dimethyl-, diethyl ester	485	0-00-0
Acetone	58	2.66894	807	511460	67-64-1			662.76		Acetone	807	67-64-1				Acetone	777	67-64-1				2-Heptanone, 7,7-dichloro-	750	66241-43-8				2-Heptanone, 7,7,7-trichloro-	719	154264-40-1				Acetone	700	67-64-1				Acetone	700	67-64-1				Acetone	692	67-64-1
Acridine, 9,10-dihydro-9,9-dimethyl-	194	2.93991	438	4691.9	6267-02-3			670.41		Acridine, 9,10-dihydro-9,9-dimethyl-	438	6267-02-3				3,3'-Dimethyl-5-methoxy-4,5'-biisoxazole	417	19668-80-5				5H-Dibenz[b,f]azepine, 10,11-dihydro-5-nitroso-	410	7458-08-4				2-Phenanthrenol	409	605-55-0				3-Phenanthrol	398	605-87-8				1-Methyl-2,5-dipropyldecahydroquinoline	376	1159498-73-3				Pyridine-2,6-dicarboxylic acid, 4-(dimethylamino)-, diethyl ester	370	0-00-0
Silane, dimethyl(2-methoxyethoxy)butoxy-	28	3.02431	484	330263	0-00-0			672.79		Silane, dimethyl(2-methoxyethoxy)butoxy-	484	0-00-0				Silane, 1,3-decadiynyltrimethyl-	480	84751-17-7				Silane, dimethyl(dimethyl(2-decyloxy)silyloxy)propoxy-	478	0-00-0				Phenol, 2,5-bis(1,1-dimethylethyl)-	465	5875-45-6				Trimethylsilyl-di(timethylsiloxy)-silane	463	139347-50-5				1,4,7,10,13,16-Hexaoxacyclooctadecane	458	17455-13-9				Triethyl phenethylsilane	453	14355-62-5
1H-Benzimidazole, 2-phenyl-	194	3.1398	791	216.19	716-79-0			676.04		1H-Benzimidazole, 2-phenyl-	791	716-79-0				9-Acridinamine	592	90-45-9				Benzenamine, N,N'-methanetetraylbis-	569	622-16-2				5-Methyl-1,10-phenanthroline	567	3002-78-6				1H-Benzimidazole, 2-phenyl-	546	716-79-0				9-Acridinamine	534	90-45-9				1H-Benzimidazole, 2-phenyl-	530	716-79-0
3-Butyl-2-methyl-6,7-dihydro-5H-cyclopenta[b]pyridine-4-amine	162	3.14424	476	454.43	124790-36-9			676.17		3-Butyl-2-methyl-6,7-dihydro-5H-cyclopenta[b]pyridine-4-amine	476	124790-36-9				l-Phenylalanine, N-(4-butylbenzoyl)-, methyl ester	438	0-00-0				Glycine, N-(4-butylbenzoyl)-, propyl ester	438	0-00-0				3-Isobutyl-4,5-dimethyl-3H-isobenzofuran-1-one	433	0-00-0				4-Butylbenzoic acid, 4-chloro-2-methylphenyl ester	417	0-00-0				1,2-Benzenediol, O-(4-butylbenzoyl)-O'-(butoxycarbonyl)-	417	0-00-0				1,2-Benzenediol, O-(4-butylbenzoyl)-O'-(2-furoyl)-	417	0-00-0
Isophthalic acid, propyl tridec-2-ynyl ester	162	3.29971	585	350.35	0-00-0			680.55		Isophthalic acid, propyl tridec-2-ynyl ester	585	0-00-0				Cyclopentene-1-carboxamide, 2-(1-methylpyrrolidin-2-ylidenamino)-N-(3-tolyl)-	576	0-00-0				Isophthalic acid, propyl undec-2-en-1-yl ester	570	0-00-0				2-Fluoro-6-trifluoromethylbenzoic acid, 4-cyanophenyl ester	553	0-00-0				Isophthalic acid, 2-chloro-5-methylphenyl propyl ester	542	0-00-0				Isophthalic acid, 3,5-dichlorophenyl propyl ester	542	0-00-0				Isophthalic acid, 3-methylbut-2-yl propyl ester	530	0-00-0
Cyclotrisiloxane, hexamethyl-	177	3.30415	912	574009	541-05-9			680.68		Cyclotrisiloxane, hexamethyl-	912	541-05-9				Cyclotrisiloxane, hexamethyl-	902	541-05-9				Cyclotrisiloxane, hexamethyl-	843	541-05-9				4-tert-Octylphenol, TMS derivative	804	78721-87-6				4-tert-Amylphenol, TMS derivative	781	0-00-0				2,4,6-Cycloheptatrien-1-one, 3,5-bis-trimethylsilyl-	779	0-00-0				1,2-Benzisothiazol-3-amine, TBDMS derivative	772	0-00-0
Cyclotrisiloxane, hexamethyl-	193	3.33969	801	151674	541-05-9			681.68		Cyclotrisiloxane, hexamethyl-	801	541-05-9				Cyclotrisiloxane, hexamethyl-	799	541-05-9				Cyclotrisiloxane, hexamethyl-	753	541-05-9				Arsenous acid, tris(trimethylsilyl) ester	724	55429-29-3				Tris(tert-butyldimethylsilyloxy)arsane	688	0-00-0				4-tert-Octylphenol, TMS derivative	667	78721-87-6				2,4,6-Cycloheptatrien-1-one, 3,5-bis-trimethylsilyl-	667	0-00-0
Phenol, 3,5-bis(1,1-dimethylethyl)-	194	3.34413	457	5406.4	1138-52-9			681.81		Phenol, 3,5-bis(1,1-dimethylethyl)-	457	1138-52-9				2,4-Di-tert-butylphenol	455	96-76-4				2,4,5,5,8a-Pentamethyl-6,7,8,8a-tetrahydro-5H-chromene	448	0-00-0				2,4-Imidazolidinedione, 5-[3,4-bis[(trimethylsilyl)oxy]phenyl]-3-methyl-5-phenyl-1-(trimethylsilyl)-	442	55517-85-6				Phenol, 2,5-bis(1,1-dimethylethyl)-	432	5875-45-6				Benzene, 1-butyl-4-(diethoxymethyl)-	426	83803-80-9				Phenol, 2,6-bis(1,1-dimethylethyl)-	416	128-39-2
Ethanol	64	4.25031	914	193127	64-17-5			707.36		Ethanol	914	64-17-5				Ethanol	899	64-17-5				Ethanol	868	64-17-5				Hydrazine, methyl-	690	60-34-4				Dimethyl ether	686	115-10-6				2-Propanol, 1-hydrazino-	652	18501-20-7				Ethanol, 2-methoxy-	650	109-86-4
Ethanol	28	4.4502	919	238086	64-17-5			713.00		Ethanol	919	64-17-5				Ethanol	902	64-17-5				Ethanol	878	64-17-5				Hydrazine, methyl-	695	60-34-4				2-Propanol, 1-hydrazino-	692	18501-20-7				Hydrazine, methyl-	691	60-34-4				Propylene Glycol	686	57-55-6
Hexane, 3,4-bis(1,1-dimethylethyl)-2,2,5,5-tetramethyl-	57	4.69451	700	538765	62850-21-9			719.89		Hexane, 3,4-bis(1,1-dimethylethyl)-2,2,5,5-tetramethyl-	700	62850-21-9				1-Penten-3-ol, 4-methyl-	610	4798-45-2				Heptane, 4-ethyl-2,2,6,6-tetramethyl-	589	62108-31-0				Octadecane, 2,2,4,15,17,17-hexamethyl-7,12-bis(3,5,5-trimethylhexyl)-	587	55470-97-8				5-Nonanone	579	502-56-7				Hexane, 4-ethyl-2,2-dimethyl-	571	52896-99-8				Tridecane, 2,2,4,10,12,12-hexamethyl-7-(3,5,5-trimethylhexyl)-	567	3035-75-4
1-Octadecanamine, N-methyl-	44	4.83665	616	203382	2439-55-6			723.90		1-Octadecanamine, N-methyl-	616	2439-55-6				Pentanal	613	110-62-3				Butanal, 3-methyl-	603	590-86-3				Butanal, 3-methyl-	600	590-86-3				TATP	582	17088-37-8				Pentanal	569	110-62-3				Butanal, 3-methyl-	565	590-86-3
Di-2-thienyl ketone	194	5.44077	404	651.05	704-38-1			740.94		Di-2-thienyl ketone	404	704-38-1				Methanone, di-3-thienyl-	404	26453-81-6				Di-2-thienyl ketone	401	704-38-1				l-Phenylalanine, N-(2-thienylcarbonyl)-, methyl ester	393	0-00-0				Methanone, 2-thienyl-3-thienyl-	392	26453-84-9				l-Proline, N-(2-thienylcarbonyl)-, methyl ester	387	0-00-0				Thiophene-2-carboxylic acid [1,2,4]triazol-4-ylamide	381	349127-13-5
Unknown 1	162	5.52961	398	2044.3	82626-48-0			743.45		Zolpidem	398	82626-48-0				Zolpidem	375	82626-48-0				Thiazolidin-4-one, 2-(2-hydroxybenzylidenhydrazono)-	358	22067-36-3				N-(tert-Butyl)-2-((trimethylsilyl)oxy)-3-((2-((trimethylsilyl)oxy)-3,4-dihydroquinolin-5-yl)oxy)propan-1-amine	355	0-00-0				4-(N,N-Dimethylaminomethylenamino)-7-nitrobenzofurazan	354	0-00-0				3-Cyano-N-cyclopropyl-3-thiophen-2-yl-acrylamide	349	0-00-0				Acetamide, N,N-dimethyl-2-(5-mercapto-1,3,4-thiadiazol-2-ylthio)-	349	0-00-0
Decane, 6-ethyl-2-methyl-	85	5.54294	812	918111	62108-21-8			743.82		Decane, 6-ethyl-2-methyl-	812	62108-21-8				Undecane	781	1120-21-4				Tridecane	772	629-50-5				Decane, 2,6,8-trimethyl-	762	62108-26-3				Decane	761	124-18-5				Dodecane	761	112-40-3				Undecane, 3,5-dimethyl-	759	17312-81-1
Cyclotetrasiloxane, octamethyl-	281	5.70729	958	10806152	556-67-2			748.46		Cyclotetrasiloxane, octamethyl-	958	556-67-2				Cyclotetrasiloxane, octamethyl-	951	556-67-2				trisiloxane, 1,1,1,5,5,5-hexamethyl-3-[(trimethylsilyl)oxy]-	910	0-00-0				Cyclotetrasiloxane, octamethyl-	872	556-67-2				Cyclotetrasiloxane, octamethyl-	859	556-67-2				1,1,3,3,5,5,7,7-Octamethyl-7-(2-methylpropoxy)tetrasiloxan-1-ol	798	0-00-0				2,5-Dihydroxyacetophenone, 2TMS derivative	792	0-00-0
Cycloheptanecarboxanilide	93	5.86721	576	273224	18208-28-1			752.97		Cycloheptanecarboxanilide	576	18208-28-1				4-Pentenamide, N-phenyl-	532	58804-62-9				Acrylanilide	524	2210-24-4				4-Pentenamide, 3-methyl-N-phenyl-	519	121190-27-0				Cyclopentanecarboxamide, 3-ethyl-2-methyl-N-phenyl-	509	74793-56-9				Acrylanilide	506	2210-24-4				Urea, N-(2-methylcyclohexyl)-N'-phenyl-	503	1982-49-6
3-Ethyl-3-methylheptane	71	6.31585	763	1341695	17302-01-1			765.62		3-Ethyl-3-methylheptane	763	17302-01-1				Undecane, 4,7-dimethyl-	744	17301-32-5				Nonane, 4,5-dimethyl-	741	17302-23-7				Tridecane	735	629-50-5				Undecane, 2,7-dimethyl-	733	17301-24-5				Dodecane	731	112-40-3				Undecane, 5,7-dimethyl-	729	17312-83-3
1-Decanol	70	6.34695	767	620084	112-30-1			766.50		1-Decanol	767	112-30-1				1-Decanol	759	112-30-1				5-Undecene, 9-methyl-, (Z)-	755	74630-65-2				1-Hexene, 3,5-dimethyl-	753	7423-69-0				3-Decene, 2-methyl-, (Z)-	750	55499-05-3				1-Decanol	747	112-30-1				Cyclopentane, 1,2-dimethyl-, trans-	742	822-50-4
Unknown 2	194	6.49797	387	152.35	288246-56-0			770.76		1,2,4-Oxadiazol-5(4H)-one, 4-(3-trifluorophenyl)-3-(3-pyridyl)-	387	288246-56-0				4-Ethylthio-6,7-dimethoxy-2-methylquinazoline	384	86749-93-1				Carbamazepine	378	298-46-4				Naphtho[1,2,3-i,j]isoquinolin-10-ol, 5,6,6a,7(4H)-tetrahydro-11-(2-dimethylaminoethoxy)-6-methyl-	351	0-00-0				Adamantane, 1-acetyl-2,2-ethylenedioxy-	349	0-00-0				Carbamazepine	348	298-46-4				Cytidine, N-methyl-, 2',3',5'-trimethyl ether	345	0-00-0
Methane, isocyanato-	20	6.64456	557	11876	624-83-9			774.89		Methane, isocyanato-	557	624-83-9				Heptane, 4-ethyl-2,2,6,6-tetramethyl-	534	62108-31-0				Methane, isocyanato-	532	624-83-9				Undecane, 2,2-dimethyl-	530	17312-64-0				Decane, 2,2-dimethyl-	530	17302-37-3				Heptane, 2,2,4,6,6-pentamethyl-	522	13475-82-6				Octane, 2,2,6-trimethyl-	517	62016-28-8
Oxalic acid, 2-ethylhexyl hexyl ester	71	6.65345	873	816077	0-00-0			775.14		Oxalic acid, 2-ethylhexyl hexyl ester	873	0-00-0				Decane, 2,6,7-trimethyl-	870	62108-25-2				Decane, 4-methyl-	868	2847-72-5				Undecane, 5-methyl-	868	1632-70-8				Undecane, 5-methyl-	859	1632-70-8				Nonane, 2,3-dimethyl-	856	2884-06-2				Decane, 5,6-dipropyl-	855	119209-20-0
Unknown 3	144	7.2087	340	607.15	0-00-0			790.81		2-Chloro-N-[2-(2-methyl-1H-indol-3-yl)-ethyl]-acetamide	340	0-00-0				16,19-Secostrychnidine-10,16-dione, 21,22-epoxy-21,22-dihydro-14-hydroxy-19-methyl-, (21à,22à)-	338	22029-99-8				Antra[a]furazan-6,11(6H,11H)-dione	338	22200-75-5				1-(2-(2-Methyl-5-pyridyl)ethyl)-3-methylindole	335	69924-42-1				4-Methyl-dl-tryptophan	332	0-00-0				Glutaric acid, decyl 3-nitrobenzyl ester	331	0-00-0				Glutaric acid, 3-nitrobenzyl octyl ester	322	0-00-0
Unknown 4	162	7.29754	338	665.02	0-00-0			793.31		Piperidine-2-carboxamide, 1-amino-N-mesityl-	338	0-00-0				cis-Tramadol, trimethylsilyl ether	330	0-00-0				Pyridine, 3-(1-methyl-2-pyrrolidinyl)-, (S)-	324	54-11-5				Pyridine, 3-(1-methyl-2-pyrrolidinyl)-, (S)-	320	54-11-5				Oxazole, 4,5-dihydro-2,4-dimethyl-	319	6159-23-5				O-Desmethyl-cis-tramadol, bis(trimethylsilyl) ether	301	0-00-0				Pyridine, 3-(1-methyl-2-pyrrolidinyl)-, (S)-	296	54-11-5
Hexanal	56	7.30642	916	7360082	66-25-1			793.56		Hexanal	916	66-25-1				Hexanal	905	66-25-1				Hexanal	901	66-25-1				Hexanal	867	66-25-1				Hexanal	850	66-25-1				Cyclobutanol, 2-ethyl-	823	35301-43-0				Pentanal, 3-methyl-	754	15877-57-3
Dodecane, 2,7,10-trimethyl-	71	7.37305	831	1852443	74645-98-0			795.44		Dodecane, 2,7,10-trimethyl-	831	74645-98-0				Hexadecane	830	544-76-3				Decane, 6-ethyl-2-methyl-	816	62108-21-8				Decane, 2,6,8-trimethyl-	804	62108-26-3				Tridecane	800	629-50-5				3-Ethyl-3-methylheptane	799	17302-01-1				Undecane, 3,6-dimethyl-	798	17301-28-9
Cyclohexanamine, N,N-dimethyl-	127	7.38638	651	74263	98-94-2			795.82		Cyclohexanamine, N,N-dimethyl-	651	98-94-2				Cyclohexanamine, N,N-dimethyl-	639	98-94-2				1-Butylpyrrolidine	612	767-10-2				Cyclohexylamine, N-ethyl-	608	5459-93-8				Cyclohexylamine, N-ethyl-	600	5459-93-8				Cyclohexanamine, N,N-dimethyl-	599	98-94-2				Cyclohexylamine, N-ethyl-	591	5459-93-8
1,3,5-Trioxepane	194	7.58183	555	1142.7	5981-06-6			800.92		1,3,5-Trioxepane	555	5981-06-6				Hydroperoxide, 1,4-dioxan-2-yl	543	4722-59-2				1,3-Dioxolane	531	646-06-0				1-(2-Hydroxyethoxy)-2-(vinylthio)ethane	527	86241-10-3				Alanylglycine, TMS derivative	518	0-00-0				1,3-Dioxolane	514	646-06-0				Silane, diethylmethyl-	505	760-32-7
Undecane, 4,6-dimethyl-	71	7.63069	841	1379045	17312-82-2			801.87		Undecane, 4,6-dimethyl-	841	17312-82-2				Undecane, 2,6-dimethyl-	822	17301-23-4				Undecane	813	1120-21-4				Octane, 2,6-dimethyl-	809	2051-30-1				Undecane	809	1120-21-4				Decane, 6-ethyl-2-methyl-	805	62108-21-8				Dodecane	803	112-40-3
2-Thiopheneacetamide, N,N-dibutyl-	156	7.64402	587	124185	0-00-0			802.13		2-Thiopheneacetamide, N,N-dibutyl-	587	0-00-0				2,2,5,5-Tetramethyl-3-hexanone	563	868-91-7				Aziridinone, 1,3-bis(1,1-dimethylethyl)-	521	14387-89-4				3-Piperidinol, 1-(1,1-dimethylethyl)-4-methyl-	519	0-00-0				Oxalic acid, monoamide, N,N-dibutyl, isohexyl ester	517	0-00-0				Propanamide, N,N-dibutyl-2,2-dimethyl-	517	0-00-0				Urea, tetrabutyl-	511	4559-86-8
Bicyclo[3.1.1]heptane, 6,6-dimethyl-2-methylene-, (1S)-	93	7.69288	799	299911	18172-67-3			803.08		Bicyclo[3.1.1]heptane, 6,6-dimethyl-2-methylene-, (1S)-	799	18172-67-3				Bicyclo[3.1.0]hex-2-ene, 4-methyl-1-(1-methylethyl)-	777	28634-89-1				á-Phellandrene	772	555-10-2				á-Myrcene	772	123-35-3				á-Pinene	771	127-91-3				Bicyclo[3.1.0]hexane, 4-methylene-1-(1-methylethyl)-	770	3387-41-5				Cyclohexane, 1-methylene-4-(1-methylethenyl)-	769	499-97-8
Unknown 5	20	7.96829	68	719.07	7440-37-1			808.45		Argon	68	7440-37-1				Dimethylfluoroamine	43	14722-43-1				Ethyl 5-hydroxy-1-phenyl-4-[phenyldiazenyl]-1H-pyrazole-3-carboxylate	41	0-00-0				1-{6-Methyl-3-[3-(4-nitrophenyl)propyl]-1H-pyrazolo[5,1-c][1,2,4]triazol-1-yl}ethanone	18	0-00-0				Difluoramine	11	10405-27-3				L-Homocysteine, S-[3-butoxy-3-oxo-2-[(trifluoroacetyl)amino]propyl]-N-(trifluoroacetyl)-, butyl ester, (R)-	10	55518-00-8				1H-Pyrazole, 5-chloro-4-iodo-3-methyl-1-phenyl-	8	0-00-0
1-Propanol, 2-methyl-	33	8.01715	709	31201	78-83-1			809.40		1-Propanol, 2-methyl-	709	78-83-1				1-Propanol, 2-methyl-	706	78-83-1				1-Propanol, 2-methyl-	691	78-83-1				1-Propanol, 2-methyl-	674	78-83-1				1-Tetrazol-2-ylethanone	587	51410-11-8				Butane, 2,3-dimethyl-	584	79-29-8				Propane, 1-chloro-2-methyl-	578	513-36-0
Benzothiazole-5-carboxylic acid	162	8.23037	605	294.65	0-00-0			813.56		Benzothiazole-5-carboxylic acid	605	0-00-0				Benzothiazole-6-carboxylic acid	529	3622-35-3				Benzoic acid, 3-isothiocyanato-	490	2131-63-7				Benzoic acid, 4-isothiocyanato-	470	2131-62-6				N,N'-Bis(dimethylthiophosphinyl)-1,4-diaminobutane	451	69722-88-9				N,N,N',N'-Tetraethyl-1,2-diphenyl-ethane-1,2-diamine	433	0-00-0				3-Phenyl-4,5-dihydro-1,2-oxazol-5-amine	419	0-00-0
Bicyclo[3.1.0]hex-2-ene, 4-methylene-1-(1-methylethyl)-	92	8.25702	890	449793	36262-09-6			814.08		Bicyclo[3.1.0]hex-2-ene, 4-methylene-1-(1-methylethyl)-	890	36262-09-6				Bicyclo[3.1.0]hex-2-ene, 4-methylene-1-(1-methylethyl)-	845	36262-09-6				Sabinyl isobutanoate	804	5281-01-6				(1S,3S,5S)-1-Isopropyl-4-methylenebicyclo[3.1.0]hexan-3-yl acetate	802	139757-62-3				Bicyclo[3.1.0]hex-3-en-2-ol, 2-methyl-5-(1-methylethyl)-, (1à,2à,5à)-	792	97631-68-0				Sabinol isovalerate	787	5281-02-7				Benzene, n-butyl-	779	104-51-8
Ethanone, 1-(1-cyclohexen-1-yl)-	81	8.52798	786	4194288	932-66-1			819.36		Ethanone, 1-(1-cyclohexen-1-yl)-	786	932-66-1				Ethanone, 1-(1-cyclohexen-1-yl)-	779	932-66-1				Ethanone, 1-(1-cyclohexen-1-yl)-	764	932-66-1				Ethanone, 1-(2-methyl-2-cyclopenten-1-yl)-	761	1767-84-6				Ethanone, 1-(1-cyclohexen-1-yl)-	759	932-66-1				Ethanone, 1-(3-cyclohexen-1-yl)-	743	7353-76-6				Cyclopentene, 3-methyl-1-(1-methylethyl)-	728	51115-02-7
Ethanone, 1-(1,2,2,3-tetramethylcyclopentyl)-, (1R-cis)-	53	8.55463	694	327892	59642-07-8			819.88		Ethanone, 1-(1,2,2,3-tetramethylcyclopentyl)-, (1R-cis)-	694	59642-07-8				3-Methyl-6-hepten-1-yn-3-ol	659	51193-99-8				Dicyclopropyl carbinol	657	14300-33-5				Furan, 2,3-dihydro-4-methyl-	651	34314-83-5				2-Propen-1-one, 1-(2,2-dimethylcyclopropyl)-	645	77846-92-5				1b,5,5,6a-Tetramethyl-octahydro-1-oxa-cyclopropa[a]inden-6-one	645	0-00-0				2-Isopropenyl-5-methylhex-4-enal	641	75697-98-2
2-Octen-4-one	69	8.67457	764	495451	4643-27-0			822.22		2-Octen-4-one	764	4643-27-0				2-Pentene, 4-methyl-, (Z)-	741	691-38-3				2-Octen-4-one	737	4643-27-0				Furan, 2,3-dihydro-3-methyl-	736	1708-27-6				Ethanone, 1-cyclopropyl-	732	765-43-5				Cyclopropanecarboxylic acid, cyclobutyl ester	732	0-00-0				3-Penten-2-one	727	625-33-2
2-Ethanolamine, 1,1,2-triphenyl-	106	8.78118	591	66290	0-00-0			824.30		2-Ethanolamine, 1,1,2-triphenyl-	591	0-00-0				1,3-Dithiolane	581	4829-04-3				Tricyclo[5.2.1.0(1,5)]dec-5-en-8-ol	545	0-00-0				1,3-Dithiolane	541	4829-04-3				Benzenamine, 4,4'-(1,2-ethanediyl)bis-	523	621-95-4				Carbonothioic dihydrazide	517	2231-57-4				3,3-Dimethyl-4-phenylamino-butan-2-one	516	115437-14-4
Ethanone, 1-(1-cyclohexen-1-yl)-	109	8.85225	813	60982	932-66-1			825.68		Ethanone, 1-(1-cyclohexen-1-yl)-	813	932-66-1				Ethanone, 1-(1-cyclohexen-1-yl)-	813	932-66-1				Ethanone, 1-(1-cyclohexen-1-yl)-	797	932-66-1				Ethanone, 1-(3-cyclohexen-1-yl)-	789	7353-76-6				Ethanone, 1-(1-cyclohexen-1-yl)-	786	932-66-1				3,5-Heptadien-2-one, 6-methyl-, (E)-	762	16647-04-4				Ethanone, 1-(2-methyl-1-cyclopenten-1-yl)-	742	3168-90-9
1-Undecanol	69	8.96774	890	818111	112-42-5			827.94		1-Undecanol	890	112-42-5				1-Undecene	889	821-95-4				Cyclopropane, 1-methyl-2-octyl-	886	37617-26-8				Cyclopropane, 1-ethyl-2-heptyl-	881	74663-86-8				1-Dodecene	879	112-41-4				1-Undecanol	878	112-42-5				Cyclopropane, 1-heptyl-2-methyl-	875	74663-91-5
Cyclohexene, 3-methyl-6-(1-methylethylidene)-	121	9.08768	596	61322	586-63-0			830.27		Cyclohexene, 3-methyl-6-(1-methylethylidene)-	596	586-63-0				Cyclopentene, 1,2,3,3-tetramethyl-4-methylene-	584	0-00-0				Cyclopropane, trimethyl(2-methyl-1-propenylidene)-	580	14803-30-6				Phenol, 3-(1-methylethyl)-	562	618-45-1				1,4-Cyclohexadiene, 3,3,6,6-tetramethyl-	560	2223-54-3				Bicyclo[3.1.0]hex-2-ene, 4,4,6,6-tetramethyl-	559	19487-09-3				1,3-Cyclohexadiene, 1,5,5,6-tetramethyl-	557	514-94-3
1-Butanol	56	9.35864	940	1875882	71-36-3			835.56		1-Butanol	940	71-36-3				1-Butanol	924	71-36-3				1-Butanol	882	71-36-3				1-Butanol	872	71-36-3				1-Butanol	833	71-36-3				Oxetane, 2,3,4-trimethyl-, (2à,3à,4á)-	802	32347-12-9				Formic acid, butyl ester	771	592-84-7
trans-2-methyl-4-n-pentylthiane, S,S-dioxide	70	9.38974	739	193262	0-00-0			836.16		trans-2-methyl-4-n-pentylthiane, S,S-dioxide	739	0-00-0				Cyclopropane, 1,2-dibutyl-	736	41977-32-6				1-Dodecanol	733	112-53-8				Cyclopropane, 1-pentyl-2-propyl-	731	41977-33-7				5-Undecene	726	4941-53-1				1-Decanol	724	112-30-1				7-Tetradecene	722	10374-74-0
Undecane, 2-methyl-	85	9.46525	737	617003	7045-71-8			837.63		Undecane, 2-methyl-	737	7045-71-8				Undecane, 2-methyl-	718	7045-71-8				3,5-Dimethyldodecane	713	107770-99-0				Undecane, 2,4-dimethyl-	681	17312-80-0				Undecane, 3,7-dimethyl-	673	17301-29-0				Decane, 2,6,6-trimethyl-	671	62108-24-1				Heptacosane	669	593-49-7
á-Myrcene	93	9.62516	794	1736674	123-35-3			840.75		á-Myrcene	794	123-35-3				Bicyclo[3.1.0]hexane, 4-methylene-1-(1-methylethyl)-	780	3387-41-5				á-Pinene	754	127-91-3				Bicyclo[3.1.0]hexane, 4-methylene-1-(1-methylethyl)-	754	3387-41-5				Bicyclo[3.1.0]hexane, 4-methylene-1-(1-methylethyl)-	753	3387-41-5				Bicyclo[3.1.1]heptane, 6,6-dimethyl-2-methylene-, (1S)-	752	18172-67-3				á-Pinene	747	127-91-3
3-Methylcyclopentyl acetate	72	9.6607	630	718872	24070-70-0			841.44		3-Methylcyclopentyl acetate	630	24070-70-0				N-(Cyclohexyl)succinimide	477	6301-71-9				Metaproterenol	467	586-06-1				Acetic acid, 1-methylcyclopentyl ester	459	26600-59-9				2-(E)-Hexenoic acid, (4S)-amino-5-methyl-	449	267008-79-7				Fumaric acid, tetradecyl trans-hex-3-enyl ester	446	0-00-0				Fumaric acid, octadecyl trans-hex-3-enyl ester	444	0-00-0
1-Penten-3-ol	57	9.77175	918	10320543	616-25-1			843.61		1-Penten-3-ol	918	616-25-1				1-Penten-3-ol	906	616-25-1				1-Penten-3-ol	889	616-25-1				1-Penten-3-ol	855	616-25-1				1-Bromo-3-butene-2-ol	835	64341-49-7				1,5-Hexadien-3-ol	835	924-41-4				1-Hexen-3-ol	823	4798-44-1
á-Myrcene	69	9.88724	824	171908	123-35-3			845.86		á-Myrcene	824	123-35-3				á-Myrcene	794	123-35-3				Bicyclo[3.1.1]heptane, 6,6-dimethyl-2-methylene-, (1S)-	773	18172-67-3				á-Myrcene	771	123-35-3				á-Pinene	755	127-91-3				á-Pinene	748	127-91-3				á-Myrcene	741	123-35-3
Cyclohexene, 3-methyl-6-(1-methylethylidene)-	121	9.97164	813	489161	586-63-0			847.50		Cyclohexene, 3-methyl-6-(1-methylethylidene)-	813	586-63-0				(+)-4-Carene	803	29050-33-7				Cyclohexene, 1-methyl-4-(1-methylethylidene)-	793	586-62-9				2,4,6-Octatriene, 2,6-dimethyl-	792	673-84-7				Cyclohexene, 1-methyl-4-(1-methylethylidene)-	787	586-62-9				Ascaridole	778	512-85-6				2-Carene	772	554-61-0
Decane, 2,3,6-trimethyl-	57	10.056	600	153764	62238-12-4			849.15		Decane, 2,3,6-trimethyl-	600	62238-12-4				Octadecane, 1-chloro-	594	3386-33-2				Sulfurous acid, butyl decyl ester	592	0-00-0				Hexadecane, 1-chloro-	586	4860-03-1				Hexadecane	584	544-76-3				Octadecane, 1-chloro-	581	3386-33-2				Tetradecane	580	629-59-4
Pyridinium, 1-(acetylamino)-, hydroxide, inner salt	52	10.247	478	304143	1468-29-7			852.87		Pyridinium, 1-(acetylamino)-, hydroxide, inner salt	478	1468-29-7				4-Phosphaspiro[2.4]hept-5-ene, 4-oxo-4,5,6-triphenyl-	475	0-00-0				Terbutaline, N-trifluoroacetyl-O,O,o-tris(trimethylsilyl)deriv.	474	325836-92-8				Epinephrine, (á)-, 3TMS derivative	474	10538-85-9				Silane, diethylhexyloxy(pentafluorobenzyloxy)-	472	0-00-0				N-(Trifluoracetyl)-O,O',O''-tris(trimethylsilyl)epinephrine	472	54135-51-2				N-(Trifluoroacetyl)-O,O',O''-tris(trimethylsilyl)norepinephrine	471	0-00-0
Heptanal	51	10.2693	875	281256	111-71-7			853.31		Heptanal	875	111-71-7				Heptanal	870	111-71-7				Heptanal	858	111-71-7				Heptanal	840	111-71-7				Heptanal	810	111-71-7				Hexanal, 3-methyl-	758	19269-28-4				Hexanal, 5-methyl-	741	1860-39-5
2,4-Dimethyl-heptane-3,5-dione	58	10.287	572	1672629	37484-68-7			853.65		2,4-Dimethyl-heptane-3,5-dione	572	37484-68-7				Heptanal	572	111-71-7				N,N'-Bis(2-methyl-2-nitrosobutan-3-one)	570	34946-73-1				Cycloheptanol	568	502-41-0				Heneicosane	561	629-94-7				Cyclohexanol, 4-methyl-, cis-	556	7731-28-4				Heptadecane, 2,6,10,14-tetramethyl-	556	18344-37-1
Cyclopentasiloxane, decamethyl-	73	10.3359	937	3575703	541-02-6			854.61		Cyclopentasiloxane, decamethyl-	937	541-02-6				Cyclopentasiloxane, decamethyl-	928	541-02-6				Cyclopentasiloxane, decamethyl-	899	541-02-6				2,6-Dihydroxybenzoic acid, 3TMS derivative	745	3782-85-2				N-(Trifluoroacetyl)-N,O,O',O''-tetrakis(trimethylsilyl)norepinephrine	744	0-00-0				2,5-Dihydroxybenzoic acid, 3TMS derivative	724	3618-20-0				N-(Trifluoroacetyl)-O,O',O''-tris(trimethylsilyl)norepinephrine	709	0-00-0
Unknown 6	144	10.4158	398	260.00	93250-94-3			856.16		4-Oxazolidinecarboxylic acid, 2-(1,1-dimethylethyl)-3-formyl-4-methyl-, methyl ester, (2R-cis)-	398	93250-94-3				Cyclohexanamine, N,N-dimethyl-	382	98-94-2				Anisomycin	378	22862-76-6				1-Piperidinethiocarboxamide	357	14294-09-8				Pipradrol	352	467-60-7				Methanethiol	345	74-93-1				Pyrrolidine, 1-[2-(4-bromophenoxy)ethyl]-	343	1081-73-8
Heptanal	66	10.4247	956	74556	111-71-7			856.34		Heptanal	956	111-71-7				Heptanal	939	111-71-7				Heptanal	933	111-71-7				Heptanal	925	111-71-7				Heptanal	907	111-71-7				Hexanal, 5-methyl-	806	1860-39-5				Hexanal, 3-methyl-	790	19269-28-4
2-Cyclohexen-1-ol, 2-methyl-5-(1-methylethenyl)-, acetate	119	10.5136	591	42941	97-42-7			858.07		2-Cyclohexen-1-ol, 2-methyl-5-(1-methylethenyl)-, acetate	591	97-42-7				Carvyl propionate, cis-	571	145032-50-4				trans-Carvyl propionate	568	145032-51-5				2-Cyclohexen-1-ol, 2-methyl-5-(1-methylethenyl)-, propanoate	566	97-45-0				trans-Carveyl acetate	565	1134-95-8				2-Caren-4-ol	565	6617-35-2				2-Cyclohexen-1-ol, 2-methyl-5-(1-methylethenyl)-, acetate, cis-	563	1205-42-1
D-Limonene	93	10.558	834	1455158	5989-27-5			858.93		D-Limonene	834	5989-27-5				D-Limonene	795	5989-27-5				D-Limonene	788	5989-27-5				Cyclohexene, 1-methyl-5-(1-methylethenyl)-, (R)-	783	1461-27-4				D-Limonene	782	5989-27-5				Limonene	781	138-86-3				Cyclohexene, 4-ethenyl-1,4-dimethyl-	775	1743-61-9
Methoxycarbonyl methoxythioxomethyl disulfide	79	10.7312	595	2869839	124535-50-8			862.31		Methoxycarbonyl methoxythioxomethyl disulfide	595	124535-50-8				Methanesulfonyl chloride	580	124-63-0				Dimethyl phosphite	475	868-85-9				Hexane, 3,3,4,4-tetrafluoro-	462	648-36-2				Methanesulfonyl chloride	456	124-63-0				Methanesulfonyl azide	446	1516-70-7				Phosporous acid, dimethyl ester	441	96-36-6
Decane, 2,6,8-trimethyl-	65	10.7534	700	101244	62108-26-3			862.74		Decane, 2,6,8-trimethyl-	700	62108-26-3				Dodecane	673	112-40-3				Undecane, 2-methyl-	671	7045-71-8				Hexadecane	667	544-76-3				Tridecane	661	629-50-5				Dodecane	660	112-40-3				Tridecane, 2-methyl-	656	1560-96-9
D-Limonene	93	10.7845	631	1003117	5989-27-5			863.35		D-Limonene	631	5989-27-5				D-Limonene	629	5989-27-5				Limonene	626	138-86-3				D-Limonene	618	5989-27-5				Limonene	610	138-86-3				Limonene	606	138-86-3				Cyclohexene, 4-ethenyl-1,4-dimethyl-	599	1743-61-9
Undecane, 2,6-dimethyl-	98	10.8112	856	246971	17301-23-4			863.87		Undecane, 2,6-dimethyl-	856	17301-23-4				Dodecane	844	112-40-3				Undecane, 2,6-dimethyl-	842	17301-23-4				Undecane, 2,5-dimethyl-	839	17301-22-3				Undecane, 4,6-dimethyl-	829	17312-82-2				Dodecane	829	112-40-3				Dodecane	828	112-40-3
8-Hydroxy-2,2,8-trimethyldeca-5,9-dien-3-one	98	11.0288	571	120358	83040-92-0			868.11		8-Hydroxy-2,2,8-trimethyldeca-5,9-dien-3-one	571	83040-92-0				Dodecane	554	112-40-3				Dodecane, 2,6,11-trimethyl-	540	31295-56-4				Dodecane	537	112-40-3				Dodecane	534	112-40-3				Dodecane	530	112-40-3				Dodecane, 2,6,10-trimethyl-	530	3891-98-3
1,3,8-p-Menthatriene	91	11.0999	869	763239	18368-95-1			869.50		1,3,8-p-Menthatriene	869	18368-95-1				1,3,8-p-Menthatriene	822	18368-95-1				1,3,8-p-Menthatriene	807	18368-95-1				trans-3-Caren-2-ol	805	0-00-0				2,6-Dimethyl-1,3,5,7-octatetraene, E,E-	804	460-01-5				p-Mentha-1,5,8-triene	803	21195-59-5				2,6-Dimethyl-1,3,5,7-octatetraene, E,E-	801	460-01-5
2-Hexenal, (E)-	69	11.2509	775	4186287	6728-26-3			872.44		2-Hexenal, (E)-	775	6728-26-3				2-Hexenal, (E)-	767	6728-26-3				2-Hexenal, (E)-	744	6728-26-3				2-Hexenal	728	505-57-7				2-Hexenal, (E)-	728	6728-26-3				2-Hexenal	727	505-57-7				7-Oxabicyclo[4.1.0]heptane	708	286-20-4
1,2-Benzenedicarboxylic acid, diheptyl ester	133	11.282	422	54168	3648-21-3			873.05		1,2-Benzenedicarboxylic acid, diheptyl ester	422	3648-21-3				1,3-bis([(2Z)-3,7-Dimethylocta-2,6-dien-1-yl]oxy)-1,1,3,3-tetramethyldisiloxane	394	0-00-0				4-(1-Trichlorosilyl-3,3-dimethylbutyl)cyclopentene	378	161371-69-3				Phenol, 2-methyl-4-(1,1,3,3-tetramethylbutyl)-	377	2219-84-3				2,3-Di(2,2-dimethylethyl)thiophene-1,1-dioxide	368	128788-12-5				1,2-Benzenedicarboxylic acid, butyl octyl ester	367	84-78-6				Benzene, 1-butyl-4-methoxy-	366	18272-84-9
Naphthalene-2-carbonitrile, 1,2,3,4-tetrahydro-2-oxo-spiro-3-cyclohexane-	162	11.2865	447	167.00	0-00-0			873.14		Naphthalene-2-carbonitrile, 1,2,3,4-tetrahydro-2-oxo-spiro-3-cyclohexane-	447	0-00-0				Benzofuran	442	271-89-6				Cyclopenta[c]pyran-1-carboxylic acid, 3,4,4a,7-tetrahydro-3-oxo-4-phenyl-, methyl ester, (4à,4aà)-	437	0-00-0				Benzofuran	416	271-89-6				4-Trichloromethyl-3,4(1H)-dihydro-2,3-benzothiazine 2,2-dioxide	412	110654-62-1				Benzofuran	406	271-89-6				Coumarin, 2-thio-	382	3986-98-9
Silane, methylvinyl(2,4-dimethylpent-3-yloxy)(methylvinyldodecyloxysilyloxy)-	163	11.322	602	71028	0-00-0			873.83		Silane, methylvinyl(2,4-dimethylpent-3-yloxy)(methylvinyldodecyloxysilyloxy)-	602	0-00-0				1-Triethylsilyloxyheptadecane	572	0-00-0				Silane, dimethyl(dimethyl(dimethyl(2-isopropylphenoxy)silyloxy)silyloxy)(2-isopropylphenoxy)-	568	0-00-0				Nordazepam, TMS derivative	549	55299-24-6				Silane, diethyl(trans-4-methylcyclohexyloxy)undecyloxy-	539	0-00-0				Silane, methylvinyl(hept-2-yloxy)(methylvinyldodecyloxysilyloxy)-	534	0-00-0				Nordazepam, TMS derivative	524	55299-24-6
Fumaric acid, propyl tetrahydrofurfuryl ester	85	11.3664	580	140448	0-00-0			874.69		Fumaric acid, propyl tetrahydrofurfuryl ester	580	0-00-0				Thiazole, 2-methyl-4-propyl-	579	41981-63-9				Thiazole, 2-methyl-4-propyl-	574	41981-63-9				2-Propyl-4-methylthiazole	553	52414-87-6				2-Propyl-4-methylthiazole	527	52414-87-6				3-Hexenedicarboxylic acid, dimethyl ester	511	0-00-0				Octane, 3,3-dimethyl-	508	4110-44-5
Hexadecane	71	11.593	831	129824	544-76-3			879.11		Hexadecane	831	544-76-3				Hexadecane	804	544-76-3				Tetradecane	793	629-59-4				Pentadecane	790	629-62-9				Decane, 3-ethyl-3-methyl-	786	17312-66-2				Tetradecane	784	629-59-4				Eicosane	782	112-95-8
Furan, 2-pentyl-	94	11.6641	905	103735	3777-69-3			880.50		Furan, 2-pentyl-	905	3777-69-3				Furan, 2-pentyl-	879	3777-69-3				Furan, 2-pentyl-	771	3777-69-3				Furan, 2-hexyl-	716	3777-70-6				Furan, 2-hexyl-	704	3777-70-6				Furfurylmethylamphetamine	697	13445-60-8				Furan, 3-pentyl-	680	6177-84-0
Furan, 2-pentyl-	79	11.784	825	43686	3777-69-3			882.83		Furan, 2-pentyl-	825	3777-69-3				Furan, 2-pentyl-	808	3777-69-3				Furan, 2-pentyl-	800	3777-69-3				2,4-Nonadienal, (E,E)-	750	5910-87-2				2,4-Nonadienal, (E,E)-	723	5910-87-2				1-[4-(4-tert-Butyl-spirocyclohexyl)-11-oxa-3-aza-tricyclo[6.2.1.0(1,6)]undec-9-en-3-yl]-2,2,2-trifluoro-ethanone	715	0-00-0				2,4-Nonadienal, (E,E)-	709	5910-87-2
1,3-Diazine	80	11.7884	487	5772.4	289-95-2			882.92		1,3-Diazine	487	289-95-2				1,3-Diazine	463	289-95-2				Pyrazine	459	290-37-9				Pyrazine	456	290-37-9				1H-Pyrrole, 2-methyl-	440	636-41-9				Pyridazine	439	289-80-5				Biphenylene, 1,2,4a,4b,7,8,8a,8b-octahydro-	431	62357-80-6
1,3,6-Trioxocane	88	11.8862	480	191112	1779-19-7			884.83		1,3,6-Trioxocane	480	1779-19-7				1-Propene, 1-(methylthio)-, (Z)-	480	52195-40-1				Hydrazine, 1,1-diethyl-	478	616-40-0				1-Propene, 1-(methylthio)-, (E)-	474	42848-06-6				Hexanoic acid, 2-ethyl-	456	149-57-5				Thiophene, tetrahydro-	445	110-01-0				Thiophene, tetrahydro-	443	110-01-0
Hexanoic acid, ethyl ester	101	11.9084	605	127031	123-66-0			885.26		Hexanoic acid, ethyl ester	605	123-66-0				Hexanoic acid, ethyl ester	597	123-66-0				Hexanoic acid, ethyl ester	591	123-66-0				Hexanoic acid, ethyl ester	588	123-66-0				Hexanoic acid, ethyl ester	585	123-66-0				Hexanoic acid, ethyl ester	583	123-66-0				6-Heptenoic acid, ethyl ester	577	25118-23-4
Butanoic acid, anhydride	71	11.9395	577	720115	106-31-0			885.86		Butanoic acid, anhydride	577	106-31-0				Furan, tetrahydro-2-(methoxymethyl)-	575	19354-27-9				Acetic acid, (dodecahydro-7-hydroxy-1,4b,8,8-tetramethyl-10-oxo-2(1H)-phenanthrenylidene)-,2-(dimethylamino)ethyl ester	543	0-00-0				3,5,5-Trimethylhexyl S-2-(dimethylamino)ethyl propylphosphonothiolate	540	0-00-0				Cyclohexylmethyl S-2-(dimethylamino)ethyl propylphosphonothiolate	538	0-00-0				5H-Tetrazole-5-thione, 1-[2-(dimethylamino)ethyl]-1,2-dihydro-	532	61607-68-9				ethanesulfonamide, 2-(dimethylamino)-N-octadecyl-	530	0-00-0
4-Heptenal, (E)-	68	12.0016	652	659562	929-22-6			887.08		4-Heptenal, (E)-	652	929-22-6				D-Limonene	619	5989-27-5				D-Limonene	609	5989-27-5				D-Limonene	594	5989-27-5				Cyclohexanol, 1-methyl-4-(1-methylethenyl)-, acetate	589	10198-23-9				Limonene	587	138-86-3				Geranyl tiglate	580	7785-33-3
ç-Terpinene	121	12.1349	646	412855	99-85-4			889.67		ç-Terpinene	646	99-85-4				ç-Terpinene	634	99-85-4				Cyclohexene, 3-methyl-6-(1-methylethylidene)-	633	586-63-0				ç-Terpinene	633	99-85-4				Cyclohexene, 3-methyl-6-(1-methylethylidene)-	629	586-63-0				ç-Terpinene	625	99-85-4				(+)-4-Carene	625	29050-33-7
Di(2-furyl)ketone	162	12.166	598	201.93	0-00-0			890.28		Di(2-furyl)ketone	598	0-00-0				Succinic acid, di(2-norbornyl) ester	449	0-00-0				Isoquinoline, 1-(3,5-dimethoxybenzyl)-1,2,3,4-tetrahydro-6-methoxy-,	448	0-00-0				1,2-Benzenediol, O-(2-furoyl)-O'-(pentafluoropropionyl)-	434	0-00-0				à-Furil	434	492-94-4				Isoquinoline, 1-[(3,5-dihydroxy)benzyl]-1,2,3,4-tetrahydro-6-methoxy-	385	0-00-0				2-Furancarboxylic acid, 2,3-dichlorophenyl ester	380	0-00-0
2-Methylpentanoic acid, 3,4-dimethylphenyl ester	134	12.1971	592	90191	0-00-0			890.89		2-Methylpentanoic acid, 3,4-dimethylphenyl ester	592	0-00-0				Carbonic acid, isobutyl 3,5-dimethylphenyl ester	554	0-00-0				Carbonic acid, butyl 3,5-dimethylphenyl ester	550	0-00-0				4-Chlorobutyric acid, 2,3-dimethylphenyl ester	549	0-00-0				Valeric acid, 3,4-dimethylphenyl ester	548	0-00-0				6-Bromohexanoic acid, 3,4-dimethylphenyl ester	547	0-00-0				4-Chlorobutyric acid, 3,4-dimethylphenyl ester	542	0-00-0
Hexadecane	99	12.317	591	299325	544-76-3			893.22		Hexadecane	591	544-76-3				Heptadecane	570	629-78-7				Heneicosane	557	629-94-7				Octadecane	553	593-45-3				Nonadecane	548	629-92-5				Hexadecane	547	544-76-3				Heneicosane	545	629-94-7
Succinic acid, 2-methylbenzyl tetradecyl ester	104	12.3615	550	823901	0-00-0			894.09		Succinic acid, 2-methylbenzyl tetradecyl ester	550	0-00-0				Succinic acid, 2-methylbenzyl pentadecyl ester	528	0-00-0				Butanoic acid, 2-methyl-, 2-phenylethyl ester	528	24817-51-4				Succinic acid, 2-methylbenzyl tridecyl ester	525	0-00-0				Propanoic acid, 2-phenylethyl ester	515	122-70-3				Succinic acid, 2-methylbenzyl nonyl ester	509	0-00-0				Succinic acid, dodecyl 2-methylbenzyl ester	507	0-00-0
1-Pentanol	42	12.3925	791	3545979	71-41-0			894.70		1-Pentanol	791	71-41-0				Formic acid, pentyl ester	759	638-49-3				Cyclopentane	756	287-92-3				1-Pentanol	748	71-41-0				2-Butene, 2-methyl-	744	513-35-9				1-Pentanol	743	71-41-0				Oxetane, 3-(1-methylethyl)-	741	10317-17-6
2-Propanone, methyl-2-propynylhydrazone	124	12.5125	465	173046	75268-08-5			897.03		2-Propanone, methyl-2-propynylhydrazone	465	75268-08-5				2-Hexene, 1-methoxy-3-methyl-, (E)-	456	56052-84-7				cis-Cyclohex-4-en-1,2-dicarboxylic acid, 2-ethylbutyl nonyl ester	439	0-00-0				2-Octyn-1-ol, 7-[(tetrahydro-2H-pyran-2-yl)oxy]-	434	77758-37-3				cis-Cyclohex-4-en-1,2-dicarboxylic acid, 2-ethylhexyl isohexyl ester	432	0-00-0				Cycloheptane, methoxy-	428	42604-04-6				2-Ethoxy-1-oxaspiro[4.4]nonane	428	0-00-0
Fumaric acid, propyl tetrahydrofurfuryl ester	141	12.5658	540	36231	0-00-0			898.07		Fumaric acid, propyl tetrahydrofurfuryl ester	540	0-00-0				Dodecane, 4-methyl-	511	6117-97-1				Fumaric acid, isobutyl tetrahydrofurfuryl ester	508	0-00-0				Heptane, 2,2,3,3,5,6,6-heptamethyl-	506	7225-67-4				Dodecane, 4-methyl-	496	6117-97-1				Heptane, 2,2,3,3,5,6,6-heptamethyl-	495	7225-67-4				Borane, diethyl(decyloxy)-	492	0-00-0
o-Cymene	119	12.8012	946	3231617	527-84-4			902.48		o-Cymene	946	527-84-4				p-Cymene	933	99-87-6				Benzene, 1-methyl-3-(1-methylethyl)-	928	535-77-3				o-Cymene	925	527-84-4				Benzene, 1-methyl-3-(1-methylethyl)-	924	535-77-3				p-Cymene	922	99-87-6				o-Cymene	912	527-84-4
Cyclohexene, 1-(2-nitro-2-propenyl)-	97	12.9789	566	118761	80255-20-5			905.69		Cyclohexene, 1-(2-nitro-2-propenyl)-	566	80255-20-5				1-Propene, 2-nitro-3-(1-cyclooctenyl)	565	80255-21-6				1,4-Methanophthalazine, 1,4,4a,7,8,8a-hexahydro-9,9-dimethyl-, (1à,4à,4aà,8aà)-	557	0-00-0				Methyl 4,7,10,13-hexadecatetraenoate	551	0-00-0				cis-5,8,11,14,17-Eicosapentaenoic acid	543	10417-94-4				Methyl 8,11,14,17-eicosatetraenoate	536	0-00-0				Bicyclo[3.1.1]hept-2-ene-2-carboxylic acid, 6,6-dimethyl-	531	19250-17-0
6-Methoxycarbonyl-9-methyl-7-oxo-4,7-dihydro[1,2,4]-triazolo(3,4-c)[1,2,4]triazine	162	13.0633	405	153.00	0-00-0			907.22		6-Methoxycarbonyl-9-methyl-7-oxo-4,7-dihydro[1,2,4]-triazolo(3,4-c)[1,2,4]triazine	405	0-00-0				1,3-Benzoxazole-5-carboxylic acid, 2-mercapto-, methyl ester	389	0-00-0				1,3-Benzenedicarboxylic acid, 5-amino-, dimethyl ester	371	99-27-4				Acetic acid, 4-[2-(acetylamino)-3-oxobutyl]phenyl ester	345	0-00-0				2-Methylsulfinyl-5-(4-pyridyl)-1,3,4-thiadiazole	336	39577-53-2				Pipecolic acid, N-propargyloxycarbonyl-, propargyl ester	333	0-00-0				4-Nitro-2-methylaniline, TBDMS derivative	332	0-00-0
Cyanogen bromide	107	13.0677	492	148279	506-68-3			907.30		Cyanogen bromide	492	506-68-3				Cyanogen bromide	485	506-68-3				Silane, chloroethenyldimethyl-	482	1719-58-0				Histamine, N-benzoyl-2-cyano-	480	74419-68-4				N-Benzoyltyramine	475	41859-54-5				2-Methyl-4-(3'-phenylpropyl)pyridine	460	93971-09-6				Nà-benzoyltyrosine ethylamide	460	57227-40-4
ç-Terpinene	86	13.0944	551	189381	99-85-4			907.79		ç-Terpinene	551	99-85-4				Bicyclo[3.1.0]hexan-2-ol, 2-methyl-5-(1-methylethyl)-, (1à,2à,5à)-	549	17699-16-0				4-Terpinenyl acetate	547	4821-04-9				4-Carene, (1S,3S,6R)-(-)-	544	5208-50-4				Spiro[4,5-diazatricyclo[4.3.0.0(3,7)]non-4-ene-8,2'-[1,3]dioxolane]	535	0-00-0				(+)-4-Carene	531	29050-33-7				Cyclohexene, 1-methyl-4-(1-methylethylidene)-	530	586-62-9
Acetoin	45	13.1122	883	7026866	513-86-0			908.11		Acetoin	883	513-86-0				Acetoin	855	513-86-0				2-Propanone, 1-methoxy-	701	5878-19-3				2-Propanone, 1-methoxy-	688	5878-19-3				2-Propanone, 1-methoxy-	662	5878-19-3				Acetic acid	652	64-19-7				4-Penten-2-ol	650	625-31-0
(+)-4-Carene	93	13.1877	795	389868	29050-33-7			909.48		(+)-4-Carene	795	29050-33-7				Cyclohexene, 1-methyl-4-(1-methylethylidene)-	770	586-62-9				Cyclohexene, 1-methyl-4-(1-methylethylidene)-	763	586-62-9				Cyclohexene, 1-methyl-4-(1-methylethylidene)-	761	586-62-9				2-Carene	756	554-61-0				Cyclohexene, 1,5,5-trimethyl-3-methylene-	751	16609-28-2				2,4,6-Octatriene, 2,6-dimethyl-	749	673-84-7
Methanesulfonic acid, TBDMS derivative	153	13.2587	444	38937	0-00-0			910.76		Methanesulfonic acid, TBDMS derivative	444	0-00-0				2H-1,4-dioxa-6b-azacyclopenta[cd]pentalene, hexahydro-2a,4a,6a-trimethyl-	439	0-00-0				Borane, dimethyl[1-methyl-2-(trimethylsilyl)-1-propenyl]-	438	62108-35-4				Methanesulfonic acid, TMS derivative	437	10090-05-8				Silane, trimethyl[1-(1-methylethenyl)-1-butenyl]-, (E)-	437	125212-67-1				Borane, dimethyl[1-methyl-2-(trimethylsilyl)-1-propenyl]-	434	62108-35-4				2-Cyclopenten-1-one, 3-methyl-2-(trimethylsilyl)-	434	99698-53-0
2-Octanone	58	13.2854	532	445859	111-13-7			911.25		2-Octanone	532	111-13-7				2-Octanone	530	111-13-7				3,5,5-Trimethylhexyl S-2-(dimethylamino)ethyl propylphosphonothiolate	523	0-00-0				ethanesulfonamide, 2-(dimethylamino)-N-octadecyl-	520	0-00-0				2-Tetradecanone	518	2345-27-9				2-Tridecanone	507	593-08-8				Carbonic acid, 2-dimethylaminoethyl 2-methoxyethyl ester	507	0-00-0
1,2-Benzenediamine, N-methyl-	122	13.352	566	91535	4760-34-3			912.45		1,2-Benzenediamine, N-methyl-	566	4760-34-3				4-Chlorobutyric acid, 3-ethylphenyl ester	547	0-00-0				á-Santalol	536	77-42-9				4-Pyridinamine, 2,6-dimethyl-	529	3512-80-9				4-Chlorobutyric acid, 2,3-dimethylphenyl ester	528	0-00-0				á-Santalol	523	77-42-9				Histamine, N-benzoyl-2-cyano-	520	74419-68-4
Octanal	84	13.3831	934	2486516	124-13-0			913.02		Octanal	934	124-13-0				Octanal	929	124-13-0				Octanal	905	124-13-0				Octanal	888	124-13-0				Octanal	882	124-13-0				2-Octen-1-ol	787	22104-78-5				Cyclooctyl alcohol	783	696-71-9
3-Methoxy-5-methylphenol	138	13.4231	524	125825	3209-13-0			913.74		3-Methoxy-5-methylphenol	524	3209-13-0				3'-Acetyllycopsamine	519	73544-48-6				3-Methoxy-5-methylphenol	513	3209-13-0				3,5-Diaminobenzyl alcohol	501	28150-13-2				(1R,3S,4S)-1,3-Dimethyl-3-(4-methylpent-3-en-1-yl)-2-oxabicyclo[2.2.2]oct-5-ene	495	211237-38-6				3-Pyridinecarboxylic acid, 2-amino-	495	5345-47-1				1,3-Isobenzofurandione, 3a,4,7,7a-tetrahydro-5-methyl-	492	3425-89-6
Vinyl butyrate	74	13.4808	684	142504	123-20-6			914.79		Vinyl butyrate	684	123-20-6				2-Propanone, 1-hydroxy-	672	116-09-6				2-Propanone, 1-hydroxy-	663	116-09-6				2-Propanone, 1-hydroxy-	654	116-09-6				Acetic acid, methyl ester	642	79-20-9				Acetic acid, methyl ester	642	79-20-9				1,2-Propanediol, 1-acetate	626	627-69-0
Propanedinitrile, (2,3-dihydro-1-methyl-1H-inden-1-yl)-	144	13.4853	400	158.00	69564-96-1			914.87		Propanedinitrile, (2,3-dihydro-1-methyl-1H-inden-1-yl)-	400	69564-96-1				1H-Indene, 2,3-dihydro-1-methyl-3-octyl-	399	29138-84-9				1H-inden-1-one, 2,3-dihydro-2-(2-propyn-1-yl)-	354	0-00-0				Butane-1,3-diol, 1-methylene-3-methyl-, bis(trimethylsilyl)ether	344	117201-96-4				N-Ethyl-N-(p-anisyl)-2-methyl-1,4-naphthoquinone-3-carboxamide	340	68979-16-8				2-Butylbenzofuran	333	4265-27-4				Naphthalene, 1,2,3,4-tetrahydro-1-octyl-	331	29138-91-8
Cyclopentane, 1-chloro-2-nitroso-, dimer	134	13.6941	471	40300	6866-01-9			918.65		Cyclopentane, 1-chloro-2-nitroso-, dimer	471	6866-01-9				2H-1,2-Oxazine, 3,6-dihydro-6-methyl-	469	63842-71-7				6-Azabicyclo[3,2,0]heptan-7-one	467	0-00-0				cis-p-mentha-1(7),8-dien-2-ol	463	0-00-0				Cyclopropane, 1-bromo-2,2-diethyl-	462	343926-55-6				4-Penten-1-ol, pentafluoropropionate	462	0-00-0				2,6-Octadiene-1,8-diol, 2,6-dimethyl-	461	26489-17-8
cis-2-(2-Pentenyl)furan	136	13.734	804	711128	70424-13-4			919.38		cis-2-(2-Pentenyl)furan	804	70424-13-4				trans-2-(2-Pentenyl)furan	788	70424-14-5				Furan, 2-(1-pentenyl)-, (E)-	735	20992-69-2				Spiro[4.4]nonane, 1-methylene-	715	19144-06-0				Cyclohexane, 1-butenylidene-	674	36144-40-8				Cyclohexene, 5-methyl-3-(1-methylethenyl)-, trans-(-)-	670	56816-08-1				Cycloheptene, 5-ethylidene-1-methyl-	667	15402-94-5
1-Silacyclo-2,4-hexadiene	169	13.8229	587	44511	52023-17-3			920.99		1-Silacyclo-2,4-hexadiene	587	52023-17-3				2-Furancarboxylic acid, 1-cyclopentylethyl ester	556	0-00-0				1-Silacyclohexa-2,5-diene	553	81200-77-3				1-Silacyclo-2,4-hexadiene	527	52023-17-3				Cycloheptanol, heptafluorobutyrate	527	0-00-0				Cyclohexene-3,5-diol, cis-	525	0-00-0				1-Cyclopenteneacetic acid, 5-oxo-	522	22060-62-4
Tridecane	71	13.8362	927	3146158	629-50-5			921.23		Tridecane	927	629-50-5				Tetradecane	901	629-59-4				Dodecane	893	112-40-3				Tridecane	892	629-50-5				Dodecane	889	112-40-3				Dodecane	888	112-40-3				Dodecane, 2,6,11-trimethyl-	886	31295-56-4
2-Cyclopenten-1-one, 3-methyl-	81	13.9428	751	196489	2758-18-1			923.16		2-Cyclopenten-1-one, 3-methyl-	751	2758-18-1				2,4-Dimethylfuran	745	3710-43-8				2-Cyclopenten-1-one, 3-methyl-	744	2758-18-1				2,4-Hexadienal, (E,E)-	725	142-83-6				7,8-Diazabicyclo[4.2.0]octane, 1-methyl-, 7,8-dioxide	718	169522-32-1				2,4-Dimethylfuran	710	3710-43-8				2-Butenal, 2-ethenyl-	702	20521-42-0
Benzene, (2-methylpropyl)-	91	13.9961	834	256897	538-93-2			924.12		Benzene, (2-methylpropyl)-	834	538-93-2				Benzene, (2-methylpropyl)-	827	538-93-2				Benzene, (2-methylpropyl)-	807	538-93-2				Benzene, n-butyl-	798	104-51-8				Benzene, n-butyl-	797	104-51-8				Benzene, n-butyl-	791	104-51-8				Benzene, n-butyl-	781	104-51-8
2,2-Diethyl-3-methyl-N-ethylpyrrolidine	140	14.0805	565	168195	89214-95-9			925.65		2,2-Diethyl-3-methyl-N-ethylpyrrolidine	565	89214-95-9				Piperidine, 1-(4-piperidinylcarbonyl)-	564	0-00-0				Acetamide, 2-(3-hydroxy-8-aza-bicyclo[3.2.1]oct-8-yl)-N-(2,4,6-trimethylphenyl)-	564	93990-42-2				3-Methylglutakonic acid dimethyl ester	551	0-00-0				Phosphonic acid, 2-[N2-methyl-N2-(2-thiazolyl)hydrazono]ethyl-, diisopropyl ester	550	339311-80-7				Butanedioic acid, ethylidene-, dimethyl ester	550	34817-34-0				Pentanedioic acid, 2-methylene-, dimethyl ester	546	5621-44-3
1,3-Propanediol, 2-ethyl-2-(hydroxymethyl)-	57	14.1072	718	398840	77-99-6			926.14		1,3-Propanediol, 2-ethyl-2-(hydroxymethyl)-	718	77-99-6				1,3-Propanediol, 2-ethyl-2-(hydroxymethyl)-	708	77-99-6				Sulfurous acid, isobutyl pentyl ester	706	0-00-0				1-Butanol, 2-methyl-, propanoate	702	2438-20-2				3-Heptanone, 4-methyl-	701	6137-11-7				Octane, 2,7-dimethyl-	699	1072-16-8				1-Hexen-3-ol	699	4798-44-1
Pyrazine, 2,3-dimethyl-	108	14.156	635	120314	5910-89-4			927.02		Pyrazine, 2,3-dimethyl-	635	5910-89-4				Pyrazine, 2,3-dimethyl-	562	5910-89-4				Pyrazine, 2,3-dimethyl-	559	5910-89-4				Octanoic acid, 3-methylphenyl ester	554	0-00-0				Chromium, bis(anisole)-	552	57820-92-5				Pyrazine, 2,6-dimethyl-	545	108-50-9				Nonanoic acid, 3-methylphenyl ester	543	0-00-0
Succinic acid, but-3-yn-2-yl propyl ester	101	14.2315	656	100100	0-00-0			928.39		Succinic acid, but-3-yn-2-yl propyl ester	656	0-00-0				Succinic acid, 2,2-dichloroethyl hexyl ester	649	0-00-0				1-[(1-Propoxypropan-2-yl)oxy]propan-2-yl acetate	649	0-00-0				Succinic acid, butyl tridec-2-ynyl ester	624	0-00-0				Cyclopentane, 1,2,3,4,5-pentamethoxy-, stereoisomer	614	29887-59-0				Succinic acid, but-3-yn-2-yl butyl ester	606	0-00-0				Succinic acid, propyl tridec-2-ynyl ester	593	0-00-0
2-Heptenal, (E)-	83	14.2804	620	1721134	18829-55-5			929.27		2-Heptenal, (E)-	620	18829-55-5				2-Decene, 2,4-dimethyl-	613	74421-03-7				7-Oxabicyclo[4.1.0]heptane, 1-methyl-	602	1713-33-3				1,3-Cyclohexanedione, 5,5-dimethyl-	595	126-81-8				3-Hexene, 2,2-dimethyl-, (E)-	592	690-93-7				2-Heptenal, (Z)-	583	57266-86-1				6-Methyl-cyclohex-2-en-1-ol	580	0-00-0
Cyclohexene, 1,4,6,6-tetramethyl-	123	14.2982	624	387051	70092-37-4			929.60		Cyclohexene, 1,4,6,6-tetramethyl-	624	70092-37-4				cis,cis-5,9-Tetradecadiene	617	51255-62-0				3,8-Nonadien-2-one, (E)-	614	55282-90-1				O-Trifluoroacetyl-menthol	604	28587-50-0				Cyclohexanone, 2-(2-propenyl)-	602	94-66-6				2-Cyclopenten-1-one, 2-pentyl-	602	25564-22-1				2-Propenoic acid, 5-methyl-2-(1-methylethyl)cyclohexyl ester	599	82277-50-7
Cyclopentanol, 3-methyl-	44	14.3648	724	2355259	18729-48-1			930.80		Cyclopentanol, 3-methyl-	724	18729-48-1				Cyclopentanol, 2-methyl-, cis-	719	25144-05-2				Cyclopentanol, 2-methyl-	698	24070-77-7				Cyclobutanemethanol	695	4415-82-1				Cyclobutanemethanol	693	4415-82-1				Cyclopentanol	691	96-41-3				Cyclopentanol, 3-methyl-	688	18729-48-1
Acetic acid, lithium salt	73	14.3737	765	1176589	546-89-4			930.96		Acetic acid, lithium salt	765	546-89-4				1,3-Dioxolane, 2-heptyl-	738	4359-57-3				Borane, dimethoxy-	679	4542-61-4				Boronic acid, ethyl-, dimethyl ester	677	7318-82-3				1,3-Dioxolane, 2-(6-heptynyl)-	673	25595-82-8				Formamide, N,N-dimethyl-	666	68-12-2				1,3-Dioxolane, 2-(dichloromethyl)-	656	2612-35-3
Chlorine	144	14.3826	484	805.72	7782-50-5			931.13		Chlorine	484	7782-50-5				Ethanone, 1-(1,4,4a,5,8,8a-hexahydro-3-phenyl-1,4:5,8-diepoxynaphthalen-2-yl)-, (1à,4à,4aá,5á,8á,8aá)-	414	71127-09-8				L-Valine, N-(3-cyclopentylpropionyl)-, pentyl ester	393	0-00-0				2-Allylthio-4,5-dihydroimidazole	388	98484-88-9				Piperidin-3-ol, 5-(tert-butyl)-1,2-dimethyl-3-phenyl-	381	0-00-0				2,4-dimethyl-6-propyl-1,3,5-dithiazinane	378	0-00-0				Methadone	371	76-99-3
2,3-Octanedione	99	14.4003	714	272103	585-25-1			931.45		2,3-Octanedione	714	585-25-1				4H-Imidazol-4-one, 2-amino-1,5-dihydro-	688	503-86-6				2,5-Hexanedione	687	110-13-4				1-Penten-3-ol, 3-ethyl-2-methyl-	685	28832-46-4				2-Furancarboxylic acid, tetrahydro-3-methyl-5-oxo-	685	22073-04-7				2,5-Hexanedione	684	110-13-4				2,5-Hexanedione	678	110-13-4
Azetidine, 3-methyl-3-phenyl-	117	14.4847	708	86550	5961-33-1			932.98		Azetidine, 3-methyl-3-phenyl-	708	5961-33-1				à-Methylstyrene	658	98-83-9				à-Methylstyrene	628	98-83-9				Benzene, 1-ethenyl-4-methyl-	614	622-97-9				à-Methylstyrene	614	98-83-9				Benzene, 1-propenyl-	609	637-50-3				à-Methyl-à-phenylsuccinimide	601	1497-17-2
Ethanone, 2-(acetyloxy)-1,2-diphenyl-	105	14.5736	576	136235	574-06-1			934.59		Ethanone, 2-(acetyloxy)-1,2-diphenyl-	576	574-06-1				Ethanone, 2-(acetyloxy)-1,2-diphenyl-	561	574-06-1				Silane, chloroethenyldimethyl-	552	1719-58-0				Beta-hydroxyphenethyl benzoate	539	10335-95-2				Ethanone, 2-(acetyloxy)-1,2-diphenyl-	532	574-06-1				Benzene, 1-ethyl-4-methyl-	532	622-96-8				Ethanone, 2-(acetyloxy)-1,2-diphenyl-	528	574-06-1
5-Hepten-2-one, 6-methyl-	108	14.7157	937	13938547	110-93-0			937.16		5-Hepten-2-one, 6-methyl-	937	110-93-0				5-Hepten-2-one, 6-methyl-	929	110-93-0				5-Hepten-2-one, 6-methyl-	915	110-93-0				5-Hepten-2-one, 6-methyl-	861	110-93-0				1-Hepten-6-one, 2-methyl-	817	10408-15-8				2-Oxabicyclo[2.2.2]octan-6-ol, 1,3,3-trimethyl-	800	18679-48-6				2-Oxabicyclo[2.2.2]octan-6-ol, 1,3,3-trimethyl-	800	18679-48-6
2-Propanol, 2-methyl-	59	14.7291	472	810541	75-65-0			937.40		2-Propanol, 2-methyl-	472	75-65-0				2-Propanol, 2-methyl-	464	75-65-0				2-Propanol, 2-methyl-	459	75-65-0				1,3-Dioxan-5-ol, 4,4,5-trimethyl-	458	54063-14-8				Thiophene-2-carboxaldehyde valerylhydrazone	455	0-00-0				2,3-Butanediol, 2,3-dimethyl-	453	76-09-5				3-Buten-2-ol, 2-methyl-	449	115-18-4
1H-Pyrrole-3-carboxamide, 2,5-dihydro-2,2,5,5-tetramethyl-	153	14.7824	436	39129	19805-75-5			938.37		1H-Pyrrole-3-carboxamide, 2,5-dihydro-2,2,5,5-tetramethyl-	436	19805-75-5				3-Butyl-2-methyl-1-pyrrolin-4-one	433	58868-58-9				N-[2-(4-Methoxyphenylthio)ethyl]-N-nitrosoalanine	416	64276-25-1				Benzamide, N-[[4-[2-(dimethylamino)ethoxy]phenyl]methyl]-3,4,5-trimethoxy-	408	138-56-7				2,4,6(1H,3H,5H)-Pyrimidinetrione, 1-[2-(1-cyclohexen-1-yl)ethyl]-5-[[[2-(dimethylamino)ethyl]amino]methylene]-	407	346611-74-3				5-Sec-butylpyrogallol	406	56707-65-4				N(2)-[3,4-Dichlorophenylamino]-N(4)-[2-[dimethylamino]-1-methylethyl]-6-trichloromethylpyrimidine	403	0-00-0
5-hydroxy-7-methoxyflavanone, tert.-butyldimethylsilyl ether	73	15.0222	658	108390	0-00-0			942.71		5-hydroxy-7-methoxyflavanone, tert.-butyldimethylsilyl ether	658	0-00-0				16-Methyl-heptadecane-1,2-diol, trimethylsilyl ether	654	0-00-0				1-Cyclohexyldimethylsilyloxyoctadecane	645	0-00-0				1-Octadecanol, TMS derivative	645	18748-98-6				Octadecane-1,2-diol, 2TMS derivative	636	0-00-0				Tetrasiloxane, 3,5-diethoxy-1,1,1,7,7,7-hexamethyl-3,5-bis(trimethylsiloxy)-	624	72439-78-2				1,7-Di(3-ethylphenyl)-2,2,4,4,6,6-hexamethyl-1,3,5,7-tetraoxa-2,4,6-trisilaheptane	618	0-00-0
1-Oxacyclopentadecan-2-one, 15-isopropenyl	56	15.04	558	92919	89328-44-9			943.04		1-Oxacyclopentadecan-2-one, 15-isopropenyl	558	89328-44-9				Cyclohexanone, 2,2-dimethyl-	546	1193-47-1				Cyclohexanone, 2,2-dimethyl-	543	1193-47-1				2,7-Dimethyl-2,7-octanediol	540	19781-07-8				2-Oxabicyclo[2.2.1]heptan-3-one, 1,7,7-trimethyl-	539	19893-77-7				7-(1-Hydroxy-ethyl)-3,3-dimethyl-bicyclo[4.1.0]heptan-2-one	539	0-00-0				4,4'-Biscyclohexanone, 2,2',6,6'-tetramethyl-	537	0-00-0
1-Decanol, 2-ethyl-	57	15.0578	753	206779	21078-65-9			943.36		1-Decanol, 2-ethyl-	753	21078-65-9				Cyclopropane, 1-(2-methylbutyl)-1-(1-methylpropyl)-	737	64723-36-0				1-Octanol, 2-butyl-	737	3913-02-8				Hexadecyl octyl ether	731	0-00-0				1-Octanol, 2-butyl-	729	3913-02-8				3-Heptadecenal	728	0-00-0				2-Hexyl-1-octanol	722	19780-79-1
Sarcosine, n-propargyloxycarbonyl-, pentadecyl ester	82	15.1555	544	97597	0-00-0			945.13		Sarcosine, n-propargyloxycarbonyl-, pentadecyl ester	544	0-00-0				Sarcosine, n-propargyloxycarbonyl-, tetradecyl ester	535	0-00-0				l-Alanine, n-propargyloxycarbonyl-, decyl ester	533	0-00-0				Sarcosine, n-propargyloxycarbonyl-, hexadecyl ester	522	0-00-0				l-Alanine, n-propargyloxycarbonyl-, dodecyl ester	520	0-00-0				1-Hexanone, 1-(2-thienyl)-	506	26447-67-6				D-Alanine, N-propargyloxycarbonyl-, decyl ester	498	0-00-0
Cyclohexasiloxane, dodecamethyl-	73	15.1733	806	2099957	540-97-6			945.45		Cyclohexasiloxane, dodecamethyl-	806	540-97-6				Cyclohexasiloxane, dodecamethyl-	768	540-97-6				Cyclohexasiloxane, dodecamethyl-	708	540-97-6				Phosphonoacetic Acid, 3TMS derivative	703	53044-27-2				Silane, dimethyl(dimethyl(dimethyl(2-isopropylphenoxy)silyloxy)silyloxy)(2-isopropylphenoxy)-	696	0-00-0				Nordazepam, TMS derivative	663	55299-24-6				1,1,1,3,5,7,9,11,11,11-Decamethyl-5-(trimethylsiloxy)hexasiloxane	638	50694-26-3
Silane, dimethyl(dimethyl(dimethyl(2-isopropylphenoxy)silyloxy)silyloxy)(2-isopropylphenoxy)-	83	15.191	707	679357	0-00-0			945.77		Silane, dimethyl(dimethyl(dimethyl(2-isopropylphenoxy)silyloxy)silyloxy)(2-isopropylphenoxy)-	707	0-00-0				Silane, methylvinyl(2,4-dimethylpent-3-yloxy)(methylvinyldodecyloxysilyloxy)-	682	0-00-0				1-Triethylsilyloxyheptadecane	680	0-00-0				Silane, diethyl(trans-4-methylcyclohexyloxy)undecyloxy-	666	0-00-0				Cyclohexasiloxane, dodecamethyl-	647	540-97-6				Silane, dimethyl(4-(2-phenylprop-2-yl)phenoxy)pentyloxy-	637	0-00-0				1-Nonadecanol, TBDMS derivative	637	0-00-0
2-Benzoyloxy-1,1,10-trimethyl-6,9-epidioxydecalin	164	15.2221	470	29965	108511-83-7			946.34		2-Benzoyloxy-1,1,10-trimethyl-6,9-epidioxydecalin	470	108511-83-7				Silane, phenyl-	466	694-53-1				4-Methyl-1,1,1,4-tetrachloro-4-vinyldisilethylene	453	102105-54-4				Benzoic acid, 1-(3,3-dimethyl-2-oxobicyclo[4.1.0]hept-7-yl)-ethyl ester	445	0-00-0				benzenepropanesulfonamide, á-hydroxy-N-methyl-ç-oxo-N-phenyl-	437	0-00-0				Benzoyl-dl-baikiain	435	0-00-0				Benzoic acid, (4-fluoro-3-nitrophenyl)methyl ester	433	0-00-0
1-Hexanol	132	15.2888	833	50350	111-27-3			947.54		1-Hexanol	833	111-27-3				1-Hexanol	818	111-27-3				1-Hexanol	802	111-27-3				1-Hexanol	785	111-27-3				Formic acid, hexyl ester	780	629-33-4				1-Hexanol	778	111-27-3				Formic acid, hexyl ester	772	629-33-4
Butanoic acid, 2-[(trifluoroacetyl)amino]-, 1-methylpentyl ester	162	15.3154	469	1093.0	57983-58-1			948.03		Butanoic acid, 2-[(trifluoroacetyl)amino]-, 1-methylpentyl ester	469	57983-58-1				Butanoic acid, 2-[(trifluoroacetyl)amino]-, 1-methylpropyl ester	419	54986-68-4				l-Norvaline, n-propargyloxycarbonyl-, tetradecyl ester	419	0-00-0				l-Valine, n-propargyloxycarbonyl-, decyl ester	416	0-00-0				cis-1,4-Bis(acetamidomethyl)cyclohexane	412	70924-83-3				l-Valine, n-propargyloxycarbonyl-, heptadecyl ester	410	0-00-0				4H-1,2,3-triazole-4,5-dicarboxylic acid, dimethyl ester	407	0-00-0
1-Hexanol	56	15.4131	929	11331885	111-27-3			949.80		1-Hexanol	929	111-27-3				1-Hexanol	915	111-27-3				1-Hexanol	915	111-27-3				Formic acid, hexyl ester	890	629-33-4				1-Hexanol	870	111-27-3				Formic acid, hexyl ester	868	629-33-4				1-Pentanol, 4-methyl-	857	626-89-1
Pentadecane, 2,6,10,14-tetramethyl-	71	15.4353	738	940057	1921-70-6			950.20		Pentadecane, 2,6,10,14-tetramethyl-	738	1921-70-6				Tridecane, 2-methyl-	736	1560-96-9				Pentadecane, 2,6,10,14-tetramethyl-	733	1921-70-6				Hexadecane, 2,6,10,14-tetramethyl-	733	638-36-8				Tetradecane, 2,6,10-trimethyl-	733	14905-56-7				Dodecane, 4,6-dimethyl-	720	61141-72-8				Heptadecane, 8-methyl-	718	13287-23-5
Succinic acid, but-3-yn-2-yl cis-4-methylcyclohexyl ester	101	15.4975	555	254815	0-00-0			951.33		Succinic acid, but-3-yn-2-yl cis-4-methylcyclohexyl ester	555	0-00-0				Cyclopentane, 1,2,3,4,5-pentamethoxy-, stereoisomer	536	29887-59-0				1,3-Dioxolane, 2-cyclohexyl-4,5-dimethyl-	508	74793-11-6				Succinic acid, butyl tridec-2-ynyl ester	504	0-00-0				1,6-Disila-3-hexene, 1,6-dimethoxy-1,6-dimethyl-1,6-divinyl-	503	0-00-0				Succinic acid, di(cyclopentyl) ester	495	0-00-0				Succinic acid, but-3-yn-2-yl 2-methoxyethyl ester	492	0-00-0
1-Hydroxy-2-butanone	88	15.5686	818	161287	5077-67-8			952.61		1-Hydroxy-2-butanone	818	5077-67-8				1-Hydroxy-2-butanone	789	5077-67-8				Oxirane, (bromomethyl)-	771	3132-64-7				Oxirane, (bromomethyl)-	749	3132-64-7				1,5-Hexadien-3-ol	734	924-41-4				1-Penten-3-ol	730	616-25-1				Propanoic acid, anhydride	721	123-62-6
Oxalic acid, dodecyl 2-isopropylphenyl ester	121	15.7063	604	151506	0-00-0			955.11		Oxalic acid, dodecyl 2-isopropylphenyl ester	604	0-00-0				Oxalic acid, 2-isopropylphenyl undecyl ester	594	0-00-0				Oxalic acid, 2-isopropylphenyl octyl ester	593	0-00-0				Oxalic acid, decyl 2-isopropylphenyl ester	592	0-00-0				Oxalic acid, 2-isopropylphenyl pentadecyl ester	587	0-00-0				Oxalic acid, 2-isopropylphenyl tetradecylester	577	0-00-0				Oxalic acid, 2-isopropylphenyl octadecyl ester	571	0-00-0
1,3,5,7-Tetramethyl-1,3,5,7-tetravinylcyclotetrasiloxane	144	15.7818	507	2583.3	0-00-0			956.48		1,3,5,7-Tetramethyl-1,3,5,7-tetravinylcyclotetrasiloxane	507	0-00-0				1-Ethanone, 1-(2-[(3,3-dimethyl-5-thioxotetrahydro-1H-2-pyrrolyliden)methyl]-4,4,5-trimethyl-3,4-dihydro-5H-5-pyrrolyl)-	423	77109-20-7				Etaqualone	412	7432-25-9				Cobalt, (ü-5-cyclopentadienyl)-[(ü-4)-3-ethyl-1,1,2,5-tetramethyl-1-silacyclopentadiene]	411	0-00-0				1,5-Dioxaspiro[5.6]dodeca-7,9,11-triene, 3,3-dimethyl-8,10-bis(trimethylsilyl)-	403	0-00-0				Troger's base	402	72151-03-2				Etaqualone	402	7432-25-9
1H-Pyrrole, 3,4-diethyl-2-methyl-	194	15.7951	443	1045.6	34874-30-1			956.72		1H-Pyrrole, 3,4-diethyl-2-methyl-	443	34874-30-1				Androsta-1,4-dien-3-one, 17-(acetyloxy)-, (17á)-	440	2363-59-9				2-(2-Methoxyphenyl)ethylamine	436	2045-79-6				4-Amino-2,3-xylenol	433	3096-69-3				Seychellene	430	20085-93-2				Benzene, 1-methyl-4-[(2-propenyloxy)methyl]-	429	42463-79-6				6-Amino-2,4-dimethylphenol	429	41458-65-5
1,2,2,3-Tetramethylcyclopent-3-enol	67	15.8129	507	128809	74055-14-4			957.04		1,2,2,3-Tetramethylcyclopent-3-enol	507	74055-14-4				6-Bromo-2,2-dimethylcyclohexanone	504	21690-26-6				1,3,3,4-Tetramethyl-2-oxabicyclo[2.2.0]hexane	502	74055-05-3				3-(1,5-Dimethyl-hex-4-enyl)-2,2-dimethyl-cyclopent-3-enol	498	0-00-0				Cyclohex-3-enecarboxaldehyde, 2,4,6-trimethyl-, oxime	478	0-00-0				3-Cyclopentylpropionic acid, 4-cyanophenyl ester	477	0-00-0				Cyclohexanone, 5-(1-hydroxy-2-propenyl)-2,2-dimethyl-, (R*,S*)-(.+-.)-	473	141033-66-1
1,2,2,3-Tetramethylcyclopent-3-enol	83	15.8262	699	135816	74055-14-4			957.28		1,2,2,3-Tetramethylcyclopent-3-enol	699	74055-14-4				5-Hepten-2-one, 5,6-dimethyl-	682	687-68-3				5-Hepten-2-one, 4,6-dimethyl-	682	31162-48-8				1,3,3,4-Tetramethyl-2-oxabicyclo[2.2.0]hexane	649	74055-05-3				Succinic acid, dodec-2-en-1-yl 2-ethylphenyl ester	633	0-00-0				5-Octen-2-one, 5-methyl-	602	121986-29-6				2,4-Pentanedione, 3-(2-propenyl)-	587	3508-78-9
2-Hexadecene, 3,7,11,15-tetramethyl-, [R-[R*,R*-(E)]]-	70	15.8618	620	176307	14237-73-1			957.93		2-Hexadecene, 3,7,11,15-tetramethyl-, [R-[R*,R*-(E)]]-	620	14237-73-1				Cyclopropane, 1-(1-methylethyl)-2-nonyl-	598	41977-39-3				1-Dodecanol	598	112-53-8				3,7-Dimethyloctyl acetate	592	20780-49-8				n-Tridecan-1-ol	588	112-70-9				Decane, 3-chloro-	588	1002-11-5				1-Dodecanol, 3,7,11-trimethyl-	585	6750-34-1
3,4-Methylenedioxymethamphetamine, N-benzoyl-	162	15.8707	562	226.00	0-00-0			958.09		3,4-Methylenedioxymethamphetamine, N-benzoyl-	562	0-00-0				3,4-Methylenedioxymethamphetamine-benzoyl	539	0-00-0				Diethyl(4-methylbenzyl)amine	491	34306-01-9				4-Methoxy-2-(phenacylamino)benzoic acid	490	0-00-0				5-Phenyl-6,8-dioxa-3-thiabicyclo(3,2,1)octane 3-oxide	487	0-00-0				4-Piperidin-1-yl-7,8-dihydro-6H-thiazolo[4,5-c]azepine	456	0-00-0				Phenyl tert-butyl ketone	447	938-16-9
Hepten-2-yl tiglate, 6-methyl-5-	95	15.8884	574	76037	0-00-0			958.41		Hepten-2-yl tiglate, 6-methyl-5-	574	0-00-0				Hepten-2-yl angelate, 6-methyl-5-	573	0-00-0				Cyclohexanethiol, 2,5-dimethyl-, acetate	523	4186-80-5				1-(3H-Imidazol-4-yl)-ethanone	506	61985-25-9				Ethanone, 1-(1H-pyrazol-4-yl)-	504	25016-16-4				2-Pentenoic acid, 5-[(1,5-dimethyl-4-hexenyl)oxy]-3-methyl-, ethyl ester, (E)-	502	53311-39-0				1,3-Pentadiyne, 1-(methylthio)-	497	42875-80-9
3-Methyl-2-(O-methylbenzyl)butanol	144	15.9506	495	7447.0	29107-38-8			959.53		3-Methyl-2-(O-methylbenzyl)butanol	495	29107-38-8				8,9-Dimethylbicyclo[4.4.1]undeca-2,4,8-triene	485	86067-61-0				Adamantane, cyclopropylidene-	477	99298-53-0				.psi.,.psi.-Carotene, 3,3',4,4'-tetradehydro-1,1',2,2'-tetrahydro-1,1'-dimethoxy-2,2'-dioxo-	466	1185-31-5				2(5H)-Furanone, 5-methyl-5-phenyl-	465	53774-21-3				Benzene, 1-cyclohexyl-3-methyl-	449	4575-46-6				.psi.,.psi.-Carotene, 3,4-didehydro-1,2-dihydro-1-methoxy-	447	5085-16-5
Docosane	57	15.9684	808	67187	629-97-0			959.86		Docosane	808	629-97-0				Docosane	797	629-97-0				Heptadecane	793	629-78-7				Heptacosane	793	593-49-7				Triacontane	789	638-68-6				Hexacosane	788	630-01-3				Decane, 3,8-dimethyl-	787	17312-55-9
7-Methylthieno[3,2-b]pyridine	149	16.0261	731	166833	13362-83-9			960.90		7-Methylthieno[3,2-b]pyridine	731	13362-83-9				Benzothiazole, 2-methyl-	716	120-75-2				6-Methylthieno[2,3-b]pyridine	713	1759-30-4				Hexestrol dimethyl ether	713	130-78-9				Hexestrol dimethyl ether	705	130-78-9				4-Ethoxy-N-(1H-[1,2,4]triazol-3-yl)-benzamide	688	0-00-0				4-Methylthieno[2,3-b]pyridine	677	13362-81-7
Fumaric acid, propyl tetrahydrofurfuryl ester	162	16.0661	437	854.04	0-00-0			961.63		Fumaric acid, propyl tetrahydrofurfuryl ester	437	0-00-0				Thiazole, 4-ethyl-2-methyl-5-propyl-	422	41981-75-3				Fumaric acid, butyl tetrahydrofurfuryl ester	421	0-00-0				Succinic acid, 4-methylthiophenyl undecyl ester	420	0-00-0				Indeno[3a,4-b]oxiren-2-ol, octahydro-4a-methyl-5-[(tetrahydro-2H-pyran-2-yl)oxy]-, (1aà,2á,4aá,5á,7aS*)-	416	67920-65-4				Fumaric acid, pentyl tetrahydrofurfuryl ester	416	0-00-0				Butyric acid, thio-, S-decyl ester	416	2432-55-5
Undecanal, 2-methyl-	142	16.1683	695	112663	110-41-8			963.48		Undecanal, 2-methyl-	695	110-41-8				2-Dodecanone	687	6175-49-1				2-Nonanone	680	821-55-6				8-Nonen-2-one	674	5009-32-5				2-Nonanone	670	821-55-6				2-Tetradecanone	665	2345-27-9				2-Nonadecanone	657	629-66-3
3-Penten-1-ol, 3-methyl-	31	16.1772	710	388717	1708-99-2			963.64		3-Penten-1-ol, 3-methyl-	710	1708-99-2				3-Hexen-1-ol, (Z)-	690	928-96-1				3-Hexen-1-ol, formate, (Z)-	689	33467-73-1				4-Penten-1-ol, 2-methyl-	687	5673-98-3				3-Hexen-1-ol, (E)-	686	928-97-2				3-Hexen-1-ol, (E)-	682	928-97-2				3-Hexen-1-ol, (E)-	679	928-97-2
Benzene, 1-methyl-4-(1-methylethenyl)-	117	16.1905	548	192653	1195-32-0			963.88		Benzene, 1-methyl-4-(1-methylethenyl)-	548	1195-32-0				1-Methyl-2-phenylcyclopropane	535	3145-76-4				Enflurane	533	13838-16-9				2-Azetidinone, 1-isopropyl-3,3-dimethyl-4-phenyl-	522	29683-13-4				Benzene, 1-ethenyl-4-ethyl-	517	3454-07-7				Benzene, 1-ethenyl-4-ethyl-	515	3454-07-7				Benzene, 4-ethenyl-1,2-dimethyl-	514	27831-13-6
Oxalic acid, monoamide, N-ethyl-N-(3-methylphenyl)-, propyl ester	162	16.2171	588	569.10	0-00-0			964.36		Oxalic acid, monoamide, N-ethyl-N-(3-methylphenyl)-, propyl ester	588	0-00-0				a-Benzyl-N-formyl-N-methylphenethylamine	548	0-00-0				Manganese, tricarbonyl[(1,2,3,4,5-ü)-1-methyl-2,4-cyclopentadien-1-yl]-	524	12108-13-3				Thiazole, 5-acetyl-4-hydroxy-2-(4-methoxyphenyl)-	522	0-00-0				4-(1-methyl-1-cyclobutyl)phenol	515	91876-30-1				4H-1-Benzopyran-4-one, 2,3-dihydro-6-methyl-	499	39513-75-2				1,3-Diphenyl-2-(methylamino)propanol	489	0-00-0
Benzene, 1-ethenyl-4-methoxy-	74	16.226	617	125103	637-69-4			964.52		Benzene, 1-ethenyl-4-methoxy-	617	637-69-4				Benzene, 1-ethenyl-4-methoxy-	608	637-69-4				Ethanone, 1-(2-methylphenyl)-	599	577-16-2				Benzene, 1-ethenyl-4-methoxy-	585	637-69-4				Benzene, 1-ethenyl-4-methoxy-	571	637-69-4				p-Mentha-1,5,8-triene	563	21195-59-5				Ethanone, 1-(4-methylphenyl)-	558	122-00-9
Pentanal, 3-methyl-	107	16.2704	649	91914	15877-57-3			965.33		Pentanal, 3-methyl-	649	15877-57-3				Pentanal, 3-methyl-	630	15877-57-3				Ethanamine, N-butylidene-	592	1611-12-7				Pentanal, 3-methyl-	586	15877-57-3				Hexanal	586	66-25-1				Hexanal	565	66-25-1				2-Isopropyl-3-vinyloxirane	562	70777-23-0
Nonanal	98	16.2927	951	23738440	124-19-6			965.73		Nonanal	951	124-19-6				Nonanal	942	124-19-6				Nonanal	938	124-19-6				Nonanal	914	124-19-6				2-Nonen-1-ol, (E)-	787	31502-14-4				2-Nonen-1-ol	765	22104-79-6				2-Nonen-1-ol, (E)-	764	31502-14-4
(Octadecyl E)-2-methylbut-2-enoate	101	16.3193	500	58405	0-00-0			966.21		(Octadecyl E)-2-methylbut-2-enoate	500	0-00-0				Docosyl (E)-2-methylbut-2-enoate	499	0-00-0				4-thiazolecarboxamide, 2-amino-N-ethyl-4,5-dihydro-	498	0-00-0				3-Bromo-4,4-dimethoxy-2-pentyl-cyclohexanol	484	0-00-0				2-Amino-2-thiazoline-4-carboxylic acid	481	2150-55-2				1,3-Dioxane, 4-methyl-2-pentadecyl-	479	54950-57-1				1,3-propanediol, 1,3-dimethoxy-, diacetate	477	0-00-0
2,3,4-Trifluorophenol, methyl ether	162	16.3993	510	2309.0	0-00-0			967.66		2,3,4-Trifluorophenol, methyl ether	510	0-00-0				p-Toluic acid, cyclobutyl ester	474	0-00-0				1,2,3,4-Tetrahydro-2,3-dimethylquinoxaline	465	13311-77-8				Propane, 1,1,1,2,2,3,3-heptafluoro-3-[(trifluoroethenyl)oxy]-	430	1623-05-8				1,2,3,4-Tetrahydroisoquinoline, 1-[3-hydroxybenzyl]-6-methoxy-	426	0-00-0				Propane, 1-[1-[difluoro[(trifluoroethenyl)oxy]methyl]-1,2,2,2-tetrafluoroethoxy]-1,1,2,2,3,3,3-heptafluoro-	421	1644-11-7				l-Phenylalanine, N-(2-thienylcarbonyl)-, methyl ester	411	0-00-0
Isophorone	138	16.4392	730	408801	78-59-1			968.39		Isophorone	730	78-59-1				1H-Pyrazole, 4,5-dihydro-5,5-dimethyl-4-isopropylidene-	721	106251-09-6				Isophorone	702	78-59-1				Isophorone	691	78-59-1				2,5,5-Trimethylcyclohex-2-enone	660	42747-41-1				m-Menth-1(7)-ene, (R)-(-)-	636	13837-71-3				m-Menth-6-ene, (R)-(+)-	622	13837-70-2
Bicyclo[3.1.1]heptan-3-one, 2,6,6-trimethyl-, (1à,2á,5à)-	118	16.457	583	76942	15358-88-0			968.71		Bicyclo[3.1.1]heptan-3-one, 2,6,6-trimethyl-, (1à,2á,5à)-	583	15358-88-0				4,8-Dimethylnona-3,8-dien-2-one	581	872858-42-9				Bicyclo[2.2.1]heptane-2,3-dione, 1,7,7-trimethyl-, (1R)-	576	10334-26-6				Bicyclo[3.1.1]heptan-3-one, 2,6,6-trimethyl-, (1à,2á,5à)-	575	15358-88-0				2,6-Octadienal, 3,7-dimethyl-, (E)-	574	141-27-5				4-Methyl-1,5-Heptadiene	572	998-94-7				Bicyclo[3.1.1]heptan-3-one, 2,6,6-trimethyl-, (1à,2à,5à)-	568	547-60-4
Acetic acid, dichloro-, methyl ester	59	16.4925	429	51144	116-54-1			969.35		Acetic acid, dichloro-, methyl ester	429	116-54-1				Acetic acid, dichloro-, methyl ester	411	116-54-1				1,7-Octanediol, 3,7-dimethyl-	410	107-74-4				di-t-Butyl phosphite	396	13086-84-5				Cyclohexanone, 3,3,5-trimethyl-	391	873-94-9				Acetic acid, dichloro-, methyl ester	390	116-54-1				Carvyl angelate, cis-	389	0-00-0
Acrolein,dimethyl acetal	122	16.5414	437	33256	6044-68-4			970.24		Acrolein,dimethyl acetal	437	6044-68-4				Cyclohexanol, 1-methyl-	435	590-67-0				Doxylamine	413	469-21-6				2,4-Pentanedione, 3-butyl-	398	1540-36-9				Propanoic acid, 2-methyl-, propyl ester	398	644-49-5				Rotoxamine	396	5560-77-0				Carbinoxamine	392	486-16-8
Tetradecane	85	16.5903	828	1758627	629-59-4			971.12		Tetradecane	828	629-59-4				Tetradecane	822	629-59-4				Undecane, 3,5-dimethyl-	803	17312-81-1				Eicosane	794	112-95-8				Tetradecane	792	629-59-4				Tetracosane	789	646-31-1				Hexadecane	788	544-76-3
3,5-Octadien-2-ol	111	16.5992	705	855443	69668-82-2			971.28		3,5-Octadien-2-ol	705	69668-82-2				Ethanone, 1-(3-ethylcyclobutyl)-	692	56335-71-8				3-Octen-2-one	692	1669-44-9				3-Octen-2-one	671	1669-44-9				Ethanone, 1-cyclohexyl-	666	823-76-7				3-Octen-2-one, (E)-	655	18402-82-9				Ethanone, 1-cyclohexyl-	639	823-76-7
3-[(1-Trichloromethyl)but-3-enyloxy]butanoic acid	87	16.6169	507	148280	112463-35-1			971.61		3-[(1-Trichloromethyl)but-3-enyloxy]butanoic acid	507	112463-35-1				2-Propenoic acid, 2-methyl-, oxiranylmethyl ester	495	106-91-2				2-propenoic acid, 2-methyl-, 2-[(2-cyanoacetyl)oxy]ethyl ester	493	0-00-0				2-Butenoic acid, hexyl ester	473	19089-92-0				2-Hydroxyethyl methacrylate	466	868-77-9				2-Butenoic acid, butyl ester	462	7299-91-4				2-Hydroxyethyl methacrylate	459	868-77-9
(3aR,3bS,6S,6aR,6bS)-6-Isopropyl-3b-methyloctahydrocyclobuta[1,2:3,4]di[5]annulen-1(2H)-one	124	16.6258	636	123797	13844-03-6			971.77		(3aR,3bS,6S,6aR,6bS)-6-Isopropyl-3b-methyloctahydrocyclobuta[1,2:3,4]di[5]annulen-1(2H)-one	636	13844-03-6				Oct-3-enoic acid, hex-4-yn-3-yl ester	560	0-00-0				Oct-3-enoic acid, tridec-2-yn-1-yl ester	549	0-00-0				1-(4-Methylhexahydrocyclopenta[b]furan-2-yl)-propan-1-one	515	0-00-0				Cyclohexene, 1-methyl-4-(1,5,9-trimethyl-1,5,9-decatrienyl)-	512	56248-11-4				2-Cyanomethylcyclohexanecarboxylic acid, methyl ester	504	0-00-0				2,4,7,14-Tetramethyl-4-vinyl-tricyclo[5.4.3.0(1,8)]tetradecan-6-ol	501	0-00-0
Phthalic acid, hexyl 2-propylphenyl ester	162	16.6347	517	349.44	0-00-0			971.93		Phthalic acid, hexyl 2-propylphenyl ester	517	0-00-0				Phthalic acid, propyl 8-quinolinyl ester	515	0-00-0				trans-(2-Chlorovinyl)dimethylethoxysilane	490	0-00-0				Ethanol, 1-[1-(4-propoxybenzyl)-1H-benzoimidazol-2-yl]-	471	0-00-0				Phthalic acid, pentyl 2-propylphenyl ester	468	0-00-0				Phthalic acid, decyl 2-propylphenyl ester	467	0-00-0				Phthalic acid, heptyl 2-propylphenyl ester	464	0-00-0
Benzene, 1-methyl-4-(1-methyl-2-propenyl)-	131	16.6747	444	109329	97664-18-1			972.65		Benzene, 1-methyl-4-(1-methyl-2-propenyl)-	444	97664-18-1				Benzene, 1-methyl-3-(1-methyl-2-propenyl)-	444	52161-57-6				1H-Indene, 2,3-dihydro-5,6-dimethyl-	441	1075-22-5				Benzene, (3-methyl-2-butenyl)-	438	4489-84-3				1H-Indene, 2,3-dihydro-4,6-dimethyl-	434	1685-82-1				1H-Indene, 2,3-dihydro-1,3-dimethyl-	426	4175-53-5				Benzene, (3-methyl-2-butenyl)-	424	4489-84-3
Benzene, 1,1'-(1,1,10,10-tetramethyl-1,10-decanediyl)bis[3,4-dimethyl-	162	16.7058	614	3411.3	63934-83-8			973.22		Benzene, 1,1'-(1,1,10,10-tetramethyl-1,10-decanediyl)bis[3,4-dimethyl-	614	63934-83-8				Benzene, [1-(2-propenyloxy)-3-butenyl]-	599	98088-48-3				1-Butanone, 2-chloro-3-methyl-1-[4-(1-methylethyl)phenyl]-	596	55955-90-3				Benzoic acid, 2,4,6-trimethyl-, 2,4,6-trimethylphenyl ester	582	1504-38-7				3,3-Diphenyl-2-[1-(2,4,6-trimethylphenyl)ethyl]oxaziridine	577	75326-12-4				Benzene, 1-(1,1-dimethylethyl)-3,5-dimethyl-	557	98-19-1				1-(2-Ethyl-[1,3]dithian-2-yl)-3-methyl-butan-1-ol	554	332048-49-4
Cyclohexanol	121	16.7413	786	743023	108-93-0			973.86		Cyclohexanol	786	108-93-0				2-Hexen-1-ol, (E)-	786	928-95-0				Cyclohexanol	782	108-93-0				Cyclohexanol	778	108-93-0				2-Hexen-1-ol, (Z)-	778	928-94-9				Cyclohexanol	774	108-93-0				2-Hexen-1-ol, (E)-	771	928-95-0
Benzene, (2-methyl-2-propenyl)-	117	16.7502	636	149215	3290-53-7			974.02		Benzene, (2-methyl-2-propenyl)-	636	3290-53-7				Benzene, 2-butenyl-	634	1560-06-1				Benzene, (2-methyl-1-propenyl)-	626	768-49-0				Benzene, 2-butenyl-	625	1560-06-1				Indan, 1-methyl-	624	767-58-8				Benzene, 1-ethenyl-4-ethyl-	623	3454-07-7				1-Methyl-2-phenylcyclopropane	622	3145-76-4
3-Octyne, 2-methyl-	124	16.7679	733	210566	55402-15-8			974.34		3-Octyne, 2-methyl-	733	55402-15-8				2-Nonen-1-ol, (Z)-	699	41453-56-9				2-Nonen-1-ol, (Z)-	698	41453-56-9				2-Propylcyclohexanol	694	90676-25-8				5-t-Butyl-cycloheptene	694	0-00-0				Cyclopentane, (2-methyl-1-propenyl)-	691	53366-57-7				2-Hexen-1-ol, (Z)-	691	928-94-9
[1,1'-Bicyclopentyl]-2-one	84	16.9323	572	130029	4884-24-6			977.32		[1,1'-Bicyclopentyl]-2-one	572	4884-24-6				Piperidine, 2-propyl-, (S)-	528	458-88-8				[1,1'-Bicyclopentyl]-2-one	519	4884-24-6				2(5H)-Furanone	513	497-23-4				2,6,10-Dodecatrienal, 3,7,11-trimethyl-, (Z,E)-	513	4380-32-9				1-Pyrrolidinebutyronitrile	510	35543-25-0				[1,1'-Bicyclopentyl]-2-one	497	4884-24-6
Succinic acid, 8-chlorooctyl cyclopentyl ester	101	16.9812	516	66069	0-00-0			978.21		Succinic acid, 8-chlorooctyl cyclopentyl ester	516	0-00-0				Succinic acid, di(cyclohexyl) ester	467	0-00-0				Succinic acid, 8-chlorooctyl 2-hexyl ester	467	0-00-0				Succinic acid, cyclohexyl hexyl ester	464	0-00-0				Succinic acid, 8-chlorooctyl 2-methylbutyl ester	461	0-00-0				Succinic acid, 8-chloroctyl isobutyl ester	452	0-00-0				Succinic acid, 8-chlorooctyl 3-hexyl ester	450	0-00-0
Bicyclopentyl-1,1'-diene	134	17.0389	681	51130	934-02-1			979.25		Bicyclopentyl-1,1'-diene	681	934-02-1				Fumaric acid, dimyrtenyl ester	674	0-00-0				Cycloheptane, 1,3,5-tris(methylene)-	636	68284-24-2				4,7-Methano-1H-indene, 2,4,5,6,7,7a-hexahydro-	634	87238-76-4				1,3,8-p-Menthatriene	627	18368-95-1				à-Pinene, 10-(2-oxopropyl)-	622	0-00-0				3,3'-Bicyclopentenyl	620	2690-18-8
à-Campholenal	79	17.0478	565	22275	4501-58-0			979.41		à-Campholenal	565	4501-58-0				à-Campholenal	560	4501-58-0				1,7,7-Trimethylbicyclo[2.2.1]hept-5-en-2-ol	556	0-00-0				Fumaric acid, di(2-methylcyclohex-1-enylmethyl) ester	548	0-00-0				Bicyclo[3.1.1]hept-2-ene-2-methanol, 6,6-dimethyl-	546	515-00-4				à-Campholenal	539	4501-58-0				Bicyclo[3.1.1]hept-2-ene-2-methanol, 6,6-dimethyl-	537	515-00-4
4-(1,2-Dimethyl-cyclopent-2-enyl)-butan-2-one	137	17.0656	571	31560	75698-06-5			979.73		4-(1,2-Dimethyl-cyclopent-2-enyl)-butan-2-one	571	75698-06-5				(1,2,2-trimethyl-3-cyclopenten-1-yl)acetaldehyde	565	0-00-0				à-Campholenal	564	4501-58-0				Fumaric acid, hexyl 2-methylcyclohex-1-enylmethyl ester	547	0-00-0				à-Campholenal	546	4501-58-0				Fumaric acid, di(2-methylcyclohex-1-enylmethyl) ester	544	0-00-0				Succinic acid, cyclohexylmethyl (2-methylcyclohex-1-en-1-yl)methyl ester	539	0-00-0
Tetrahydrosolasodine	123	17.1055	461	82235	71473-03-5			980.46		Tetrahydrosolasodine	461	71473-03-5				Ethanone, 1-(4-fluorophenyl)-	424	403-42-9				2-Cyclopenten-1-one, 2,3,4,5-tetramethyl-	423	54458-61-6				1-Piperidineacetamide, N-[5-chloro-2-(4-fluorobenzoyl)-3-benzofuranyl]-	417	309731-75-7				Ethanone, 1-(3-fluorophenyl)-	415	455-36-7				Bromine azide	415	13973-87-0				Silane, dimethyldi(2,4-cyclopentadien-1-yl)-	409	18053-74-2
2-Octenal, (E)-	70	17.1588	906	4075636	2548-87-0			981.42		2-Octenal, (E)-	906	2548-87-0				2-Octenal, (E)-	896	2548-87-0				2-Octenal, (E)-	886	2548-87-0				1,2-Cyclooctanediol, trans-	810	42565-22-0				Cycloheptanol, 2-methylene	797	16240-38-3				Cycloheptanone, 4-methyl-, (R)-	779	13609-59-1				9-Oxabicyclo[6.1.0]nonane	779	286-62-4
Acetic acid, 1-ethyl-2-methylpropyl ester	101	17.1855	638	236166	35897-16-6			981.91		Acetic acid, 1-ethyl-2-methylpropyl ester	638	35897-16-6				Butanedioic acid, dipropyl ester	584	925-15-5				Succinic acid, 2-methylpent-3-yl propyl ester	576	0-00-0				Succinic acid, but-3-yn-2-yl 2-methylpent-3-yl ester	571	0-00-0				Succinic acid, 3-hexyl propyl ester	559	0-00-0				Butanedioic acid, dipropyl ester	557	925-15-5				1,2:5,6-Di-O-isopropylidene-a-d-ribohexafurnos-3-ulose	554	0-00-0
Diisopropyl ether	45	17.1944	602	1379152	108-20-3			982.07		Diisopropyl ether	602	108-20-3				(+)-N-Acetylmuramic acid	572	10597-89-4				Diisopropyl ether	553	108-20-3				Paraldehyde	552	123-63-7				Propanoic acid, 2-hydroxy-, methyl ester, (ñ)-	550	2155-30-8				Isopropyl Alcohol	541	67-63-0				Diisopropyl ether	539	108-20-3
1,1-Dimethyl-1,2,3,5,7,8,9,9a-octahydro-benzocyclohepten-6-one	149	17.2344	563	161230	0-00-0			982.79		1,1-Dimethyl-1,2,3,5,7,8,9,9a-octahydro-benzocyclohepten-6-one	563	0-00-0				Cyclohexane, 1,2-dimethyl-3,5-bis(1-methylethenyl)-, (1à,2á,3á,5á)-	561	74806-56-7				2,4,7,14-Tetramethyl-4-vinyl-tricyclo[5.4.3.0(1,8)]tetradecan-6-ol	561	0-00-0				Eremophila ketone	557	158930-41-7				Tricyclo[4.3.1.1(3,8)]undecane-3-carboxylic acid, methyl ester	535	31061-61-7				Tricyclo[5.4.3.0(1,8)]tetradecan-6-one, 4-ethenyl-3-hydroxy-2,4,7,14-tetramethyl	533	0-00-0				3-Pentyl-4,5,6,7-tetrahydro-1H-indazole	528	22122-91-4
Butanoic acid, 2-methyl-, pentyl ester	103	17.261	595	238249	68039-26-9			983.28		Butanoic acid, 2-methyl-, pentyl ester	595	68039-26-9				Butanoic acid, 2-methyl-, propyl ester	557	37064-20-3				Butanoic acid, 2-methyl-, pentyl ester	557	68039-26-9				Butyl 2-methylbutanoate	548	15706-73-7				Butanoic acid, 2-methyl-, propyl ester	535	37064-20-3				Butanoic acid, 2-methyl-, hexyl ester	533	10032-15-2				Butanoic acid, 2-methyl-, pentyl ester	525	68039-26-9
Dicyclohexyl methylphosphonate	97	17.3054	409	178182	7040-53-1			984.08		Dicyclohexyl methylphosphonate	409	7040-53-1				7-(1-Hydroxy-cyclohex-2-enyl)-2,2-dimethyl-hept-5-en-3-one	387	83040-94-2				1-Pentyne, 3-ethyl-3-methoxy-	371	53941-20-1				Cycloheptane, bromo-	366	2404-35-5				2,3:4,5-Bis(2-butenylene)tetrahydrofurfural	359	126-15-8				2,4-Hexadiene, (E,Z)-	354	5194-50-3				Phthalic acid, methyl phenyl ester	354	0-00-0
Benzene, 1-methyl-3-(1-methylethenyl)-	132	17.3365	870	1625817	1124-20-5			984.64		Benzene, 1-methyl-3-(1-methylethenyl)-	870	1124-20-5				Benzene, 1-methyl-4-(1-methylethenyl)-	857	1195-32-0				Benzene, 1-methyl-4-(1-methylethenyl)-	855	1195-32-0				o-Isopropenyltoluene	850	7399-49-7				Benzene, 1-methyl-4-(1-methylethenyl)-	849	1195-32-0				Benzene, 2-ethenyl-1,3-dimethyl-	849	2039-90-9				Benzene, 2-ethenyl-1,4-dimethyl-	841	2039-89-6
Hexadecane	71	17.3499	549	185355	544-76-3			984.89		Hexadecane	549	544-76-3				Octadecane	548	593-45-3				Pentadecane, 2,6,10-trimethyl-	547	3892-00-0				Heptadecane	542	629-78-7				Heptadecane	542	629-78-7				Docosane	540	629-97-0				Heneicosane	539	629-94-7
Cyclohexane, 1,2-dimethyl-3,5-bis(1-methylethenyl)-, (1à,2á,3á,5á)-	149	17.3721	575	140372	74806-56-7			985.29		Cyclohexane, 1,2-dimethyl-3,5-bis(1-methylethenyl)-, (1à,2á,3á,5á)-	575	74806-56-7				1,8-Nonadiene, 2,7-dimethyl-5-(1-methylethenyl)-	566	68702-20-5				2-Naphthalenemethanol, 2,3,4,4a,5,6,7,8-octahydro-à,à,4a,8-tetramethyl-, [2R-(2à,4aá,8á)]-	565	63891-61-2				4-(1,3,3-Trimethyl-bicyclo[4.1.0]hept-2-yl)-but-3-en-2-one	559	77143-31-8				Cyclohexane, 1,2-dimethyl-3,5-bis(1-methylethenyl)-, (1à,2á,3á,5à)-	557	74806-55-6				1,6,10,14,18,22-Tetracosahexaen-3-ol, 2,6,10,15,19,23-hexamethyl-, (all-E)-(ñ)-	541	97232-74-1				Squalene	540	111-02-4
Octanoic acid, ethyl ester	88	17.4431	907	1451291	106-32-1			986.58		Octanoic acid, ethyl ester	907	106-32-1				Octanoic acid, ethyl ester	877	106-32-1				Octanoic acid, ethyl ester	875	106-32-1				Octanoic acid, ethyl ester	859	106-32-1				Nonanoic acid, ethyl ester	767	123-29-5				Decanoic acid, ethyl ester	753	110-38-3				Nonanoic acid, ethyl ester	744	123-29-5
4-Hydroxy-4,5,6,7,8,9,10,11-octahydrothieno[2,3-d]azecine-9-carbonitrile	193	17.4609	466	41183	90779-18-3			986.90		4-Hydroxy-4,5,6,7,8,9,10,11-octahydrothieno[2,3-d]azecine-9-carbonitrile	466	90779-18-3				Cyclohexane, 1,1',1''-(1-ethanyl-2-ylidene)tris-	432	55682-86-5				Succinic acid, tridec-2-yn-1-yl 4-heptyl ester	429	0-00-0				Succinic acid, tridec-2-yn-1-yl 4-octyl ester	419	0-00-0				Succinic acid, tridec-2-yn-1-yl 3-hexyl ester	415	0-00-0				1-(2-[3-(2-Acetyloxiran-2-yl)-1,1-dimethylpropyl]cycloprop-2-enyl)ethanone	415	0-00-0				1-(2-Hydroxyethyl)-1,2,5,5-tetramethyl-cis-decalin(1R,2S,4as,8as)	414	0-00-0
Acetic acid	60	17.5453	934	89349769	64-19-7			988.43		Acetic acid	934	64-19-7				Acetic acid	900	64-19-7				Acetic acid	900	64-19-7				Acetic acid	900	64-19-7				Ammonium acetate	880	631-61-8				Acetic acid	848	64-19-7				Butanedioic acid, 2,3-bis(acetyloxy)-, [R-(R*,R*)]-	695	51591-38-9
Acetic acid, trichloro-, methyl ester	117	17.6119	541	91685	598-99-2			989.63		Acetic acid, trichloro-, methyl ester	541	598-99-2				N-(2-Methoxypropionyl)-4,N-dimethyl-benzenesulfonamide	538	0-00-0				N-(2-Hydroxy-propionyl)-4-methyl-benzenesulfonamide, O-methyl-	527	0-00-0				6,8-Dichlorooctanamide	518	3579-00-8				Acetic acid, trichloro-, methyl ester	508	598-99-2				Diglycolic acid, 2-acetylphenyl ethyl ester	486	0-00-0				Methyl 16-methoxyheptadecanoate	474	0-00-0
2-Furanmethanol, 5-ethenyltetrahydro-à,à,5-trimethyl-, cis-	94	17.6253	900	2661835	5989-33-3			989.88		2-Furanmethanol, 5-ethenyltetrahydro-à,à,5-trimethyl-, cis-	900	5989-33-3				Ethyl 2-(5-methyl-5-vinyltetrahydrofuran-2-yl)propan-2-yl carbonate	898	0-00-0				trans-Linalool oxide (furanoid)	896	34995-77-2				à-Methyl-à-[4-methyl-3-pentenyl]oxiranemethanol	880	0-00-0				2-Furanmethanol, 5-ethenyltetrahydro-à,à,5-trimethyl-, cis-	837	5989-33-3				cis-Linaloloxide	835	0-00-0				trans-Linalool oxide (furanoid)	830	34995-77-2
Hentriacontane	71	17.6386	736	1770808	630-04-6			990.12		Hentriacontane	736	630-04-6				Triacontane	732	638-68-6				2,6,10-Trimethyltridecane	731	3891-99-4				Octadecane	727	593-45-3				Pentacosane	727	629-99-2				Docosane	722	629-97-0				Hexadecane	720	544-76-3
Methyl 16-methoxyheptadecanoate	151	17.6874	454	41694	0-00-0			991.00		Methyl 16-methoxyheptadecanoate	454	0-00-0				Methyl 17-methoxy-10-methoxycarbonyloctadecanoate	454	0-00-0				(2R,6R)-2-Methyl-6-((Z)-non-4-en-1-yl)piperidine	435	181221-89-6				3-(2-Hydroxy-2-methyl-propyl)-cyclohex-2-enone	435	0-00-0				1,2-Benzenediol, o-(3-chloropropionyl)-o'-cyclohexanecarbonyl-	431	0-00-0				Ethane, 2-bromo-2-chloro-1,1-difluoro-1-methoxy-	429	679-89-0				1H-Inden-1-one, octahydro-7a-hydroxy-	421	10421-80-4
8-Hydroxycarvotanacetone	142	17.7319	494	35748	7712-46-1			991.81		8-Hydroxycarvotanacetone	494	7712-46-1				2-Pentenoic acid, 3-ethyl-, methyl ester	474	13979-17-4				Menthane, 3-(2-methyl-2-hydroxy-propyl)-	472	0-00-0				Decahydro-4-(2-hydroxy-2-isopropyl)-4a,5-dimethyl-2,3:8,8a-bisepoxy-[2R-(1xi,2à,3à,4à,4aá,5á,8á,8aá)]-1-naphthol	457	0-00-0				4-Heptenoic acid, 3,3-dimethyl-6-oxo-, methyl ester	454	89722-21-4				2-Pentenoic acid, 3-ethyl-, methyl ester	452	13979-17-4				1,2-cis-1,5-trans-2,5-dihydroxy-4-methyl-1-(1-hydroxy-1-isopropyl)cyclohex-3-ene	446	87096-70-6
Cyclotetradecane	83	17.7408	802	544205	295-17-0			991.97		Cyclotetradecane	802	295-17-0				Cyclododecane	799	294-62-2				1-Tetradecanol	799	112-72-1				Cyclododecane	799	294-62-2				1-Tetradecanol	797	112-72-1				n-Pentadecanol	793	629-76-5				Cyclotetradecane	792	295-17-0
Imidazole-4-acetic acid	162	17.7674	440	297.00	645-65-8			992.45		Imidazole-4-acetic acid	440	645-65-8				6H-Anthra[1,9-cd]isoxazol-6-one, 3-bromo-5-[(2-furanylmethyl)amino]-	424	0-00-0				trans-1,3,3-trimethylbicyclo[3.1.0]hexane-1-carboxaldehyde	420	0-00-0				1H-Benzoimidazole, 5-chloro-1-(furan-2-yl)methyl-	398	0-00-0				Furan, 2,2'-[oxybis(methylene)]bis-	391	4437-22-3				1-Hexadecyne	390	629-74-3				1-Pentadecyne	387	765-13-9
Hentriacontane	113	17.7763	745	135142	630-04-6			992.61		Hentriacontane	745	630-04-6				Hentriacontane	735	630-04-6				Triacontane	733	638-68-6				Hexadecane	732	544-76-3				Heneicosane	727	629-94-7				Pentacosane	717	629-99-2				7,7-Diethylheptadecane	711	0-00-0
(5-Chloro-2-methoxyphenyl)carbamic acid, 2,6-dimethoxyphenyl ester	154	17.7896	498	49743	0-00-0			992.85		(5-Chloro-2-methoxyphenyl)carbamic acid, 2,6-dimethoxyphenyl ester	498	0-00-0				1,4-Dioxaspiro[4.5]decane, 6-methylene-	483	23153-81-3				2,3,4-Trihydroxybenzaldehyde	476	2144-08-3				3-Chlorocatechol, cyclic butylboronate	462	0-00-0				Diethyltrisulphide	461	0-00-0				Octahydro-1H-pyrido(1,2-c)pyrimidin-1-one	457	15932-63-5				1,2,4-Trimethoxybenzene	447	135-77-3
Unknown 7	138	17.8651	350	16305	3213-49-8			994.22		Butanoic acid, 2-cyano-3-methyl-, ethyl ester	350	3213-49-8				4-Oxo-4,5,6,7-tetrahydrobenzofurazan	330	142328-06-1				4-Fluoroimidazole-5-propenoic acid	319	60010-44-8				O,O-Dipropyl N,N-diethyl phosphoramidate	315	0-00-0				2-Naphthalenol, 1-[(2-pyridinylimino)methyl]-	315	789-58-2				1H-Imidazole-4-carboxylic acid, 5-[[(1,2,2,6,6-pentamethyl-4-piperidinyl)amino]carbonyl]-	311	0-00-0				Bicyclo[2.2.2]octanone, 3-methyl-	309	26051-25-2
1-Octen-3-ol	57	17.8962	898	4844300	3391-86-4			994.78		1-Octen-3-ol	898	3391-86-4				1-Octen-3-ol	897	3391-86-4				1-Octen-3-ol	894	3391-86-4				1-Octen-3-ol	864	3391-86-4				1-Octen-3-ol	845	3391-86-4				1-Nonen-3-ol	836	21964-44-3				1-Nonen-3-ol	819	21964-44-3
3-Furaldehyde	96	17.914	732	1010196	498-60-2			995.11		3-Furaldehyde	732	498-60-2				Furfural	731	98-01-1				Furfural	711	98-01-1				Furan, 2,5-dimethyl-	706	625-86-5				Furan, 2,5-dimethyl-	703	625-86-5				Furan, 2,5-dimethyl-	703	625-86-5				Pyrazole, 1,4-dimethyl-	695	1072-68-0
Pyrrolidine, 2à-[1-pyrrolidinoformyl]-	168	17.9717	479	32463	0-00-0			996.15		Pyrrolidine, 2à-[1-pyrrolidinoformyl]-	479	0-00-0				Tetradecane, 4-methyl-	455	25117-24-2				Hexanamide, N-hexanoyl-N-methallyl-	453	0-00-0				Decane, 3,3,5-trimethyl-	425	62338-13-0				Nonadecane, 9-methyl-	425	13287-24-6				Acetic acid, cyano-, (1-methylethylidene)hydrazide	419	4974-42-9				Nonadecane, 9-methyl-	415	13287-24-6
à-Cubebene	162	18.0028	899	759600	17699-14-8			996.72		à-Cubebene	899	17699-14-8				.alfa.-Copaene	896	0-00-0				à-Cubebene	893	17699-14-8				Ylangene	875	14912-44-8				Copaene	859	3856-25-5				Copaene	853	3856-25-5				Copaene	852	3856-25-5
Selina-3,7(11)-diene	116	18.0162	497	183976	6813-21-4			996.96		Selina-3,7(11)-diene	497	6813-21-4				Benzene, 1,3,5-tris(1-methylethyl)-	439	717-74-8				Ethanone, 1-[5-[(5-methyl-2-furanyl)methyl]-2-furanyl]-	439	52805-85-3				4H-Cyclohepta[c]furan-4-one, 8-methoxy-1,3-dimethyl-	434	202581-64-4				Acetate, (2-cyclohexenyl-3-[1-methyl-3-oxo-1-butenyl]-2,4,4-trimethyl) ester	433	0-00-0				3-Butyl-2-methyl-6,7-dihydro-5H-cyclopenta[b]pyridine-4-amine	433	124790-36-9				Bicyclo[4.4.0]dec-1-ene, 2-isopropyl-5-methyl-9-methylene-	430	150320-52-8
2,4-Heptadienal, (E,E)-	81	18.0384	954	19672525	4313-03-5			997.36		2,4-Heptadienal, (E,E)-	954	4313-03-5				2,4-Octadiene	861	13643-08-8				2,4-Heptadienal, (E,E)-	853	4313-03-5				2,4-Heptadienal, (E,E)-	851	4313-03-5				1,4-Hexadiene, 3-ethyl-	839	2080-89-9				1-Ethyl-5-methylcyclopentene	818	97797-57-4				Methyl ethyl cyclopentene	806	19780-56-4
2-Hexanone, 3-methyl-	72	18.0695	777	1591357	2550-21-2			997.92		2-Hexanone, 3-methyl-	777	2550-21-2				2-Hexanone, 3,4-dimethyl-	763	19550-10-8				5,9-Dodecadien-2-one, 6,10-dimethyl-, (E,E))-	756	0-00-0				2-Hexanone, 3-methyl-	748	2550-21-2				2-Hexanone, 3,4-dimethyl-	744	19550-10-8				2-Heptanone, 3-methyl-	736	2371-19-9				2-Pentanone, 3-ethyl-	735	6137-03-7
1-Propanone, 1-phenyl-2-phenylamino-	120	18.1139	584	103629	42787-38-2			998.73		1-Propanone, 1-phenyl-2-phenylamino-	584	42787-38-2				Benzenemethanol, à-(1-phenylaminoethyl)-	539	42787-62-2				Benzoic acid, 4-amino-, 4-acetoxy-2,2,6,6-tetramethyl-1-piperidinyl ester	531	0-00-0				Benzenamine, N-dodecyl-N-methyl-	522	30189-91-4				Benzenamine, N-methyl-N-n-octyl-	497	13063-61-1				5-(2,2,2-Tri(2-cyanoethyl)acetyl)-2-methylpyridine	490	93650-31-8				N-Acetyltyramine	483	1202-66-0
Formic acid, heptyl ester	70	18.1539	756	2123399	112-23-2			999.45		Formic acid, heptyl ester	756	112-23-2				1-Octene, 3,7-dimethyl-	740	4984-01-4				Formic acid, heptyl ester	737	112-23-2				1-Heptanol	735	111-70-6				1-Heptanol	727	111-70-6				1-Nonanol	726	143-08-8				1-Octene	723	111-66-0
Ethanone, 1-(1-cyclohexen-1-yl)-	124	18.1627	746	265901	932-66-1			999.61		Ethanone, 1-(1-cyclohexen-1-yl)-	746	932-66-1				Ethanone, 1-(3-cyclohexen-1-yl)-	740	7353-76-6				Ethanone, 1-(1-cyclohexen-1-yl)-	733	932-66-1				Ethanone, 1-(1-cyclohexen-1-yl)-	726	932-66-1				5-Hexen-2-one, 5-methyl-3-methylene-	716	51756-18-4				Ethanone, 1-(1-cyclohexen-1-yl)-	701	932-66-1				Ethanone, 1-(2-methyl-1-cyclopenten-1-yl)-	697	3168-90-9
3H-1,2,4-Triazole-3-thione, 1,2-dihydro-	101	18.2072	586	179959	3179-31-5			1000.4		3H-1,2,4-Triazole-3-thione, 1,2-dihydro-	586	3179-31-5				Acetoxyacetic acid, 2,3-dichlorophenyl ester	533	0-00-0				5,6-Isopropylidene-L-ascorbic acid, bis(trimethylsilyl) ether	504	0-00-0				Butanedioic acid, dipropyl ester	501	925-15-5				Acetoxyacetic acid, 3,4-dichlorophenyl ester	492	0-00-0				Butanedioic acid, bis(2-methylpropyl) ester	491	925-06-4				Butanedioic acid, monomethyl ester	491	3878-55-5
(E)-5-Isopropyl-8-hydroxy-8-methyl-non-6-en-2-one	194	18.2383	424	8726.6	0-00-0			1001.0		(E)-5-Isopropyl-8-hydroxy-8-methyl-non-6-en-2-one	424	0-00-0				(3-Iodoprop-2-en-2-yl)(4-methoxybenzyl)ether	406	0-00-0				Nerolidol isobutyrate	403	0-00-0				Phenylthioacetic acid, 4-isopropylphenyl ester	400	0-00-0				Diglycolic acid, 2,5-dimethylphenyl tridecyl ester	400	0-00-0				3-Aminooxy-4-chlorobutyric acid, ethyl ester	398	0-00-0				Diglycolic acid, 2,5-dimethylphenyl nonyl ester	398	0-00-0
4,4-Dimethyl-2-cyclopenten-1-one	191	18.2694	470	69898	22748-16-9			1001.6		4,4-Dimethyl-2-cyclopenten-1-one	470	22748-16-9				2-Trichloromethyl-1-bicyclo[2.2.1]heptane	466	90086-53-6				2-Hexenoic acid, 3,4,4-trimethyl-5-oxo-, (Z)-	465	14919-56-3				2-Cyclopenten-1-one, 3,4-dimethyl-	461	30434-64-1				cis-Muurola-4(15),5-diene	461	157477-72-0				(1S,3aS,4S,5S,7aR,8R)-5-Isopropyl-1,7a-dimethyloctahydro-1H-1,4-methanoinden-8-ol	461	21966-93-8				9,9'-Biphenanthrene, octacosahydro-	453	55334-18-4
tert-Butyl 2-(2-amino-4-methyl-5-methoxyphenyl)acetate	162	18.2827	407	802.07	98911-43-4			1001.8		tert-Butyl 2-(2-amino-4-methyl-5-methoxyphenyl)acetate	407	98911-43-4				Remoxipride	381	80125-14-0				Maytansine	375	35846-53-8				Propoxyphene	356	469-62-5				Tramadol	346	27203-92-5				1-(4-Amino-furazan-3-yl)-5-azepan-1-ylmethyl-1H-[1,2,3]triazole-4-carboxylic acid ethyl ester	344	0-00-0				2-Amino-3a,4,5,6,7,7a-hexahydro-3H-indene-1-carbonitrile	340	0-00-0
2-Hydroxy-N'-(à-methylfurfurylidene)benzohydrazide	162	18.3138	508	278.39	125703-34-6			1002.4		2-Hydroxy-N'-(à-methylfurfurylidene)benzohydrazide	508	125703-34-6				Butylphosphonic acid, ethyl 2-octyl ester	361	0-00-0				Metaraminol	361	54-49-9				Butylphosphonic acid, ethyl (E)-undec-2-enyl ester	349	0-00-0				Benzeneethanamine	315	64-04-0				2,4-Dihydroxy-6-propylbenzoic acid	311	4707-50-0				3H-1,2-Dithiol-3-one, 5-phenyl-	304	827-42-9
Aciphyllene	147	18.3182	668	311104	87745-31-1			1002.5		Aciphyllene	668	87745-31-1				à-Guaiene	663	3691-12-1				Thujopsene-(I2)	657	0-00-0				à-Guaiene	650	3691-12-1				Azulene, 1,2,3,5,6,7,8,8a-octahydro-1,4-dimethyl-7-(1-methylethenyl)-, [1S-(1à,7à,8aá)]-	648	3691-11-0				Azulene, 1,2,3,5,6,7,8,8a-octahydro-1,4-dimethyl-7-(1-methylethenyl)-, [1S-(1à,7à,8aá)]-	644	3691-11-0				à-Guaiene	644	3691-12-1
2-Furanmethanol, 5-ethenyltetrahydro-à,à,5-trimethyl-, cis-	94	18.336	793	499947	5989-33-3			1002.8		2-Furanmethanol, 5-ethenyltetrahydro-à,à,5-trimethyl-, cis-	793	5989-33-3				Ethyl 2-(5-methyl-5-vinyltetrahydrofuran-2-yl)propan-2-yl carbonate	779	0-00-0				trans-Linalool oxide (furanoid)	771	34995-77-2				à-Methyl-à-[4-methyl-3-pentenyl]oxiranemethanol	768	0-00-0				2-Furanmethanol, 5-ethenyltetrahydro-à,à,5-trimethyl-, cis-	765	5989-33-3				2-Furanmethanol, 5-ethenyltetrahydro-à,à,5-trimethyl-, cis-	754	5989-33-3				cis-Linaloloxide	750	0-00-0
Tricyclo[4.3.1.1(3,8)]undecane-1-carboxylic acid, methyl ester	149	18.3804	664	248464	31083-60-0			1003.7		Tricyclo[4.3.1.1(3,8)]undecane-1-carboxylic acid, methyl ester	664	31083-60-0				Ethaneperoxoic acid, 1-cyano-1-[2-(2-phenyl-1,3-dioxolan-2-yl)ethyl]pentyl ester	638	58422-92-7				1,2-Benzenedicarboxylic acid, bis(1-methylethyl) ester	624	605-45-8				Adamantane, 1-isothiocyanato-3-methyl-	621	136860-48-5				Phthalic acid, (2-chlorocyclohexyl)methyl propyl ester	620	0-00-0				1,2-Benzenedicarboxylic acid, bis(1-methylethyl) ester	619	605-45-8				1,2-Benzenedicarboxylic acid, bis(1-methylethyl) ester	616	605-45-8
Inosine	136	18.4204	545	30155	58-63-9			1004.4		Inosine	545	58-63-9				Acetamide, 2-[bis(2-cyanoethyl)amino]-N-(4-nitrophenyl)-	542	0-00-0				Quinine	534	130-95-0				6H-Purin-6-one, 1,7-dihydro-	532	68-94-0				Isovaleric acid, 2-propylphenyl ester	532	0-00-0				4-((5-Ethenyl-1-azabicyclo(2,2,2)octan-2-yl)oxymethyl)-6-methoxy-quinoline	531	0-00-0				4,4'-Bitriazolyl	523	16227-15-9
Benzene, 1-ethynyl-4-methyl-	116	18.4515	884	261313	766-97-2			1005.0		Benzene, 1-ethynyl-4-methyl-	884	766-97-2				Benzene, 1-propynyl-	868	673-32-5				Indene	863	95-13-6				3-Methylphenylacetylene	854	766-82-5				Benzene, 1-propynyl-	845	673-32-5				Indene	833	95-13-6				Benzene, 1-propynyl-	824	673-32-5
Ethanedioic acid, diethyl ester	74	18.5181	881	658327	95-92-1			1006.2		Ethanedioic acid, diethyl ester	881	95-92-1				Propanedioic acid, oxo-, diethyl ester	863	609-09-6				Propanedioic acid, oxo-, diethyl ester	859	609-09-6				Ethanedioic acid, diethyl ester	846	95-92-1				Propanedioic acid, oxo-, diethyl ester	825	609-09-6				Ethanedioic acid, diethyl ester	821	95-92-1				Ethyl formate	680	109-94-4
(3-Fluorophenyl) methanol, 3-methylbutyl ether	110	18.5314	617	44799	0-00-0			1006.5		(3-Fluorophenyl) methanol, 3-methylbutyl ether	617	0-00-0				(3-Fluorophenyl) methanol, n-pentyl ether	596	0-00-0				Benzene, 1-fluoro-3-methyl-	578	352-70-5				(2-Fluorophenyl) methanol, n-pentyl ether	572	0-00-0				Benzene, 1-fluoro-3-methyl-	572	352-70-5				Benzene, 1-fluoro-4-methyl-	569	352-32-9				(3-Fluorophenyl) methanol, 2-methylbutyl ether	567	0-00-0
1,2,4-Metheno-1H-indene, octahydro-1,7a-dimethyl-5-(1-methylethyl)-, [1S-(1à,2à,3aá,4à,5à,7aá,8S*)]-	94	18.5803	860	2181981	22469-52-9			1007.4		1,2,4-Metheno-1H-indene, octahydro-1,7a-dimethyl-5-(1-methylethyl)-, [1S-(1à,2à,3aá,4à,5à,7aá,8S*)]-	860	22469-52-9				1,2,4-Metheno-1H-indene, octahydro-1,7a-dimethyl-5-(1-methylethyl)-, [1S-(1à,2à,3aá,4à,5à,7aá,8S*)]-	848	22469-52-9				1,2,4-Methenoazulene, decahydro-1,5,5,8a-tetramethyl-, [1S-(1à,2à,3aá,4à,8aá,9R*)]-	841	1137-12-8				1,2,4-Metheno-1H-indene, octahydro-1,7a-dimethyl-5-(1-methylethyl)-, [1S-(1à,2à,3aá,4à,5à,7aá,8S*)]-	836	22469-52-9				1,2,4-Methenoazulene, decahydro-1,5,5,8a-tetramethyl-, [1S-(1à,2à,3aá,4à,8aá,9R*)]-	831	1137-12-8				Longifolene-I2	829	0-00-0				Naphthalene, 1,2,3,5,6,7,8,8a-octahydro-1,8a-dimethyl-7-(1-methylethenyl)-, [1R-(1à,7á,8aà)]-	822	4630-07-3
1H-Benzocycloheptene, 2,4a,5,6,7,8-hexahydro-3,5,5,9-tetramethyl-, (R)-	149	18.5936	562	140442	1461-03-6			1007.7		1H-Benzocycloheptene, 2,4a,5,6,7,8-hexahydro-3,5,5,9-tetramethyl-, (R)-	562	1461-03-6				à-Cuprenene	529	29621-78-1				1H-Benzocycloheptene, 2,4a,5,6,7,8-hexahydro-3,5,5,9-tetramethyl-, (R)-	519	1461-03-6				Benzene, 1-(1,5-dimethylhexyl)-4-methyl-	516	1461-02-5				Himachala-2,4-diene	516	60909-27-5				1H-Benzocycloheptene, 2,4a,5,6,7,8-hexahydro-3,5,5,9-tetramethyl-, (R)-	516	1461-03-6				3-pyrazolidinone, 4,4-dimethyl-1-(4-methylphenyl)-	504	0-00-0
Ylangene	92	18.6336	824	908317	14912-44-8			1008.4		Ylangene	824	14912-44-8				Ylangene	824	14912-44-8				Ylangene	796	14912-44-8				Copaene	794	3856-25-5				Copaene	790	3856-25-5				Copaene	790	3856-25-5				.alfa.-Copaene	784	0-00-0
Phosphoric acid, monoethyl ester	99	18.678	411	97216	1623-14-9			1009.2		Phosphoric acid, monoethyl ester	411	1623-14-9				Ethyl methylphosphonofluoridate	399	673-97-2				Ethyl methylphosphonofluoridate	384	673-97-2				1-Oxaspiro[4,5]decane 4-carbonitrile, 2-oxo-	374	140650-87-9				Cyclopentanemethanol, à-methyl-	365	52829-98-8				Furan, tetrahydro-2,2-dimethyl-5-(1-methylpropyl)-	364	33978-70-0				Methylphoshonic acid, fluoroanhydride, 2-methoxyethyl ester	351	0-00-0
3-(5-Methylfuryl)-N-furamidopropionamide	104	18.6913	445	17170	331958-18-0			1009.5		3-(5-Methylfuryl)-N-furamidopropionamide	445	331958-18-0				4-(1,2-Dimethyl-cyclopent-2-enyl)-butan-2-one	419	75698-06-5				N-Phthalimido-5-pyrazolecarboxamide	402	0-00-0				2-Furancarboxylic acid, 2-methoxyethyl ester	393	0-00-0				Phenol, 3-pentadecyl-	374	501-24-6				1,2-Benzenediol, O-(2-furoyl)-O'-pentadedecafluorooctanoyl-	373	0-00-0				2-Furoic acid, 2,3,4,6-tetrachlorophenyl ester	372	0-00-0
à-D-Glucopyranoside, methyl 2,3,4,6-tetra-O-methyl-	88	18.7224	498	54697	605-81-2			1010.1		à-D-Glucopyranoside, methyl 2,3,4,6-tetra-O-methyl-	498	605-81-2				2,2'-Bithiazolidine	482	77771-20-1				Methyl 2,3,4-tri-O-methyl-6-deoxy-á-D-mannopyranoside	482	35939-74-3				Methyl 2,3,4-tri-O-methyl-6-deoxy-à-D-mannopyranoside	478	72983-16-5				Heptanoic acid, ethyl ester	451	106-30-9				d-Xylopyranoside, methyl 5-C-methoxy-2,3,4-tri-O-methyl-	448	69502-94-9				3-(Methylthio)propyl heptanoate	436	0-00-0
Furan, 2-pentyl-	83	18.7447	704	204612	3777-69-3			1010.5		Furan, 2-pentyl-	704	3777-69-3				2,4-Heptadienal, (E,E)-	701	4313-03-5				2-n-Butyl furan	692	4466-24-4				2-n-Butyl furan	687	4466-24-4				1-Heptyne	686	628-71-7				2,4-Hexadienal, (E,E)-	686	142-83-6				Furan, 2-pentyl-	682	3777-69-3
2,4-Heptadienal, (E,E)-	110	18.758	885	3917012	4313-03-5			1010.7		2,4-Heptadienal, (E,E)-	885	4313-03-5				1,4-Hexadiene, 3-ethyl-	825	2080-89-9				2,4-Heptadienal, (E,E)-	807	4313-03-5				2,4-Octadiene	803	13643-08-8				Cyclohexene, 3-ethyl-	797	2808-71-1				Furan, 2-propyl-	786	4229-91-8				1-Ethyl-5-methylcyclopentene	781	97797-57-4
Butane, 1,1',1''-[methylidynetris(oxy)]tris-	47	18.7935	601	54571	588-43-2			1011.4		Butane, 1,1',1''-[methylidynetris(oxy)]tris-	601	588-43-2				Propionic acid, thio-, S-isopentyl ester	580	2432-49-7				2-Propanone, 1,1-dibutoxy-	577	19255-82-4				Propionic acid, 4-hydroxy-3-hexyl ester	573	0-00-0				2-Pentanol, propanoate	563	54004-43-2				Propanoic acid, 2,2-dimethyl-, pentyl ester	550	2313-68-0				2,2-Dimethylpropionic acid, decyl ester	546	215667-91-7
(2S,6R,7S,8E)-(+)-2,7-Epoxy-4,8-megastigmadiene	96	18.8157	540	97394	108342-25-2			1011.8		(2S,6R,7S,8E)-(+)-2,7-Epoxy-4,8-megastigmadiene	540	108342-25-2				3-Ethylphenol, 2-methylpropyl ether	506	0-00-0				Propionic acid, 3-ethylphenyl ester	503	0-00-0				2-Ethylphenol, isopropyl ether	502	0-00-0				2-Ethylphenol, 2-methylpropyl ether	495	0-00-0				2-Ethylphenol, n-propyl ether	491	0-00-0				Phenol, 2,3-dimethyl-	486	526-75-0
Copaene	162	18.8601	899	847960	3856-25-5			1012.6		Copaene	899	3856-25-5				.alfa.-Copaene	893	0-00-0				Copaene	891	3856-25-5				Copaene	884	3856-25-5				Ylangene	863	14912-44-8				à-Cubebene	859	17699-14-8				ç-Muurolene	852	30021-74-0
(-)-á-Bourbonene	194	18.8779	731	83686	5208-59-3			1013.0		(-)-á-Bourbonene	731	5208-59-3				(-)-á-Bourbonene	729	5208-59-3				Epicubenol	726	19912-67-5				(-)-á-Bourbonene	712	5208-59-3				(2E,4S,7E)-4-Isopropyl-1,7-dimethylcyclodeca-2,7-dienol	694	198991-79-6				(-)-á-Bourbonene	691	5208-59-3				Cubenol	689	21284-22-0
2-Decanone	74	18.8957	641	156339	693-54-9			1013.3		2-Decanone	641	693-54-9				2-Decanone	631	693-54-9				2-Decanone	612	693-54-9				2-Nonanone, 3-(hydroxymethyl)-	581	67801-33-6				2-Nonanone	538	821-55-6				2-Dodecanone	537	6175-49-1				2-Dodecanone	537	6175-49-1
2,5-Hexanedione	114	18.9756	607	83779	110-13-4			1014.8		2,5-Hexanedione	607	110-13-4				threo-2,5-Dimethyl-2-(2-methyl-2-tetrahydrofuryl)tetrahydrofuran	605	0-00-0				2,5-Hexanedione	596	110-13-4				2,5-Hexanedione	596	110-13-4				2,5-Dimethyl-2-(2-tetrahydrofuryl)tetrahydrofuran	594	0-00-0				2,5-Octanedione	586	3214-41-3				6,6,7-Trimethyl-octane-2,5-dione	579	0-00-0
Unknown 8	194	19.0067	375	5455.5	78090-16-1			1015.4		6,8-Tridecanediol, [R-(R*,R*)]-	375	78090-16-1				Lycorenan-7-one,9,10-dimethoxy-1-methyl-	371	477-20-3				3,13-Dioxatetracyclo[7.5.0.0(2.6).0(12.14)]tetradecan-4-one, 8,12-dimethyl-5-(4-methyl-1-piperidyl)methyl-	361	313360-99-5				2H-Benzo[f]oxireno[2,3-E]benzofuran-8(9H)-one, 9-[(hexahydro-1H-azepin-1-yl)methyl]octahydro-2,5a-dimethyl-	358	0-00-0				1,2-Difluoro-1,2-diphenylethane	355	0-00-0				Oxprenolol, TMS derivative	354	0-00-0				N(1)-[4-[4-Chlorophenyl]-6-[trichloromethyl]-2-pyrimidinyl]-N(2),N(2)-	352	0-00-0
Decanal	68	19.0245	947	1163968	112-31-2			1015.7		Decanal	947	112-31-2				Decanal	924	112-31-2				Decanal	912	112-31-2				Decanal	895	112-31-2				Decanal	880	112-31-2				Decanal	870	112-31-2				2-Decen-1-ol, (E)-	848	18409-18-2
3,13-Dioxatetracyclo[7.5.0.0(2,6).0(12,14)]tetradecan-4-one, 8,12-dimethyl-5-(3-methyl-1-piperidyl)methyl-	144	19.0378	427	2494.9	309254-56-6			1016.0		3,13-Dioxatetracyclo[7.5.0.0(2,6).0(12,14)]tetradecan-4-one, 8,12-dimethyl-5-(3-methyl-1-piperidyl)methyl-	427	309254-56-6				3,13-Dioxatetracyclo[7.5.0.0(2.6).0(12.14)]tetradecan-4-one, 8,12-dimethyl-5-(4-methyl-1-piperidyl)methyl-	423	313360-99-5				2H-Benzo[f]oxireno[2,3-E]benzofuran-8(9H)-one, 9-[(hexahydro-1H-azepin-1-yl)methyl]octahydro-2,5a-dimethyl-	408	0-00-0				Biperiden	375	514-65-8				Naphtho[1,2-b]furane-2,8-dione, 2,3,3a,4,5,5a,8,9b-octahydro-5a,9-dimethyl-3-(3-methyl-1-piperidylmethyl)-	365	0-00-0				N-Methyl-tetrahydro-solasodine	359	0-00-0				1-(4-Amino-furazan-3-yl)-5-azepan-1-ylmethyl-1H-[1,2,3]triazole-4-carboxylic acid ethyl ester	359	0-00-0
Acetic acid	60	19.0556	807	224207	64-19-7			1016.3		Acetic acid	807	64-19-7				Acetic acid	788	64-19-7				Acetic acid	773	64-19-7				Acetic acid	773	64-19-7				Ammonium acetate	752	631-61-8				Acetic acid	720	64-19-7				Butanedioic acid, 2,3-bis(acetyloxy)-, [R-(R*,R*)]-	683	51591-38-9
Formic acid	150	19.0689	594	42115	64-18-6			1016.5		Formic acid	594	64-18-6				Formic acid	587	64-18-6				Oxalic acid	555	144-62-7				Butane, 1-chloro-4-methoxy-	537	17913-18-7				Oxalic acid	525	144-62-7				Formic acid	523	64-18-6				Muramic acid	523	1114-41-6
Hexadecane	138	19.0911	603	159815	544-76-3			1017.0		Hexadecane	603	544-76-3				1-Trifluorosilyltridecane	572	0-00-0				Heptadecane	565	629-78-7				Hexadecane	559	544-76-3				7,7-Diethylheptadecane	559	0-00-0				Nonane, 2,2,4,4,6,8,8-heptamethyl-	558	4390-04-9				Pentadecane	553	629-62-9
Dimethyl ether	162	19.1	669	2348.6	115-10-6			1017.1		Dimethyl ether	669	115-10-6				Formic acid	666	64-18-6				Formic acid	663	64-18-6				Formic acid	636	64-18-6				Dimethyl ether	592	115-10-6				Oxalic acid	590	144-62-7				Oxalic acid	568	144-62-7
Bornyl acetate	136	19.1355	530	74545	76-49-3			1017.8		Bornyl acetate	530	76-49-3				Isobornyl acetate	527	125-12-2				Cyclohexanol, 2-methyl-3-(1-methylethenyl)-, acetate, (1à,2à,3à)-	526	54845-29-3				Terpinyl formate	514	0-00-0				Isobornyl thiocyanoacetate	506	115-31-1				Bornyl acetate	506	76-49-3				Bicyclo[2.2.1]heptan-2-ol, 1,7,7-trimethyl-, acetate, (1S-endo)-	503	5655-61-8
Octadecane, 6-methyl-	124	19.1489	643	23229	10544-96-4			1018.0		Octadecane, 6-methyl-	643	10544-96-4				2,2,9-Trimethyldec-5-ene-3,8-dione	642	83040-81-7				Tetracontane, 3,5,24-trimethyl-	639	55162-61-3				Sulfurous acid, 2-pentyl undecyl ester	638	0-00-0				Sulfurous acid, isobutyl 2-pentyl ester	637	0-00-0				Sulfurous acid, decyl 2-pentyl ester	635	0-00-0				Hexadecanoic acid, 2-oxo-, methyl ester	635	55836-30-1
2-Nonenal, (E)-	39	19.1666	561	88464	18829-56-6			1018.4		2-Nonenal, (E)-	561	18829-56-6				2-Nonenal, (E)-	556	18829-56-6				Methyl nonyl ether	552	7289-51-2				Dodecanoic acid, 3-hydroxy-	550	1883-13-2				2-Undecanol	545	1653-30-1				2-Dodecenoic acid	541	4412-16-2				Acetic acid, trifluoro-, nonyl ester	540	30767-14-7
Pentadecane	85	19.1844	914	1718328	629-62-9			1018.7		Pentadecane	914	629-62-9				Pentadecane	913	629-62-9				Hexadecane	912	544-76-3				Pentadecane	912	629-62-9				Hexadecane	894	544-76-3				Heptadecane	894	629-78-7				Octadecane	888	593-45-3
1,2-Hexanediol, 1,2-diphenyl-	163	19.2377	594	158060	80475-19-0			1019.7		1,2-Hexanediol, 1,2-diphenyl-	594	80475-19-0				1,3-Dimethyl-5-n-hexyladamantane	536	52873-50-4				2-(6-Chloro-3-nitro-4-phenyl-quinolin-2-ylsulfanyl)-1-(2,3-dihydro-benzo[1,4]dioxin-6-yl)- ethanone	514	0-00-0				Phenol, 2,4-bis(1-methylethyl)-	509	2934-05-6				1-(2-Chloro-4,5-difluorophenyl)-3-hexadecylurea	507	0-00-0				Phenol, 2,4-bis(1-methylethyl)-	507	2934-05-6				1,3-Diethyladamantane	506	25074-51-5
6-Benzyloxy-2,6-dimethyl-octa-2,7-dien-1-ol	161	19.2555	492	8144.4	0-00-0			1020.0		6-Benzyloxy-2,6-dimethyl-octa-2,7-dien-1-ol	492	0-00-0				2-Acetoxybenzonitrile	489	5715-02-6				cis-muurola-4(14),5-diene	488	0-00-0				2-Acetoxybenzonitrile	484	5715-02-6				2-Pyridin-2-yl-5-methyl-1,3,4-oxadiazole	482	66079-85-4				(2-(4-Isopropylphenyl)propan-2-ylperoxy)trimethylsilane	465	0-00-0				2,6-pyridinedicarboxamide	449	0-00-0
1,1-Dimethyl-1-silacyclo-2,4-hexadiene	109	19.3088	646	944431	52023-18-4			1021.0		1,1-Dimethyl-1-silacyclo-2,4-hexadiene	646	52023-18-4				Ethanone, 1-[2-(1-hydroxy-1-methylethyl)cyclopropyl]-	624	62337-92-2				Cyclohexanol, 3,3,5-trimethyl-	611	116-02-9				Cyclohexanol, 3,3,5-trimethyl-	609	116-02-9				Cyclohexanol, 3,3,5-trimethyl-, trans-	605	767-54-4				Cyclohexanol, 3,3,5-trimethyl-, cis-	599	933-48-2				Cyclohexanol, 3,3,5-trimethyl-, acetate, cis-	587	24691-16-5
2-Ethyl-5-methyl-octahydrocyclopenta[b]pyran-3-ol	126	19.3266	588	12284	0-00-0			1021.4		2-Ethyl-5-methyl-octahydrocyclopenta[b]pyran-3-ol	588	0-00-0				3-Cyclopentylpropionic acid, 1-(cyclopentyl)ethyl ester	586	0-00-0				1-(4-Methylhexahydrocyclopenta[b]furan-2-yl)-propan-1-one	576	0-00-0				Acetamide, N-(3-imidazol-1-ylpropyl)-2-methoxy-	568	0-00-0				1H-Imidazole-4-ethanamine, 1-methyl-	567	501-75-7				Cyclohexaneethanol, á,4-dimethyl-, trans-	564	5113-94-0				7-n-Propyl-trans-8-oxabicyclo[4.3.0]nonane	564	138043-22-8
(-)-á-Bourbonene	123	19.3577	806	456448	5208-59-3			1021.9		(-)-á-Bourbonene	806	5208-59-3				(-)-á-Bourbonene	790	5208-59-3				(-)-á-Bourbonene	780	5208-59-3				(-)-á-Bourbonene	770	5208-59-3				à-Bourbonene	697	0-00-0				(2E,4S,7E)-4-Isopropyl-1,7-dimethylcyclodeca-2,7-dienol	655	198991-79-6				(3aR,3bS,6S,6aR,6bS)-6-Isopropyl-3b-methyloctahydrocyclobuta[1,2:3,4]di[5]annulen-1(2H)-one	640	13844-03-6
Furan, 2-methoxy-	98	19.3665	707	563959	25414-22-6			1022.1		Furan, 2-methoxy-	707	25414-22-6				Furan, 2-methoxy-	692	25414-22-6				2(5H)-Furanone, 5-methyl-	686	591-11-7				2(5H)-Furanone, 5-methyl-	681	591-11-7				3-Nonen-5-one	680	82456-34-6				3-Hexen-2-one	680	763-93-9				3-Hexen-2-one	677	763-93-9
2,3-Dihydro-8-methoxy-4-methyl-1H-1,5-benzodiazepin-2-one	162	19.3843	775	164755	64376-01-8			1022.4		2,3-Dihydro-8-methoxy-4-methyl-1H-1,5-benzodiazepin-2-one	775	64376-01-8				2,3-Dihydro-7-methoxy-4-methyl-1H-1,5-benzodiazepin-2-one	719	64376-03-0				3-Acetyl-4-ethenylphenyl acetate	660	0-00-0				5-Hydroxy-3-methyl-1-indanone	622	57878-30-5				5,6-Dimethyl-2-benzimidazolinone	588	2033-30-9				2,3,4-Trifluorophenol, methyl ether	586	0-00-0				Benzene, hexamethyl-	572	87-85-4
Benzaldehyde	106	19.411	962	11418994	100-52-7			1022.9		Benzaldehyde	962	100-52-7				Benzaldehyde	949	100-52-7				Benzaldehyde	935	100-52-7				Benzaldehyde	931	100-52-7				Benzaldehyde	884	100-52-7				ethanone, 2,2-dichloro-2-fluoro-1-phenyl-	861	0-00-0				Benzeneacetonitrile, à-hydroxy-	847	532-28-5
Benzene, pentamethyl-	133	19.4243	678	157428	700-12-9			1023.2		Benzene, pentamethyl-	678	700-12-9				Benzene, 2,4-dimethyl-1-(1-methylethyl)-	656	4706-89-2				Benzene, 1,3-dimethyl-5-(1-methylethyl)-	642	4706-90-5				Benzene, 1,4-dimethyl-2-(1-methylethyl)-	637	4132-72-3				Benzene, pentamethyl-	626	700-12-9				4-Ethylbenzoic acid, 2,6-dimethylnon-1-en-3-yn-5-yl ester	621	0-00-0				3,4-Dimethylcumene	610	0-00-0
3,5-Octadien-2-one, (E,E)-	95	19.4598	878	12243009	30086-02-3			1023.9		3,5-Octadien-2-one, (E,E)-	878	30086-02-3				3,5-Octadien-2-one, (E,E)-	878	30086-02-3				3,5-Octadien-2-one	878	38284-27-4				3,5-Octadien-2-one	854	38284-27-4				1,3-Hexadiene, 3-ethyl-2-methyl-	740	61142-36-7				1,3-Hexadiene, 3-ethyl-2-methyl-, (Z)-	730	74752-97-9				Bicyclo[2.2.2]octane, 2-methyl-	726	766-53-0
Morpholine, 4-[5-(2-furfurylthio)-2-nitrophenyl]-	88	19.4731	594	79058	0-00-0			1024.1		Morpholine, 4-[5-(2-furfurylthio)-2-nitrophenyl]-	594	0-00-0				Furan, 2-[(ethylthio)methyl]-	520	2024-70-6				Bis(2-furfuryl)disulfide	515	4437-20-1				3,6-Epoxy-2H,8H-pyrimido[6,1-b][1,3]oxazocine-8,10(9H)-dione, 4-(acetyloxy)-3,4,5,6-tetrahydro-11-methyl-, [3R-(3à,4á,6à)]-	510	41547-71-1				Bis(2-furfuryl)disulfide	504	4437-20-1				Furan, 2-hexyl-	491	3777-70-6				Pyrido[1,2-a]benzimidazole-4-carbonitrile, 2-ethyl-1-(2-furfurylamino)-3-methyl-	488	305333-27-1
(-)-á-Bourbonene	162	19.522	774	535945	5208-59-3			1025.0		(-)-á-Bourbonene	774	5208-59-3				(-)-á-Bourbonene	754	5208-59-3				(-)-á-Bourbonene	750	5208-59-3				(-)-á-Bourbonene	744	5208-59-3				à-Bourbonene	681	0-00-0				(2E,4S,7E)-4-Isopropyl-1,7-dimethylcyclodeca-2,7-dienol	611	198991-79-6				Bicyclo[5.2.0]nonane, 4-methylene-2,8,8-trimethyl-2-vinyl-	597	0-00-0
(-)-á-Bourbonene	104	19.5353	537	83236	5208-59-3			1025.3		(-)-á-Bourbonene	537	5208-59-3				(-)-á-Bourbonene	520	5208-59-3				(-)-á-Bourbonene	518	5208-59-3				(-)-á-Bourbonene	498	5208-59-3				Ethyl chrysanthemate	488	97-41-6				Bioallethrin	464	584-79-2				3,3,3-Trifluoro-2-(2-fluoro-benzoylamino)-2-(3,4,5,6-tetrahydro-2H-[2,3']bipyridinyl-1-yl)-propionic acid methyl ester	459	0-00-0
2H-1-Benzopyran, 3,4,4a,5,6,8a-hexahydro-2,5,5,8a-tetramethyl-, (2à,4aà,8aà)-	179	19.5709	818	4022414	41678-32-4			1025.9		2H-1-Benzopyran, 3,4,4a,5,6,8a-hexahydro-2,5,5,8a-tetramethyl-, (2à,4aà,8aà)-	818	41678-32-4				2H-1-Benzopyran, 3,4,4a,5,6,8a-hexahydro-2,5,5,8a-tetramethyl-, (2à,4aà,8aà)-	775	41678-32-4				2,5,5,8a-Tetramethyl-3,4,4a,5,6,8a-hexahydro-2H-chromene	748	72746-44-2				4H,5H-Pyrano(4,3-b)pyran-4,5-dione, 2,3-dihydro-3-à-hydroxy-2-á-methyl-7-propenyl-	718	1402-20-6				4,2-Cresotic acid, 6-methoxy-, bimol. ester, methyl ester, 4,6-dimethoxy-o-toluate	693	19314-74-0				Undecan, 1,11-bis(9,10-dihydroanthracen-9-yl)-	678	147398-44-5				Ethanone, 1-(1a,2,3,5,6a,6b-hexahydro-3,3,6a-trimethyloxireno[g]benzofuran-5-yl)-	662	80114-25-6
1-Methylamino-2-[(1-methyl-2-benzimidazolyl)methylamino]benzene	146	19.6375	435	18480	93767-91-0			1027.2		1-Methylamino-2-[(1-methyl-2-benzimidazolyl)methylamino]benzene	435	93767-91-0				Spiro[bicyclo[3.1.0]hexane-6,3'(2'H)-as-indacen]-2-one, decahydro-6'-hydroxy-4,5'a-dimethyl-, acetate, stereoisomer	425	2383-65-5				Spiro[bicyclo[3.1.0]hexane-6,3'(2'H)-as-indacen]-2-one, decahydro-6'-hydroxy-1,4,5'a-trimethyl-, acetate	404	6390-15-4				Spiro[bicyclo[3.1.0]hexane-6,3'(2'H)-as-indacen]-2-one, decahydro-6'-hydroxy-5,5'a-dimethyl-, acetate, stereoisomer	398	2587-18-0				1,3(2H,4H)-Isoquinolinedione, 2-[2-[4-(2-methoxyphenyl)-1-piperazinyl]ethyl]-4,4-dimethyl-	397	67339-62-2				4,4'-(3,3'-Dinitro-4,4'-biphenylylenebisazo)diphenol	397	3687-26-1				Phenol, 4,6-di(1,1-dimethylethyl)-2-methyl-	396	616-55-7
2-Butene, 1,4-dibromo-, (E)-	113	19.6686	434	18053	821-06-7			1027.8		2-Butene, 1,4-dibromo-, (E)-	434	821-06-7				3-Methyl-pyrrolo(2,3-b)pyrazine	423	20321-99-7				Silane, trichloromethyl-	413	75-79-6				Silane, trichlorooctadecyl-	403	112-04-9				Tranylcypromine	402	155-09-9				Propanenitrile, 3-bromo-	400	2417-90-5				4-(2-Hydroxypropyl)aniline	396	6332-13-4
2-Oxabicyclo[2.2.2]octan-6-ol, 1,3,3-trimethyl-, acetate	108	19.7041	472	169000	57709-95-2			1028.4		2-Oxabicyclo[2.2.2]octan-6-ol, 1,3,3-trimethyl-, acetate	472	57709-95-2				Naphthalene, decahydro-2,3-dimethoxy-, (2à,3á,4aà,8aá)-	468	42067-52-7				2-Oxabicyclo[2.2.2]octan-6-ol, 1,3,3-trimethyl-, acetate	467	57709-95-2				Imidazole, 2-amino-5-[(2-carboxy)vinyl]-	461	0-00-0				1-(1-Methoxymethoxyethyl)cyclohexene	460	0-00-0				2,4-Octadienoic acid, 7-hydroxy-6-methyl-, [r-[r*,s*-(E,E)]]-	459	86845-56-9				(9Z,12Z,15Z)-2-Hydroxy-3-methoxypropyl octadeca-9,12,15-trienoate	457	0-00-0
3-Heptene, 4-ethyl-	122	19.7397	565	168618	33933-74-3			1029.1		3-Heptene, 4-ethyl-	565	33933-74-3				Cyclohexane, 1-ethyl-2-methyl-, trans-	495	4923-78-8				cis-4-Nonene	494	10405-84-2				trans--4-Nonene	493	10405-85-3				Cyclohexanone, 3-ethyl-	492	22461-89-8				2-Hepten-4-one, 2-methyl-	489	22319-24-0				1,3-Cyclohexanedione, 5-isopropyl-	487	18456-87-6
2-Nonanol	129	19.7574	779	1109014	628-99-9			1029.4		2-Nonanol	779	628-99-9				2-Nonanol	712	628-99-9				4-Methyl-2-hexanol	677	2313-61-3				2-Octanol, 3-methyl-	675	27644-49-1				2-Decanol	671	1120-06-5				2-Decanol	667	1120-06-5				2-Dodecanol	661	10203-28-8
2-Heptanol, 5-ethyl-	99	19.7708	746	291630	19780-40-6			1029.7		2-Heptanol, 5-ethyl-	746	19780-40-6				2-Octanol, (R)-	703	5978-70-1				2-Nonanol	702	628-99-9				2-Octanol	695	123-96-6				2-Octanol, (S)-	689	6169-06-8				2-Octanol, (S)-	682	6169-06-8				2-Nonanol	679	628-99-9
Naphthalene, decahydro-4a-methyl-1-methylene-7-(1-methylethylidene)-, (4aR-trans)-	147	19.8107	721	113602	515-17-3			1030.4		Naphthalene, decahydro-4a-methyl-1-methylene-7-(1-methylethylidene)-, (4aR-trans)-	721	515-17-3				Himachala-2,4-diene	709	60909-27-5				3H-3a,7-Methanoazulene, 2,4,5,6,7,8-hexahydro-1,4,9,9-tetramethyl-, [3aR-(3aà,4á,7à)]-	708	2387-78-2				10s,11s-Himachala-3(12),4-diene	706	60909-28-6				1H-Cyclopropa[a]naphthalene, decahydro-1,1,3a-trimethyl-7-methylene-, [1aS-(1aà,3aà,7aá,7bà)]-	703	20071-49-2				1,3a-Ethano-3aH-indene, 1,2,3,6,7,7a-hexahydro-2,2,4,7a-tetramethyl-, [1R-(1à,3aà,7aà)]-	701	4545-68-0				1H-Cycloprop[e]azulene, 1a,2,3,4,4a,5,6,7b-octahydro-1,1,4,7-tetramethyl-, [1aR-(1aà,4à,4aá,7bà)]-	698	489-40-7
Silane, [[3-(3-bromophenyl)-3-butenyl]oxy]trimethyl-	103	19.8196	446	100793	55724-00-0			1030.6		Silane, [[3-(3-bromophenyl)-3-butenyl]oxy]trimethyl-	446	55724-00-0				Ribitol, 5TMS derivative	434	32381-53-6				Gluconic acid, ç-lactone, 5-methoximine, tri(trimethylsilyl)-	426	0-00-0				Dihydroxyacetone, 2TMS derivative	424	17877-42-8				Silane, [[3-(4-chlorophenyl)-3-butenyl]oxy]trimethyl-	423	55724-01-1				D-(+)-Xylose, tetrakis(trimethylsilyl) ether, ethyloxime (isomer 1)	416	0-00-0				N6-Cyclopropyl-9-(4-{[(trimethylsilyl)oxy]methyl}cyclopent-2-en-1-yl)-9H-purine-2,6-diamine	416	0-00-0
2,2'-Bithiazolidine	61	19.8374	599	172489	77771-20-1			1030.9		2,2'-Bithiazolidine	599	77771-20-1				1,4-Dioxane, 2,3-dimethoxy-	527	23918-30-1				2-Thiazolidinecarboxylic acid	522	16310-13-7				Ethyl (methylthio)acetate	462	4455-13-4				Ethyl (methylthio)acetate	461	4455-13-4				Ether, bis[2-(ethylthio)ethyl]	406	5648-30-6				Isobutyl (3-(methylthio)propyl) carbonate	405	0-00-0
Propanoic acid	74	19.8863	765	11779475	79-09-4			1031.8		Propanoic acid	765	79-09-4				Propanoic acid	762	79-09-4				Propanoic acid	751	79-09-4				Ethanol, 2-nitro-, propionate (ester)	686	5390-28-3				Pentanoic acid, 4-methyl-	676	646-07-1				Pentanoic acid, 4-methyl-	671	646-07-1				Methylmalonic acid	666	516-05-2
Glutaric acid, 2-(adamant-1-yl)ethyl but-3-yn-2-yl ester	144	19.9129	478	763.04	0-00-0			1032.3		Glutaric acid, 2-(adamant-1-yl)ethyl but-3-yn-2-yl ester	478	0-00-0				Succinic acid, 2-(adamant-1-yl)ethyl hept-2-yl ester	453	0-00-0				Benzene, [(1-methylpropyl)thio]-	444	14905-79-4				Succinic acid, 2-(adamant-1-yl)ethyl 2,2-dichloroethyl ester	433	0-00-0				Succinic acid, 2-(adamant-1-yl)ethyl 3-methylbut-2-yl ester	430	0-00-0				Succinic acid, 2-(adamant-1-yl)ethyl dec-2-yl ester	426	0-00-0				Methanone, (5-cyclohexyl-5-hydroxy-3-methyl-2-pyrazolin-1-yl)(4-methoxyphenyl)-	423	337497-66-2
4,6-Dimethyloctane-3,5-dione	86	19.9396	674	666485	37484-67-6			1032.8		4,6-Dimethyloctane-3,5-dione	674	37484-67-6				2,6-Octadiene-4,5-diol, 3,6-dimethyl-	650	10317-05-2				Pentanoic acid, cyclobutyl ester	646	0-00-0				Valeric acid, 4-nitrophenyl ester	630	0-00-0				1-Propene, 3,3-diethoxy-	612	3054-95-3				Thiophene, 2,5-dihydro-	611	1708-32-3				5,6-Decanedione	608	5579-73-7
Phenyltrimethylammonium chloride	120	20.0151	808	857198	138-24-9			1034.2		Phenyltrimethylammonium chloride	808	138-24-9				Benzenamine, N,N-dimethyl-	806	121-69-7				Benzenamine, N,N-dimethyl-	800	121-69-7				Phenyltrimethylammonium bromide	781	16056-11-4				Benzenamine, N,3-dimethyl-	764	696-44-6				Benzenamine, N,N-dimethyl-	758	121-69-7				5,6,7,8-Tetrahydroindolizine	754	13618-88-7
Nonanoic acid, ethyl ester	162	20.024	763	176715	123-29-5			1034.4		Nonanoic acid, ethyl ester	763	123-29-5				Nonanoic acid, ethyl ester	736	123-29-5				Nonanoic acid, ethyl ester	735	123-29-5				Decanoic acid, ethyl ester	684	110-38-3				Undecanoic acid, ethyl ester	682	627-90-7				Dodecanoic acid, ethyl ester	673	106-33-2				Undecanoic acid, ethyl ester	670	627-90-7
(3S,9aR)-3-Butyloctahydro-1H-pyrrolo[1,2-a]azepine	138	20.0639	499	172486	929551-46-2			1035.1		(3S,9aR)-3-Butyloctahydro-1H-pyrrolo[1,2-a]azepine	499	929551-46-2				(5S,8aS)-8-Methyl-5-((Z)-non-6-en-8-yn-1-yl)octahydroindolizine	494	150044-82-9				Gephyrotoxin 207a	474	141724-48-3				(3R,9aR)-3-Butyloctahydro-1H-pyrrolo[1,2-a]azepine	472	929631-67-4				Cyclohexanecarboxylic acid, 4-pentyl-, 4-ethoxyphenyl ester	460	67589-53-1				(5S,8R,8aS)-8-Methyl-5-((Z)-pent-2-en-4-yn-1-yl)octahydroindolizine	450	120328-23-6				(5R,8R,8aS)-8-Methyl-5-(pent-4-yn-1-yl)octahydroindolizine	446	109175-46-4
2-Furanacetaldehyde, à-isopropyl-	123	20.0773	617	214027	31681-30-8			1035.4		2-Furanacetaldehyde, à-isopropyl-	617	31681-30-8				Salvial-4(14)-en-1-one	609	73809-82-2				(3aR,3bS,6S,6aR,6bS)-6-Isopropyl-3b-methyloctahydrocyclobuta[1,2:3,4]di[5]annulen-1(2H)-one	570	13844-03-6				Bicyclo[2.2.2]octane, 1-methyl-4-(methylsulfonyl)-	562	69855-48-7				1-(1-Ethyl-2,3-dimethyl-cyclopent-2-enyl)-ethanone	554	0-00-0				1-Cyclohexene-1-acetaldehyde, à,2-dimethyl-	554	53155-80-9				2-(Fench-2-yl)fenchane	551	0-00-0
6S-2,3,8,8-Tetramethyltricyclo[5.2.2.0(1,6)]undec-2-ene	189	20.1128	467	176986	137235-48-4			1036.1		6S-2,3,8,8-Tetramethyltricyclo[5.2.2.0(1,6)]undec-2-ene	467	137235-48-4				Ethanone, 1-[5-[(5-methyl-2-furanyl)methyl]-2-furanyl]-	465	52805-85-3				3H-3a,7-Methanoazulene, 2,4,5,6,7,8-hexahydro-1,4,9,9-tetramethyl-, [3aR-(3aà,4á,7à)]-	456	2387-78-2				Thiophene, 2-ethynyl-5-[(trimethylsilyl)ethynyl]-	448	182323-29-1				Panaginsene	446	871660-96-7				(-)-1,2,2à,3,3,4,6,7,8,8à-decahydro-2à,7,8-trimethylacenaphthylene	445	0-00-0				Aciphyllene	438	87745-31-1
Neopentyl glycol	128	20.1306	454	23871	126-30-7			1036.4		Neopentyl glycol	454	126-30-7				Butanesulfonic acid, 4-(dimethyliminooxy)-, ethyl ester	452	0-00-0				L-Azetidine-2-carboxylic acid	428	2133-34-8				Acetamide, N-acetyl-N-methyl-	422	1113-68-4				Neopentyl glycol	422	126-30-7				Propan-2-one O-(2-hydroxy-1,1-dimethyl-ethyl)-oxime	421	0-00-0				Neopentyl glycol	417	126-30-7
1-Octanol, 2,2-dimethyl-	127	20.1483	598	46034	2370-14-1			1036.7		1-Octanol, 2,2-dimethyl-	598	2370-14-1				Sulfurous acid, nonyl 2-propyl ester	573	0-00-0				3-Heptanol, 2-methyl-5-nitro-, (R*,R*)-	570	103077-90-3				2-Hexene, 1,1-diethoxy-	568	54306-00-2				1-Pentanol, 2,2-dimethyl-	566	2370-12-9				Octane, 5-ethyl-2-methyl-	563	62016-18-6				Decane, 2,2,8-trimethyl-	555	62238-01-1
Heptadecane	71	20.1617	751	264669	629-78-7			1037.0		Heptadecane	751	629-78-7				Tetradecane, 4-ethyl-	743	55045-14-2				Hexadecane, 2,6,10,14-tetramethyl-	735	638-36-8				Heptadecane, 2,6,10,15-tetramethyl-	727	54833-48-6				Hexadecane, 2,6,10,14-tetramethyl-	718	638-36-8				Hexadecane, 2,6,11,15-tetramethyl-	717	504-44-9				Hexadecane	717	544-76-3
Cyclohexanol, 4-(1,1,3,3-tetramethylbutyl)-	123	20.1705	470	32095	4631-98-5			1037.1		Cyclohexanol, 4-(1,1,3,3-tetramethylbutyl)-	470	4631-98-5				4-t-Butyl-2-(1-methyl-2-nitroethyl)cyclohexanone	433	0-00-0				photocitral B	423	6040-45-5				3-Fluorobenzoic acid, decyl ester	415	0-00-0				cis-4,4-Dimethylbicyclo(6.3.0)undecane-2,6-dione	413	68181-80-6				Didodecylphosphine oxide	410	21302-09-0				2-Fluorobenzoic acid. 4-hexadecyl ester	407	0-00-0
4,5-Dihydropyrrole-5-one-2-propionamide	82	20.1972	529	156480	98334-70-4			1037.6		4,5-Dihydropyrrole-5-one-2-propionamide	529	98334-70-4				1-Methyl-1H-imidazole-2-carboxylic acid, ethyl ester	475	0-00-0				3-Acetyl-dihydro-tomatidine	474	0-00-0				Carbonic acid, (ethyl)(1,2,4-triazol-1-ylmethyl) diester	473	0-00-0				Pyrido[2,3-d]pyrimidine-2,4(1H,3H)-dione, 6,7-dichloro-5-[(1-ethylpyrrolidin-2-yl)methylamino]-1,3-dimethyl-	466	0-00-0				pentanedioic acid, 2-methylene-, diethyl ester	464	0-00-0				3-(1'-pyrrolidinyl)-2-butanone	463	0-00-0
1,2-Octadecanediol	168	20.2061	613	14367	20294-76-2			1037.8		1,2-Octadecanediol	613	20294-76-2				6,10,13-Trimethyltetradecanol	598	0-00-0				3-Propionyloxytetradecane	596	0-00-0				Formic acid, 2,4,4-trimethylpentyl ester	595	0-00-0				Butyl octadecyl ether	584	0-00-0				1-Nitrododecane	578	16891-99-9				6,10,13-Trimethyltetradecyl isovalerate	576	100508-44-9
1H-Cycloprop[e]azulene, 1a,2,3,4,4a,5,6,7b-octahydro-1,1,4,7-tetramethyl-, [1aR-(1aà,4à,4aá,7bà)]-	162	20.2816	662	59643	489-40-7			1039.2		1H-Cycloprop[e]azulene, 1a,2,3,4,4a,5,6,7b-octahydro-1,1,4,7-tetramethyl-, [1aR-(1aà,4à,4aá,7bà)]-	662	489-40-7				1H-Cyclopropa[a]naphthalene, 1a,2,3,5,6,7,7a,7b-octahydro-1,1,7,7a-tetramethyl-, [1aR-(1aà,7à,7aà,7bà)]-	659	17334-55-3				Cedrene	659	11028-42-5				2-(3-Isopropyl-4-methyl-pent-3-en-1-ynyl)-2-methyl-cyclobutanone	657	0-00-0				Aciphyllene	655	87745-31-1				1H-Cycloprop[e]azulene, 1a,2,3,4,4a,5,6,7b-octahydro-1,1,4,7-tetramethyl-, [1aR-(1aà,4à,4aá,7bà)]-	650	489-40-7				à-Guaiene	648	3691-12-1
Linalool	93	20.2905	960	3472286	78-70-6			1039.4		Linalool	960	78-70-6				Linalool	928	78-70-6				Linalool	924	78-70-6				Linalool	908	78-70-6				Linalyl acetate	847	115-95-7				Linalyl acetate	841	115-95-7				Linalyl isobutyrate	828	78-35-3
1,2-Octadecanediol	169	20.3171	862	18100	20294-76-2			1039.9		1,2-Octadecanediol	862	20294-76-2				1-Tricosene	853	18835-32-0				Pentadecafluorooctanoic acid, tetradecyl ester	844	0-00-0				Heptafluorobutyric acid, pentadecyl ester	841	959261-23-5				Tetradecyl trifluoroacetate	835	6222-02-2				Pentadecafluorooctanoic acid, pentadecyl ester	833	0-00-0				1-Decanol, 2-hexyl-	832	2425-77-6
Normetadrenaline	144	20.3393	413	977.00	97-31-4			1040.3		Normetadrenaline	413	97-31-4				1-Methyl-4-ethylaminocytosine	392	92876-77-2				6-Chloro-2,3-dimethylquinoxaline	386	17911-93-2				1,2-Diphenyl-1,2-di(1,4-thiazin-4-yl)ethane	383	122688-00-0				Benzene, 1,3-dichloro-2-ethoxy-	380	35338-27-3				3,3,3-Trifluoro-2-(4-hydroxy-2,3-dimethyl-phenylsulfanyl)-2-trifluoromethyl-propionic acid ethyl ester	380	0-00-0				4H-Pyrazolo[3,4-c]-1,2,5-oxadiazole, 6-(4-methyl-1,2,5-oxadiazol-3-yl)-	378	0-00-0
Cyclohexanecarboxylic acid, 1-cyclohpentylethyl ester	192	20.366	523	32640	0-00-0			1040.8		Cyclohexanecarboxylic acid, 1-cyclohpentylethyl ester	523	0-00-0				Carbonic acid, m-fluorophenyl methyl ester	517	1847-99-0				3-Ethyl-3-buten-2-one semicarbazone	470	5648-02-2				2H-Quinolizine, 1-[[[[[(4-fluorophenoxy)sulfonyl]amino]carbonyl]oxy]methyl]octahydro-	470	0-00-0				7-Propyl-3,4,5,6(2H)-tetrahydroazepine	462	3338-05-4				m-Fluoroanisole	455	456-49-5				m-Fluoroanisole	453	456-49-5
1,2,5-Oxadiazole-3-carboxamide, 4-amino-N-[2-[[(4-fluorophenyl)methyl]amino]ethyl]-	138	20.3882	592	35157	0-00-0			1041.2		1,2,5-Oxadiazole-3-carboxamide, 4-amino-N-[2-[[(4-fluorophenyl)methyl]amino]ethyl]-	592	0-00-0				1,2,5-Oxadiazole-3-carboxamide, 4-amino-N-[2-[[(2-fluorophenyl)methyl]amino]ethyl]-	591	0-00-0				Furane-2-carboxaldehyde, 5-(3,4-dichlorophenoxymethyl)-	565	0-00-0				Bis[(3,5-dimethyl-1H-pyrazol-4-yl)methyl](methyl)amine	562	0-00-0				(4-Fluoro-benzyl)-phenethyl-amine	556	0-00-0				Tetrahydropyran-4-ol, 4-[(2-fluorobenzylamino)methyl]-2,2-dimethyl-	551	0-00-0				1-Propanone, 1-(5-methyl-2-furanyl)-	535	10599-69-6
Bicyclo[2.2.2]oct-5-en-2-yldimethylamine	56	20.4282	564	199978	33162-94-6			1042.0		Bicyclo[2.2.2]oct-5-en-2-yldimethylamine	564	33162-94-6				Heptane, 2,2-dimethyl-	539	1071-26-7				Heptane, 2,2-dimethyl-	536	1071-26-7				Octane, 4-bromo-	532	999-06-4				Hexane, 2,2,3-trimethyl-	527	16747-25-4				Oxalic acid, ethyl neopentyl ester	527	0-00-0				5-Chloropentanoic acid, 2,2-dimethylpropyl ester	525	0-00-0
(1S,4aR,7R)-1,4a-Dimethyl-7-(prop-1-en-2-yl)-1,2,3,4,4a,5,6,7-octahydronaphthalene	108	20.4326	712	294334	52026-55-8			1042.0		(1S,4aR,7R)-1,4a-Dimethyl-7-(prop-1-en-2-yl)-1,2,3,4,4a,5,6,7-octahydronaphthalene	712	52026-55-8				Naphthalene, decahydro-4a-methyl-1-methylene-7-(1-methylethenyl)-, [4aR-(4aà,7à,8aá)]-	699	17066-67-0				2-Isopropenyl-4a,8-dimethyl-1,2,3,4,4a,5,6,8a-octahydronaphthalene	698	0-00-0				Azulene, 1,2,3,3a,4,5,6,7-octahydro-1,4-dimethyl-7-(1-methylethenyl)-, [1R-(1à,3aá,4à,7á)]-	690	22567-17-5				Aciphyllene	685	87745-31-1				(1R,3aS,5aS,8aR)-1,3a,5a-Trimethyl-4-methylenedecahydrocyclopenta[c]pentalene	685	71596-72-0				Naphthalene, decahydro-4a-methyl-1-methylene-7-(1-methylethenyl)-, [4aR-(4aà,7à,8aá)]-	673	17066-67-0
acetamide, N-(3-methoxy-2-pyridinyl)-	124	20.4726	633	165376	0-00-0			1042.8		acetamide, N-(3-methoxy-2-pyridinyl)-	633	0-00-0				Orcinol	626	504-15-4				Orcinol	605	504-15-4				1,2-Benzenediol, 4-methyl-	599	452-86-8				Orcinol	598	504-15-4				1,4-Benzenediol, 2-methyl-	590	95-71-6				1-(6-Methyl-2-pyrazinyl)-3-methyl-1-butanol	590	0-00-0
Linalyl acetate	93	20.4859	745	1204669	115-95-7			1043.0		Linalyl acetate	745	115-95-7				Linalyl acetate	733	115-95-7				Linalyl acetate	726	115-95-7				Geranyl isobutyrate	724	2345-26-8				1,6-Octadien-3-ol, 3,7-dimethyl-, propanoate	722	144-39-8				Butanoic acid, 3-methyl-, 1-ethenyl-1,5-dimethyl-4-hexenyl ester	720	1118-27-0				1,6-Octadien-3-ol, 3,7-dimethyl-, formate	720	115-99-1
Benzene, 1,3-diethyl-5-methyl-	148	20.5126	604	29670	2050-24-0			1043.5		Benzene, 1,3-diethyl-5-methyl-	604	2050-24-0				Benzene, 1,3-diethyl-5-methyl-	584	2050-24-0				Benzene, 2,4-diethyl-1-methyl-	577	1758-85-6				Benzene, 1,4-diethyl-2-methyl-	564	13632-94-5				o-Toluic acid, 2,6-dimethylnon-1-en-3-yn-5-yl ester	561	0-00-0				1,2-Benzenediol, o-(4-ethylbenzoyl)-o'-(3-methylbenzoyl)-	555	0-00-0				Benzene, (1-ethylbutyl)-	548	4468-42-2
Tetradecane, 3-methyl-	71	20.5748	836	187460	18435-22-8			1044.7		Tetradecane, 3-methyl-	836	18435-22-8				Tetradecane, 3-methyl-	823	18435-22-8				Pentadecane, 2,6,10,14-tetramethyl-	801	1921-70-6				Pentadecane, 2-methyl-	785	1560-93-6				Pentadecane, 2-methyl-	781	1560-93-6				Pentadecane, 2,6,10,14-tetramethyl-	778	1921-70-6				Hexadecane, 2,6,10-trimethyl-	769	55000-52-7
Pinocarvone	108	20.6281	740	164602	30460-92-5			1045.7		Pinocarvone	740	30460-92-5				Pinocarvone	681	30460-92-5				Pinocarvone	674	30460-92-5				Pinocarvone	620	30460-92-5				Acetamide, N-(4-aminophenyl)-	603	122-80-5				Bicyclo[3.1.0]hex-3-en-2-one, 4-methyl-1-(1-methylethyl)-	585	24545-81-1				Bicyclo[3.1.0]hex-3-en-2-one, 4-methyl-1-(1-methylethyl)-	571	24545-81-1
Decane, 1-chloro-	59	20.6547	560	65006	1002-69-3			1046.2		Decane, 1-chloro-	560	1002-69-3				Nonane, 1-chloro-	516	2473-01-0				Acethydrazide, 2--tert-butoxycarbonylamino-N2-benzyloxycarbonyl-	511	0-00-0				1-Chloroundecane	511	2473-03-2				3-Chloropropionic acid, 2,2-dimethylpropyl ester	509	0-00-0				Decane, 1-chloro-	505	1002-69-3				(4R,5R)-4-[(E)-6-(Benzyloxy)-hex-3-enyl]-2,2,5-trimethyl-1,3-dioxan	496	0-00-0
Imidazole, 1,4,5-trimethyl-	110	20.6725	552	245280	20185-22-2			1046.5		Imidazole, 1,4,5-trimethyl-	552	20185-22-2				N-Nitro-N',N'-pentamethyleneguanidine	546	53913-64-7				Imidazole, 1,4,5-trimethyl-	544	20185-22-2				Cyclobutane, 1,2-diethyl-	538	61141-83-1				Boranamine, 1-ethyl-N,N-dimethyl-1-(1-methyl-2-propenyl)-	525	42843-12-9				2-Pentene, 2,3-diethyl-1-[(dimethylamino)ethylboryl]-	509	159087-68-0				(3-Fluorophenyl) methanol, 2-methylpropyl ether	507	0-00-0
3,5-Octadien-2-one, (E,E)-	124	20.7036	781	581063	30086-02-3			1047.1		3,5-Octadien-2-one, (E,E)-	781	30086-02-3				3,5-Octadien-2-one	775	38284-27-4				3,5-Octadien-2-one	770	38284-27-4				3,5-Octadien-2-one, (E,E)-	740	30086-02-3				Spiro[2.3]hexan-5-one, 4,4-diethyl-	703	0-00-0				2-Nonyne	701	19447-29-1				1,3-Hexadiene, 3-ethyl-2-methyl-, (Z)-	700	74752-97-9
Cyclopropane, pentyl-	131	20.7391	617	570158	2511-91-3			1047.8		Cyclopropane, pentyl-	617	2511-91-3				1-Octanol	611	111-87-5				1-Decanol	607	112-30-1				1-Octanol	606	111-87-5				Formic acid, octyl ester	604	112-32-3				Octane, 3-chloro-	602	1117-79-9				Octane, 4-chloro-	599	999-07-5
(-)-Aristolene	147	20.7524	920	2928285	6831-16-9			1048.0		(-)-Aristolene	920	6831-16-9				(-)-Aristolene	888	6831-16-9				(-)-Aristolene	875	6831-16-9				isoledene	827	95910-36-4				1H-Cyclopropa[a]naphthalene, 1a,2,3,3a,4,5,6,7b-octahydro-1,1,3a,7-tetramethyl-, [1aR-(1aà,3aà,7bà)]-	822	489-29-2				(1R,3aS,8aS)-7-Isopropyl-1,4-dimethyl-1,2,3,3a,6,8a-hexahydroazulene	819	36577-33-0				1H-Cycloprop[e]azulene, 1a,2,3,4,4a,5,6,7b-octahydro-1,1,4,7-tetramethyl-, [1aR-(1aà,4à,4aá,7bà)]-	812	489-40-7
Bicyclo[3.1.1]heptane, 6-methyl-2-methylene-6-(4-methyl-3-pentenyl)-, [1R-(1à,5à,6á)]-	73	20.8058	646	392001	55123-21-2			1049.0		Bicyclo[3.1.1]heptane, 6-methyl-2-methylene-6-(4-methyl-3-pentenyl)-, [1R-(1à,5à,6á)]-	646	55123-21-2				Bicyclo[3.1.1]hept-2-ene, 2,6-dimethyl-6-(4-methyl-3-pentenyl)-	629	17699-05-7				trans-à-Bergamotene	622	13474-59-4				(1S,5S)-2-Methyl-5-((R)-6-methylhept-5-en-2-yl)bicyclo[3.1.0]hex-2-ene	614	159407-35-9				cis-à-Bergamotene	614	18252-46-5				1,3-Cyclohexadiene, 5-(1,5-dimethyl-4-hexenyl)-2-methyl-, [S-(R*,S*)]-	609	495-60-3				(1R,5R)-2-Methyl-5-((R)-6-methylhept-5-en-2-yl)bicyclo[3.1.0]hex-2-ene	607	58319-06-5
1,2,4-Triazine-5-thiol, 3-amino-6-methyl-	142	20.8324	526	262253	58848-75-2			1049.5		1,2,4-Triazine-5-thiol, 3-amino-6-methyl-	526	58848-75-2				5-Hydroxy-2-methylthiopyrimidine	500	4874-33-3				Acetamide, 2-(2-thiophenyl)-N-ethyl-N-pentyl-	478	0-00-0				3-Methylthio-6-methyl-5-thioxo-2,5-dihydro-1,2,4-triazine	470	7448-19-3				5,6-Epoxy-6-methyl-2-heptanone	452	0-00-0				Methane, iodo-	440	74-88-4				2-Thiophenecarboxylic acid, 5-methyl-	434	1918-79-2
Hexadecane, 2-methyl-	99	20.8457	760	358307	1560-92-5			1049.8		Hexadecane, 2-methyl-	760	1560-92-5				Pentadecane, 3-methyl-	721	2882-96-4				Hexadecane, 4-methyl-	707	25117-26-4				Hexadecane, 2-methyl-	696	1560-92-5				Tetradecane, 4-ethyl-	682	55045-14-2				Hexadecane, 2-methyl-	678	1560-92-5				Pentadecane, 8-hexyl-	676	13475-75-7
Bicyclo[3.1.1]heptan-2-one, 6,6-dimethyl-	193	20.8591	597	20371	24903-95-5			1050.0		Bicyclo[3.1.1]heptan-2-one, 6,6-dimethyl-	597	24903-95-5				Bicyclo[3.1.1]heptan-2-one, 6,6-dimethyl-, (1R)-	581	38651-65-9				Citronellyl tiglate	573	24717-85-9				Bicyclo[3.1.1]heptan-2-one, 6,6-dimethyl-	554	24903-95-5				Propanoic acid, 2-(acetyloxy)-, 5-methyl-2-(1-methylethyl)cyclohexyl ester	553	64870-66-2				Silane, chlorodiethyl(3-methylpentyloxy)-	550	0-00-0				Citronellyl tiglate	542	24717-85-9
Tricyclo[2.2.1.0(2,6)]heptane, 1,7-dimethyl-7-(4-methyl-3-pentenyl)-, (-)-	94	20.8813	900	6581193	512-61-8			1050.4		Tricyclo[2.2.1.0(2,6)]heptane, 1,7-dimethyl-7-(4-methyl-3-pentenyl)-, (-)-	900	512-61-8				Tricyclo[2.2.1.0(2,6)]heptane, 1,7-dimethyl-7-(4-methyl-3-pentenyl)-, (-)-	897	512-61-8				Tricyclo[2.2.1.0(2,6)]heptane, 1,7-dimethyl-7-(4-methyl-3-pentenyl)-, (-)-	882	512-61-8				Tricyclo[2.2.1.0(2,6)]heptane, 1,7-dimethyl-7-(4-methyl-3-pentenyl)-, (-)-	859	512-61-8				1H-Benzocycloheptene, 2,4a,5,6,7,8,9,9a-octahydro-3,5,5-trimethyl-9-methylene-, (4aS-cis)-	836	3853-83-6				Longifolene	816	475-20-7				1,2,4-Methenoazulene, decahydro-1,5,5,8a-tetramethyl-, [1S-(1à,2à,3aá,4à,8aá,9R*)]-	811	1137-12-8
3Beta-acetoxy-4,4,8,10,14-pentamethyl-17-(perhydro-2,6,6-trimethyl-2H-pyran-2-yl)-5alpha-gonan-12-ol	100	20.9079	495	90447	0-00-0			1050.9		3Beta-acetoxy-4,4,8,10,14-pentamethyl-17-(perhydro-2,6,6-trimethyl-2H-pyran-2-yl)-5alpha-gonan-12-ol	495	0-00-0				1,4-dihydroxy-p-menth-2-ene	473	0-00-0				3Beta-acetoxy-4,4,8,10,14-pentamethyl-17-(perhydro-2,6,6-trimethyl-2H-pyran-2-yl)-5alpha-gonan-12-one	443	6879-36-3				trans-Ascaridol glycol	432	21473-37-0				2,5-Hexanedione, 3,4-dimethyl-	430	25234-79-1				Acetic acid, [4-[(acetyloxy)methyl]-1-(4-amino-1,2,5-oxadiazol-3-yl)-1H-1,2,3-triazol-5-yl]methyl ester	429	0-00-0				4,4,8,10,14-Pentamethyl-17-(perhydro-2,6,6-trimethyl-2H-pyran-2-yl)-5alpha-gonane-3beta,12beta-diol	423	112791-34-1
Diethyl malonate	115	20.9301	798	600600	105-53-3			1051.3		Diethyl malonate	798	105-53-3				Diethyl malonate	785	105-53-3				Diethyl malonate	764	105-53-3				Diethyl malonate	750	105-53-3				Diethyl malonate	712	105-53-3				Malonic acid, 8-chlorooctyl ethyl ester	672	0-00-0				Malonic acid, 10-chlorodecyl ethyl ester	623	0-00-0
Unknown 9	65	20.9523	348	26875	55484-04-3			1051.8		4-(2-Furyl)pyridine	348	55484-04-3				Propane, 2,2-difluoro-	341	420-45-1				1,3-Disilaindan, 1,3-dimethyl-	334	17864-73-2				2,2'-Azoxybis[3-methylpyridine]	326	0-00-0				Glucose methylglycoside tetraacetate	323	30657-67-1				Acetic acid, 2,3-dihydrobenzofurfuryl-5-idenamino ester	311	0-00-0				Ethane, 2-chloro-1,1-bis(2-chloroethoxy)-	307	5409-75-6
4-Phosphorinanone, 1-methyl-	194	20.9834	434	5441.1	16327-48-3			1052.3		4-Phosphorinanone, 1-methyl-	434	16327-48-3				1-Deoxy-1-[3-(3-nitrophenyl)-2-thioureido]-á-d-glucopyranose 2,3,4,6-tetraacetate	418	0-00-0				1H-Imidazole-4-acetamide, 1,3-diethyltetrahydro-N-[2-(4-methoxyphenyl)ethyl]-2,5-dioxo-	406	0-00-0				1,4-Methanonaphthalen-9-one, 1,2,3,4-tetrahydro-	402	6165-88-4				2-Methylindene	397	2177-47-1				Benzene, 1-methyl-4-(1-propynyl)-	394	2749-93-1				1,4-Ethanonaphthalen-2(1H)-one, 3,4-dihydro-	394	13153-76-9
Hexanoic acid, anhydride	99	21.0101	817	2575422	2051-49-2			1052.8		Hexanoic acid, anhydride	817	2051-49-2				Pentanoic acid, 2-methyl-, anhydride	812	63169-61-9				Hexanoic acid, anhydride	811	2051-49-2				Tetrahydrofuran-2-one, 3-[2-pentenyl]-4-methyl-	809	0-00-0				Hexanoic acid, anhydride	803	2051-49-2				Pentanoic acid, 2-methyl-, anhydride	796	63169-61-9				p-Nitrophenyl hexanoate	794	956-75-2
Bicyclo[2.2.1]heptan-2-ol, 1,7,7-trimethyl-, acetate, (1S-endo)-	95	21.0456	860	2178523	5655-61-8			1053.5		Bicyclo[2.2.1]heptan-2-ol, 1,7,7-trimethyl-, acetate, (1S-endo)-	860	5655-61-8				Bornyl acetate	845	76-49-3				Acetic acid, 1,7,7-trimethyl-bicyclo[2.2.1]hept-2-yl ester	828	92618-89-8				Isobornyl acetate	828	125-12-2				Bicyclo[2.2.1]heptan-2-ol, 1,7,7-trimethyl-, acetate, (1S-endo)-	824	5655-61-8				Bornyl acetate	822	76-49-3				Acetic acid, 1,7,7-trimethyl-bicyclo[2.2.1]hept-2-yl ester	821	92618-89-8
Azulene, 1,2,3,3a,4,5,6,7-octahydro-1,4-dimethyl-7-(1-methylethenyl)-, [1R-(1à,3aá,4à,7á)]-	162	21.0856	722	49482	22567-17-5			1054.3		Azulene, 1,2,3,3a,4,5,6,7-octahydro-1,4-dimethyl-7-(1-methylethenyl)-, [1R-(1à,3aá,4à,7á)]-	722	22567-17-5				à-Maaliene	721	489-28-1				Selina-3,7(11)-diene	719	6813-21-4				Azulene, 1,2,3,3a,4,5,6,7-octahydro-1,4-dimethyl-7-(1-methylethenyl)-, [1R-(1à,3aá,4à,7á)]-	717	22567-17-5				Selina-3,7(11)-diene	715	6813-21-4				(1R,9R,E)-4,11,11-Trimethyl-8-methylenebicyclo[7.2.0]undec-4-ene	708	68832-35-9				(-)-à-Panasinsen	707	56633-28-4
2,6,10,10-Tetramethylbicyclo[7.2.0]undeca-2,6-diene	152	21.09	464	50719	136296-37-2			1054.3		2,6,10,10-Tetramethylbicyclo[7.2.0]undeca-2,6-diene	464	136296-37-2				Zinc, bis(2,2-dimethyl-3(cis)-(1-methylprop-2-enyl)-cyclopropyl)-	463	81069-88-7				Deca-2,6,8-triene-2-carboxamide, N,N-diethyl-5,5,9-trimethyl-	460	121136-46-7				(3aR,3bS,6S,6aR,6bS)-6-Isopropyl-3b-methyloctahydrocyclobuta[1,2:3,4]di[5]annulen-1(2H)-one	459	13844-03-6				2,6,10,10-Tetramethylbicyclo[7.2.0]undeca-2,6-diene	459	136296-37-2				2-Furanacetaldehyde, à-propyl-	454	31681-26-2				(-)-á-Bourbonene	441	5208-59-3
2,6-Nonadienal, (E,Z)-	70	21.1034	902	2392512	557-48-2			1054.6		2,6-Nonadienal, (E,Z)-	902	557-48-2				2,6-Nonadienal, (E,Z)-	862	557-48-2				2,6-Nonadienal, (E,E)-	854	17587-33-6				2,6-Nonadienal, (E,E)-	805	17587-33-6				1,6-Octadiene, 3,5-dimethyl-, trans-	789	74630-87-8				2,6-Octadiene, 4,5-dimethyl-	770	18476-57-8				2,6-Octadiene, 2,6-dimethyl-	742	2792-39-4
2-n-Butyl furan	124	21.1656	822	99371	4466-24-4			1055.7		2-n-Butyl furan	822	4466-24-4				2,4-Octadienal, (E,E)-	793	30361-28-5				2,4-Octadienal, (E,E)-	777	30361-28-5				2-n-Butyl furan	766	4466-24-4				2-n-Butyl furan	750	4466-24-4				Furan, 2-hexyl-	698	3777-70-6				2,4-Heptadienal, (E,E)-	696	4313-03-5
2,3,3-Trimethyl-2-pentanol	59	21.1744	537	302443	23171-85-9			1055.9		2,3,3-Trimethyl-2-pentanol	537	23171-85-9				1-(1-Methoxypropan-2-yloxy)propan-2-yl 2-methylbut-2-enoate	487	0-00-0				Hexane, 1-(1-methoxyethoxy)-	481	54340-90-8				Hexane, 1-(1-methoxyethoxy)-	480	54340-90-8				Guanidine	476	113-00-8				Acetic acid, dichloro-, methyl ester	466	116-54-1				á-d-Threofuranose, 1,2-0-(1-methylethylidene)-	455	0-00-0
cis-à-Bergamotene	93	21.2055	903	5655199	18252-46-5			1056.5		cis-à-Bergamotene	903	18252-46-5				Bicyclo[3.1.1]hept-2-ene, 2,6-dimethyl-6-(4-methyl-3-pentenyl)-	900	17699-05-7				trans-à-Bergamotene	896	13474-59-4				Bicyclo[3.1.1]hept-2-ene, 2,6-dimethyl-6-(4-methyl-3-pentenyl)-	874	17699-05-7				(1R,5R)-2-Methyl-5-((R)-6-methylhept-5-en-2-yl)bicyclo[3.1.0]hex-2-ene	866	58319-06-5				trans-à-Bergamotene	860	13474-59-4				1,3,6,10-Dodecatetraene, 3,7,11-trimethyl-, (Z,E)-	848	26560-14-5
6-Methyl-3,5-heptadiene-2-one	124	21.2366	944	1261797	1604-28-0			1057.1		6-Methyl-3,5-heptadiene-2-one	944	1604-28-0				Ethanone, 1-(2-methyl-1-cyclopenten-1-yl)-	900	3168-90-9				3,5-Heptadien-2-one, 6-methyl-, (E)-	880	16647-04-4				2-Cyclopenten-1-one, 3,4,4-trimethyl-	869	30434-65-2				Ethanone, 1-(2-methyl-1-cyclopenten-1-yl)-	862	3168-90-9				6-Methyl-3,5-heptadiene-2-one	852	1604-28-0				Ethanone, 1-(2-methyl-1-cyclopenten-1-yl)-	846	3168-90-9
Butylphosphonic acid, ethyl 2-phenylethyl ester	104	21.3121	751	499076	0-00-0			1058.5		Butylphosphonic acid, ethyl 2-phenylethyl ester	751	0-00-0				Fumaric acid, decyl 2-phenylethyl ester	747	0-00-0				á-Phenylethyl butyrate	745	103-52-6				Fumaric acid, octyl 2-phenylethyl ester	738	0-00-0				Butanoic acid, 3-methyl-, 2-phenylethyl ester	731	140-26-1				Dimethylmalonic acid, 2-phenethyl undecyl ester	730	0-00-0				Diethylmalonic acid, heptyl phenethyl ester	728	0-00-0
1,3-Benzenediol, o-(4-butylbenzoyl)-o'-isobutoxycarbonyl-	132	21.3477	853	1115689	0-00-0			1059.2		1,3-Benzenediol, o-(4-butylbenzoyl)-o'-isobutoxycarbonyl-	853	0-00-0				1,3-Benzenediol, o-butoxycarbonyl-O-(4-butylbenzoyl)-	843	0-00-0				4-Butylbenzoic acid, tridec-2-ynyl ester	835	0-00-0				1,3-Benzenediol, o-(4-butylbenzoyl)-o'-ethoxycarbonyl-	833	0-00-0				4-Butylbenzoic acid, 4-chloro-2-methylphenyl ester	823	0-00-0				1,3-Benzenediol, o-(4-butylbenzoyl)-o'-propargyloxycarbonyl-	823	0-00-0				1,2-Benzenediol, O-acetoxyacetyl-O'-(4-butylbenzoyl)-	817	0-00-0
1H-Cyclopropa[a]naphthalene, 1a,2,3,5,6,7,7a,7b-octahydro-1,1,7,7a-tetramethyl-, [1aR-(1aà,7à,7aà,7bà)]-	162	21.3832	955	43875054	17334-55-3			1059.8		1H-Cyclopropa[a]naphthalene, 1a,2,3,5,6,7,7a,7b-octahydro-1,1,7,7a-tetramethyl-, [1aR-(1aà,7à,7aà,7bà)]-	955	17334-55-3				1H-Cyclopropa[a]naphthalene, 1a,2,3,5,6,7,7a,7b-octahydro-1,1,7,7a-tetramethyl-, [1aR-(1aà,7à,7aà,7bà)]-	954	17334-55-3				1H-Cyclopropa[a]naphthalene, 1a,2,3,5,6,7,7a,7b-octahydro-1,1,7,7a-tetramethyl-, [1aR-(1aà,7à,7aà,7bà)]-	949	17334-55-3				1H-Cyclopropa[a]naphthalene, 1a,2,3,5,6,7,7a,7b-octahydro-1,1,7,7a-tetramethyl-, [1aR-(1aà,7à,7aà,7bà)]-	945	17334-55-3				isoledene	883	95910-36-4				1H-Cyclopropa[a]naphthalene, decahydro-1,1,3a-trimethyl-7-methylene-, [1aS-(1aà,3aà,7aá,7bà)]-	882	20071-49-2				4,7-Methanoazulene, 1,2,3,4,5,6,7,8-octahydro-1,4,9,9-tetramethyl-, [1S-(1à,4à,7à)]-	877	514-51-2
1,3-Benzenediol, o-(4-butylbenzoyl)-o'-isobutoxycarbonyl-	118	21.4054	852	261498	0-00-0			1060.2		1,3-Benzenediol, o-(4-butylbenzoyl)-o'-isobutoxycarbonyl-	852	0-00-0				1,3-Benzenediol, o-butoxycarbonyl-O-(4-butylbenzoyl)-	842	0-00-0				1,3-Benzenediol, o-(4-butylbenzoyl)-o'-ethoxycarbonyl-	839	0-00-0				4-Butylbenzoic acid, tridec-2-ynyl ester	832	0-00-0				4-Butylbenzoic acid, 4-chloro-2-methylphenyl ester	829	0-00-0				1,3-Benzenediol, o-(4-butylbenzoyl)-o'-propargyloxycarbonyl-	822	0-00-0				1,2-Benzenediol, O-acetoxyacetyl-O'-(4-butylbenzoyl)-	821	0-00-0
2,6-Pyridinedicarboxylic acid, butyl phenethyl ester	76	21.4099	485	49203	0-00-0			1060.3		2,6-Pyridinedicarboxylic acid, butyl phenethyl ester	485	0-00-0				4H-1-Benzothiopyran-4-one, 2,3-dihydro-2-methyl-, 1,1-dioxide	480	16808-50-7				2,6-Pyridinedicarboxylic acid, isobutyl phenethyl ester	466	0-00-0				Indane-1,3(2H)-dione, 2-(2-methyl-3,5-dinitrophenylimino)-	448	0-00-0				Oxirane-2,2'-spiroindane-1,1-dicarbonitrile, 1'3'-dioxo-	433	51779-34-1				Hexanoic acid, 2-phenylethyl ester	431	6290-37-5				2,6-Pyridinedicarboxylic acid, pentyl phenethyl ester	420	0-00-0
Bicyclo[7.2.0]undec-4-ene, 4,11,11-trimethyl-8-methylene-,[1R-(1R*,4Z,9S*)]-	111	21.441	895	256164	118-65-0			1060.9		Bicyclo[7.2.0]undec-4-ene, 4,11,11-trimethyl-8-methylene-,[1R-(1R*,4Z,9S*)]-	895	118-65-0				Caryophyllene	887	87-44-5				Caryophyllene	884	87-44-5				Caryophyllene	875	87-44-5				Bicyclo[5.2.0]nonane, 2-methylene-4,8,8-trimethyl-4-vinyl-	870	242794-76-9				Bicyclo[7.2.0]undec-4-ene, 4,11,11-trimethyl-8-methylene-,[1R-(1R*,4Z,9S*)]-	869	118-65-0				Bicyclo[7.2.0]undec-4-ene, 4,11,11-trimethyl-8-methylene-,[1R-(1R*,4Z,9S*)]-	865	118-65-0
1,1-Dimethyl-1-silacyclo-3-pentene	97	21.4809	564	1405880	16054-12-9			1061.6		1,1-Dimethyl-1-silacyclo-3-pentene	564	16054-12-9				6-Hydroxy-9-oxa-bicyclo[3.3.1]nonan-3-one	559	0-00-0				9-Oxabicyclo[3.3.1]nonan-2-one, 6-hydroxy-	543	35570-54-8				Divinyldimethylsilane	538	10519-87-6				Furan, 2,3-dihydro-4-(1-methylethyl)-	521	34314-84-6				Cyclohexanol, 2,6-dimethyl-	521	5337-72-4				(Tetrahydro-furan-2-ylmethyl)-thiophen-2-ylmethyl-amine	517	0-00-0
2-Undecanone	56	21.4943	630	969299	112-12-9			1061.9		2-Undecanone	630	112-12-9				2-Undecanone	622	112-12-9				2-Undecanone	614	112-12-9				2(3H)-Furanone, dihydro-5-methyl-	612	108-29-2				Furan, tetrahydro-2,5-dimethyl-	611	1003-38-9				3,4,5-Trimethyldihydrofuran-2-one	611	0-00-0				Furan, tetrahydro-2,5-dimethyl-	609	1003-38-9
Boldenone	146	21.512	548	59844	846-48-0			1062.2		Boldenone	548	846-48-0				Boldenone	537	846-48-0				Bicyclo[3.1.1]heptan-3-ol, 3-allyl-6,6-dimethyl-2-methylene-	533	0-00-0				Boldenone	529	846-48-0				Boldenone	526	846-48-0				Cyclopropene, 1-(3-acetoxy-1,1-dimethylhexan-5-onyl)-2-isopropenyl-	518	0-00-0				2,6,11-Dodecatrienal, 2,6-dimethyl-10-methylene-	514	60066-88-8
(2S,6R,7S,8E)-(+)-2,7-Epoxy-4,8-megastigmadiene	194	21.5298	534	946.51	108342-25-2			1062.6		(2S,6R,7S,8E)-(+)-2,7-Epoxy-4,8-megastigmadiene	534	108342-25-2				(3aS,6aS)-3,3-dimethyl-3,4,5,6-tetrahydro-3a,6a-methanopentalen-1(2H)-one	451	121402-83-3				2,3-Dihydro-6-methoxy-1,4-benzoxathiin-4,4-dioxide	426	93885-74-6				6-Chlorohexanoic acid, 3-ethylphenyl ester	422	0-00-0				3,4-Xylyl N-(o-tolyl)carbamate	421	311321-87-6				6-Benzoyloxy-1,4,8,11-tetrathiacyclotetradecane	417	91375-65-4				4-Ethylphenyl acetate	406	3245-23-6
3-Cyclohexen-1-ol, 4-methyl-1-(1-methylethyl)-, (R)-	111	21.5698	858	1529955	20126-76-5			1063.3		3-Cyclohexen-1-ol, 4-methyl-1-(1-methylethyl)-, (R)-	858	20126-76-5				Terpinen-4-ol	850	562-74-3				Terpinen-4-ol	848	562-74-3				Terpinen-4-ol	843	562-74-3				Terpinen-4-ol	833	562-74-3				3-Cyclohexen-1-ol, 4-methyl-1-(1-methylethyl)-, (R)-	830	20126-76-5				Bicyclo[3.1.0]hexan-2-ol, 2-methyl-5-(1-methylethyl)-, (1à,2á,5à)-	755	15537-55-0
3H-3a,7-Methanoazulene, 2,4,5,6,7,8-hexahydro-1,4,9,9-tetramethyl-, [3aR-(3aà,4á,7à)]-	148	21.592	695	17630	2387-78-2			1063.7		3H-3a,7-Methanoazulene, 2,4,5,6,7,8-hexahydro-1,4,9,9-tetramethyl-, [3aR-(3aà,4á,7à)]-	695	2387-78-2				1H-Cyclopropa[a]naphthalene, 1a,2,3,3a,4,5,6,7b-octahydro-1,1,3a,7-tetramethyl-, [1aR-(1aà,3aà,7bà)]-	688	489-29-2				Naphthalene, decahydro-4a-methyl-1-methylene-7-(1-methylethylidene)-, (4aR-trans)-	680	515-17-3				Cedrene-V6	675	0-00-0				1H-Cyclopropa[a]naphthalene, 1a,2,3,3a,4,5,6,7b-octahydro-1,1,3a,7-tetramethyl-, [1aR-(1aà,3aà,7bà)]-	674	489-29-2				10s,11s-Himachala-3(12),4-diene	673	60909-28-6				(-)-Aristolene	671	6831-16-9
Undecanal	102	21.6186	683	235142	112-44-7			1064.2		Undecanal	683	112-44-7				Undecanal	673	112-44-7				Undecanal	673	112-44-7				1,10-Decanediol	663	112-47-0				Undecanal	657	112-44-7				Undecanal	651	112-44-7				1,11-Undecanediol	650	765-04-8
Undecanal	57	21.6275	895	7616468	112-44-7			1064.4		Undecanal	895	112-44-7				Undecanal	885	112-44-7				Undecanal	873	112-44-7				Undecanal	871	112-44-7				Undecanal	871	112-44-7				13-Methyltetradecanal	822	75853-51-9				1,2-Epoxyundecane	816	17322-97-3
Pentanoic acid, 4-oxo-, ethyl ester	101	21.6497	547	111368	539-88-8			1064.8		Pentanoic acid, 4-oxo-, ethyl ester	547	539-88-8				Ethane, 1,2-dichloro-1,1-difluoro-	501	1649-08-7				Pentanoic acid, 4-oxo-, ethyl ester	500	539-88-8				5,6-Di-O-acetyl-2,3,4-tri-O-methyl-D-gluconitrile	482	35439-77-1				2-Propanol, 1,1,1,3,3,3-hexafluoro-	481	920-66-1				Pentanoic acid, 4-oxo-, propyl ester	479	645-67-0				Succinic acid, 2-methylpent-3-yl 2,4-dimethylpent-3-yl ester	475	0-00-0
1H-Cycloprop[e]azulene, decahydro-1,1,7-trimethyl-4-methylene-	162	21.6897	940	2466127	72747-25-2			1065.5		1H-Cycloprop[e]azulene, decahydro-1,1,7-trimethyl-4-methylene-	940	72747-25-2				Aromandendrene	924	489-39-4				Aromandendrene	920	489-39-4				Aromandendrene	918	489-39-4				(1R,9R,E)-4,11,11-Trimethyl-8-methylenebicyclo[7.2.0]undec-4-ene	913	68832-35-9				Alloaromadendrene	909	25246-27-9				Aromandendrene	906	489-39-4
ë-Selinene	179	21.7119	626	102529	28624-23-9			1066.0		ë-Selinene	626	28624-23-9				4,7-Methanoazulene, 1,2,3,4,5,6,7,8-octahydro-1,4,9,9-tetramethyl-, [1S-(1à,4à,7à)]-	617	514-51-2				3H-3a,7-Methanoazulene, 2,4,5,6,7,8-hexahydro-1,4,9,9-tetramethyl-, [3aR-(3aà,4á,7à)]-	616	2387-78-2				Epizonarene	610	41702-63-0				Naphthalene, 2,3,4,4a,5,6-hexahydro-1,4a-dimethyl-7-(1-methylethyl)-	610	473-14-3				4-(2', 4', 4'-trimethyl-yciclo[4.1.0]hept-2'-en-3'-yl)-3-buten-2-one	605	0-00-0				Naphthalene, 1,2,4a,5,8,8a-hexahydro-4,7-dimethyl-1-(1-methylethyl)-, [1S-(1à,4aá,8aà)]-	603	523-47-7
Oxalic acid, 2-methylphenyl nonyl ester	156	21.7341	434	44353	0-00-0			1066.4		Oxalic acid, 2-methylphenyl nonyl ester	434	0-00-0				3-hydroxy-3-methyl-hexanoic acid	427	0-00-0				Isobutyric acid, 2-methylphenyl ester	421	36438-54-7				2-Propyn-1-ol, 3-(trimethylsilyl)-	419	5272-36-6				p-(2-Acetoxyethoxy)toluene	402	6807-11-0				Pentanoic acid, 2-ethylhexyl ester	400	5451-87-6				Butanoic acid, 3-methylphenyl ester	395	7476-80-4
1,5,7-Octatrien-3-ol, 3,7-dimethyl-	177	21.7608	736	40392	29957-43-5			1066.9		1,5,7-Octatrien-3-ol, 3,7-dimethyl-	736	29957-43-5				1,5,7-Octatrien-3-ol, 3,7-dimethyl-	706	29957-43-5				Hotrienol	640	20053-88-7				Butanoic acid, 3-hexenyl ester, (E)-	625	53398-84-8				3,7-Octadiene-2,6-diol, 2,6-dimethyl-	614	13741-21-4				Butanoic acid, 3-hexenyl ester, (Z)-	609	16491-36-4				Butanoic acid, 3-hexenyl ester, (Z)-	602	16491-36-4
Unknown 10	112	21.7741	392	37038	0-00-0			1067.1		8,8-Dimethyl-3-(4-methyl-5-oxo-2,5-dihydrofuran-2-yloxymethylene)-3a,4,6,7,8,8b-hexahydro-3H-indeno[1,2-b]furan-2,5-dione	392	0-00-0				4-Methyl-4-phenyl-2,3:5,6-diepoxycyclohexanone	372	0-00-0				à-Benzyl malanohydroxamic acid hydrate	363	80324-47-6				á-Santalol	359	77-42-9				à-Santalol	357	115-71-9				3,5-Diphenyl-4-methyl-3-penten-2-one	356	81826-04-2				1-Propene, 3-[dimethylamine(N-B)bis(trifluoromethyl)boryl]-2-phenyl-	355	0-00-0
(3aR,4R,7R,8aS)-4,9,9-Trimethyl-1-methylene-4,5,6,7,8,8a-hexahydro-1H-3a,7-methanoazulene	118	21.7874	737	365331	394217-21-1			1067.4		(3aR,4R,7R,8aS)-4,9,9-Trimethyl-1-methylene-4,5,6,7,8,8a-hexahydro-1H-3a,7-methanoazulene	737	394217-21-1				(1aS,4aS,8aR)-4a,8,8-Trimethyl-2-methylene-1,1a,2,4a,5,6,7,8-octahydrocyclopropa[d]naphthalene	705	51446-91-4				(3R,4aS,8aS)-8a-Methyl-5-methylene-3-(prop-1-en-2-yl)-1,2,3,4,4a,5,6,8a-octahydronaphthalene	704	212394-95-1				Aristol-1(10)-en-9-yl isovalerate	675	0-00-0				1H-Cyclopropa[a]naphthalene, 1a,2,6,7,7a,7b-hexahydro-1,1,7,7a-tetramethyl-, [1aR-(1aà,7à,7aà,7bà)]-	674	34143-96-9				(1R,2R,4S,6S,7S,8S)-8-Isopropyl-1-methyl-3-methylenetricyclo[4.4.0.02,7]decan-4-ol	670	124753-76-0				1,1,7,7a-Tetramethyl-1a,2,6,7,7a,7b-hexahydro-1H-cyclopropa[a]naphthalene	664	154098-14-3
6-Ethoxyquinaldine	194	21.8052	589	4480.1	6628-28-0			1067.7		6-Ethoxyquinaldine	589	6628-28-0				8-Quinolinemethanol	556	16032-35-2				2(1H)-Quinolinone, 1-methyl-	555	606-43-9				6-Ethoxyquinaldine	551	6628-28-0				6-Hydroxy-2-methylcyclohepta(b)pyridin-7-one	545	109338-95-6				8-Quinolinol, 4-methyl-	540	3846-73-9				8-Quinolinol, 2-methyl-	538	826-81-3
Ethaneperoxoic acid, 1-cyano-1-phenyloctyl ester	59	21.8141	557	102296	58422-91-6			1067.9		Ethaneperoxoic acid, 1-cyano-1-phenyloctyl ester	557	58422-91-6				3-Butyl-2-methyl-6,7-dihydro-5H-cyclopenta[b]pyridine-4-amine	539	124790-36-9				D-Alanine, N-(4-butylbenzoyl)-, dodecyl ester	503	0-00-0				D-Alanine, N-(4-butylbenzoyl)-, tridecyl ester	503	0-00-0				Bicyclo[4.4.0]dec-1-ene, 2-isopropyl-5-methyl-9-methylene-	502	150320-52-8				4-Oxo-4-phenylbutyric acid, octadecyl ester	501	0-00-0				5-Azulenemethanol, 1,2,3,4,5,6,7,8-octahydro-à,à,3,8-tetramethyl-, acetate, [3S-(3à,5à,8à)]-	501	134-28-1
Ethanedithioamide	99	21.8319	406	30331	79-40-3			1068.2		Ethanedithioamide	406	79-40-3				(1H)Pyrrole-3-carboxylic acid, 5-formyl-1-(methylsulfonyl)-, methyl ester	399	0-00-0				1-Propene, 1-bromo-	391	590-14-7				Isopropenyl bromide	386	557-93-7				4-Cyclopentyl-N-phenylbutanamide	385	5732-64-9				Cyclopropyl bromide	383	4333-56-6				Cyclopropyl bromide	378	4333-56-6
Carbamic acid, phenyl-, phenyl ester	94	21.8541	611	561528	4930-03-4			1068.6		Carbamic acid, phenyl-, phenyl ester	611	4930-03-4				Allophanic acid, phenyl ester	557	49615-54-5				Bicyclo[3.2.2]non-8-en-6-ol, (1R,5-cis,6-cis)-	557	0-00-0				Benzamide, N-[2-(2-furanyl)ethyl]-4-methyl-	551	0-00-0				Dimethyl sulfone	550	67-71-0				Butanoic acid, 4-phenoxy-	547	6303-58-8				Pyrimidine, 5-methyl-	546	2036-41-1
(1S,4aR,7R)-1,4a-Dimethyl-7-(prop-1-en-2-yl)-1,2,3,4,4a,5,6,7-octahydronaphthalene	97	21.8763	727	130369	52026-55-8			1069.0		(1S,4aR,7R)-1,4a-Dimethyl-7-(prop-1-en-2-yl)-1,2,3,4,4a,5,6,7-octahydronaphthalene	727	52026-55-8				7-epi-Silphiperfol-5-ene	680	138752-23-5				á-Guaiene	680	88-84-6				5-Azulenemethanol, 1,2,3,4,5,6,7,8-octahydro-à,à,3,8-tetramethyl-, acetate, [3S-(3à,5à,8à)]-	680	134-28-1				Azulene, 1,2,3,3a,4,5,6,7-octahydro-1,4-dimethyl-7-(1-methylethenyl)-, [1R-(1à,3aá,4à,7á)]-	677	22567-17-5				Thujopsene-(I2)	673	0-00-0				(1S,2E,6E,10R)-3,7,11,11-Tetramethylbicyclo[8.1.0]undeca-2,6-diene	670	24703-35-3
Butyrolactone	86	21.8896	898	10593918	96-48-0			1069.3		Butyrolactone	898	96-48-0				Butanoic acid, 4-hydroxy-	887	591-81-1				Butyrolactone	871	96-48-0				Butyrolactone	858	96-48-0				Butyrolactone	853	96-48-0				Butanoic acid, 4-hydroxy-	844	591-81-1				(S)-4-Ethyl-2-oxazolidone	745	13896-06-5
1-Cyclohexene-1-carboxaldehyde, 2,6,6-trimethyl-	152	21.9163	896	1876239	432-25-7			1069.8		1-Cyclohexene-1-carboxaldehyde, 2,6,6-trimethyl-	896	432-25-7				1-Cyclohexene-1-carboxaldehyde, 2,6,6-trimethyl-	822	432-25-7				1-Cyclohexene-1-carboxaldehyde, 2,6,6-trimethyl-	818	432-25-7				3-Cyclohexene-1-carboxaldehyde, 1,3,4-trimethyl-	773	40702-26-9				3-Isopropylidene-5-methyl-hex-4-en-2-one	771	64149-32-2				3-Cyclohexene-1-carboxaldehyde, 1,3,4-trimethyl-	744	40702-26-9				Cyclopentan-1-al, 4-isopropylidene-2-methyl-	739	0-00-0
1H-Benzimidazole, 2-(1-methylethyl)-	164	21.9784	410	9948.4	5851-43-4			1070.9		1H-Benzimidazole, 2-(1-methylethyl)-	410	5851-43-4				1H-Benzimidazole, 2-(1-methylethyl)-	405	5851-43-4				1H-Indene, 2,3-dihydro-1,5,7-trimethyl-	388	54340-88-4				1H-Indene, 2,3-dihydro-4,5,7-trimethyl-	387	6682-06-0				1H-Indene, 2,3-dihydro-1,1,5-trimethyl-	375	40650-41-7				2H-1-Benzopyran, 2,2-dimethyl-	375	2513-25-9				2,5,6-Trimethylbenzimidazole	373	3363-56-2
1H-Indene, 3-methyl-	129	22.0007	612	248327	767-60-2			1071.4		1H-Indene, 3-methyl-	612	767-60-2				1,4-Methanonaphthalen-9-one, 1,2,3,4-tetrahydro-	609	6165-88-4				Tetracyclo[5.3.0.0<2,6>.0<3,10>]deca-4,8-diene	605	34324-40-8				Benzene, (cyclopropylidenemethyl)-	604	7555-67-1				Benzene, (cyclopropylidenemethyl)-	602	7555-67-1				Cycloprop[a]indene, 1,1a,6,6a-tetrahydro-	600	15677-15-3				Naphthalene, 1,2-dihydro-	599	447-53-0
Geranyl isovalerate	131	22.0184	538	221609	109-20-6			1071.7		Geranyl isovalerate	538	109-20-6				(R)-lavandulyl (R)-2-methylbutanoate	526	0-00-0				Geranyl isovalerate	511	109-20-6				Butanoic acid, 3-methyl-, 1-ethenyl-1,5-dimethyl-4-hexenyl ester	509	1118-27-0				Neryl (S)-2-methylbutanoate	505	0-00-0				(E)-3,7-Dimethylocta-2,6-dien-1-yl 3-methylbutanoate	504	0-00-0				(2E,6E)-Farnesyl pentanoate	503	126182-13-6
isoledene	105	22.054	820	756545	95910-36-4			1072.4		isoledene	820	95910-36-4				1H-Cyclopropa[a]naphthalene, 1a,2,3,5,6,7,7a,7b-octahydro-1,1,7,7a-tetramethyl-, [1aR-(1aà,7à,7aà,7bà)]-	811	17334-55-3				1H-Cycloprop[e]azulene, 1a,2,3,4,4a,5,6,7b-octahydro-1,1,4,7-tetramethyl-, [1aR-(1aà,4à,4aá,7bà)]-	805	489-40-7				ç-Muurolene	804	30021-74-0				1H-Cycloprop[e]azulene, 1a,2,3,4,4a,5,6,7b-octahydro-1,1,4,7-tetramethyl-, [1aR-(1aà,4à,4aá,7bà)]-	797	489-40-7				1H-Cycloprop[e]azulene, 1a,2,3,4,4a,5,6,7b-octahydro-1,1,4,7-tetramethyl-, [1aR-(1aà,4à,4aá,7bà)]-	795	489-40-7				Azulene, 1,2,3,3a,4,5,6,7-octahydro-1,4-dimethyl-7-(1-methylethenyl)-, [1R-(1à,3aá,4à,7á)]-	791	22567-17-5
Bicyclo[3.1.1]hept-2-ene-2-carboxaldehyde, 6,6-dimethyl-	106	22.0628	761	277139	564-94-3			1072.5		Bicyclo[3.1.1]hept-2-ene-2-carboxaldehyde, 6,6-dimethyl-	761	564-94-3				Pyridine, 2,5-dimethyl-	736	589-93-5				à-Thujenal	733	57129-54-1				à-Thujenal	733	57129-54-1				Bicyclo[3.1.1]hept-2-ene-2-carboxaldehyde, 6,6-dimethyl-	714	564-94-3				Pyridine, 2,5-dimethyl-	704	589-93-5				Pyridine, 3,4-dimethyl-	690	583-58-4
3-Heptadecenal	58	22.1384	548	136399	0-00-0			1073.9		3-Heptadecenal	548	0-00-0				Stearyltrimethylammonium chloride	537	112-03-8				3-Octen-2-one, 7-methyl-	534	33046-81-0				Chloroacetic acid, pentadecyl ester	533	70301-47-2				Chloroacetic acid, tridecyl ester	524	18277-85-5				Pentadecafluorooctanoic acid, tridecyl ester	517	0-00-0				Fumaric acid, 2-dimethylaminoethyl hexadecyl ester	509	0-00-0
Butanoic acid	60	22.1606	824	4810917	107-92-6			1074.4		Butanoic acid	824	107-92-6				Butanoic acid	763	107-92-6				Hexanoic acid	756	142-62-1				Hexanoic acid	745	142-62-1				Hexanoic acid	744	142-62-1				Pentanoic acid	717	109-52-4				Pentanoic acid	699	109-52-4
Octadecane	96	22.165	708	159644	593-45-3			1074.4		Octadecane	708	593-45-3				Hexadecane	708	544-76-3				Heptadecane	706	629-78-7				Docosane	704	629-97-0				Octadecane	702	593-45-3				Heptadecane	697	629-78-7				Octadecane	695	593-45-3
2-Furanacetaldehyde, à-propyl-	152	22.1917	640	42994	31681-26-2			1074.9		2-Furanacetaldehyde, à-propyl-	640	31681-26-2				Glycine, N-(2-fluorobenzoyl)-, propyl ester	533	0-00-0				N,N,N',N'-Tetraethyl-1,2-di-furan-2-yl-ethane-1,2-diamine	510	94533-62-7				Pyridine, 1,2,3,6-tetrahydro-1-(1-oxobutyl)-	507	57150-46-6				Spiro[4.5]decan-2-one	492	3643-16-1				Furan, 2-hexyl-	490	3777-70-6				Benzamide, 2-fluoro-N-pyrrol2-[2-(2-fluorophenyl)ethylamino]-2-oxoethyl]-	488	345992-56-5
Unknown 11	194	22.2316	364	3314.8	0-00-0			1075.7		N-Formyl(4-hydroxy-2-methoxyphenyl)alanine,ethyl ester	364	0-00-0				4,4'-Isopropylidene-bis(2-chlorophenol)	359	79-98-1				2-Butanone, 4-(4-hydroxy-3-methoxyphenyl)-	349	122-48-5				2-Butanone, 4-(4-hydroxy-3-methoxyphenyl)-	347	122-48-5				Butan-2-one, 4-(3-hydroxy-2-methoxyphenyl)-	344	303187-89-5				Benzo[b]triphenylene	341	215-58-7				2-Butanone, 4-(4-hydroxy-3-methoxyphenyl)-	340	122-48-5
Ascaridole	136	22.2361	517	101893	512-85-6			1075.8		Ascaridole	517	512-85-6				(1R,3S,4R,5S)-1-Isopropyl-4-methylbicyclo[3.1.0]hexan-3-yl acetate-rel-	511	62181-91-3				trans-á-Terpinyl butanoate	498	2153-28-8				(-)-8-p-Menthen-2-yl, acetate, trans	496	57287-13-5				Butanoic acid, 1,7,7-trimethylbicyclo[2.2.1]hept-2-yl ester, endo-	494	13109-70-1				Phenol, 2-ethyl-4-methyl-	493	3855-26-3				à-Ionone	482	127-41-3
5-Ethyl-2-furaldehyde	125	22.2494	646	114457	23074-10-4			1076.0		5-Ethyl-2-furaldehyde	646	23074-10-4				1,3-Hexadiene, 3-ethyl-2-methyl-, (Z)-	611	74752-97-9				5-Ethyl-2-furaldehyde	608	23074-10-4				5-Ethylcyclopent-1-enecarboxaldehyde	595	36431-60-4				Drim-7-en-11-ol	595	468-68-8				4H-Chromene, 4a,5,6,7,8,8a-hexahydro-2,3,5,5,8a-pentamethyl	595	0-00-0				3,5,7-Triamino-1-azaadamantane	594	31588-69-9
Bicyclo[4.4.0]dec-1-ene, 2-isopropyl-5-methyl-9-methylene-	162	22.2627	746	153706	150320-52-8			1076.3		Bicyclo[4.4.0]dec-1-ene, 2-isopropyl-5-methyl-9-methylene-	746	150320-52-8				à-Cubebene	736	17699-14-8				à-Cubebene	734	17699-14-8				cis-muurola-3,5-diene	731	0-00-0				1H-Cyclopenta[1,3]cyclopropa[1,2]benzene, octahydro-7-methyl-3-methylene-4-(1-methylethyl)-, [3aS-(3aà,3bá,4á,7à,7aS*)]-	727	13744-15-5				Bicyclosesquiphellandrene	723	54324-03-7				(1S,4S,4aS)-1-Isopropyl-4,7-dimethyl-1,2,3,4,4a,5-hexahydronaphthalene	721	267665-20-3
Naphthalene, 2-(phenylmethyl)-	194	22.2938	453	532.55	613-59-2			1076.8		Naphthalene, 2-(phenylmethyl)-	453	613-59-2				1H-Cyclopenta[l]phenanthrene, 2,3-dihydro-	438	723-98-8				Naphthalene, 2-(phenylmethyl)-	413	613-59-2				1-Methyl-3-phenyl-4-formyl-1,3(2H)-dihydroimidazole-2-thione	409	107127-21-9				2-Benzylquinoline	403	1745-77-3				4-Allyl-5-pyridin-3-yl-2,4-dihydro-[1,2,4]triazole-3-thione	400	0-00-0				2-[4-(1-Methylethoxy)benzyl]-4,6-pyrimidinediol	399	0-00-0
Dodecanoic acid, 2-butoxyethyl ester	100	22.316	440	43029	109-37-5			1077.3		Dodecanoic acid, 2-butoxyethyl ester	440	109-37-5				1-(4-Acetoxy-3,5-di-tert.butylphenyl)-3-morpholinopropan-1-one	431	193205-45-7				Carbonic acid, dodecyl phenyl ester	429	0-00-0				Cholestan-3-one, 4,4-dimethyl-, cyclic 1,2-ethanediyl acetal, (5à)-	416	54498-64-5				L-Alanyl-L-norleucine, N-dimethylaminomethylene-, methyl ester	415	0-00-0				4,6-Dipropyl-nonan-5-one	412	0-00-0				2-Azido-2,4,4,6,6-pentamethylheptane	405	0-00-0
Acetic acid, decyl ester	87	22.3516	586	110770	112-17-4			1077.9		Acetic acid, decyl ester	586	112-17-4				Acetic acid, octyl ester	581	112-14-1				1,2-Cycloheptanediol, trans-(ñ)-	574	90970-69-7				Acetic acid, octyl ester	573	112-14-1				Cyclopropane, 1-butyl-2-(2-methylpropyl)-	568	41977-35-9				2-Acetoxytridecane	568	0-00-0				3,7-Dimethyloctyl acetate	565	20780-49-8
2H-Pyran-3-ol, 6-ethenyltetrahydro-2,2,6-trimethyl-, acetate, trans-	125	22.3605	621	67150	56752-50-2			1078.1		2H-Pyran-3-ol, 6-ethenyltetrahydro-2,2,6-trimethyl-, acetate, trans-	621	56752-50-2				3-Nonen-2-one	545	14309-57-0				trans-3-Nonen-2-one	542	18402-83-0				Ethanone, 1-cyclododecyl-	529	28925-00-0				3-Nonen-2-one	523	14309-57-0				(1S,2R,4R,7R)-4-Isopropyl-7-methyl-3,8-dioxatricyclo[5.1.0.02,4]octane	515	1619-26-7				7-Decen-2-one	512	35194-33-3
(2R,4aS,5S,8aR)-2,5-Diallyl-1-methyldecahydroquinoline	192	22.3738	674	25771	0-00-0			1078.3		(2R,4aS,5S,8aR)-2,5-Diallyl-1-methyldecahydroquinoline	674	0-00-0				2,6-Lutidine, 3,5-diacetyl-1,4-dihydro-4-isopropyl-	671	21170-62-7				Ethylenediamine, N,N,N',N'-tetraethyl-1,2-bis(p-methoxyphenyl)-	663	24932-53-4				(-)-1,2,3,4-Tetrahydroisoquinoline, 1-phenmethanol-6,7-dimethoxy-	661	0-00-0				Isoquinoline, 1à-(4-hydroxybenzyl)-1,2,3,4-tetrahydroxy-6,7-dimethoxy-	655	0-00-0				(-)-1,2,3,4-Tetrahydroisoquinoline, 1-benzyl-6,7-dimethoxy-	654	0-00-0				(1R,4R,9aS)-1-(But-3-en-1-yl)-4-(pent-4-yn-1-yl)octahydro-1H-quinolizine	650	0-00-0
Unknown 12	179	22.3916	390	40811	2621-79-6			1078.7		Carbamic acid, methylphenyl-, ethyl ester	390	2621-79-6				3-(3-Amino-4-methylphenyl)propanoic acid	386	827601-54-7				Cinnamamide, N-(p-hydroxyphenethyl)-	383	20384-14-9				benzoic acid, 4-(dimethoxymethyl)-, methyl ester	379	0-00-0				4-Hydroxy-á-methyl-á-nitrostyrene	363	61126-42-9				Carbamic acid, 3-methylphenyl-, ethyl ester	363	0-00-0				Quinazolin-4(3H)-one, 3-cyclopentyl-2-mercapto-	363	331971-79-0
Benzene, pentamethyl-	133	22.4093	720	2228311	700-12-9			1079.0		Benzene, pentamethyl-	720	700-12-9				Benzene, pentamethyl-	704	700-12-9				Benzene, pentamethyl-	671	700-12-9				Benzene, 2,4-dimethyl-1-(1-methylethyl)-	667	4706-89-2				1,5,6,7-Tetramethylbicyclo[3.2.0]hepta-2,6-diene	664	134329-46-7				1H-Benzimidazole, 5-methoxy-	662	4887-80-3				Benzene, 1,4-dimethyl-2-(1-methylethyl)-	660	4132-72-3
ç-Elemene	121	22.4182	887	3547946	29873-99-2			1079.2		ç-Elemene	887	29873-99-2				ç-Elemene	877	29873-99-2				Cyclohexane, 1-ethenyl-1-methyl-2-(1-methylethenyl)-4-(1-methylethylidene)-	872	3242-08-8				1,5-Cyclodecadiene, 1,5-dimethyl-8-(1-methylethylidene)-, (E,E)-	862	15423-57-1				1,5-Cyclodecadiene, 1,5-dimethyl-8-(1-methylethylidene)-, (E,E)-	855	15423-57-1				(1S,2E,6E,10R)-3,7,11,11-Tetramethylbicyclo[8.1.0]undeca-2,6-diene	852	24703-35-3				Elemene isomer	838	0-00-0
N-Cbz-serine benzyl ester	150	22.4804	458	173330	40489-45-0			1080.3		N-Cbz-serine benzyl ester	458	40489-45-0				1-Butanol, 3-(phenylmethoxy)-	443	52657-84-8				1-Butanol, 4-(phenylmethoxy)-	424	4541-14-4				4-Benzyloxy-3-nitromethyl-pentanoic acid, methyl ester	421	0-00-0				(1à,2à,3á)-Dimethyl 1,3-dimethyl-4-cyclohexene-1,2-dicarboxylate	419	82112-19-4				Phenol, 2-butyl-	415	3180-09-4				Bicyclo[3.1.1]hept-2-en-6-one, 2,7,7-trimethyl-	405	473-06-3
Undecanoic acid, ethyl ester	88	22.4893	716	618502	627-90-7			1080.5		Undecanoic acid, ethyl ester	716	627-90-7				Decanoic acid, ethyl ester	704	110-38-3				Decanoic acid, ethyl ester	692	110-38-3				Nonanoic acid, 5-methyl-, ethyl ester	692	116530-40-6				Decanoic acid, ethyl ester	682	110-38-3				Octadecanoic acid, ethyl ester	674	111-61-5				Decanoic acid, ethyl ester	673	110-38-3
Carbonic acid, methyl tetradecyl ester	70	22.4982	626	723106	0-00-0			1080.7		Carbonic acid, methyl tetradecyl ester	626	0-00-0				Carbonic acid, decyl methyl ester	625	0-00-0				Chloroacetic acid, heptyl ester	623	34589-22-5				Carbonic acid, dodecyl methyl ester	621	0-00-0				Carbonic acid, methyl nonyl ester	620	0-00-0				Carbonic acid, methyl tridecyl ester	610	0-00-0				N-(3-Benzoyl-propionyl)-pyrrolidin	605	51459-75-7
1,1,7,7a-Tetramethyl-1a,2,6,7,7a,7b-hexahydro-1H-cyclopropa[a]naphthalene	144	22.5426	909	275941	154098-14-3			1081.5		1,1,7,7a-Tetramethyl-1a,2,6,7,7a,7b-hexahydro-1H-cyclopropa[a]naphthalene	909	154098-14-3				1H-Cyclopropa[a]naphthalene, 1a,2,6,7,7a,7b-hexahydro-1,1,7,7a-tetramethyl-, [1aR-(1aà,7à,7aà,7bà)]-	875	34143-96-9				Neoisolongifolene, 8,9-dehydro-	826	67517-14-0				(3aS,4R,7R)-1,4,9,9-Tetramethyl-5,6,7,8-tetrahydro-4H-3a,7-methanoazulene	825	50430-14-3				(8R,8aS)-8,8a-Dimethyl-2-(propan-2-ylidene)-1,2,3,7,8,8a-hexahydronaphthalene	825	27840-40-0				Cycloisolongifolene, 8,9-dehydro-	822	0-00-0				Isolongifolene, 9,10-dehydro-	817	0-00-0
1,1,7,7a-Tetramethyl-1a,2,6,7,7a,7b-hexahydro-1H-cyclopropa[a]naphthalene	169	22.5515	630	16256	154098-14-3			1081.7		1,1,7,7a-Tetramethyl-1a,2,6,7,7a,7b-hexahydro-1H-cyclopropa[a]naphthalene	630	154098-14-3				Cycloisolongifolene, 8,9-dehydro-	597	0-00-0				Aristol-1(10)-en-9-yl isovalerate	596	0-00-0				(8R,8aS)-8,8a-Dimethyl-2-(propan-2-ylidene)-1,2,3,7,8,8a-hexahydronaphthalene	588	27840-40-0				1,3.4-Trimethyl-6-cyclohexylbenzene	580	32406-17-0				Aromadendrene, dehydro-	577	0-00-0				1H-Cyclopropa[a]naphthalene, 1a,2,6,7,7a,7b-hexahydro-1,1,7,7a-tetramethyl-, [1aR-(1aà,7à,7aà,7bà)]-	574	34143-96-9
Aromandendrene	162	22.5737	930	223370	489-39-4			1082.1		Aromandendrene	930	489-39-4				(1R,9R,E)-4,11,11-Trimethyl-8-methylenebicyclo[7.2.0]undec-4-ene	929	68832-35-9				Alloaromadendrene	921	25246-27-9				Alloaromadendrene	919	25246-27-9				Aromandendrene	909	489-39-4				Aromandendrene	906	489-39-4				Aromandendrene	904	489-39-4
Shikimic acid, 4TMS derivative	194	22.6003	469	1567.1	55520-78-0			1082.6		Shikimic acid, 4TMS derivative	469	55520-78-0				Shikimic acid (4TMS)	454	0-00-0				[1,1'-Biphenyl]-4-ol, 4'-chloro-, acetate	450	57396-87-9				1,2-Ethenediol, 2TMS derivative	449	26327-98-0				L-Rhamnose, 4TMS derivative	438	19127-15-2				5-Amino-1-(2-fluoro-phenyl)-1H-pyrazole-4-carboxylic acid (3-trifluoromethyl-phenyl)-amide	437	0-00-0				L-Rhamnose, 4TMS derivative	437	19127-15-2
Sabinyl isobutanoate	92	22.6536	582	172666	5281-01-6			1083.6		Sabinyl isobutanoate	582	5281-01-6				(1S,3S,5S)-1-Isopropyl-4-methylenebicyclo[3.1.0]hexan-3-yl acetate	576	139757-62-3				Fumaric acid, myrtenyl propyl ester	570	0-00-0				Sabinol isovalerate	566	5281-02-7				Fumaric acid, heptyl myrtenyl ester	563	0-00-0				Fumaric acid, dimyrtenyl ester	562	0-00-0				Isobutyric acid, 2-pinen-10-yl ester	561	29021-37-2
S-Benzyl phenylmethanethiosulfonate	191	22.667	451	57994	16601-40-4			1083.8		S-Benzyl phenylmethanethiosulfonate	451	16601-40-4				Fumaric acid, 3,5-dimethylphenyl 3-methylbut-2-en-1-yl ester	429	0-00-0				Fumaric acid, 3,5-dimethylphenyl dodec-2-en-1-yl ester	426	0-00-0				Dodecanoic acid, 2,3-dimethylphenyl ester	412	0-00-0				4-(Fluoromethyl)-5-methyl-2-phenyl-2H-1,2,3-triazole	399	0-00-0				S-Benzyl benzenesulfonothioate #	395	16601-01-7				Hydrazine, (phenylmethyl)-	393	555-96-4
Bicyclo[2.2.1]hept-2-ene, 2,3-dimethyl-	94	22.6847	713	947641	529-16-8			1084.2		Bicyclo[2.2.1]hept-2-ene, 2,3-dimethyl-	713	529-16-8				Benzene, ethoxy-	670	103-73-1				Bicyclo[2.2.1]heptane, 2-methyl-3-methylene-2-(4-methyl-3-pentenyl)-, (1S-exo)-	653	511-59-1				Bicyclo[2.2.1]heptane, 2-methyl-3-methylene-2-(4-methyl-3-pentenyl)-, (1S-exo)-	650	511-59-1				Benzene, ethoxy-	644	103-73-1				Bicyclo[2.2.1]heptane, 2-methyl-3-methylene-2-(4-methyl-3-pentenyl)-, (1S-exo)-	642	511-59-1				Bicyclo[2.2.1]hept-2-ene, 2,3-dimethyl-	623	529-16-8
1,4-Cyclohexadiene, 3,3,6,6-tetramethyl-	93	22.6936	701	1163523	2223-54-3			1084.3		1,4-Cyclohexadiene, 3,3,6,6-tetramethyl-	701	2223-54-3				Cyclopentene, 1,2,3,3-tetramethyl-4-methylene-	697	0-00-0				Benzenemethanol, 4-methyl-à-(1-methyl-2-propenyl)-, (R*,R*)-	691	83173-76-6				Tricyclo[2.2.1.0(2,6)]heptane-3-methanol, 2,3-dimethyl-	685	29550-55-8				1,3-Cyclohexadiene, 1-methyl-4-(1-methylethyl)-	683	99-86-5				1,3-Cyclohexadiene, 1,5,5,6-tetramethyl-	675	514-94-3				Cyclohexene, 4-methyl-3-(1-methylethylidene)-	674	99805-90-0
1-Tetradecanol	97	22.7069	825	206661	112-72-1			1084.6		1-Tetradecanol	825	112-72-1				Hexadecen-1-ol, trans-9-	821	64437-47-4				1-Hexadecanol	819	36653-82-4				1-Hexadecanol	818	36653-82-4				Cetene	806	629-73-2				1-Hexadecanol	803	36653-82-4				n-Pentadecanol	802	629-76-5
Benzeneethanol, á-ethenyl-à-methyl-	157	22.7203	438	7197.9	40596-14-3			1084.8		Benzeneethanol, á-ethenyl-à-methyl-	438	40596-14-3				1H-Indole, 2,3-dihydro-6-nitro-	436	19727-83-4				Benzenemethanol, à,à-dimethyl-	434	617-94-7				4-Hydroxybenzoic acid, 3,10,10-trimethyl-7-methylenecycloundeca-3,8-dienyl ester	427	0-00-0				2-(4-Methoxyphenyl)-1-(toluen-4-sulfonyl)-1-isocyanoethane	409	0-00-0				N-(3,4-Dichlorophenyl)-3-[2-(2-methoxy-2-phenylacetyl)hydrazono]butyramide	390	0-00-0				1H-1,3-Benzimidazol-7-amine, N-[(4-methoxyphenyl)methyl]-2-methyl-	390	0-00-0
Pentacyclo[9.1.0.0(2,4).0(5,7).0(8,10)]dodecane, 3,3,6,6,9,9,12,12-octamethoxy-	164	22.7558	593	42917	0-00-0			1085.5		Pentacyclo[9.1.0.0(2,4).0(5,7).0(8,10)]dodecane, 3,3,6,6,9,9,12,12-octamethoxy-	593	0-00-0				Cycloisolongifolene, 8,9-dehydro-	584	0-00-0				Neoisolongifolene, 8,9-dehydro-	556	67517-14-0				2-Buten-1-one, 1-phenyl-	556	495-41-0				Isolongifolene, 4,5-dehydro-	553	0-00-0				(+)-Cycloisolongifol-5-ol	552	74841-81-9				Cycloisolongifolene, 9,10-dehydro-	549	0-00-0
Isoquinoline, 1-[(3,4-dimethoxyphenyl)methyl]-1,2,3,4-tetrahydro-6,7-dimethoxy-	192	22.7825	504	22761	13074-31-2			1086.0		Isoquinoline, 1-[(3,4-dimethoxyphenyl)methyl]-1,2,3,4-tetrahydro-6,7-dimethoxy-	504	13074-31-2				s-1,2,3,4-Tetrahydroisoquinolin-1-phenylmethanol, 6,7-dimethoxy-	502	0-00-0				Fumaric acid, monoamide, N-(2-fluorophenyl)-, 2,4,6-trichlorophenyl ester	496	0-00-0				Pyridine, 1-acetyl-5-(3,4-dihydro-2H-pyrrol-5-yl)-1,2,3,4-tetrahydro-	485	54966-57-3				1-tert-Butyl-1,1-dimethyl-N-(2-phenylpropan-2-yl)silanamine	474	0-00-0				3,6-Dipentyl-2,5-dimethylpyrazine	466	54600-85-0				Isoquinoline, 1-[(3,5-dihydroxy)benzyl]-N-formyl-1,2,3,4,5,6-hexahydro-	465	76787-05-8
6,7-Dodecanedione	99	22.8402	753	1468552	13757-90-9			1087.1		6,7-Dodecanedione	753	13757-90-9				Pentanoic acid, 2-methyl-, anhydride	751	63169-61-9				Pentanoic acid, 2-methyl-, anhydride	747	63169-61-9				Hexanoic acid, anhydride	740	2051-49-2				Hexanoic acid, thio-, S-butyl ester	738	2432-79-3				2,5-Dimethyl-2-(2-tetrahydrofuryl)tetrahydrofuran	732	0-00-0				Hexanethioic acid, S-heptyl ester	731	2432-80-6
Bicyclo[3.1.1]heptan-3-ol, 6,6-dimethyl-2-methylene-, [1S-(1à,3à,5à)]-	92	22.8802	781	1829098	547-61-5			1087.8		Bicyclo[3.1.1]heptan-3-ol, 6,6-dimethyl-2-methylene-, [1S-(1à,3à,5à)]-	781	547-61-5				Bicyclo[3.1.1]heptan-3-ol, 6,6-dimethyl-2-methylene-, [1S-(1à,3à,5à)]-	768	547-61-5				Bicyclo[3.1.1]heptan-3-ol, 6,6-dimethyl-2-methylene-	763	5947-36-4				Bicyclo[3.1.1]heptan-3-ol, 6,6-dimethyl-2-methylene-, [1S-(1à,3à,5à)]-	760	547-61-5				Bicyclo[3.1.0]hexan-3-ol, 4-methylene-1-(1-methylethyl)-, [1S-(1à,3á,5à)]-	759	471-16-9				Bicyclo[3.1.0]hexan-3-ol, 4-methylene-1-(1-methylethyl)-, (1à,3à,5à)-	759	3310-02-9				Bicyclo[3.1.1]heptan-3-ol, 6,6-dimethyl-2-methylene-, [1S-(1à,3à,5à)]-	753	547-61-5
(8R,8aS)-8,8a-Dimethyl-2-(propan-2-ylidene)-1,2,3,7,8,8a-hexahydronaphthalene	144	22.8935	885	721534	27840-40-0			1088.1		(8R,8aS)-8,8a-Dimethyl-2-(propan-2-ylidene)-1,2,3,7,8,8a-hexahydronaphthalene	885	27840-40-0				4a,5-Dimethyl-3-(prop-1-en-2-yl)-1,2,3,4,4a,5,6,7-octahydronaphthalen-1-ol	853	61847-19-6				Cycloisolongifolene, 8,9-dehydro-	843	0-00-0				Aromadendrene, dehydro-	837	0-00-0				1,1,7,7a-Tetramethyl-1a,2,6,7,7a,7b-hexahydro-1H-cyclopropa[a]naphthalene	818	154098-14-3				á-Vatirenene	818	0-00-0				Isolongifolene, 9,10-dehydro-	818	0-00-0
Naphthalene, 1,2,4a,5,8,8a-hexahydro-4,7-dimethyl-1-(1-methylethyl)-, [1S-(1à,4aá,8aà)]-	162	22.9246	813	615871	523-47-7			1088.6		Naphthalene, 1,2,4a,5,8,8a-hexahydro-4,7-dimethyl-1-(1-methylethyl)-, [1S-(1à,4aá,8aà)]-	813	523-47-7				1-Isopropyl-4,7-dimethyl-1,2,3,4,5,6-hexahydronaphthalene	810	16729-00-3				Naphthalene, 1,2,3,5,6,8a-hexahydro-4,7-dimethyl-1-(1-methylethyl)-, (1S-cis)-	794	483-76-1				.tau.-Cadinol	793	5937-11-1				Epizonarene	792	41702-63-0				1-Isopropyl-4,7-dimethyl-1,2,3,5,6,8a-hexahydronaphthalene	788	16729-01-4				Naphthalene, 1,2,3,5,6,8a-hexahydro-4,7-dimethyl-1-(1-methylethyl)-, (1S-cis)-	776	483-76-1
Benzoic acid, ethyl ester	150	22.9557	878	573843	93-89-0			1089.2		Benzoic acid, ethyl ester	878	93-89-0				Benzoic acid, ethyl ester	867	93-89-0				Benzoic acid, ethyl ester	862	93-89-0				Benzoic acid, ethyl ester	819	93-89-0				2,5-Cyclohexadiene-1,4-dione, bis(O-benzoyloxime)	819	120-52-5				Methanol, oxo-, benzoate	790	0-00-0				(+)-Dibenzoyl-L-tartaric acid anhydride	782	64339-95-3
2-Cyclohexen-1-one, 4-(2-oxopropyl)-	166	22.9779	629	20820	56051-94-6			1089.6		2-Cyclohexen-1-one, 4-(2-oxopropyl)-	629	56051-94-6				(6R,7aR)-3,6-Dimethyl-5,6,7,7a-tetrahydrobenzofuran-2(4H)-one	588	38049-04-6				2,4-Heptadienal, 2,4-dimethyl-	575	42452-48-2				Hexanoic acid, 3,7-dimethyl-6-octenyl ester	565	10580-25-3				Menthyl acetate	561	89-48-5				Cyclohexanol, 5-methyl-2-(1-methylethyl)-, acetate, (1à,2à,5à)-	552	20777-36-0				Menthyl acetate	552	89-48-5
Azulene, 1,2,3,3a,4,5,6,7-octahydro-1,4-dimethyl-7-(1-methylethenyl)-, [1R-(1à,3aá,4à,7á)]-	126	23.0179	748	119474	22567-17-5			1090.4		Azulene, 1,2,3,3a,4,5,6,7-octahydro-1,4-dimethyl-7-(1-methylethenyl)-, [1R-(1à,3aá,4à,7á)]-	748	22567-17-5				1,2,4-Metheno-1H-indene, octahydro-1,7a-dimethyl-5-(1-methylethyl)-, [1S-(1à,2à,3aá,4à,5à,7aá,8S*)]-	747	22469-52-9				isoledene	746	95910-36-4				1,2,4-Methenoazulene, decahydro-1,5,5,8a-tetramethyl-, [1S-(1à,2à,3aá,4à,8aá,9R*)]-	743	1137-12-8				1H-3a,7-Methanoazulene, octahydro-1,9,9-trimethyl-4-methylene-, (1à,3aà,7à,8aá)-	743	508-55-4				1H-3a,7-Methanoazulene, octahydro-1,9,9-trimethyl-4-methylene-, (1à,3aà,7à,8aá)-	743	508-55-4				Tricyclo[5.4.0.0(2,8)]undec-9-ene, 2,6,6,9-tetramethyl-, (1R,2S,7R,8R)-	740	5989-08-2
Naphthalene, 1,2,4a,5,8,8a-hexahydro-4,7-dimethyl-1-(1-methylethyl)-, (1à,4aá,8aà)-(ñ)-	144	23.0312	587	78082	5951-61-1			1090.6		Naphthalene, 1,2,4a,5,8,8a-hexahydro-4,7-dimethyl-1-(1-methylethyl)-, (1à,4aá,8aà)-(ñ)-	587	5951-61-1				ë-Selinene	586	28624-23-9				3H-3a,7-Methanoazulene, 2,4,5,6,7,8-hexahydro-1,4,9,9-tetramethyl-, [3aR-(3aà,4á,7à)]-	579	2387-78-2				8,8,9,9-Tetramethyl-3,4,5,6,7,8-hexahydro-2H-2,4a-methanonaphthalene	571	26783-22-2				Neoisolongifolene	569	0-00-0				2-Naphthalenemethanol, 1,2,3,4,4a,5,6,7-octahydro-à,à,4a,8-tetramethyl-, (2R-cis)-	569	1209-71-8				Naphthalene, 2,3,4,4a,5,6-hexahydro-1,4a-dimethyl-7-(1-methylethyl)-	565	473-14-3
(-)-Isolongifolol, acetate	99	23.0534	699	657176	0-00-0			1091.0		(-)-Isolongifolol, acetate	699	0-00-0				Cycloheptane, 4-methylene-1-methyl-2-(2-methyl-1-propen-1-yl)-1-vinyl-	698	0-00-0				(1S,4aR,7R)-1,4a-Dimethyl-7-(prop-1-en-2-yl)-1,2,3,4,4a,5,6,7-octahydronaphthalene	690	52026-55-8				1,4-Dimethyl-7-(prop-1-en-2-yl)decahydroazulen-4-ol	683	21698-41-9				Longifolene	683	475-20-7				á-Humulene	681	116-04-1				2,2,4a,7a-Tetramethyldecahydro-1H-cyclobuta[e]inden-5-ol	669	1369761-24-9
Dinocap	76	23.089	776	28568	39300-45-3			1091.7		Dinocap	776	39300-45-3				Dinocap	775	39300-45-3				2-Propynenitrile, 3-fluoro-	773	32038-83-8				Acetonitrile, trifluoro-	771	353-85-5				Trifluoromethanesulfonic anhydride	768	358-23-6				Tetrafluoromethane	766	75-73-0				Acetonitrile, trifluoro-	747	353-85-5
(E)-á-Famesene	120	23.1067	735	1741772	18794-84-8			1092.0		(E)-á-Famesene	735	18794-84-8				(E)-á-Famesene	712	18794-84-8				(E)-á-Famesene	711	18794-84-8				cis-á-Farnesene	708	28973-97-9				1,6,10-Dodecatriene, 7,11-dimethyl-3-methylene-	700	77129-48-7				cis-á-Farnesene	696	28973-97-9				cis-á-Farnesene	690	28973-97-9
1,4,7,-Cycloundecatriene, 1,5,9,9-tetramethyl-, Z,Z,Z-	93	23.1201	924	56541240	0-00-0			1092.3		1,4,7,-Cycloundecatriene, 1,5,9,9-tetramethyl-, Z,Z,Z-	924	0-00-0				Humulene	920	6753-98-6				Humulene	897	6753-98-6				Humulene	891	6753-98-6				Cyclohexene, 4-[(1E)-1,5-dimethyl-1,4-hexadien-1-yl]-1-methyl-	820	25532-79-0				Humulene	816	6753-98-6				Cyclohexene, 4-(1,5-dimethyl-1,4-hexadienyl)-1-methyl-	798	17627-44-0
Propionic acid, picolinyl ester	104	23.1334	464	58561	0-00-0			1092.5		Propionic acid, picolinyl ester	464	0-00-0				tetradecanoic acid, 2-(4-aminophenoxy)-	427	0-00-0				Picolinyl butyrate	425	0-00-0				Sulfacetamide	419	144-80-9				8a-Methyl-decahydro-naphthalene-1,8-diol	415	0-00-0				1,2-Ethanediol, 1,2-di-2-pyridinyl-	406	1141-05-5				2-(1-Cyclopent-1-enyl-1-methylethyl)cyclopentanone	404	0-00-0
Butanoic acid, 3-methyl-	60	23.1689	665	1838478	503-74-2			1093.2		Butanoic acid, 3-methyl-	665	503-74-2				Butanoic acid, 3-methyl-	652	503-74-2				Butanoic acid, 3-methyl-	639	503-74-2				Pentanoic acid, 3-methyl-	560	105-43-1				Acetic acid	532	64-19-7				Acetic acid	529	64-19-7				3-Methyl-hexanoic acid	527	0-00-0
Dodecanoic acid, 2-methyl-	74	23.2	692	2797226	2874-74-0			1093.8		Dodecanoic acid, 2-methyl-	692	2874-74-0				Octanoic acid, 2-methyl-	689	3004-93-1				Undecanoic acid, 2-methyl-	684	24323-25-9				Heptanoic acid, methyl ester	680	106-73-0				Dodecanoic acid, methyl ester	674	111-82-0				Decanoic acid, 2-methyl-	671	24323-23-7				Pentanoic acid, 2-methyl-	671	97-61-0
3-Dodecanol, 3,7,11-trimethyl-	73	23.2133	655	658843	7278-65-1			1094.0		3-Dodecanol, 3,7,11-trimethyl-	655	7278-65-1				Formic acid, neopentyl ester	635	0-00-0				4-Pentadecanol	632	109212-91-1				Sulfurous acid, 2-propyl heptyl ester	619	0-00-0				2,4-Dimethylpentan-3-yl isobutyl carbonate	608	0-00-0				Oxirane, 2,2'-[oxybis(methylene)]bis-	601	2238-07-5				3-Pentanol, 2,4-dimethyl-	598	600-36-2
Cyclopentane, 1,2,3,4,5-pentamethoxy-, stereoisomer	101	23.2267	782	395076	29887-59-0			1094.3		Cyclopentane, 1,2,3,4,5-pentamethoxy-, stereoisomer	782	29887-59-0				1-[(1-Propoxypropan-2-yl)oxy]propan-2-yl acetate	728	0-00-0				2-Amino-2-thiazoline-4-carboxylic acid	727	2150-55-2				Succinic acid, but-3-yn-2-yl propyl ester	723	0-00-0				1,3-Dioxolane, 4,5-dimethyl-2-pentadecyl-	703	56599-61-2				Dichloromethyldimethylsilyloxycyclobutane	688	0-00-0				Succinic acid, but-3-yn-2-yl butyl ester	675	0-00-0
Benzene, 1,1'-(1,2-ethanediyl)bis[2,3,4,5,6-pentamethyl-	129	23.2533	588	88675	52145-28-5			1094.8		Benzene, 1,1'-(1,2-ethanediyl)bis[2,3,4,5,6-pentamethyl-	588	52145-28-5				.alfa.-Copaene	550	0-00-0				à-Cubebene	545	17699-14-8				Bicyclo[4.4.0]dec-1-ene, 2-isopropyl-5-methyl-9-methylene-	544	150320-52-8				cis-Muurola-4(15),5-diene	540	157477-72-0				Copaene	539	3856-25-5				(+)-epi-Bicyclosesquiphellandrene	537	54274-73-6
4a,8-Dimethyl-2-(prop-1-en-2-yl)-1,2,3,4,4a,5,6,7-octahydronaphthalene	133	23.2755	893	837380	103827-22-1			1095.2		4a,8-Dimethyl-2-(prop-1-en-2-yl)-1,2,3,4,4a,5,6,7-octahydronaphthalene	893	103827-22-1				2-Isopropenyl-4a,8-dimethyl-1,2,3,4,4a,5,6,7-octahydronaphthalene	888	0-00-0				Naphthalene, decahydro-4a-methyl-1-methylene-7-(1-methylethylidene)-, (4aR-trans)-	868	515-17-3				2-Isopropenyl-4a,8-dimethyl-1,2,3,4,4a,5,6,8a-octahydronaphthalene	849	0-00-0				Naphthalene, 1,2,3,4,4a,5,6,8a-octahydro-4a,8-dimethyl-2-(1-methylethenyl)-, [2R-(2à,4aà,8aá)]-	836	473-13-2				1H-Cyclopropa[a]naphthalene, decahydro-1,1,3a-trimethyl-7-methylene-, [1aS-(1aà,3aà,7aá,7bà)]-	832	20071-49-2				1H-Cyclopropa[a]naphthalene, 1a,2,3,3a,4,5,6,7b-octahydro-1,1,3a,7-tetramethyl-, [1aR-(1aà,3aà,7bà)]-	830	489-29-2
3-Cyclohexene-1-carboxylic acid, 4-methyl-2-oxo-, methyl ester	140	23.2933	616	16962	35573-99-0			1095.5		3-Cyclohexene-1-carboxylic acid, 4-methyl-2-oxo-, methyl ester	616	35573-99-0				2-Cyclohexen-1-one, 2-methyl-5-(1-methylethyl)-, (S)-	593	499-71-8				3,4-Pyridinediamine	586	54-96-6				2-Heptanone, 6-(2-furanyl)-6-methyl-	573	51595-87-0				2,3-Pyridinediamine	573	452-58-4				4-[3-(4-Nitrophenoxy)propyl]-1H-imidazole	572	0-00-0				Pyridine, 2,5-diamino-	569	4318-76-7
Urethane	62	23.3199	463	110473	51-79-6			1096.0		Urethane	463	51-79-6				Boric acid	448	10043-35-3				Urethane	420	51-79-6				4-Methylbenzoic acid, 3-pentyl ester	409	0-00-0				Benzoic acid, 2-amino-	409	118-92-3				1-(3-Hydroxymethyl-phenyl)-heptan-1-ol	404	0-00-0				Ethanol, 1-chloro-, acetate	391	5912-58-3
Succinic acid, cyclohex-2-enylmethyl ethyl ester	101	23.3288	475	113347	0-00-0			1096.2		Succinic acid, cyclohex-2-enylmethyl ethyl ester	475	0-00-0				Dimethylamine (N-B)bis(trifluoromethyl)(cyano)borane	456	0-00-0				Succinic acid, ethyl 2-norbornyl ester	455	0-00-0				Propanenitrile, 2-[dimethylamine(N-B)bis(trifluoromethyl)boryl]-	450	0-00-0				Succinic acid, cyclohex-2-enylmethyl tetradecyl ester	446	0-00-0				pentanedioic acid, 1,5'-dimethyl 1',5-(1,4-phenylene) ester	441	0-00-0				Succinic acid, 2-chlorocyclohexylmethyl ethyl ester	440	0-00-0
Citral	69	23.3422	565	264241	5392-40-5			1096.4		Citral	565	5392-40-5				Citral	561	5392-40-5				2,6-Octadienal, 3,7-dimethyl-, (E)-	560	141-27-5				2,6-Octadienal, 3,7-dimethyl-, (Z)-	551	106-26-3				Citral	544	5392-40-5				2(3H)-Furanone, 4,5-dihydro-4-(2-methyl-3-methylenebut-4-yl)-	543	0-00-0				2,6-Octadienal, 3,7-dimethyl-, (Z)-	541	106-26-3
Formic acid, phenylmethyl ester	90	23.3644	724	346508	104-57-4			1096.9		Formic acid, phenylmethyl ester	724	104-57-4				Formic acid, phenylmethyl ester	684	104-57-4				Formic acid, phenylmethyl ester	674	104-57-4				Formic acid, phenylmethyl ester	670	104-57-4				Benzene, 1-ethoxy-4-methyl-	591	622-60-6				Benzene, 1-ethoxy-2-methyl-	583	614-71-1				Benzene, 1-ethoxy-4-methyl-	579	622-60-6
(4R,4aS,6S)-4,4a-Dimethyl-6-(prop-1-en-2-yl)-1,2,3,4,4a,5,6,7-octahydronaphthalene	124	23.3777	586	64169	823810-22-6			1097.1		(4R,4aS,6S)-4,4a-Dimethyl-6-(prop-1-en-2-yl)-1,2,3,4,4a,5,6,7-octahydronaphthalene	586	823810-22-6				(4S,4aR,6R)-4,4a-Dimethyl-6-(prop-1-en-2-yl)-1,2,3,4,4a,5,6,7-octahydronaphthalene	566	54868-40-5				Cyclohexane, 1,1,3-trimethyl-2,3-epoxy-2-(3-methylcyclobuten-2-yl-1)-4-acetyloxy-	549	0-00-0				4,5-di-epi-aristolochene	548	0-00-0				Aristolochene	540	26620-71-3				Bicyclo[4.4.0]dec-1-ene, 2-isopropyl-5-methyl-9-methylene-	532	150320-52-8				Guaiol	528	489-86-1
Unknown 13	152	23.4088	388	19572	0-00-0			1097.7		Sarcosylsarcosine, N-(2-chloroethoxycarbonyl)-, heptyl ester	388	0-00-0				Sarcosylsarcosine, N-(2-chloroethoxycarbonyl)-, octyl ester	386	0-00-0				N-p-Methoxyphenyl-N'-(1-nitro-1-methyl-ethyl)diazene	374	56254-33-2				2,2-Dimethoxy-1-oxa-2-sila-1,2-dihydronaphthalene	372	73060-35-2				Sarcosine, N-(2-chloroethoxycarbonyl)-, octadecyl ester	361	0-00-0				2-Methyl-5-nitroacetanilide	355	2879-79-0				Thiocyanic acid, 4-(dimethylamino)phenyl ester	354	7152-80-9
Costunolide	217	23.431	484	67760	553-21-9			1098.1		Costunolide	484	553-21-9				2(3H)-Benzofuranone, 6-ethenylhexahydro-6-methyl-3-methylene-7-(1-methylethenyl)-, [3aS-(3aà,6à,7á,7aá)]-	476	28290-35-9				5,17-Dehydroallomatridine, (6á)-	465	53537-50-1				á-Cyclocostunolide	464	2221-82-1				4-(2,2,6-Trimethyl-7-oxabicyclo[4.1.0]hept-4-en-1-yl)pent-3-en-2-one	462	0-00-0				4-(2,2-Dimethyl-6-methylenecyclohexyl)-1-(dimethylphenylsilyl)butan-1-one	458	0-00-0				6-Octen-1-one, 3,7-dimethyl-3-ethenyl-1-(4-methoxyphenyl)-	453	17015-61-1
Mercaptoacetic acid, 2TMS derivative	138	23.4488	590	432898	6398-62-5			1098.4		Mercaptoacetic acid, 2TMS derivative	590	6398-62-5				Boric acid, 3TMS derivative	559	4325-85-3				3,6-Dioxa-2,4,5,7-tetrasilaoctane, 2,2,4,4,5,5,7,7-octamethyl-	558	4342-25-0				Trisiloxane, octamethyl-	526	107-51-7				Trisiloxane, octamethyl-	517	107-51-7				Dithioerythritol, O,O',S,S'-tetrakis(trimethylsilyl)-	516	0-00-0				Trisiloxane, octamethyl-	512	107-51-7
Cyclooctasiloxane, hexadecamethyl-	281	23.4576	792	311561	556-68-3			1098.6		Cyclooctasiloxane, hexadecamethyl-	792	556-68-3				Hexasiloxane, tetradecamethyl-	772	107-52-8				Hexasiloxane, tetradecamethyl-	765	107-52-8				3,4-Dihydroxyphenylglycol, 4TMS derivative	763	56114-62-6				Cyclooctasiloxane, hexadecamethyl-	758	556-68-3				2,4-Dihydroxybenzoic acid, 3TMS derivative	753	10586-16-0				3,4-Dihydroxyphenylglycol, 4TMS derivative	751	56114-62-6
Cyclohexene, 3-(1,5-dimethyl-4-hexenyl)-6-methylene-, [S-(R*,S*)]-	112	23.4665	705	495852	20307-83-9			1098.8		Cyclohexene, 3-(1,5-dimethyl-4-hexenyl)-6-methylene-, [S-(R*,S*)]-	705	20307-83-9				(1R,5R)-4-Methylene-1-((R)-6-methylhept-5-en-2-yl)bicyclo[3.1.0]hexane, (relative configuration)	686	0-00-0				(1S,5S)-4-Methylene-1-((R)-6-methylhept-5-en-2-yl)bicyclo[3.1.0]hexane	683	58319-04-3				Cyclohexene, 3-(1,5-dimethyl-4-hexenyl)-6-methylene-, [S-(R*,S*)]-	679	20307-83-9				1,6,10-Dodecatriene, 7,11-dimethyl-3-methylene-	674	77129-48-7				(E)-á-Famesene	673	18794-84-8				cis-á-Farnesene	671	28973-97-9
(1S,5S,6R)-6-Methyl-2-methylene-6-(4-methylpent-3-en-1-yl)bicyclo[3.1.1]heptane	157	23.5021	638	18454	15438-94-5			1099.4		(1S,5S,6R)-6-Methyl-2-methylene-6-(4-methylpent-3-en-1-yl)bicyclo[3.1.1]heptane	638	15438-94-5				(1R,5R)-4-Methylene-1-((R)-6-methylhept-5-en-2-yl)bicyclo[3.1.0]hexane, (relative configuration)	608	0-00-0				(1S,5S)-4-Methylene-1-((R)-6-methylhept-5-en-2-yl)bicyclo[3.1.0]hexane	603	58319-04-3				(E)-á-Famesene	602	18794-84-8				(E,E)-7,11,15-Trimethyl-3-methylene-hexadeca-1,6,10,14-tetraene	596	70901-63-2				Cyclohexene, 3-(1,5-dimethyl-4-hexenyl)-6-methylene-, [S-(R*,S*)]-	585	20307-83-9				Isocaryophillene	578	0-00-0
Benzoic acid, 4-(2-propenyloxy)-, ester with 1,1'-biphenyl-4,4'-diol (2:1)	152	23.5243	471	150676	85234-30-6			1099.8		Benzoic acid, 4-(2-propenyloxy)-, ester with 1,1'-biphenyl-4,4'-diol (2:1)	471	85234-30-6				Propenamide, N-(2-bromo-4,6-difluorophenyl)-3-(2-methoxyphenyl)-	443	351061-16-0				2-Phenylacetamide, N-(1-phenyl-2-propyl)-	442	0-00-0				Benzonitrile, 5-acetyl-2-amino-4-hydroxy-	424	0-00-0				N-Formimidoyl-N'-(2-pyridylformimidoyl)diimide	419	0-00-0				2,6-pyridinedicarboxamide	419	0-00-0				Benzene, 1,1'-(1,2-ethanediyl)bis[2,3,4,5,6-pentamethyl-	412	52145-28-5
Phenylpropyl alcohol, 3-benzyloxy-6-hydroxy-3',3'-dimethyl-	192	23.5465	544	36000	0-00-0			1100.3		Phenylpropyl alcohol, 3-benzyloxy-6-hydroxy-3',3'-dimethyl-	544	0-00-0				3-(Benzyloxymethyl)hex-5-ene-1,2-diol	521	0-00-0				D-(-)-Fructose, pentaacetate, benzyloxime (isomer 1)	512	0-00-0				4-Benzyloxy-3-nitromethyl-pentanoic acid, methyl ester	508	0-00-0				Benzene, [(octyloxy)methyl]-	502	54852-64-1				Tricyclo[3.2.1.0(2,4)]octane, 8-methylene-, (1à,2à,4à,5à)-	500	38310-48-4				Phenethylamine, 3-benzyloxy-2-fluoro-á-hydroxy-	500	103438-94-4
ç-Muurolene	162	23.582	924	3427605	30021-74-0			1101.0		ç-Muurolene	924	30021-74-0				ç-Muurolene	918	30021-74-0				ç-Muurolene	914	30021-74-0				ç-Muurolene	902	30021-74-0				Naphthalene, 1,2,3,4,4a,5,6,8a-octahydro-7-methyl-4-methylene-1-(1-methylethyl)-, (1à,4aá,8aà)-	900	39029-41-9				Naphthalene, 1,2,3,4,4a,5,6,8a-octahydro-7-methyl-4-methylene-1-(1-methylethyl)-, (1à,4aá,8aà)-	893	39029-41-9				Naphthalene, 1,2,3,4,4a,5,6,8a-octahydro-7-methyl-4-methylene-1-(1-methylethyl)-, (1à,4aá,8aà)-	884	39029-41-9
à-Muurolene	180	23.5998	658	18328	31983-22-9			1101.3		à-Muurolene	658	31983-22-9				Epizonarene	639	41702-63-0				ç-Muurolene	636	30021-74-0				5-Azulenemethanol, 1,2,3,4,5,6,7,8-octahydro-à,à,3,8-tetramethyl-, acetate, [3S-(3à,5à,8à)]-	635	134-28-1				à-Muurolene	633	10208-80-7				Selina-3,7(11)-diene	631	6813-21-4				Epizonarene	621	41702-63-0
Tricyclo[3.2.1.0(2,4)]octan-8-one, 3,3-dimethyl-, (1à,2à,4à,5à)-	157	23.6087	472	144251	66930-01-6			1101.5		Tricyclo[3.2.1.0(2,4)]octan-8-one, 3,3-dimethyl-, (1à,2à,4à,5à)-	472	66930-01-6				Bicyclo[2.2.1]hepta-2,5-dien-7-ol	470	822-80-0				Bis(N-benzyloxycarbonylglycyl)diaza-18-crown-6	466	93788-19-3				Bicyclo[3.2.1]oct-2-ene, exo-4-(phenylsulfonyl)-	464	0-00-0				Benzeneacetamide, à-hydroxy-N-methyl-	456	2019-72-9				O-Ethyl S-vinyl methylphosphonothioate	454	128869-81-8				8-Methyl-2-phenyl-nona-4,7-dien-2-ol	449	0-00-0
2(3H)-Furanone, 5-ethyldihydro-	85	23.6575	875	3129841	695-06-7			1102.5		2(3H)-Furanone, 5-ethyldihydro-	875	695-06-7				2(3H)-Furanone, 5-ethyldihydro-	871	695-06-7				2(3H)-Furanone, 5-ethyldihydro-	856	695-06-7				2(3H)-Furanone, 5-butyldihydro-	820	104-50-7				5-Oxotetrahydrofuran-2-carboxylic acid, ethyl ester	818	1126-51-8				2(3H)-Furanone, 5-butyldihydro-	814	104-50-7				2(3H)-Furanone, 5-butyldihydro-	812	104-50-7
Naphthalene, 1,2,4a,5,8,8a-hexahydro-4,7-dimethyl-1-(1-methylethyl)-, (1à,4aá,8aà)-(ñ)-	189	23.6753	764	685623	5951-61-1			1102.8		Naphthalene, 1,2,4a,5,8,8a-hexahydro-4,7-dimethyl-1-(1-methylethyl)-, (1à,4aá,8aà)-(ñ)-	764	5951-61-1				ë-Selinene	748	28624-23-9				Naphthalene, 2,3,4,4a,5,6-hexahydro-1,4a-dimethyl-7-(1-methylethyl)-	741	473-14-3				Benzene, 1,3,5-tris(1-methylethyl)-	729	717-74-8				Benzene, 1,3,5-tris(1-methylethyl)-	727	717-74-8				ë-Selinene	723	28624-23-9				Benzene, 1,3,5-tris(1-methylethyl)-	706	717-74-8
9á-Acetoxy-3,4,8-trimethyltricyclo[6.3.1.0(1,5)]dodec-3-ene	141	23.6975	555	46647	0-00-0			1103.3		9á-Acetoxy-3,4,8-trimethyltricyclo[6.3.1.0(1,5)]dodec-3-ene	555	0-00-0				Ethyl 3,3,3-trifluoro-2-(3-[3-(trifluoromethyl)phenyl]ureido)propionate	533	0-00-0				9á-Acetoxy-3,5,8-trimethyltricyclo[6.3.1.0(1,5)]dodec-2-ene	527	0-00-0				Thiazol-4(5H)-one, 5-fluoro-5-trifluoromethyl-2-[3-(3-trifluoromethylphenyl)ureido]-	514	0-00-0				2-(4a,8-Dimethyl-2,3,4,4a,5,6-hexahydronaphthalen-2-yl)propan-1-ol	480	0-00-0				Benzene, (chloromethyl)pentamethyl-	476	484-65-1				Silane, (4-ethenylphenyl)trimethyl-	473	1009-43-4
2(3H)-Furanone, 5-ethyldihydro-5-methyl-	99	23.7242	665	1084551	2865-82-9			1103.8		2(3H)-Furanone, 5-ethyldihydro-5-methyl-	665	2865-82-9				2(3H)-Furanone, 5-ethyldihydro-3-methyl-	659	2610-98-2				2(3H)-Furanone, 5-ethyldihydro-5-methyl-	615	2865-82-9				Hexanethioic acid, S-decyl ester	605	2432-81-7				Hexanoic acid, anhydride	602	2051-49-2				Hexanethioic acid, S-heptyl ester	602	2432-80-6				Hexanoic acid, anhydride	602	2051-49-2
1H-Cycloprop[e]azulene, 1a,2,3,5,6,7,7a,7b-octahydro-1,1,4,7-tetramethyl-, [1aR-(1aà,7à,7aá,7bà)]-	135	23.7375	825	581587	21747-46-6			1104.1		1H-Cycloprop[e]azulene, 1a,2,3,5,6,7,7a,7b-octahydro-1,1,4,7-tetramethyl-, [1aR-(1aà,7à,7aá,7bà)]-	825	21747-46-6				1H-Cycloprop[e]azulene, 1a,2,3,5,6,7,7a,7b-octahydro-1,1,4,7-tetramethyl-, [1aR-(1aà,7à,7aá,7bà)]-	818	21747-46-6				1H-Cycloprop[e]azulene, 1a,2,3,5,6,7,7a,7b-octahydro-1,1,4,7-tetramethyl-, [1aR-(1aà,7à,7aá,7bà)]-	814	21747-46-6				1H-Cycloprop[e]azulene, 1a,2,3,5,6,7,7a,7b-octahydro-1,1,4,7-tetramethyl-, [1aR-(1aà,7à,7aá,7bà)]-	799	21747-46-6				á-Guaiene	799	88-84-6				4,7-Methanoazulene, 1,2,3,4,5,6,7,8-octahydro-1,4,9,9-tetramethyl-, [1S-(1à,4à,7à)]-	796	514-51-2				4,7-Methanoazulene, 1,2,3,4,5,6,7,8-octahydro-1,4,9,9-tetramethyl-, [1S-(1à,4à,7à)]-	793	514-51-2
L-à-Terpineol	136	23.7775	917	3095139	10482-56-1			1104.9		L-à-Terpineol	917	10482-56-1				à-Terpineol	912	98-55-5				L-à-Terpineol	908	10482-56-1				à-Terpineol	880	98-55-5				à-Terpineol	872	98-55-5				Terpineol	860	0-00-0				à-Terpineol	841	98-55-5
Eicosanoic acid, 2,3-bis(acetyloxy)propyl ester	114	23.8174	557	190371	55429-67-9			1105.7		Eicosanoic acid, 2,3-bis(acetyloxy)propyl ester	557	55429-67-9				Eicosanoic acid, 2-(acetyloxy)-1-[(acetyloxy)methyl]ethyl ester	535	55429-68-0				Hexadecanoic acid, 2-(acetyloxy)-1-[(acetyloxy)methyl]ethyl ester	517	55268-69-4				Silane, dimethyl(tetrahydrofurfuryloxy)tetradecyloxy-	503	0-00-0				Myristin, 2,3-diaceto-1-	501	14473-55-3				Acetamide, N-(3-trifluoromethylbenzyl)-2-(2-thienyl)-	497	351061-64-8				Hexadecanoic acid, 2,3-bis(acetyloxy)propyl ester	495	55268-70-7
3-(1,5-Dimethyl-hex-4-enyl)-2,2-dimethyl-cyclopent-3-enol	162	23.8263	496	3918.1	0-00-0			1105.8		3-(1,5-Dimethyl-hex-4-enyl)-2,2-dimethyl-cyclopent-3-enol	496	0-00-0				2(1H)-Naphthalenone, octahydro-4a,7,7-trimethyl-, trans-	479	54699-31-9				3,5,9-Trimethyl-deca-2,4,8-trien-1-ol	477	0-00-0				(Cyclopropyl)trivinylsilane	469	0-00-0				cis-1-Chloro-9-octadecene	466	16507-61-2				4-(2,2-Dimethyl-6-methylenecyclohexyl)butanal	462	95452-13-4				Benzaldehyde, 3-chloro-4-(4-fluorobenzyloxy)-5-methoxy-	460	351066-27-8
Cyclohexene, 1,3-diisopropenyl-6-methyl-	134	23.8485	567	160966	0-00-0			1106.3		Cyclohexene, 1,3-diisopropenyl-6-methyl-	567	0-00-0				(3S,3aS,6R,8aS)-3,7,7-Trimethyl-8-methyleneoctahydro-1H-3a,6-methanoazulene	555	18444-94-5				1-(3-Isopropyl-4-methyl-pent-3-en-1-ynyl)-1-methyl-cyclopropane	554	0-00-0				(+)-2-Carene, 2-isopropenyl-	549	0-00-0				ç-Muurolene	549	30021-74-0				ç-Muurolene	546	30021-74-0				(1R,3aS,8aS)-7-Isopropyl-1,4-dimethyl-1,2,3,3a,6,8a-hexahydroazulene	539	36577-33-0
Bicyclo[3.1.1]hept-3-en-2-one, 4,6,6-trimethyl-, (1S)-	150	23.8885	655	287670	1196-01-6			1107.1		Bicyclo[3.1.1]hept-3-en-2-one, 4,6,6-trimethyl-, (1S)-	655	1196-01-6				Bicyclo[3.1.1]hept-3-en-2-one, 4,6,6-trimethyl-	646	80-57-9				Bicyclo[3.1.1]hept-3-en-2-one, 4,6,6-trimethyl-	644	80-57-9				Bicyclo[3.1.1]hept-3-en-2-one, 4,6,6-trimethyl-	640	80-57-9				Bicyclo[3.1.1]hept-2-en-6-one, 2,7,7-trimethyl-	638	473-06-3				Bicyclo[3.1.1]hept-3-en-2-one, 4,6,6-trimethyl-, (1S)-	635	1196-01-6				Bicyclo[3.1.1]hept-2-en-6-one, 2,7,7-trimethyl-	634	473-06-3
3-Isopropyl-tricyclo[4.3.1.1(2,5)]undec-3-en-10-one	132	23.8974	588	15037	0-00-0			1107.2		3-Isopropyl-tricyclo[4.3.1.1(2,5)]undec-3-en-10-one	588	0-00-0				2-Isopropyl-tricyclo[4.3.1.1( 2,5)]undec-3-en-10-one	573	0-00-0				(1S,4aR,7R)-1,4a-Dimethyl-7-(prop-1-en-2-yl)-1,2,3,4,4a,5,6,7-octahydronaphthalene	568	52026-55-8				1,4-Methanocycloocta[d]pyridazine, 1,4,4a,5,6,9,10,10a-octahydro-11,11-dimethyl-, (1à,4à,4aà,10aà)-	560	0-00-0				(+)-3-Carene, 2-à-isopropenyl-	560	0-00-0				á-Elemenone	554	20303-60-0				Mandelanilide	547	4410-33-7
Cyclohexanone, 2-propyl-	98	23.9241	672	1038803	94-65-5			1107.8		Cyclohexanone, 2-propyl-	672	94-65-5				Piperidine, 1,1'-methylenebis-	639	880-09-1				cyclohexanone, 2-decyl-	625	0-00-0				Tolperisone	624	728-88-1				Cyclooctanone, 2-bromo-	622	39261-18-2				Cyclohexanone, 2-(1-methylheptyl)-	621	54549-90-5				Propan-2-ol, 1-(2-isopropyl-5-methylcyclohexyloxy)-3-(1-piperidyl)-	621	301317-71-5
3-Butene-1,2-diol, 1-(2-furanyl)-	97	23.9374	565	755377	19261-13-3			1108.0		3-Butene-1,2-diol, 1-(2-furanyl)-	565	19261-13-3				1,2,4-Triazol-4-amine, N-(2-thienylmethyl)-	548	308288-21-3				Bis(2-ethylhexyl) methylphosphonate	538	0-00-0				2-Thiopheneacetic acid, 2-butyl ester	532	0-00-0				1-[2-(2-Thienylmethylamino)ethyl]aziridine	515	0-00-0				Dicyclohexyl methylphosphonate	508	7040-53-1				Thiophene, 2-(2-ethylhexyl)-	507	4891-44-5
Octadecane, 1-chloro-	85	23.9552	631	329407	3386-33-2			1108.4		Octadecane, 1-chloro-	631	3386-33-2				Ledol	625	577-27-5				Globulol	625	51371-47-2				Octadecane, 1-chloro-	620	3386-33-2				Nonadecane, 1-chloro-	620	62016-76-6				Epiglobulol	619	0-00-0				Neointermedeol	616	5945-72-2
Azulene, 1,2,3,3a,4,5,6,7-octahydro-1,4-dimethyl-7-(1-methylethenyl)-, [1R-(1à,3aá,4à,7á)]-	162	23.9774	835	216939	22567-17-5			1108.8		Azulene, 1,2,3,3a,4,5,6,7-octahydro-1,4-dimethyl-7-(1-methylethenyl)-, [1R-(1à,3aá,4à,7á)]-	835	22567-17-5				Tricyclo[6.3.0.0(2,4)]undec-8-ene, 3,3,7,11-tetramethyl-	823	0-00-0				Azulene, 1,2,3,3a,4,5,6,7-octahydro-1,4-dimethyl-7-(1-methylethenyl)-, [1R-(1à,3aá,4à,7á)]-	821	22567-17-5				á-Humulene	819	116-04-1				à-Guaiene	818	3691-12-1				Naphthalene, decahydro-4a-methyl-1-methylene-7-(1-methylethenyl)-, [4aR-(4aà,7à,8aá)]-	815	17066-67-0				à-Guaiene	814	3691-12-1
Pilocarpine	104	23.9907	533	105523	92-13-7			1109.1		Pilocarpine	533	92-13-7				2-Furancarboxylic acid, cyclobutyl ester	486	0-00-0				Furan, 2-ethyl-5-methyl-	469	1703-52-2				Furan, 2-ethyl-5-methyl-	467	1703-52-2				Furan, 2-ethyl-5-methyl-	458	1703-52-2				1-Propanone, 1-(2-furanyl)-	453	3194-15-8				Ethanone, 1-(2-furanyl)-	449	1192-62-7
(8R,8aS)-8,8a-Dimethyl-2-(propan-2-ylidene)-1,2,3,7,8,8a-hexahydronaphthalene	145	24.0218	669	275291	27840-40-0			1109.7		(8R,8aS)-8,8a-Dimethyl-2-(propan-2-ylidene)-1,2,3,7,8,8a-hexahydronaphthalene	669	27840-40-0				Neoisolongifolene, 8,9-dehydro-	663	67517-14-0				1,1,7,7a-Tetramethyl-1a,2,6,7,7a,7b-hexahydro-1H-cyclopropa[a]naphthalene	660	154098-14-3				Aromadendrene, dehydro-	656	0-00-0				Cycloisolongifolene, 8,9-dehydro-	656	0-00-0				aR-Himachalene	654	19419-67-1				Silphiperfola-4,7(14)-diene	645	210637-49-3
2-Methyl-Z,Z-3,13-octadecadienol	135	24.0662	749	76455	0-00-0			1110.6		2-Methyl-Z,Z-3,13-octadecadienol	749	0-00-0				Dodecanal	745	112-54-9				cis-1,2-Cyclododecanediol	740	4422-05-3				Z,E-2,13-Octadecadien-1-ol	740	0-00-0				Tetradecanal	739	124-25-4				7-Hexadecenal, (Z)-	736	56797-40-1				Z-(13,14-Epoxy)tetradec-11-en-1-ol acetate	730	0-00-0
Dodecanal	140	24.0884	957	2314201	112-54-9			1111.0		Dodecanal	957	112-54-9				Dodecanal	941	112-54-9				Dodecanal	909	112-54-9				Cyclododecanol	889	1724-39-6				Dodecanal	882	112-54-9				1,1-Dodecanediol, diacetate	877	56438-07-4				Cyclododecanol	872	1724-39-6
Epizonarene	204	24.1106	737	677938	41702-63-0			1111.5		Epizonarene	737	41702-63-0				Epizonarene	721	41702-63-0				Naphthalene, 1,2,4a,5,8,8a-hexahydro-4,7-dimethyl-1-(1-methylethyl)-, [1S-(1à,4aá,8aà)]-	678	523-47-7				1H-Cycloprop[e]azulene, 1a,2,3,4,4a,5,6,7b-octahydro-1,1,4,7-tetramethyl-, [1aR-(1aà,4à,4aá,7bà)]-	667	489-40-7				Naphthalene, 1,2,4a,5,8,8a-hexahydro-4,7-dimethyl-1-(1-methylethyl)-, (1à,4aá,8aà)-(ñ)-	666	5951-61-1				ë-Selinene	666	28624-23-9				Naphthalene, 1,2,3,5,6,8a-hexahydro-4,7-dimethyl-1-(1-methylethyl)-, (1S-cis)-	661	483-76-1
Unknown 14	101	24.1684	394	185171	0-00-0			1112.6		2-Nitro-1-phenyl-3-(tetrahydro-pyran-2-yloxy)-propan-1-ol	394	0-00-0				Thiazole-2,4(3H,5H)-dione, 5-benzylideno-3-[(ethylphenylamino)methyl]-	388	0-00-0				Cyclopentane, 1-chloro-2-nitroso-, dimer	388	6866-01-9				2-Octen-4-ol, 2-methyl-	376	65885-49-6				Benzoic acid, 2-hydroxy-6-methyl-, ethyl ester	376	6555-40-4				Urea, 1-methyl-3-(3-nitrophenyl)-1-phenyl-	371	107921-11-9				1-Azonia-2-boratacyclopropane, 1,1-dimethyl-2,2-bis(trifluoromethyl)-3-trimethylsilyl-	368	0-00-0
(2R,8R,8aS)-8,8a-Dimethyl-2-(prop-1-en-2-yl)-1,2,3,7,8,8a-hexahydronaphthalene	160	24.1995	605	161798	5090-61-9			1113.2		(2R,8R,8aS)-8,8a-Dimethyl-2-(prop-1-en-2-yl)-1,2,3,7,8,8a-hexahydronaphthalene	605	5090-61-9				(1R,2S,6S,7S,8S)-8-Isopropyl-1-methyl-3-methylenetricyclo[4.4.0.02,7]decane-rel-	574	18252-44-3				Tetracyclo[6.1.0.0(2,4).0(5,7)]nonane,3,3,6,6,9,9-hexamethyl-(1à,2à,4à,5á,7á,8à)-	566	51898-92-1				Naphthalene, 1,2,3,4,4a,5,6,8a-octahydro-7-methyl-4-methylene-1-(1-methylethyl)-, (1à,4aá,8aà)-	565	39029-41-9				5-Isopropylidene-6-methyldeca-3,6,9-trien-2-one	562	0-00-0				Naphthalene, 1,2,3,5,6,8a-hexahydro-4,7-dimethyl-1-(1-methylethyl)-, (1S-cis)-	560	483-76-1				.alfa.-Copaene	557	0-00-0
Unknown 15	157	24.2172	386	26627	0-00-0			1113.6		1H-inden-1-one, 2-[[4-(dimethylamino)phenyl]methyl]-2,3-dihydro-	386	0-00-0				Oxirane, 2-(chloromethyl)-2-phenyl-	378	1005-91-0				2,6-Xylidine, N-methyl-N-2-propynyl-	370	31078-98-5				1-(2,3-Dimethyl-phenyl)-3-methyl-butylamine	368	0-00-0				7-Methoxy-2-tetralone	367	4133-34-0				Benzene, [2-nitro-1-(2-propenylthio)ethyl]-	364	127865-39-8				Venlafaxine	362	93413-44-6
Naphthalene, decahydro-4a-methyl-1-methylene-7-(1-methylethenyl)-, [4aR-(4aà,7à,8aá)]-	108	24.2483	935	3020187	17066-67-0			1114.2		Naphthalene, decahydro-4a-methyl-1-methylene-7-(1-methylethenyl)-, [4aR-(4aà,7à,8aá)]-	935	17066-67-0				Naphthalene, decahydro-4a-methyl-1-methylene-7-(1-methylethenyl)-, [4aR-(4aà,7à,8aá)]-	934	17066-67-0				Naphthalene, decahydro-4a-methyl-1-methylene-7-(1-methylethenyl)-, [4aR-(4aà,7à,8aá)]-	932	17066-67-0				Naphthalene, decahydro-4a-methyl-1-methylene-7-(1-methylethenyl)-, [4aR-(4aà,7à,8aá)]-	931	17066-67-0				à-Guaiene	887	3691-12-1				Naphthalene, 1,2,3,5,6,7,8,8a-octahydro-1,8a-dimethyl-7-(1-methylethenyl)-, [1S-(1à,7à,8aà)]-	882	10219-75-7				Naphthalene, 1,2,3,5,6,7,8,8a-octahydro-1,8a-dimethyl-7-(1-methylethenyl)-, [1R-(1à,7á,8aà)]-	881	4630-07-3
2,5-Furandione, 3,4-dimethyl-	54	24.2661	722	5106563	766-39-2			1114.6		2,5-Furandione, 3,4-dimethyl-	722	766-39-2				2,5-Furandione, 3,4-dimethyl-	663	766-39-2				2-Cyclopenten-1-one	592	930-30-3				2-Cyclopenten-1-one	575	930-30-3				3-Oxabicyclo[3.2.0]heptane-2,4-dione, cis-	550	118554-23-7				4(1H)-Pyrimidinone, 5-hydroxy-2-methyl-	542	24614-14-0				2-Butyne	541	503-17-3
(1S,5S)-2-Methyl-5-((R)-6-methylhept-5-en-2-yl)bicyclo[3.1.0]hex-2-ene	203	24.3061	747	20048	159407-35-9			1115.4		(1S,5S)-2-Methyl-5-((R)-6-methylhept-5-en-2-yl)bicyclo[3.1.0]hex-2-ene	747	159407-35-9				1,3-Cyclohexadiene, 5-(1,5-dimethyl-4-hexenyl)-2-methyl-, [S-(R*,S*)]-	744	495-60-3				1,3-Cyclohexadiene, 5-(1,5-dimethyl-4-hexenyl)-2-methyl-, [S-(R*,S*)]-	727	495-60-3				(1R,5R)-2-Methyl-5-((R)-6-methylhept-5-en-2-yl)bicyclo[3.1.0]hex-2-ene	726	58319-06-5				Imidodicarbonic diamide, N,N',2-triphenyl-	704	2645-39-8				N-(4-Nitrophenyl)-N'-phenyl-urea	685	1932-32-7				Bicyclo[3.1.1]heptane, 6-methyl-2-methylene-6-(4-methyl-3-pentenyl)-, [1R-(1à,5à,6á)]-	682	55123-21-2
(1R,5R)-2-Methyl-5-((R)-6-methylhept-5-en-2-yl)bicyclo[3.1.0]hex-2-ene	207	24.3283	693	264686	58319-06-5			1115.8		(1R,5R)-2-Methyl-5-((R)-6-methylhept-5-en-2-yl)bicyclo[3.1.0]hex-2-ene	693	58319-06-5				1,3-Cyclohexadiene, 5-(1,5-dimethyl-4-hexenyl)-2-methyl-, [S-(R*,S*)]-	683	495-60-3				1,3-Cyclohexadiene, 5-(1,5-dimethyl-4-hexenyl)-2-methyl-, [S-(R*,S*)]-	666	495-60-3				(1S,5S)-2-Methyl-5-((R)-6-methylhept-5-en-2-yl)bicyclo[3.1.0]hex-2-ene	665	159407-35-9				cis-à-Bergamotene	644	18252-46-5				trans-à-Bergamotene	643	13474-59-4				(R)-1-Methyl-4-(6-methylhept-5-en-2-yl)cyclohexa-1,4-diene	625	28976-67-2
Naphthalene, 1,2,3,4,4a,5,6,8a-octahydro-4a,8-dimethyl-2-(1-methylethenyl)-, [2R-(2à,4aà,8aá)]-	162	24.3727	861	1869655	473-13-2			1116.7		Naphthalene, 1,2,3,4,4a,5,6,8a-octahydro-4a,8-dimethyl-2-(1-methylethenyl)-, [2R-(2à,4aà,8aá)]-	861	473-13-2				2-Isopropenyl-4a,8-dimethyl-1,2,3,4,4a,5,6,8a-octahydronaphthalene	840	0-00-0				2-Isopropenyl-4a,8-dimethyl-1,2,3,4,4a,5,6,7-octahydronaphthalene	833	0-00-0				4a,8-Dimethyl-2-(prop-1-en-2-yl)-1,2,3,4,4a,5,6,7-octahydronaphthalene	809	103827-22-1				Naphthalene, decahydro-4a-methyl-1-methylene-7-(1-methylethylidene)-, (4aR-trans)-	809	515-17-3				Azulene, 1,2,3,3a,4,5,6,7-octahydro-1,4-dimethyl-7-(1-methylethenyl)-, [1R-(1à,3aá,4à,7á)]-	807	22567-17-5				Aciphyllene	805	87745-31-1
4-Oxo-4-phenylbutyric acid, hexyl ester	161	24.3905	661	7337971	0-00-0			1117.0		4-Oxo-4-phenylbutyric acid, hexyl ester	661	0-00-0				à-Muurolene	660	10208-80-7				4-Oxo-4-phenylbutyric acid, pentyl ester	659	0-00-0				4-Oxo-4-phenylbutyric acid, octyl ester	658	0-00-0				4-Oxo-4-phenylbutyric acid, undecyl ester	654	0-00-0				(1S,4S,4aS)-1-Isopropyl-4,7-dimethyl-1,2,3,4,4a,5-hexahydronaphthalene	652	267665-20-3				4-Oxo-4-phenylbutyric acid, heptyl ester	651	0-00-0
2-Phenylacetamide, N-(1-phenyl-2-propyl)-	59	24.4171	614	287040	0-00-0			1117.6		2-Phenylacetamide, N-(1-phenyl-2-propyl)-	614	0-00-0				.alfa.-Copaene	607	0-00-0				Bicyclo[4.4.0]dec-1-ene, 2-isopropyl-5-methyl-9-methylene-	599	150320-52-8				(1R,2S,6S,7S,8S)-8-Isopropyl-1-methyl-3-methylenetricyclo[4.4.0.02,7]decane-rel-	597	18252-44-3				Copaene	597	3856-25-5				cis-muurola-4(14),5-diene	596	0-00-0				Copaene	596	3856-25-5
Unknown 16	180	24.426	374	30736	5817-26-5			1117.7		L-Proline, ethyl ester	374	5817-26-5				1-(O-Hydroxyphenyl)-2-(methylamino)propane	369	582-43-4				Flurazepam	365	17617-23-1				5,6-Dihydro-8-methoxy-N,N-dimethyl-11H-benzo[a]carbazole-11-ethanamine	358	0-00-0				6,7-Dimethyltetrazolo[1,5-c]pyrimidin-5(6H)-one	357	144877-45-2				6-[N-Aziridyl]-4-methyl-2-hexyn-4-ol	357	0-00-0				Nicotinonitrile, 2-(2-dimethylaminoethylsulfanyl)-4-methoxymethyl-6-methyl-	351	0-00-0
Fumaric acid, di(2-phenylethyl) ester	104	24.4438	473	14932	0-00-0			1118.1		Fumaric acid, di(2-phenylethyl) ester	473	0-00-0				Pyridine-3-carbonitrile, 2-hydroxy-4-methyl-6-oxo-1-phenethyl-1,6-dihydro-	469	0-00-0				Acetic acid, trifluoro-, 2-phenylethyl ester	467	55419-66-4				Fumaric acid, 2-phenethyl 2,2,3,3,4,4,5,5-octafluoropentyl ester	454	0-00-0				2-Oxo-1-oxa-spiro[4.5]decane-4-carboxylic acid phenethyl-amide	454	0-00-0				Acetamide, 2,2,2-trifluoro-N-(2-phenylethyl)-	445	458-85-5				Sarcosine, N-benzyloxycarbonyl-, heptyl ester	444	0-00-0
á-Bisabolene	69	24.4571	908	4125265	495-61-4			1118.4		á-Bisabolene	908	495-61-4				á-Bisabolene	905	495-61-4				á-Bisabolene	888	495-61-4				1H-Benzocycloheptene, 2,4a,5,6,7,8,9,9a-octahydro-3,5,5-trimethyl-9-methylene-, (4aS-cis)-	845	3853-83-6				á-Bisabolene	843	495-61-4				1H-Benzocycloheptene, 2,4a,5,6,7,8,9,9a-octahydro-3,5,5-trimethyl-9-methylene-, (4aS-cis)-	837	3853-83-6				1H-Benzocycloheptene, 2,4a,5,6,7,8,9,9a-octahydro-3,5,5-trimethyl-9-methylene-	837	80923-88-2
4(1H)-Pyrimidinone, 6-methyl-2-(1-methylethyl)-	152	24.4838	508	50445	2814-20-2			1118.9		4(1H)-Pyrimidinone, 6-methyl-2-(1-methylethyl)-	508	2814-20-2				4(1H)-Pyrimidinone, 6-methyl-2-(1-methylethyl)-	485	2814-20-2				L-Pyroglutamic acid	471	98-79-3				Glutamine	469	6899-04-3				4(1H)-Pyrimidinone, 6-methyl-2-(1-methylethyl)-	468	2814-20-2				Phenol, 4-ethyl-2-methoxy-	466	2785-89-9				1-(2-Phenylsulfanyl-ethyl)-pyrrolidine	465	0-00-0
Dehydromevalonic lactone	140	24.4971	468	64387	2381-87-5			1119.2		Dehydromevalonic lactone	468	2381-87-5				2-Propyn-1-amine, N,N-dimethyl-	447	7223-38-3				Dehydromevalonic lactone	432	2381-87-5				Acetic acid, 4-methyl-2-oxotetrahydropyran-4-yl ester	416	83191-98-4				(1R,2R,4S)-2-(6-Chloropyridin-3-yl)-7-methyl-7-azabicyclo[2.2.1]heptane	410	232615-84-8				Cyclohexane, ethyl-	409	1678-91-7				2-Chloro-6-(piperidin-4-ylsulfanyl)pyridine	406	0-00-0
(5R,10S)-6,10-Dimethyl-2-(prop-1-en-2-yl)spiro[4.5]deca-1,6-diene, rel-	128	24.5148	570	1352900	51196-11-3			1119.5		(5R,10S)-6,10-Dimethyl-2-(prop-1-en-2-yl)spiro[4.5]deca-1,6-diene, rel-	570	51196-11-3				Isophosphinoline, 1-methyl-	546	57328-60-6				Benzene, 1-(2-butenyl)-2,3-dimethyl-	545	54340-85-1				Benzene, 1-(1-methylethenyl)-3-(1-methylethyl)-	544	1129-29-9				Benzene, 1-(2-butenyl)-2,3-dimethyl-	543	54340-85-1				2,3,4,5,6-Pentamethyl benzyl alcohol	542	0-00-0				Benzene, 1-(1-methylethenyl)-3-(1-methylethyl)-	541	1129-29-9
Chlorfenapyr	74	24.5282	421	59926	122453-73-0			1119.8		Chlorfenapyr	421	122453-73-0				8-Methoxyoctanoic acid, methyl ester	417	0-00-0				Methyl 16-methoxyheptadecanoate	376	0-00-0				Mcpb methyl ester	373	57153-18-1				Methyl 12-hydroxy-9-octadecenoate	372	0-00-0				Undecanoic acid, 11-bromo-, methyl ester	371	6287-90-7				Octanoic acid, 8-hydroxy-, methyl ester	368	20257-95-8
Valerena-4,7(11)-diene	121	24.5593	798	1497628	351222-66-7			1120.4		Valerena-4,7(11)-diene	798	351222-66-7				Aromandendrene	790	489-39-4				1,5-Cyclodecadiene, 1,5-dimethyl-8-(1-methylethylidene)-, (E,E)-	788	15423-57-1				(-)-Tricyclo[6.2.1.0(4,11)]undec-5-ene, 1,5,9,9-tetramethyl- (isocaryophyllene-I1)	787	0-00-0				à-Guaiene	785	3691-12-1				1H-3a,7-Methanoazulene, octahydro-1,9,9-trimethyl-4-methylene-, (1à,3aà,7à,8aá)-	783	508-55-4				1H-3a,7-Methanoazulene, octahydro-1,9,9-trimethyl-4-methylene-, (1à,3aà,7à,8aá)-	783	508-55-4
1H-Cyclopropa[a]naphthalene, 1a,2,3,5,6,7,7a,7b-octahydro-1,1,7,7a-tetramethyl-, [1aR-(1aà,7à,7aà,7bà)]-	162	24.5726	832	870421	17334-55-3			1120.7		1H-Cyclopropa[a]naphthalene, 1a,2,3,5,6,7,7a,7b-octahydro-1,1,7,7a-tetramethyl-, [1aR-(1aà,7à,7aà,7bà)]-	832	17334-55-3				1H-Cyclopropa[a]naphthalene, 1a,2,3,5,6,7,7a,7b-octahydro-1,1,7,7a-tetramethyl-, [1aR-(1aà,7à,7aà,7bà)]-	823	17334-55-3				1H-Cyclopropa[a]naphthalene, 1a,2,3,5,6,7,7a,7b-octahydro-1,1,7,7a-tetramethyl-, [1aR-(1aà,7à,7aà,7bà)]-	820	17334-55-3				1H-Cyclopropa[a]naphthalene, 1a,2,3,5,6,7,7a,7b-octahydro-1,1,7,7a-tetramethyl-, [1aR-(1aà,7à,7aà,7bà)]-	816	17334-55-3				ç-Muurolene	809	30021-74-0				1H-Cycloprop[e]azulene, 1a,2,3,4,4a,5,6,7b-octahydro-1,1,4,7-tetramethyl-, [1aR-(1aà,4à,4aá,7bà)]-	806	489-40-7				Naphthalene, 1,2,4a,5,8,8a-hexahydro-4,7-dimethyl-1-(1-methylethyl)-, [1S-(1à,4aá,8aà)]-	805	523-47-7
3H-3a,7-Methanoazulene, 2,4,5,6,7,8-hexahydro-1,4,9,9-tetramethyl-, [3aR-(3aà,4á,7à)]-	112	24.5815	661	128679	2387-78-2			1120.8		3H-3a,7-Methanoazulene, 2,4,5,6,7,8-hexahydro-1,4,9,9-tetramethyl-, [3aR-(3aà,4á,7à)]-	661	2387-78-2				Selina-3,7(11)-diene	651	6813-21-4				10s,11s-Himachala-3(12),4-diene	648	60909-28-6				Epizonarene	643	41702-63-0				Himachala-2,4-diene	638	60909-27-5				ç-Muurolene	638	30021-74-0				4,7-Methanoazulene, 1,2,3,4,5,6,7,8-octahydro-1,4,9,9-tetramethyl-, [1S-(1à,4à,7à)]-	635	514-51-2
1H-Indene, 1,1,3-trimethyl-	143	24.6348	577	148218	2177-45-9			1121.9		1H-Indene, 1,1,3-trimethyl-	577	2177-45-9				1,2,3-Trimethylindene	560	4773-83-5				1,2,3-Trimethylindene	550	4773-83-5				Benzene, 1,3,5-trimethyl-2-(1,2-propadienyl)-	522	29555-07-5				Isoquinoline, 1-methyl-	502	1721-93-3				Naphthalene, 1,2,3,4-tetrahydro-2-methoxy-1-(2-methyl-1-propenyl)-, trans-	498	68156-99-0				Isoquinoline, 1-methyl-	487	1721-93-3
Pentanoic acid	85	24.6703	674	2011485	109-52-4			1122.6		Pentanoic acid	674	109-52-4				Pentanoic acid	672	109-52-4				Pentanoic acid	651	109-52-4				Octanoic acid	647	124-07-2				Hexanoic acid	640	142-62-1				Octanoic acid	627	124-07-2				Octanoic acid	625	124-07-2
1,4-Methanoazulen-9-one, decahydro-1,5,5,8a-tetramethyl-, [1R-(1à,3aá,4à,8aá)]-	162	24.6881	690	5956.8	465-26-9			1123.0		1,4-Methanoazulen-9-one, decahydro-1,5,5,8a-tetramethyl-, [1R-(1à,3aá,4à,8aá)]-	690	465-26-9				(2S,3S,6S)-6-Isopropyl-3-methyl-2-(prop-1-en-2-yl)-3-vinylcyclohexanone	671	21698-44-2				1,2,2,4,4,5,6,7-Octamethylbicyclo[3.2.0]hept-6-en-3-one	670	0-00-0				2H-2,4a-Methanonaphthalen-8(5H)-one, 1,3,4,6,7,8a-hexahydro-1,1,5,5-tetramethyl-	665	23787-90-8				9-Cedranone	664	0-00-0				2H-2a,7-Methanoazuleno[5,6-b]oxirene, octahydro-3,6,6,7a-tetramethyl-	664	29597-36-2				Isoshyobunone	656	0-00-0
9-Cedranone	96	24.7059	599	158264	0-00-0			1123.3		9-Cedranone	599	0-00-0				2H-2a,7-Methanoazuleno[5,6-b]oxirene, octahydro-3,6,6,7a-tetramethyl-	592	29597-36-2				1,4-Methanoazulen-9-one, decahydro-1,5,5,8a-tetramethyl-, [1R-(1à,3aá,4à,8aá)]-	591	465-26-9				(2S,3S,6S)-6-Isopropyl-3-methyl-2-(prop-1-en-2-yl)-3-vinylcyclohexanone	588	21698-44-2				Neoclovene oxide	588	0-00-0				1,2,2,4,4,5,6,7-Octamethylbicyclo[3.2.0]hept-6-en-3-one	586	0-00-0				2H-2,4a-Methanonaphthalen-8(5H)-one, 1,3,4,6,7,8a-hexahydro-1,1,5,5-tetramethyl-	580	23787-90-8
Succinic acid, di(2-(2-methoxyethyl)heptyl) ester	157	24.7414	543	189425	0-00-0			1124.0		Succinic acid, di(2-(2-methoxyethyl)heptyl) ester	543	0-00-0				10-Nonadecanol	519	16840-84-9				Naphthalene, 1,2-dihydro-1,1,6-trimethyl-	515	30364-38-6				6,10-Dimethyl-4-undecanol	501	92153-95-2				Glutaric acid, di(2-(2-methoxyethyl)heptyl) ester	497	0-00-0				6-Pentadecanol	497	6836-40-4				Naphthalene, 1,2-dihydro-2,5,8-trimethyl-	491	30316-23-5
7-epi-cis-sesquisabinene hydrate	119	24.7592	551	273809	0-00-0			1124.4		7-epi-cis-sesquisabinene hydrate	551	0-00-0				7-epi-trans-sesquisabinene hydrate	548	0-00-0				trans-Sesquisabinene hydrate	548	145512-84-1				(1R,4aR,8aR)-2,5,5,8a-Tetramethyl-4,5,6,7,8,8a-hexahydro-1H-1,4a-methanonaphthalene, rel-	543	79562-96-2				Benzene, 1-(1,5-dimethylhexyl)-4-methyl-	539	1461-02-5				(R)-1-Methyl-4-(6-methylhept-5-en-2-yl)cyclohexa-1,4-diene	538	28976-67-2				1H-3a,7-Methanoazulene, 2,3,4,7,8,8a-hexahydro-3,6,8,8-tetramethyl-, [3R-(3à,3aá,7á,8aà)]-	538	469-61-4
4-Dodecanol, acetate	101	24.7769	634	994850	60826-25-7			1124.7		4-Dodecanol, acetate	634	60826-25-7				3-Octanol, acetate	616	4864-61-3				3-Acetoxytridecane	595	0-00-0				Nonyl tiglate, 3-	595	0-00-0				Hexan-2-yl (E)-2-methylbut-2-enoate	595	0-00-0				Hexyl tiglate, 2-	593	0-00-0				6-Undecanol	585	23708-56-7
à-Methyl-à-[4-methyl-3-pentenyl]oxiranemethanol	68	24.7903	535	2216837	0-00-0			1125.0		à-Methyl-à-[4-methyl-3-pentenyl]oxiranemethanol	535	0-00-0				(3R,6S)-2,2,6-Trimethyl-6-vinyltetrahydro-2H-pyran-3-ol	533	39028-58-5				2H-Pyran-3-ol, 6-ethenyltetrahydro-2,2,6-trimethyl-	533	14049-11-7				trans-Linalool oxide (furanoid)	506	34995-77-2				2-Furanmethanol, 5-ethenyltetrahydro-à,à,5-trimethyl-, cis-	505	5989-33-3				2-Furanmethanol, 5-ethenyltetrahydro-à,à,5-trimethyl-, cis-	504	5989-33-3				2H-Pyran-3-ol, 6-ethenyltetrahydro-2,2,6-trimethyl-, acetate, trans-	498	56752-50-2
2,6-Xylenol, 4-(2-norbornyl)-	162	24.808	504	998.59	4755-17-3			1125.3		2,6-Xylenol, 4-(2-norbornyl)-	504	4755-17-3				4-Hydroxybenzoic acid, 3,10,10-trimethyl-7-methylenecycloundeca-3,8-dienyl ester	492	0-00-0				Methyldivinylphenylsilane	481	17983-32-3				Dicyclopenta[a,d]cyclooctan-4-ol, 9,10a-dimethyl-3,3a-epoxy-3-isopropyl-6-methylene-, benzoate	476	0-00-0				((4aS,8S,8aR)-8-Isopropyl-5-methyl-3,4,4a,7,8,8a-hexahydronaphthalen-2-yl)methanol	475	135118-51-3				(1R,2R,4S,6S,7S,8S)-8-Isopropyl-1-methyl-3-methylenetricyclo[4.4.0.02,7]decan-4-ol	472	124753-76-0				6-(1-Hydroxymethylvinyl)-4,8a-dimethyl-3,5,6,7,8,8a-hexahydro-1H-naphthalen-2-one	471	0-00-0
Unknown 17	88	24.8213	395	241948	56784-23-7			1125.6		Pregnan-20-one, 3-(acetyloxy)-5,6-epoxy-6-methyl-, cyclic 20-(1,2-ethanediyl acetal), (3á,5à,6à)-	395	56784-23-7				4-(2,2,6-Trimethyl-7-oxabicyclo[4.1.0]hept-4-en-1-yl)pent-3-en-2-one	391	0-00-0				Pregnan-20-one, 3-(acetyloxy)-5,6-epoxy-6-methyl-, cyclic 20-(1,2-ethanediyl acetal), (3á,5á,6á)-	375	56784-25-9				Acetic acid, 8-acetoxy-2-oxa-6-selena-adamantan-4-yl ester	369	0-00-0				Quinine	364	130-95-0				((2-(3-Benzylsulfonyl-4-methylcyclohexyl)propyl)sulfonylmethyl)benzene	363	0-00-0				Quinine	361	130-95-0
Atropine, picolinyloxydimethylsilyl ether	104	24.8347	412	34330	0-00-0			1125.9		Atropine, picolinyloxydimethylsilyl ether	412	0-00-0				2,6-Pyridinedicarboxylic acid, butyl phenethyl ester	403	0-00-0				Homatropine, TMS derivative	379	0-00-0				Atropine, TBDMS derivative	362	0-00-0				Atropine, TMS derivative	355	55334-03-7				2,6-Pyridinedicarboxylic acid, hexyl phenethyl ester	348	0-00-0				2,2,6,6-Tetramethyl,-4-piperidylmonoamide, phthaloyl	348	293325-42-5
Piperidine-2-carboxamide, 1-amino-N-mesityl-	144	24.8658	495	10306	0-00-0			1126.5		Piperidine-2-carboxamide, 1-amino-N-mesityl-	495	0-00-0				Isothiazole, 4-methyl-	469	693-90-3				1-Amino-4-methylpiperazine	468	6928-85-4				Piperazine, 1-methyl-4-(2,4,6-trimethylphenylsulfonyl)-	462	304668-36-8				Diphenylpyraline	461	147-20-6				(4S,5S)-(-)-2-Ethyl-5-phenyl-2-oxazoline-4-methanol	461	51594-33-3				Cholestan-22(26)-isoepoxy-3á-ol	459	103099-02-1
(E)-4-Oxohex-2-enal	83	24.9102	859	7915010	0-00-0			1127.4		(E)-4-Oxohex-2-enal	859	0-00-0				3-Methylbut-2-enoic acid, 3-fluorophenyl ester	792	0-00-0				3-Methylbut-2-enoic acid, 3,4-dichlorophenyl ester	765	0-00-0				1,2-Benzenediol, O-dichloroacetyl-O'-(3-methylbut-2-enoyl)-	758	0-00-0				1-Pentyn-3-ol, 3-ethyl-	754	6285-06-9				2(5H)-Furanone, 5-ethyl-	752	2407-43-4				3-Methylbut-2-enoic acid, 2,3-dichlorophenyl ester	749	0-00-0
Benzene, (1-methylnonadecyl)-	131	24.9191	515	138981	2398-66-5			1127.5		Benzene, (1-methylnonadecyl)-	515	2398-66-5				Lanceol, cis	484	10067-28-4				4,5-di-epi-aristolochene	484	0-00-0				á-Santalol	481	77-42-9				à-Muurolene	478	31983-22-9				Bicyclo[4.4.0]dec-1-ene, 2-isopropyl-5-methyl-9-methylene-	474	150320-52-8				Naphthalene, 1,2,4a,5,6,8a-hexahydro-4,7-dimethyl-1-(1-methylethyl)-	474	483-75-0
2-Isopropenyl-4a,8-dimethyl-1,2,3,4,4a,5,6,7-octahydronaphthalene	162	24.9368	612	20762	0-00-0			1127.9		2-Isopropenyl-4a,8-dimethyl-1,2,3,4,4a,5,6,7-octahydronaphthalene	612	0-00-0				2-Isopropyl-tricyclo[4.3.1.1( 2,5)]undec-3-en-10-one	601	0-00-0				4a,8-Dimethyl-2-(prop-1-en-2-yl)-1,2,3,4,4a,5,6,7-octahydronaphthalene	595	103827-22-1				Tricyclo[5.4.0.0(2,8)]undec-9-ene, 2,6,6,9-tetramethyl-, (1R,2S,7R,8R)-	591	5989-08-2				Tricyclo[5.4.0.0(2,8)]undec-9-ene, 2,6,6,9-tetramethyl-, (1R,2S,7R,8R)-	590	5989-08-2				1H-Cycloprop[e]azulene, 1a,2,3,5,6,7,7a,7b-octahydro-1,1,4,7-tetramethyl-, [1aR-(1aà,7à,7aá,7bà)]-	590	21747-46-6				(1R,1aR,2aS,6R,6aS,7aS)-1,6,6a-Trimethyldecahydro-1,2a-methanocyclopropa[b]naphthalene	589	26620-70-2
1,5-Cyclodecadiene, 1,5-dimethyl-8-(1-methylethenyl)-, [S-(Z,E)]-	207	24.9457	724	31672	75023-40-4			1128.1		1,5-Cyclodecadiene, 1,5-dimethyl-8-(1-methylethenyl)-, [S-(Z,E)]-	724	75023-40-4				1H-Cycloprop[e]azulene, decahydro-1,1,7-trimethyl-4-methylene-	706	72747-25-2				cis-Thujopsene	702	470-40-6				ç-Elemene	700	29873-99-2				Azulene, 1,2,3,5,6,7,8,8a-octahydro-1,4-dimethyl-7-(1-methylethenyl)-, [1S-(1à,7à,8aá)]-	700	3691-11-0				Guaia-1(10),11-diene	699	0-00-0				Azulene, 1,2,3,5,6,7,8,8a-octahydro-1,4-dimethyl-7-(1-methylethenyl)-, [1S-(1à,7à,8aá)]-	699	3691-11-0
Heptyl hexadecyl ether	85	24.9901	700	251182	0-00-0			1128.9		Heptyl hexadecyl ether	700	0-00-0				1-Decanol, 2-methyl-	699	18675-24-6				Butyl decyl ether	694	0-00-0				Butyl hexadecyl ether	694	0-00-0				Butyl tetradecyl ether	694	0-00-0				Dichloroacetic acid, decyl ester	690	83005-00-9				Dodecyl nonyl ether	690	0-00-0
2,2,6-Trimethyl-1-(2-methyl-cyclobut-2-enyl)-hepta-4,6-dien-3-one	95	25.0124	627	187451	0-00-0			1129.4		2,2,6-Trimethyl-1-(2-methyl-cyclobut-2-enyl)-hepta-4,6-dien-3-one	627	0-00-0				cis-p-mentha-1(7),8-dien-2-ol	579	0-00-0				2-Propen-1-ol, 3-(2,6,6-trimethyl-1-cyclohexen-1-yl)-	576	4808-01-9				2,6,6-Trimethylundeca-1,3-dien-9-yn-5-one	572	91186-49-1				(2E,4S,7E)-4-Isopropyl-1,7-dimethylcyclodeca-2,7-dienol	568	198991-79-6				Tricyclo[3.3.0.0(2,8)]octan-3-one, 7-hydroxy-4-methyl-4-(propan-2-on-1-yl)-	565	0-00-0				Cyclopentaneacetaldehyde, 2-formyl-3-methyl-à-methylene-	563	5951-57-5
trans-Valerenyl acetate	144	25.0212	637	8087.6	101527-74-6			1129.6		trans-Valerenyl acetate	637	101527-74-6				Cycloisolongifolene, 8,9-dehydro-	628	0-00-0				(E)-2-((8R,8aS)-8,8a-Dimethyl-3,4,6,7,8,8a-hexahydronaphthalen-2(1H)-ylidene)propyl formate	622	352457-47-7				Boldenone	622	846-48-0				Androsta-1,4-dien-3-one, 17-(acetyloxy)-, (17á)-	620	2363-59-9				4a,5-Dimethyl-3-(prop-1-en-2-yl)-1,2,3,4,4a,5,6,7-octahydronaphthalen-1-ol	620	61847-19-6				Boldenone	618	846-48-0
4-Heptanone, 2,2,3,3,5,5,6,6-octamethyl-	114	25.0745	626	64480	16424-66-1			1130.6		4-Heptanone, 2,2,3,3,5,5,6,6-octamethyl-	626	16424-66-1				Hexanoic acid, 2-ethyl-, 1,1-dimethylethyl ester	551	71648-27-6				Di-tert-butyl peroxide	503	110-05-4				1-Penten-3-ol	494	616-25-1				4-Heptanone, 5,5-diethyl-2,2,3,3-tetramethyl-	481	16424-67-2				3,5-Heptanedione, 2,2,4,6,6-pentamethyl-	477	5467-42-5				Hexanoic acid, 2-ethyl-, anhydride	470	36765-89-6
2-Acetamidotropone	59	25.0834	508	91643	6422-12-4			1130.8		2-Acetamidotropone	508	6422-12-4				5-Methyl-3-(1-methyl-1H-imidazol-2-yl)isoxazole	500	0-00-0				2-(Bromomethyl)benzyl alcohol, acetate	495	0-00-0				2-Propenal, 3-(2,6,6-trimethyl-1-cyclohexen-1-yl)-	478	4951-40-0				(+)-2-Carene, 2-acetyl-	476	0-00-0				Acetamide, N-(2,5-dimethylphenyl)-	474	2050-44-4				Acetamide, N-(2,6-dimethylphenyl)-	472	2198-53-0
Naphthalene, 1,2,3,5,6,8a-hexahydro-4,7-dimethyl-1-(1-methylethyl)-, (1S-cis)-	162	25.1278	903	6411473	483-76-1			1131.7		Naphthalene, 1,2,3,5,6,8a-hexahydro-4,7-dimethyl-1-(1-methylethyl)-, (1S-cis)-	903	483-76-1				Naphthalene, 1,2,3,5,6,8a-hexahydro-4,7-dimethyl-1-(1-methylethyl)-, (1S-cis)-	895	483-76-1				Naphthalene, 1,2,4a,5,8,8a-hexahydro-4,7-dimethyl-1-(1-methylethyl)-, [1S-(1à,4aá,8aà)]-	891	523-47-7				1-Isopropyl-4,7-dimethyl-1,2,3,5,6,8a-hexahydronaphthalene	889	16729-01-4				Naphthalene, 1,2,3,5,6,8a-hexahydro-4,7-dimethyl-1-(1-methylethyl)-, (1S-cis)-	876	483-76-1				1-Isopropyl-4,7-dimethyl-1,2,3,4,5,6-hexahydronaphthalene	856	16729-00-3				.tau.-Cadinol	845	5937-11-1
3,5,9-Undecatrien-2-one, 6,10-dimethyl-, (E,Z)-	43	25.1501	524	1294704	13927-47-4			1132.1		3,5,9-Undecatrien-2-one, 6,10-dimethyl-, (E,Z)-	524	13927-47-4				3,5,9-Undecatrien-2-one, 6,10-dimethyl-, (E,E)-	522	3548-78-5				6,10-Dodecadien-1-ol, 3,7,11-trimethyl-	515	51411-24-6				2,6,10,14,18-Pentamethyl-2,6,10,14,18-eicosapentaene	510	75581-03-2				Squalene	509	111-02-4				2,2,4-Trimethyl-3-(3,8,12,16-tetramethyl-heptadeca-3,7,11,15-tetraenyl)-cyclohexanol	509	0-00-0				2,6,10,14-Hexadecatetraen-1-ol, 3,7,11,15-tetramethyl-, acetate, (E,E,E)-	501	61691-98-3
Bicyclo[3.1.1]hept-2-ene-2-ethanol, 6,6-dimethyl-	125	25.1589	578	527903	128-50-7			1132.3		Bicyclo[3.1.1]hept-2-ene-2-ethanol, 6,6-dimethyl-	578	128-50-7				(4S,4aR,6R)-4,4a-Dimethyl-6-(prop-1-en-2-yl)-1,2,3,4,4a,5,6,7-octahydronaphthalene	577	54868-40-5				Cyclohexene, 4-methylene-1-(1-methylethyl)-	577	99-84-3				Elemene isomer	570	0-00-0				1,4-Methanocycloocta[d]pyridazine, 1,4,4a,5,6,9,10,10a-octahydro-11,11-dimethyl-, (1à,4à,4aà,10aà)-	565	0-00-0				Tricyclo[7.1.0.0[1,3]]decane-2-carbaldehyde	565	0-00-0				Caryophyllene	557	87-44-5
Alanylalanine, N,N'-dimethyl-N'-(2-methoxyethoxycarbonyl)-, pentyl ester	59	25.19	532	72026	0-00-0			1132.9		Alanylalanine, N,N'-dimethyl-N'-(2-methoxyethoxycarbonyl)-, pentyl ester	532	0-00-0				Alanylalanine, N,N'-dimethyl-N'-(2-methoxyethoxycarbonyl)-, isohexyl ester	532	0-00-0				Alanylalanine, N,N'-dimethyl-N'-(2-methoxyethoxycarbonyl)-, hexyl ester	531	0-00-0				Alanine, N-methyl-N-(2-methoxyethoxycarbonyl)-, heptadecyl ester	520	0-00-0				Alanylalanine, N,N'-dimethyl-N'-(2-methoxyethoxycarbonyl)-, isobutyl ester	507	0-00-0				Alanylalanine, N,N'-dimethyl-N'-(2-methoxyethoxycarbonyl)-, butyl ester	503	0-00-0				Alanylalanine, N,N'-dimethyl-N'-(2-methoxyethoxycarbonyl)-, 2-methoxyethoxy ester	500	0-00-0
1-Ethyl-2,2-dimethylpropyl isopropylphosphonofluoridate	97	25.2034	492	236174	0-00-0			1133.2		1-Ethyl-2,2-dimethylpropyl isopropylphosphonofluoridate	492	0-00-0				Octanoic acid, 4-cyanophenyl ester	480	0-00-0				Octanoic acid, but-3-yn-2-yl ester	475	0-00-0				2,4,4,6,6,8,8-Heptamethyl-1-nonene	461	15796-04-0				4,4,8,10,14-Pentamethyl-17-(perhydro-2,6,6-trimethyl-2H-pyran-2-yl)-5alpha-gonane-3beta,12beta-diol	460	112791-34-1				Octanoic acid, 1-methyltridecyl ester	452	55193-79-8				DL-Altritol, 1,6-dideoxy-3,4-di-C-methyl-, cyclic 2,4:3,5-bis(ethylboronate)	445	74841-66-0
3-Cyclopentylpropionic acid, 3,5-dimethylphenyl ester	122	25.2167	614	967498	0-00-0			1133.4		3-Cyclopentylpropionic acid, 3,5-dimethylphenyl ester	614	0-00-0				3-Cyclopentylpropionic acid, 3-ethylphenyl ester	604	0-00-0				Bicyclo[3.3.1]nonan-3-ol, exo-	590	10036-08-5				3-Cyclopentylpropionic acid, 2,3-dimethylphenyl ester	588	0-00-0				3-Pyridinamine, 2,6-dimethyl-	580	3430-33-9				Sebacic acid, 3,4-dimethylphenyl ethyl ester	576	0-00-0				Fumaric acid, 3,5-dimethylphenyl dodec-2-en-1-yl ester	570	0-00-0
Benzphetamine	148	25.2744	631	82785	156-08-1			1134.6		Benzphetamine	631	156-08-1				Benzphetamine	628	156-08-1				Benzphetamine	618	156-08-1				Benzamphetamine	614	101-47-3				Benzylephedrine	573	139253-56-8				Benzphetamine	567	156-08-1				2-(N-Ethyl-N-m-tolyl)aminoethanol, (3-cyanopropyl)dimethylsilyl ether	566	0-00-0
trans-Calamenene	157	25.2878	575	6430.8	73209-42-4			1134.9		trans-Calamenene	575	73209-42-4				Naphthalene, 1,2,3,4-tetrahydro-1,6-dimethyl-4-(1-methylethyl)-, (1S-cis)-	575	483-77-2				1,1,7,7a-Tetramethyl-1a,2,6,7,7a,7b-hexahydro-1H-cyclopropa[a]naphthalene	563	154098-14-3				trans-Calamenene	554	73209-42-4				13,5-Trimethyl-2-cyclohexylbenzene	553	4516-10-3				1,3.4-Trimethyl-6-cyclohexylbenzene	552	32406-17-0				Methyl 3-(1-methyl-1H-benzimidazol-2-yl)propanoate	550	24786-76-3
à-Pinene, 10-(2-oxopropyl)-	166	25.31	514	26817	0-00-0			1135.3		à-Pinene, 10-(2-oxopropyl)-	514	0-00-0				Benzenepentanoic acid, 4-methyl-ë-oxo-	513	833-85-2				1-Pentanone, 1-(4-methylphenyl)-	510	1671-77-8				1-Pentanone, 1-(4-methylphenyl)-	510	1671-77-8				Ethanone, 1-(3-methylphenyl)-	509	585-74-0				2-Butanone, 4-(2,6,6-trimethyl-1,3-cyclohexadien-1-yl)-	509	20483-36-7				1,3-Dithiolane, 2-benzyl-2-methyl-	508	20137-72-8
Methyl salicylate	152	25.3366	938	2961652	119-36-8			1135.8		Methyl salicylate	938	119-36-8				Methyl salicylate	902	119-36-8				Methyl salicylate	901	119-36-8				Benzoic acid, 2-(isopropyl)oxy-, methyl ester	896	0-00-0				Methyl salicylate	887	119-36-8				Benzoic acid, 2-(1-methylpropyl)oxy-, methyl ester	882	0-00-0				Methyl salicylate	872	119-36-8
Naphthalene, 2,3,4,4a,5,6-hexahydro-1,4a-dimethyl-7-(1-methylethyl)-	189	25.3544	846	1226464	473-14-3			1136.2		Naphthalene, 2,3,4,4a,5,6-hexahydro-1,4a-dimethyl-7-(1-methylethyl)-	846	473-14-3				1H-Cyclopropa[a]naphthalene, 1a,2,3,3a,4,5,6,7b-octahydro-1,1,3a,7-tetramethyl-, [1aR-(1aà,3aà,7bà)]-	840	489-29-2				ë-Selinene	831	28624-23-9				1H-Cyclopropa[a]naphthalene, 1a,2,3,3a,4,5,6,7b-octahydro-1,1,3a,7-tetramethyl-, [1aR-(1aà,3aà,7bà)]-	829	489-29-2				Naphthalene, 1,2,4a,5,8,8a-hexahydro-4,7-dimethyl-1-(1-methylethyl)-, (1à,4aá,8aà)-(ñ)-	827	5951-61-1				ë-Selinene	819	28624-28-4				ë-Selinene	817	28624-23-9
1H-Cycloprop[e]azulen-7-ol, decahydro-1,1,7-trimethyl-4-methylene-, [1ar-(1aà,4aà,7á,7aá,7bà)]-	162	25.3677	668	896565	6750-60-3			1136.4		1H-Cycloprop[e]azulen-7-ol, decahydro-1,1,7-trimethyl-4-methylene-, [1ar-(1aà,4aà,7á,7aá,7bà)]-	668	6750-60-3				1,1,4,7-Tetramethyldecahydro-1H-cyclopropa[e]azulene-4,7-diol	663	1212211-43-2				Isospathulenol	651	88395-46-4				(-)-Spathulenol	645	77171-55-2				1H-Cycloprop[e]azulen-7-ol, decahydro-1,1,7-trimethyl-4-methylene-, [1ar-(1aà,4aà,7á,7aá,7bà)]-	644	6750-60-3				1-(2,4-Dimethylphenyl)-1-methylsiletane	640	0-00-0				Isoaromadendrene epoxide	621	0-00-0
Cyclohexene, 3-(1,5-dimethyl-4-hexenyl)-6-methylene-, [S-(R*,S*)]-	109	25.3855	903	912365	20307-83-9			1136.8		Cyclohexene, 3-(1,5-dimethyl-4-hexenyl)-6-methylene-, [S-(R*,S*)]-	903	20307-83-9				Cyclohexene, 3-(1,5-dimethyl-4-hexenyl)-6-methylene-, [S-(R*,S*)]-	900	20307-83-9				Cyclohexene, 3-(1,5-dimethyl-4-hexenyl)-6-methylene-, [S-(R*,S*)]-	877	20307-83-9				(1S,5S)-4-Methylene-1-((R)-6-methylhept-5-en-2-yl)bicyclo[3.1.0]hexane	850	58319-04-3				(1R,5R)-4-Methylene-1-((R)-6-methylhept-5-en-2-yl)bicyclo[3.1.0]hexane, (relative configuration)	842	0-00-0				1H-3a,7-Methanoazulene, octahydro-3,8,8-trimethyl-6-methylene-, [3R-(3à,3aá,7á,8aà)]-	831	546-28-1				(3R,3aR,7R,8aS)-3,8,8-Trimethyl-6-methyleneoctahydro-1H-3a,7-methanoazulene	806	79120-98-2
Unknown 18	179	25.4033	391	20242	13528-93-3			1137.2		Silane, 1,2-ethanediylbis[chlorodimethyl-	391	13528-93-3				1-Dimethyl(3-chloropropyl)silyloxy-2-phenylethane	390	0-00-0				2-(1-Chloro-1-propenyl)-3,3-dimethyl-1-cyclopropenyl(trimethyl)silane	390	0-00-0				Benzene, (1-methylnonadecyl)-	389	2398-66-5				[3-(3,3-Dimethyl-but-1-ynyl)-1-methoxy-2,2-dimethyl-cyclopropyl]-benzene	386	0-00-0				Propane, 2-(9-borabicyclo[3.3.1]non-9-yloxy)-3-(9-borabicyclo[3.3.1]non-9-ylthio)-1-phenoxy-	381	0-00-0				Silane, 1,2-ethanediylbis[chlorodimethyl-	376	13528-93-3
l-Arabinitol, 2,4-deoxy-3-O-[(1,1-dimethylethyl)dimethylsilyl]-2,4-dimethyl-5-O-(phenylmethyl)-	98	25.4166	427	182656	100649-11-4			1137.4		l-Arabinitol, 2,4-deoxy-3-O-[(1,1-dimethylethyl)dimethylsilyl]-2,4-dimethyl-5-O-(phenylmethyl)-	427	100649-11-4				Acetamide, 2-(4-fluorophenoxy)-N-[3-methyl-1-(phenylmethyl)-1H-pyrazol-5-yl]-	415	0-00-0				1-Hexen-4-ol, 3-methyl-6-phenyl-	409	304459-85-6				1-Benzylpiperazine	403	2759-28-6				Butanoic acid, 2-benzyl-3-([benzyloxy)carbonyl]amino)-, methyl ester	402	0-00-0				1-Benzyl-3-methyl-3,4-piperidinediol	401	0-00-0				Benzene, (2-methyl-3-butenyl)-	398	1647-06-9
Methyl 10,12-pentacosadiynoate	114	25.4432	657	318287	0-00-0			1137.9		Methyl 10,12-pentacosadiynoate	657	0-00-0				Methyl 6,8-octadecadiynoate	630	0-00-0				Methyl 7,9-octadecadiynoate	630	0-00-0				9,12-Octadecadiynoic acid, methyl ester	630	0-00-0				Methyl 8,10-octadecadiynoate	625	0-00-0				Methyl 10,12-octadecadiynoate	624	0-00-0				Methyl 9,11-octadecadiynoate	622	0-00-0
Benzene, 1-(1,5-dimethyl-4-hexenyl)-4-methyl-	132	25.4566	874	3059620	644-30-4			1138.2		Benzene, 1-(1,5-dimethyl-4-hexenyl)-4-methyl-	874	644-30-4				Benzene, 1-(1,5-dimethyl-4-hexenyl)-4-methyl-	871	644-30-4				Benzene, 1-(1,5-dimethyl-4-hexenyl)-4-methyl-	864	644-30-4				Benzene, 1-(1,5-dimethyl-4-hexenyl)-4-methyl-	863	644-30-4				Benzene, 1-methyl-4-(1,2,2-trimethylcyclopentyl)-, (R)-	833	16982-00-6				Benzene, 1-methyl-4-(1,2,2-trimethylcyclopentyl)-, (R)-	824	16982-00-6				Benzene, 1-methyl-4-(1,2,2-trimethylcyclopentyl)-, (R)-	821	16982-00-6
2-Propyl-1-pentyl methylphosphonofluoridate	144	25.4699	512	7559.7	0-00-0			1138.5		2-Propyl-1-pentyl methylphosphonofluoridate	512	0-00-0				2-Octyl methylphosphonofluoridate	489	22925-97-9				2-Octyl methylphosphonofluoridate	489	22925-97-9				1-Ethylhexyl methylphosphonofluoridate	485	0-00-0				Methylphosphonic acid, fluoroanhydride, 3-methyl-1-(2-methylpropyl)butyl ester	472	193090-16-3				6-Methyl-2-heptyl methylphosphonofluoridate	470	159395-76-3				Didodecyl phosphate	467	7057-92-3
(2Z,4E)-3,7-Dimethyl-2,4-octadiene	45	25.501	611	85101	0-00-0			1139.1		(2Z,4E)-3,7-Dimethyl-2,4-octadiene	611	0-00-0				Citronellol	609	106-22-9				2-Octen-1-ol, 3,7-dimethyl-	608	40607-48-5				1,6,10,14-Hexadecatetraen-3-ol, 3,7,11,15-tetramethyl-, (E,E)-	606	1113-21-9				Citronellol	603	106-22-9				Cyclohexane, 1-methyl-3-(1-methylethenyl)-, cis-	603	24399-15-3				Bicyclo[4.1.0]heptane, 3,7,7-trimethyl-, [1S-(1à,3á,6à)]-	599	2778-68-9
Cyclohexanol, 5-methyl-2-(1-methylethyl)-, [1S-(1à,2á,5á)]-	58	25.5454	636	204101	23283-97-8			1140.0		Cyclohexanol, 5-methyl-2-(1-methylethyl)-, [1S-(1à,2á,5á)]-	636	23283-97-8				Cyclohexanol, 5-methyl-2-(1-methylethyl)-	634	1490-04-6				Cyclohexanol, 5-methyl-2-(1-methylethyl)-, (1à,2à,5á)-	628	491-01-0				Cyclohexanol, 5-methyl-2-(1-methylethyl)-, (1à,2à,5à)-	627	491-02-1				dl-Menthol	626	89-78-1				Levomenthol	621	2216-51-5				dl-Menthol	621	89-78-1
1,1'-Bicyclohexyl, 4-(methoxymethyl)-4'-propyl-	220	25.5543	689	128517	88416-84-6			1140.2		1,1'-Bicyclohexyl, 4-(methoxymethyl)-4'-propyl-	689	88416-84-6				6-Octenoic acid, 3,7-dimethyl-, 3,7-dimethyl-6-octenyl ester	671	82766-40-3				Bicyclo[4.1.0]heptane, 3,7,7-trimethyl-	663	554-59-6				Cyclohexane, 1-methyl-3-(1-methylethylidene)-	663	13828-34-7				9-Octadecyne	661	35365-59-4				Bicyclo[4.1.0]heptane, 3,7,7-trimethyl-, (1à,3à,6à)-	658	18968-23-5				9-Octadecyne	657	35365-59-4
Selina-3,7(11)-diene	162	25.5898	912	4845954	6813-21-4			1140.9		Selina-3,7(11)-diene	912	6813-21-4				Selina-3,7(11)-diene	902	6813-21-4				(4aR,8aS)-4a-Methyl-1-methylene-7-(propan-2-ylidene)decahydronaphthalene	872	58893-88-2				à-Maaliene	868	489-28-1				á-Panasinsene	862	0-00-0				1H-Cyclopropa[a]naphthalene, decahydro-1,1,3a-trimethyl-7-methylene-, [1aS-(1aà,3aà,7aá,7bà)]-	859	20071-49-2				Naphthalene, 1,2,3,5,6,7,8,8a-octahydro-1,8a-dimethyl-7-(1-methylethenyl)-, [1R-(1à,7á,8aà)]-	859	4630-07-3
3-Pyridinamine, 2,6-dimethyl-	76	25.6076	669	43064	3430-33-9			1141.2		3-Pyridinamine, 2,6-dimethyl-	669	3430-33-9				4-Pyridinamine, 2,6-dimethyl-	665	3512-80-9				Phenol, 3,5-dimethyl-	649	108-68-9				4-Pyridinamine, 2,6-dimethyl-	644	3512-80-9				Phenol, 3,5-dimethyl-	640	108-68-9				4-Chlorobutyric acid, 3,4-dimethylphenyl ester	639	0-00-0				Phenol, 2,4-dimethyl-	630	105-67-9
Neoisolongifolene, 8,9-dehydro-	145	25.6254	699	2448023	67517-14-0			1141.6		Neoisolongifolene, 8,9-dehydro-	699	67517-14-0				Aromadendrene, dehydro-	692	0-00-0				4a,5-Dimethyl-3-(prop-1-en-2-yl)-1,2,3,4,4a,5,6,7-octahydronaphthalen-1-ol	690	61847-19-6				Eudesma-2,4,11-triene	684	82462-31-5				Isolongifolene, 4,5-dehydro-	684	0-00-0				1H-Cyclopropa[a]naphthalene, 1a,2,6,7,7a,7b-hexahydro-1,1,7,7a-tetramethyl-, [1aR-(1aà,7à,7aà,7bà)]-	683	34143-96-9				Benzene, 1-(1-buten-3-yl)-4-pentyl-	674	0-00-0
N-(p-Methoxyphenyl)maleimide	203	25.6342	648	49622	1081-17-0			1141.7		N-(p-Methoxyphenyl)maleimide	648	1081-17-0				N-(p-Methoxyphenyl)maleimide	631	1081-17-0				Indolin-2-one, 3-butyl-1-methyl-3-t-butyl-	605	0-00-0				Glycylglycine, N,N'-diethyl-N'-(2-methoxyethoxycarbonyl)-, 2-methoxyethyl ester	591	0-00-0				1-Hydroxymethyl-4-(4-methoxy-phenyl)-10-oxa-4-aza-tricyclo[5.2.1.02,6]dec-8-ene-3,5-dione	577	0-00-0				quinoline, 6,7-dimethoxy-4-methyl-	568	0-00-0				Acetamide, N-[2-(4-acetylpiperazin-1-ylmethyl)-1-methyl-1H-benzoimidazol-5-yl]-	561	0-00-0
Acetic acid, (2,4-xylyl)-	164	25.6431	657	193840	6331-04-0			1141.9		Acetic acid, (2,4-xylyl)-	657	6331-04-0				Phenyl iso-butyl methylcarbinyl acetate	583	0-00-0				3,5-Dimethylphenylacetic acid	560	42288-46-0				Ethyl 4-methylbenzoate	544	94-08-6				Ethyl m-methylbenzoate	538	120-33-2				Cyclohexanol, 5-methyl-2-(1-methyl-1-phenylethyl)-	533	134256-18-1				2-[(2-Amino-phenylimino)-methyl]-4,4-difluoro-3-hydroxy-but-2-enoic acid ethyl ester	526	0-00-0
Benzene, 1,4-dimethyl-2-(2-methylpropyl)-	42	25.652	691	394939	55669-88-0			1142.1		Benzene, 1,4-dimethyl-2-(2-methylpropyl)-	691	55669-88-0				3,5,5,9-Tetramethyl-4a,5,6,7,8,9-hexahydro-2H-benzo[7]annulene	690	0-00-0				Cubenene	678	29837-12-5				Benzene, 1-ethyl-4-(2-methylpropyl)-	661	100319-40-2				Benzene, (1,1-dimethyldecyl)-	652	27854-40-6				Benzene, 1,4-dimethyl-2-(2-methylpropyl)-	651	55669-88-0				Benzene, (1,1,4,6,6-pentamethylheptyl)-	640	55134-07-1
3-Buten-2-one, 4-(4-hydroxy-3-methoxyphenyl)-	177	25.6787	465	55329	1080-12-2			1142.6		3-Buten-2-one, 4-(4-hydroxy-3-methoxyphenyl)-	465	1080-12-2				4-Methylthieno[2,3-b]pyridine	460	13362-81-7				Phthalic acid, di(3,4,5-trifluorobenzyl) ester	445	0-00-0				Phthalic acid, propyl 2,4,5-trifluorobenzyl ester	444	0-00-0				3-Buten-2-one, 4-(4-hydroxy-3-methoxyphenyl)-	441	1080-12-2				Phthalic acid, di(2,4,5-trifluorobenzyl) ester	440	0-00-0				5-Methylthieno[3,2-b]pyridine	439	1759-29-1
2-Fluoro-6-trifluoromethylbenzoic acid, 4-pentadecyl ester	191	25.6964	454	162540	0-00-0			1143.0		2-Fluoro-6-trifluoromethylbenzoic acid, 4-pentadecyl ester	454	0-00-0				2-Fluoro-5-trifluoromethylbenzoic acid, 3-hexadecyl ester	452	0-00-0				4-Fluoro-2-trifluromethylbenzoic acid, 6-dodecyl ester	446	0-00-0				2-Fluoro-5-trifluoromethylbenzoic acid, 4-hexadecyl ester	445	0-00-0				4-Fluoro-3-trifluoromethylbenzoic acid, 4-pentadecyl ester	444	0-00-0				4-Fluoro-3-trifluoromethylbenzoic acid, 3-hexadecyl ester	444	0-00-0				4-Fluoro-2-trifluromethylbenzoic acid, 4-pentadecyl ester	442	0-00-0
Benzoic acid, 2-hydroxy-6-methyl-, ethyl ester	114	25.7053	441	274256	6555-40-4			1143.2		Benzoic acid, 2-hydroxy-6-methyl-, ethyl ester	441	6555-40-4				Benzene, 1-fluoro-4-(2-nitro-2-propenyl)-	439	80255-24-9				Diglycolic acid, decyl 2-methylbutyl ester	435	0-00-0				Diglycolic acid, decyl 3-methylbutyl ester	434	0-00-0				4-Heptanone, 3-ethyl-	434	1528-25-2				Phenol, 2-[3-(1-morpholyl)propyliminomethyl]-	433	55349-85-4				Diglycolic acid, decyl 2,4,4-trimethylpentyl ester	433	0-00-0
Isolongifolene, 4,5,9,10-dehydro-	143	25.7275	791	360280	156747-45-4			1143.6		Isolongifolene, 4,5,9,10-dehydro-	791	156747-45-4				Benzene, 1-(1,2-dimethyl-3-methylenecyclopentyl)-4-methyl-, cis-	746	54808-83-2				4b,5,6,7,8,8a,9,10-Octahydro-1-methylphenanthrene	733	0-00-0				Methane, phenyl(2,2,3-trimethylcyclopentylidene)-	708	17386-71-9				2-(4a,8-Dimethyl-2,3,4,4a,5,6-hexahydro-naphthalen-2-yl)-prop-2-en-1-ol	701	0-00-0				Tetracyclo[6.2.1.1(3,6).0(2,7)]dodec-4-ene, 11-isopropylidene-	681	0-00-0				Anthracene, 1,2,3,4,5,6,7,8-octahydro-1-methyl-	676	0-00-0
Cyclopentanone, 2-(1-methylpropyl)-	84	25.7408	582	979430	6376-92-7			1143.9		Cyclopentanone, 2-(1-methylpropyl)-	582	6376-92-7				2-Cyclohexylpiperidine	575	56528-77-9				Chloromelfoquine	571	0-00-0				Methylphenidate	560	113-45-1				cyclopentanone, 2-decyl-	557	0-00-0				1,6-Anhydro-4-[2-(1-pyrazolidinyl)ethylamino]-2-O-tosyl-4-deoxy-b-d-glucopyranose	554	0-00-0				á-(3,4-Dichlorophenyl)ethylamine, N-fluoroacetyl-N-(2-pyrrolidinoethyl)-	551	0-00-0
2-Benzoyloxysuccinic acid, dimethyl ester	194	25.7631	507	1918.6	0-00-0			1144.3		2-Benzoyloxysuccinic acid, dimethyl ester	507	0-00-0				Benzoic acid, 2-propenyl ester	496	583-04-0				N-Benzoylglycine ethyl ester	489	1499-53-2				Benzoic acid, 2-propenyl ester	484	583-04-0				DL-Xylitol, 1,3,4-triacetate 2,5-dibenzoate	477	74810-28-9				Butanoic acid, 2-benzoylamino-	466	4385-97-1				Diethyl benzamidomalonate	463	16798-45-1
Tetrahydropyranyl ether of citronellol	57	25.7675	487	185241	0-00-0			1144.4		Tetrahydropyranyl ether of citronellol	487	0-00-0				Ethyl 2-chloro-3,3,3-trifluoro-2-isovaleramidopropionate	471	329182-55-0				pentanoic acid, 2-bromo-4,4-dimethyl-3-oxo-, ethyl ester	470	0-00-0				2(3H)-Furanone, 5-heptyldihydro-	430	104-67-6				1H-Imidazole, 1-(1-oxooctadecyl)-	424	17450-32-7				Ethyl 3,3,3-trifluoro-2-isovaleramidolactate	406	329182-54-9				2-Methylbutanoic anhydride	405	1468-39-9
Ethanone, 1-(4-cyclohexylphenyl)-	145	25.7897	468	50820	18594-05-3			1144.8		Ethanone, 1-(4-cyclohexylphenyl)-	468	18594-05-3				Benzene, 1-(1-buten-3-yl)-4-pentyl-	463	0-00-0				Bicyclo[4.4.0]dec-6-en-9á-ol, 1,7-dimethyl-4à-isopropenyl-	440	0-00-0				5-Chlorovanillic acid	439	62936-23-6				Eudesma-2,4,11-triene	416	82462-31-5				Ethanone, 1-(4-cyclohexylphenyl)-	415	18594-05-3				Silane, dimethyl(but-2-enyloxy)isobutoxy-	406	0-00-0
2,2-Dichloro-1-oxa-2-sila-1,2-dihydronaphthalene	203	25.8164	460	57242	64749-19-5			1145.4		2,2-Dichloro-1-oxa-2-sila-1,2-dihydronaphthalene	460	64749-19-5				1-Bromo-2,5-dimethoxybenzene	444	25245-34-5				1-Bromo-2,5-dimethoxybenzene	430	25245-34-5				(2S,4aS,5R,8aS)-1-Methyl-5-((Z)-pent-2-en-4-yn-1-yl)-2-(penta-3,4-dien-1-yl)decahydroquinoline	422	0-00-0				9-Chloropyrazino[2,3-c][2,7]naphthyridine #	412	1177874-25-7				1-Bromo-2,5-dimethoxybenzene	408	25245-34-5				(2R,4aS,5S,8aR)-2-Allyl-1-methyl-5-((Z)-pent-2-en-4-yn-1-yl)decahydroquinoline	406	1159498-74-4
Hexano-dibutyrin	71	25.8252	631	1319747	65235-12-3			1145.5		Hexano-dibutyrin	631	65235-12-3				Ethyl 4-(ethyloxy)-2-oxobut-3-enoate	616	0-00-0				2-Ethylbutyric acid, 4-nitrophenyl ester	610	0-00-0				1-Penten-3-ol, 2-methyl-	590	2088-07-5				2-Pentene, 5-(pentyloxy)-, (E)-	585	56052-85-8				Fumaric acid, pentyl tetrahydrofurfuryl ester	581	0-00-0				2-Ethylbutyric acid, 4-cyanophenyl ester	579	0-00-0
Methyl 16-methoxyheptadecanoate	194	25.8341	509	12889	0-00-0			1145.7		Methyl 16-methoxyheptadecanoate	509	0-00-0				Methyl 15-methoxyhexadecanoate	486	0-00-0				Butane, 2-methoxy-3-methyl-	479	62016-49-3				1-Butyne, 3-(2-methoxypropoxy)-	475	55702-66-4				Propanoic acid, 2-methoxy-, methyl ester	464	17639-76-8				Propanedioic acid, oxo-, dimethyl ester	462	3298-40-6				1,2-Benzenediol, O,O'-di(2-methoxyethoxycarbonyl)-	459	0-00-0
N-[2-(6-Amino-9H-purin-9-yl)ethyl]-1,3-propanediamine	136	25.8608	494	126362	150899-84-6			1146.2		N-[2-(6-Amino-9H-purin-9-yl)ethyl]-1,3-propanediamine	494	150899-84-6				2,3-Diethylpyrazine	485	15707-24-1				2-[3-Carboxypropionamido]-4,5-dimethyl-3-cyanofuran	457	0-00-0				Phenol, 5-(1,5-dimethyl-4-hexenyl)-2-methyl-, (R)-	456	30199-26-9				2,3-Diethylpyrazine	455	15707-24-1				2-Amino-3-(6-amino-purin-9-yl)-propionic acid	448	0-00-0				Pyrazine, 2,5-diethyl-	427	13238-84-1
Naphthalene, 1,2,4a,5,6,8a-hexahydro-4,7-dimethyl-1-(1-methylethyl)-,[1R-(1à,4aà,8aà)]-	162	25.8697	891	235938	17627-24-6			1146.4		Naphthalene, 1,2,4a,5,6,8a-hexahydro-4,7-dimethyl-1-(1-methylethyl)-,[1R-(1à,4aà,8aà)]-	891	17627-24-6				Naphthalene, 1,2,4a,5,6,8a-hexahydro-4,7-dimethyl-1-(1-methylethyl)-, [1S-(1à,4aá,8aà)]-	868	24406-05-1				Naphthalene, 1,2,4a,5,6,8a-hexahydro-4,7-dimethyl-1-(1-methylethyl)-, [1S-(1à,4aá,8aà)]-	860	24406-05-1				à-Muurolene	858	10208-80-7				à-Muurolene	856	31983-22-9				à-Muurolene	850	10208-80-7				Naphthalene, 1,2,4a,5,6,8a-hexahydro-4,7-dimethyl-1-(1-methylethyl)-	837	483-75-0
Unknown 19	104	25.8786	374	11037	0-00-0			1146.6		3H-Oxireno[2',3':8,8a]azuleno[4,5-b]furan-8(4ah)-one, 5,6,6a,7,9a,9b-hexahydro-1,4a-dimethyl-7-(4-morpholinylmethyl)-	374	0-00-0				1-[4-(2-Hydroxy-3-morpholin-4-ylpropoxy)phenoxy]-3-morpholin-4-ylpropan-2-ol	349	0-00-0				Benzene, 1,2-bis(9-borabicyclo[3.3.1]non-9-yloxymethyl)-	343	0-00-0				2,4(3H,5H)-Furandione	342	4971-56-6				N-Morpholinomethyl-isopropyl-sulfide	341	77422-34-5				Pyrrolidine-2,5-dione, 3-(2-morpholin-4-ylethylamino)-1-[4-(2-oxopyrrolidin-1-yl)benzyl]-	335	0-00-0				4-Morpholineethanol	335	622-40-2
Sulfone, 2-hydroxybutyl t-butyl	112	25.9141	520	187712	0-00-0			1147.3		Sulfone, 2-hydroxybutyl t-butyl	520	0-00-0				1-Pentene, 2,4,4-trimethyl-	517	107-39-1				1-Decene, 3,4-dimethyl-	508	50871-03-9				1-Pentene, 2,4,4-trimethyl-	508	107-39-1				1-Butene, 3-(3-butenyloxy)-	507	0-00-0				4-Decene, 2,2-dimethyl-, (E)-	507	55534-69-5				Sulfone, 2-hydroxyoctyl t-butyl	497	0-00-0
2(3H)-Furanone, dihydro-5-propyl-	85	25.9274	779	2596211	105-21-5			1147.6		2(3H)-Furanone, dihydro-5-propyl-	779	105-21-5				Silicon tetrafluoride	771	7783-61-1				2(3H)-Furanone, dihydro-5-propyl-	726	105-21-5				4-Methoxycarbonyl-4-butanolide	711	3885-29-8				Silicon tetrafluoride	706	7783-61-1				2(3H)-Furanone, dihydro-5-propyl-	702	105-21-5				Tetrahydropyran Z-10-dodecenoate	701	0-00-0
Neoisolongifolene, 8,9-dehydro-	58	25.9585	556	158646	67517-14-0			1148.2		Neoisolongifolene, 8,9-dehydro-	556	67517-14-0				1,2-Dihydropyridine-3-carbonitrile, 1-allyl-6-hydroxy-4-methyl-5-(4-methylpiperazin-1-ylmethyl)-2-oxo-	539	0-00-0				Isolongifolene, 9,10-dehydro-	520	0-00-0				Cycloisolongifolene, 8,9-dehydro-	515	0-00-0				3-Ethyl-4-hydroxy-4,6,6-trimethylhexahydropyrimidin-2-thione	507	27406-61-7				2-Naphthalenemethanol, 1,2,3,4,4a,8a-hexahydro-à,à,4a,8-tetramethyl-, [2R-(2à,4aà,8aà)]-	502	29484-47-7				Bicyclo[4.4.0]dec-6-en-9á-ol, 1,7-dimethyl-4à-isopropenyl-	501	0-00-0
1,1,7,7a-Tetramethyl-1a,2,6,7,7a,7b-hexahydro-1H-cyclopropa[a]naphthalene	144	25.9718	606	49693	154098-14-3			1148.4		1,1,7,7a-Tetramethyl-1a,2,6,7,7a,7b-hexahydro-1H-cyclopropa[a]naphthalene	606	154098-14-3				Aromadendrene, dehydro-	592	0-00-0				1H-Cyclopropa[a]naphthalene, 1a,2,6,7,7a,7b-hexahydro-1,1,7,7a-tetramethyl-, [1aR-(1aà,7à,7aà,7bà)]-	590	34143-96-9				trans-Calamenene	573	73209-42-4				Naphthalene, 1,2,3,4-tetrahydro-1,6-dimethyl-4-(1-methylethyl)-, (1S-cis)-	573	483-77-2				Naphthalene, 2-butyl-3-hexyl-1,2,3,4-tetrahydro-	573	55320-12-2				Neoisolongifolene, 8,9-dehydro-	571	67517-14-0
Bicyclo[4.4.0]dec-6-en-9á-ol, 1,7-dimethyl-4à-isopropenyl-	123	25.9852	527	152192	0-00-0			1148.7		Bicyclo[4.4.0]dec-6-en-9á-ol, 1,7-dimethyl-4à-isopropenyl-	527	0-00-0				Cycloisolongifolene, 8,9-dehydro-	501	0-00-0				Aristol-1(10)-en-9-yl isovalerate	500	0-00-0				Isolongifolene, 9,10-dehydro-	493	0-00-0				2-Naphthalenemethanol, 1,2,3,4,4a,8a-hexahydro-à,à,4a,8-tetramethyl-, [2R-(2à,4aà,8aà)]-	484	29484-47-7				Isolongifolene, 4,5-dehydro-	481	0-00-0				Neoisolongifolene, 8,9-dehydro-	474	67517-14-0
Bicyclo[3.1.1]hept-2-ene-2-methanol, 6,6-dimethyl-	79	26.0163	832	6664853	515-00-4			1149.3		Bicyclo[3.1.1]hept-2-ene-2-methanol, 6,6-dimethyl-	832	515-00-4				(-)-Myrtenol	812	19894-97-4				Bicyclo[3.1.1]hept-2-ene-2-methanol, 6,6-dimethyl-	804	515-00-4				Bicyclo[3.1.1]hept-2-ene-2-methanol, 6,6-dimethyl-	794	515-00-4				1,5-Cyclohexadiene-1-methanol, 4-(1-methylethyl)-	788	19876-45-0				Bicyclo[3.1.1]hept-2-ene-2-methanol, 6,6-dimethyl-	781	515-00-4				1,5-Cyclohexadiene-1-methanol, 4-(1-methylethyl)-	760	19876-45-0
N-(Phenylaminocarbonyl)aziridine	162	26.0296	574	45871	13279-22-6			1149.6		N-(Phenylaminocarbonyl)aziridine	574	13279-22-6				2-Aminobenzaldehyde 4-phenylsemicarbazone	542	0-00-0				1,3-Diphenylurea, TMS derivative	523	1154-84-3				Propanal, 2-methyl-, phenylhydrazone	519	5570-70-7				Benzene, 1,4-dimethyl-2-(2-methylpropyl)-	517	55669-88-0				Sydnone, 3-phenyl-	512	120-06-9				3-Amino-2-methylbenzyl alcohol	511	83647-42-1
Spiro(1,3-benzodioxole-2,1'-cycloheptane)	147	26.0473	494	135204	24362-85-4			1149.9		Spiro(1,3-benzodioxole-2,1'-cycloheptane)	494	24362-85-4				(Z)-3-(pentadec-8-en-1-yl)phenol	464	501-26-8				Benzene, 1-methoxy-4-(4'-propyl[1,1'-bicyclohexyl]-4-yl)-	454	84655-98-1				(Z)-3-(Heptadec-10-en-1-yl)phenol	435	111047-33-7				(4,6-Dimethylpyrimidin-2-yl)(5-methyl-4H-[1,2,4]triazol-3-yl)amine	433	0-00-0				(1S,4aR,7R)-1,4a-Dimethyl-7-(prop-1-en-2-yl)-1,2,3,4,4a,5,6,7-octahydronaphthalene	433	52026-55-8				(1R,3aS,5aS,8aR)-1,3a,5a-Trimethyl-4-methylenedecahydrocyclopenta[c]pentalene	428	71596-72-0
Himachala-2,4-diene	133	26.0607	520	19572	60909-27-5			1150.2		Himachala-2,4-diene	520	60909-27-5				trans-Decalin-2-one, 1-acetoxymethyl-6-benzoyloxy-5,5,8a-trimethyl-	514	0-00-0				Bicyclo[4.4.0]dec-1-ene, 2-isopropyl-5-methyl-9-methylene-	510	150320-52-8				Di-epi-à-cedrene-(I)	505	21996-77-0				Himachala-2,4-diene	499	60909-27-5				à-Cuprenene	498	29621-78-1				1H-Benzocycloheptene, 2,4a,5,6,7,8-hexahydro-3,5,5,9-tetramethyl-, (R)-	495	1461-03-6
1,3-Butanedione, 2-allyl-1-phenyl-	105	26.074	641	753596	10225-38-4			1150.5		1,3-Butanedione, 2-allyl-1-phenyl-	641	10225-38-4				acetic acid, 2-bromo-, 2-oxo-2-phenylethyl ester	630	0-00-0				Estradiol 17-benzoate-3-p-phenylazobenzoate	624	0-00-0				3-Buten-2-ol, benzoate	613	65001-62-9				1,3-Butanedione, 2-allyl-1-phenyl-	609	10225-38-4				Butyrophenone, 2-phenyl-	609	16282-16-9				5-Oxazolidinone, 3-benzoyl-2-(1,1-dimethylethyl)-4-(1-methylethyl)-4-(phenylmethyl)-, (2R-cis)-	607	104057-77-4
Benzoic acid, 2-hydroxy-, ethyl ester	120	26.1229	916	2796814	118-61-6			1151.4		Benzoic acid, 2-hydroxy-, ethyl ester	916	118-61-6				Benzoic acid, 2-hydroxy-, ethyl ester	911	118-61-6				Benzoic acid, 2-hydroxy-, ethyl ester	910	118-61-6				Benzoic acid, 2-hydroxy-, ethyl ester	848	118-61-6				Benzoic acid, 2-ethoxy-	757	134-11-2				Benzoic acid, 2-hydroxy-, propyl ester	724	607-90-9				Benzoic acid, 2-hydroxy-, propyl ester	722	607-90-9
Undecanoic acid, 10-methyl-, methyl ester	74	26.1451	630	304889	5129-56-6			1151.9		Undecanoic acid, 10-methyl-, methyl ester	630	5129-56-6				Dodecanoic acid, methyl ester	626	111-82-0				Dodecanoic acid, methyl ester	622	111-82-0				Dodecanoic acid, methyl ester	618	111-82-0				Dodecanoic acid, methyl ester	601	111-82-0				Undecanoic acid, 10-methyl-, methyl ester	564	5129-56-6				Dodecanoic acid, 2-methyl-	560	2874-74-0
Heptadecane, 8-methyl-	71	26.1628	639	170373	13287-23-5			1152.2		Heptadecane, 8-methyl-	639	13287-23-5				Hexadecane	635	544-76-3				Heneicosane	632	629-94-7				Heptadecane	632	629-78-7				Nonadecane	632	629-92-5				Eicosane	631	112-95-8				Octadecane	627	593-45-3
Isoquinoline, 1-[(3,5-dihydroxy)benzyl]-1,2,3,4-tetrahydro-6-methoxy-	162	26.1717	460	30000	0-00-0			1152.4		Isoquinoline, 1-[(3,5-dihydroxy)benzyl]-1,2,3,4-tetrahydro-6-methoxy-	460	0-00-0				Succinic acid, 3-methylbut-2-en-1-yl 3,5-dichlorophenyl ester	451	0-00-0				2,3,4-Trifluorophenol, methyl ether	450	0-00-0				Dinocap	446	39300-45-3				6-Methoxy-3-methylbenzofuran	445	29040-52-6				2-Propenoic acid, 2-methyl-, phenyl ester	437	2177-70-0				3H-Indazol-3-one, 1-ethyl-1,2-dihydro-	434	54385-62-5
2,4-Hexadienoic acid, methyl ester	67	26.1851	489	173085	1515-80-6			1152.7		2,4-Hexadienoic acid, methyl ester	489	1515-80-6				Spiro[4.5]decan-6-one	480	13388-94-8				Spiro[4.5]decan-6-one	477	13388-94-8				Spiro[4.5]decan-6-one	477	13388-94-8				Cyclopentanone, 2,2,4-trimethyl-	477	28056-54-4				Cyclohexane, 1,2,4-trimethyl-	474	2234-75-5				Cyclohexanebutanal, 2-methyl-3-oxo-, cis-	467	92485-93-3
Furan, 2-hexyl-	81	26.1939	720	707940	3777-70-6			1152.9		Furan, 2-hexyl-	720	3777-70-6				Furan, 2-hexyl-	714	3777-70-6				2'-Desoxyuridine, 3',5'-bis-O-(chloroacetyl)-	691	0-00-0				Pyridine, 2-chloro-6-(2-furanylmethoxy)-4-(trichloromethyl)-	669	70166-48-2				2,4-Decadienal, (E,E)-	660	25152-84-5				2-Cyclopentene-1-carboxylic acid, 1-methyl-, methyl ester	658	68317-73-7				Benzoic acid, 4-chloro-2-[(2-furanylmethyl)amino]-	656	74793-12-7
D-(+)-Ribono-1,4-lactone, triacetate	157	26.2428	439	12492	0-00-0			1153.8		D-(+)-Ribono-1,4-lactone, triacetate	439	0-00-0				Methyl 2,3,4-tri-O-acetyl-á-D-xylopyranoside	436	13007-37-9				Methyl à,á-D-galactoside, 2,3-O-diacetyl-4,6-dideoxy-4,6-diacetylthio-	415	64698-04-0				2-Propanone, 1,1,1-trifluoro-	407	421-50-1				Methyl 2,3,4-tri-O-acetyl-à-D-xylopyranoside	406	20880-54-0				Benzene, 1,1'-dodecylidenebis[4-methyl-	394	55268-62-7				á-d-Lyxofuranoside, methyl, triacetate	394	110415-63-9
2,3,4-Trifluorobenzoic acid, 6-ethyl-3-octyl ester	144	26.2517	490	9158.8	0-00-0			1154.0		2,3,4-Trifluorobenzoic acid, 6-ethyl-3-octyl ester	490	0-00-0				trans-Calamenene	469	73209-42-4				Naphthalene, 1,2,3,4-tetrahydro-1,6-dimethyl-4-(1-methylethyl)-, (1S-cis)-	469	483-77-2				2,3,4-Trifluorobenzoic acid, 3-pentadecyl ester	464	0-00-0				2,3,4-Trifluorobenzoic acid, 3-tetradecyl ester	463	0-00-0				Cyclopentanecarboxamide, N-(4-fluorophenyl)-	450	0-00-0				2,3,4-Trifluorobenzoic acid, undecyl ester	449	0-00-0
1,7-Octanediol, 3,7-dimethyl-	98	26.265	462	238468	107-74-4			1154.3		1,7-Octanediol, 3,7-dimethyl-	462	107-74-4				Cyclodecanone	462	1502-06-3				1,7-Dioxaspiro[5.5]undec-2-ene	462	78013-58-8				Cycloundecanone	450	878-13-7				1-Piperidinyl-2-dimethylphenylsilylethane	445	22409-26-3				d-Gulopyranoside, 2,3:4,6-di-O-(ethylboranediyl)-1-O-methyl-	442	0-00-0				2H-Benzo[f]oxireno[2,3-E]benzofuran-8(9H)-one, 9-[[[2-(dimethylamino)ethyl]amino]methyl]octahydro-2,5a-dimethyl-	442	0-00-0
Acetic acid, 2-phenylethyl ester	104	26.2828	808	1988087	103-45-7			1154.6		Acetic acid, 2-phenylethyl ester	808	103-45-7				Propanoic acid, 2-methyl-, 2-phenylethyl ester	808	103-48-0				Acetic acid, 2-phenylethyl ester	806	103-45-7				Acetic acid, 2-phenylethyl ester	806	103-45-7				á-Phenylethyl butyrate	776	103-52-6				Acetic acid, 2-phenylethyl ester	768	103-45-7				á-Phenylethyl butyrate	758	103-52-6
Phenol, 2-butyl-	150	26.3005	725	139660	3180-09-4			1155.0		Phenol, 2-butyl-	725	3180-09-4				Benzene, 1-ethoxy-4-ethyl-	715	1585-06-4				2,5-Cyclohexadien-1-one, 4-ethyl-3,4-dimethyl-	715	17429-35-5				Benzenemethanol, à-propyl-	686	614-14-2				2,4-Cycloheptadien-1-one, 2,6,6-trimethyl-	681	503-93-5				2-Methoxy-4-vinylphenol	680	7786-61-0				4-Isopropylcyclohexa-1,3-dienecarbaldehyde	678	1197-15-5
Phenol, 4-propoxy-	152	26.3361	416	19566	18979-50-5			1155.7		Phenol, 4-propoxy-	416	18979-50-5				2-Ethylbutyric acid, 2-isopropoxyphenyl ester	409	0-00-0				Quinolizidine, 2-methyl-6-hexa-3,5-dienyl-	408	0-00-0				Propane, 1-(1,1-dimethylethoxy)-2,2-dimethyl-	405	32970-46-0				Cyclohexanecarboxylic acid, 4-butyl-, 4-propoxyphenyl ester	400	67589-48-4				Thiourea, phenyl-	396	103-85-5				Propoxur	396	114-26-1
(4R,4aR)-4,4a-Dimethyl-6-(prop-1-en-2-yl)-1,2,3,4,4a,7-hexahydronaphthalene	144	26.3627	741	21233	28908-26-1			1156.2		(4R,4aR)-4,4a-Dimethyl-6-(prop-1-en-2-yl)-1,2,3,4,4a,7-hexahydronaphthalene	741	28908-26-1				(E)-2-((8R,8aS)-8,8a-Dimethyl-3,4,6,7,8,8a-hexahydronaphthalen-2(1H)-ylidene)propyl formate	719	352457-47-7				(E)-Valerenyl isovalerate	701	101527-75-7				trans-Valerenyl acetate	679	101527-74-6				cis-Valerenyl acetate	670	101527-78-0				(E)-2-((8R,8aS)-8,8a-Dimethyl-3,4,6,7,8,8a-hexahydronaphthalen-2(1H)-ylidene)propyl acetate	657	352461-71-3				3,5,11-Eudesmatriene	656	193615-07-5
2,2,6,7-Tetramethyl-10-oxatricyclo[4.3.1.0(1,6)]decan-5-ol	167	26.3716	580	29504	121841-67-6			1156.4		2,2,6,7-Tetramethyl-10-oxatricyclo[4.3.1.0(1,6)]decan-5-ol	580	121841-67-6				2(1H)-Naphthalenone, 3,4,4a,5,6,7,8,8aà-octahydro-5á-hydroxy-4aà,7,7-trimethyl-, acetate	576	28684-99-3				2(1H)-Naphthalenone, 3,4,4a,5,6,7,8,8aà-octahydro-5à-hydroxy-4aà,7,7-trimethyl-, acetate	572	24795-35-5				[5,5-Dimethyl-6-(3-methyl-buta-1,3-dienyl)-7-oxa-bicyclo[4.1.0]hept-1-yl]-methanol	534	0-00-0				2-Buten-1-one, 1-(2,6,6-trimethyl-1-cyclohexen-1-yl)-	520	35044-68-9				Widdrol hydroxyether	519	29620-91-5				1,4,4,7a-Tetramethyl-2,4,5,6,7,7a-hexahydro-1H-indene-1,7-diol	515	121747-53-3
Heptasiloxane, hexadecamethyl-	281	26.4072	532	14635	541-01-5			1157.1		Heptasiloxane, hexadecamethyl-	532	541-01-5				Mandelic acid, 2TBDMS derivative	508	78324-07-9				Tricyclo[4.2.1.0(2,5)]non-7-ene, 3,4-di(tris(trimethylsilyloxy)silyl)-	503	0-00-0				4-Hydroxybenzyl alcohol, 2TBDMS derivative	495	0-00-0				Mandelic acid, 2TBDMS derivative	490	78324-07-9				Heptasiloxane, hexadecamethyl-	484	541-01-5				1H-Pyrrolo[2,3-c]pyridine-3-propanoic acid, 5(4H)-oxo-6,7-dihydro-, methyl ester	477	32682-61-4
Tridecanal	154	26.4205	823	66880	10486-19-8			1157.4		Tridecanal	823	10486-19-8				Tridecanal	822	10486-19-8				Tridecanal	818	10486-19-8				Pentadecanal-	785	2765-11-9				13-Methyltetradecanal	777	75853-51-9				Pentadecanal-	775	2765-11-9				Heptadecanal	770	0-00-0
(-)-Spathulenol	162	26.456	702	70452	77171-55-2			1158.1		(-)-Spathulenol	702	77171-55-2				1,1,4,7-Tetramethyldecahydro-1H-cyclopropa[e]azulene-4,7-diol	686	1212211-43-2				1H-Cycloprop[e]azulen-7-ol, decahydro-1,1,7-trimethyl-4-methylene-, [1ar-(1aà,4aà,7á,7aá,7bà)]-	686	6750-60-3				1H-Cycloprop[e]azulen-7-ol, decahydro-1,1,7-trimethyl-4-methylene-, [1ar-(1aà,4aà,7á,7aá,7bà)]-	685	6750-60-3				Isospathulenol	674	88395-46-4				á-Santalol	671	77-42-9				Tricyclo[4.4.0.0(2,7)]dec-8-ene-3-methanol, à,à,6,8-tetramethyl-, stereoisomer	667	41370-56-3
1,4-Benzenedicarboxaldehyde, 2-methyl-	148	26.4693	644	224646	27587-17-3			1158.3		1,4-Benzenedicarboxaldehyde, 2-methyl-	644	27587-17-3				3(2H)-Benzofuranone, 5-methyl-	619	54120-66-0				1(3H)-Isobenzofuranone, 5-methyl-	615	54120-64-8				Benzaldehyde, 4-propyl-	612	28785-06-0				7-Hydroxy-1-indanone	608	6968-35-0				3(2H)-Benzofuranone, 7-methyl-	601	669-04-5				3(2H)-Benzofuranone, 6-methyl-	601	20895-41-4
1,3.4-Trimethyl-6-cyclohexylbenzene	74	26.4871	529	33949	32406-17-0			1158.7		1,3.4-Trimethyl-6-cyclohexylbenzene	529	32406-17-0				l-Alanine, N-(2,3,4-trifluorobenzoyl)-, methyl ester	494	0-00-0				Cycloisolongifolene, 8,9-dehydro-	487	0-00-0				Benzamide, 2,3,4-trifluoro-N-(hept-2-yl)-	474	0-00-0				Sarcosine, N-(2,3,4-trifluorobenzoyl)-, nonyl ester	465	0-00-0				trans-Calamenene	460	73209-42-4				Naphthalene, 1,2,3,4-tetrahydro-1,6-dimethyl-4-(1-methylethyl)-, (1S-cis)-	460	483-77-2
6-Ethoxyquinaldine	144	26.5049	445	31732	6628-28-0			1159.0		6-Ethoxyquinaldine	445	6628-28-0				6-Ethoxyquinaldine	436	6628-28-0				6-Amino-2,4-dimethyl-5-methoxyquinoline	420	84264-47-1				1H-Pyrido[3,4-b]indol-1-one, 2,3,4,9-tetrahydro-6-methoxy-	418	17952-87-3				Naphthalene, 1,2,3,4-tetrahydro-1,6-dimethyl-4-(1-methylethyl)-, (1S-cis)-	415	483-77-2				trans-Calamenene	415	73209-42-4				Naphthalene, 1,2,3,4-tetrahydro-1,6-dimethyl-4-(1-methylethyl)-, (1S-cis)-	411	483-77-2
Acetic acid, 3-acetylcyclohexyl ester	124	26.5138	694	506607	0-00-0			1159.2		Acetic acid, 3-acetylcyclohexyl ester	694	0-00-0				3-Cyclohexen-1-carboxaldehyde, 3-methyl-	675	56980-32-6				9-Oxabicyclo[4.2.1]nonan-2-ol, acetate	656	10555-33-6				3,6-Dimethyl-5-hepten-1-ol acetate	626	0-00-0				9-Oxabicyclo[3.3.1]nonan-2-ol, acetate	611	10555-34-7				4,4,8-Trimethyl-non-7-en-2-one	606	0-00-0				Ethanone, 1-(1-cyclohexen-1-yl)-	599	932-66-1
3-(Hydroxyimino)-6-methylindolin-2-one	103	26.5404	491	98825	107976-73-8			1159.7		3-(Hydroxyimino)-6-methylindolin-2-one	491	107976-73-8				1H-Indenol	489	56631-57-3				1H-Benzimidazole, 2-methyl-	478	615-15-6				2-Propenal, 3-phenyl-	466	104-55-2				2-Propenoic acid, 3-phenyl-, 4-methylphenyl ester	454	10519-07-0				Butyric acid, 4-(5-methylindazol-1-yl)-4-oxo-	452	0-00-0				2,2'-Biphenylene dicinnamate	451	300799-15-9
1H-Cyclopropa[a]naphthalene, 1a,2,3,3a,4,5,6,7b-octahydro-1,1,3a,7-tetramethyl-, [1aR-(1aà,3aà,7bà)]-	134	26.5582	734	78142	489-29-2			1160.1		1H-Cyclopropa[a]naphthalene, 1a,2,3,3a,4,5,6,7b-octahydro-1,1,3a,7-tetramethyl-, [1aR-(1aà,3aà,7bà)]-	734	489-29-2				Naphthalene, 1,2,4a,5,8,8a-hexahydro-4,7-dimethyl-1-(1-methylethyl)-, (1à,4aá,8aà)-(ñ)-	731	5951-61-1				Naphthalene, 1,2,4a,5,8,8a-hexahydro-4,7-dimethyl-1-(1-methylethyl)-, [1S-(1à,4aá,8aà)]-	728	523-47-7				Naphthalene, 1,2,4a,5,8,8a-hexahydro-4,7-dimethyl-1-(1-methylethyl)-, (1à,4aá,8aà)-(ñ)-	725	5951-61-1				1H-Cyclopropa[a]naphthalene, 1a,2,3,3a,4,5,6,7b-octahydro-1,1,3a,7-tetramethyl-, [1aR-(1aà,3aà,7bà)]-	723	489-29-2				4-(2', 4', 4'-trimethyl-yciclo[4.1.0]hept-2'-en-3'-yl)-3-buten-2-one	720	0-00-0				ë-Selinene	719	28624-23-9
4-Oxononanal	100	26.5982	641	269919	0-00-0			1160.9		4-Oxononanal	641	0-00-0				2H-Thiopyran, 3,4-dihydro-	569	13042-80-3				5-Decanone	569	820-29-1				5-Decanone	560	820-29-1				2,4-Nonanedione	559	6175-23-1				1,4,6-Trimethyl-3,7,9-trioxabicyclo[4.2.1]nonane #	546	62759-58-4				trans-1,4,6-Trimethyl-3,7,9-trioxabicyclo(4,2,0)nonane	545	62759-59-5
Acetonitrile, bromo-	110	26.6159	504	25263	590-17-0			1161.2		Acetonitrile, bromo-	504	590-17-0				Phenol, 2-(1-methylethyl)-, methylcarbamate	482	2631-40-5				Acetonitrile, bromo-	471	590-17-0				Carbonic acid, isobutyl 4-isopropylphenyl ester	464	0-00-0				Carbonic acid, 4-isopropylphenyl propyl ester	463	0-00-0				2-Thiazolidinethione	463	96-53-7				Carbonic acid, butyl 4-isopropylphenyl ester	462	0-00-0
1,5-Cyclodecadiene, 1,5-dimethyl-8-(1-methylethylidene)-, (E,E)-	107	26.6381	792	226389	15423-57-1			1161.7		1,5-Cyclodecadiene, 1,5-dimethyl-8-(1-methylethylidene)-, (E,E)-	792	15423-57-1				Cyclohexane, 1-ethenyl-1-methyl-2-(1-methylethenyl)-4-(1-methylethylidene)-	782	3242-08-8				ç-Elemene	767	29873-99-2				ç-Elemene	764	29873-99-2				1,5-Cyclodecadiene, 1,5-dimethyl-8-(1-methylethylidene)-, (E,E)-	762	15423-57-1				Azulene, 1,2,3,3a,4,5,6,7-octahydro-1,4-dimethyl-7-(1-methylethenyl)-, [1R-(1à,3aá,4à,7á)]-	762	22567-17-5				1,5-Cyclodecadiene, 1,5-dimethyl-8-(1-methylethenyl)-, [S-(Z,E)]-	761	75023-40-4
Unknown 20	164	26.6559	365	23540	0-00-0			1162.0		1-Ethylhexyl propylphosphonofluoridate	365	0-00-0				Benzoic acid, 4-[(trichloroacetyl)amino]-	338	56177-40-3				2-Ethylhexyl isopropylphosphonofluoridate	338	0-00-0				Piperazine, 1-methyl-4-[2-(p-tolylsulfonyl)ethyl]-	337	16191-68-7				Noramidopyrine	334	519-98-2				2,5-Diisopropylpiperazine	328	154559-11-2				CHES	327	103-47-9
Unknown 21	88	26.6692	334	81291	6705-89-1			1162.3		2,2'-Bi-1,3-dioxolane	334	6705-89-1				1,6-Octadiene, 3,8-bis(trimethylsilyl)-	333	0-00-0				2,6-Octadiene, 1,8-bis(trimethylsilyl)-	332	0-00-0				Tetrahydro-3,4,5-trimethoxy-6-methoxymethyl-2H-pyran-2-one	328	0-00-0				l-Alanine, N-(2-trifluoromethylbenzoyl)-, butyl ester	326	0-00-0				Bicyclo[5.3.0]deca-1(7),2,5-triene, 4,4-dimethyl-2,6-bis(trimethylsilyl)-	319	0-00-0				d-Gluconic acid, 2,3,4,6-tetra-O-methyl-, ë-lactone	310	35510-38-4
2-Butanone, 4-(2,6,6-trimethyl-1-cyclohexen-1-yl)-	97	26.687	510	45670	17283-81-7			1162.6		2-Butanone, 4-(2,6,6-trimethyl-1-cyclohexen-1-yl)-	510	17283-81-7				1,2-Oxaphosphole, 3,5-bis(1,1-dimethylethyl)-2,5-dihydro-2-hydroxy-, 2-oxide	508	56248-43-2				2,4a-Epidioxy-3,4,5,6,7,8-hexahydro-2,5,5,8a-tetramethyl-2H-1-benzopyran	488	0-00-0				Benzene, ethylpentamethyl-	486	2388-04-7				2-Butanone, 4-(2,6,6-trimethyl-1-cyclohexen-1-yl)-	485	17283-81-7				2-Butanone, 4-(2,6,6-trimethyl-2-cyclohexen-1-yl)-	482	31499-72-6				2-Butanone, 4-(2,6,6-trimethyl-1-cyclohexen-1-yl)-	481	17283-81-7
1H-Indole-3-ethanamine, N-[(3,4-dimethoxyphenyl)methyl]-5-methoxy-	194	26.7003	469	15004	0-00-0			1162.9		1H-Indole-3-ethanamine, N-[(3,4-dimethoxyphenyl)methyl]-5-methoxy-	469	0-00-0				2,5-Dimethoxyethylbenzene	453	1199-08-2				2'-Hydroxy-4'-methoxyacetophenone, acetate	439	0-00-0				Ethanone, 1-(2-hydroxy-6-methoxyphenyl)-	432	703-23-1				2'-Hydroxy-4'-methoxyacetophenone, isopropyl ether	420	0-00-0				Phenol, TMS derivative	418	1529-17-5				Phenol, 3-methoxy-2,4,6-trimethyl-	417	34883-05-1
Naphthalene, 1,2,3,4-tetrahydro-1,6-dimethyl-4-(1-methylethyl)-, (1S-cis)-	144	26.7181	933	2101398	483-77-2			1163.3		Naphthalene, 1,2,3,4-tetrahydro-1,6-dimethyl-4-(1-methylethyl)-, (1S-cis)-	933	483-77-2				Naphthalene, 1,2,3,4-tetrahydro-1,6-dimethyl-4-(1-methylethyl)-, (1S-cis)-	924	483-77-2				trans-Calamenene	924	73209-42-4				cis-Calamenene	902	72937-55-4				trans-Calamenene	897	73209-42-4				4-isopropyl-1,6-dimethyl-1,2,3,4-tetrahydronaphthalene	870	0-00-0				Naphthalene, 1,2,3,4-tetrahydro-1,6,8-trimethyl-	804	30316-36-0
1,2-Benzenediol, o-(2,3,4-trifluorobenzoyl)-o'-(2,2,3,3,4,4,4-heptafluorobutyryl)-	220	26.7403	750	22107	0-00-0			1163.7		1,2-Benzenediol, o-(2,3,4-trifluorobenzoyl)-o'-(2,2,3,3,4,4,4-heptafluorobutyryl)-	750	0-00-0				2,3,4-Trifluorobenzoic acid, 4-nitrophenyl ester	731	0-00-0				2,3,4-Trifluorobenzoic acid, 2-fluorophenyl ester	725	0-00-0				2,3,4-Trifluorobenzoic acid, 2-formyl-4,6-dichlorophenyl ester	724	0-00-0				2,3,4-Trifluorobenzoic acid, 2,3-dichlorophenyl ester	723	0-00-0				2,3,4-Trifluorobenzoic acid, tridec-2-ynyl ester	719	0-00-0				2,3,4-Trifluorobenzoic acid, 4-cyanophenyl ester	715	0-00-0
(3R,5aR,9S,9aS)-2,2,5a,9-Tetramethyloctahydro-2H-3,9a-methanobenzo[b]oxepine	207	26.7581	680	155230	765307-45-7			1164.1		(3R,5aR,9S,9aS)-2,2,5a,9-Tetramethyloctahydro-2H-3,9a-methanobenzo[b]oxepine	680	765307-45-7				2H-3,9a-Methano-1-benzoxepin, octahydro-2,2,5a,9-tetramethyl-, [3R-(3à,5aà,9à,9aà)]-	649	5956-09-2				2H-3,9a-Methano-1-benzoxepin, octahydro-2,2,5a,9-tetramethyl-, [3R-(3à,5aà,9à,9aà)]-	644	5956-09-2				(3R,3aR,5S,6R,7aR)-3,6,7,7-Tetramethyloctahydro-3a,6-ethanoinden-5-ol	529	50657-30-2				1,3a-Ethano(1H)inden-4-ol, octahydro-2,2,4,7a-tetramethyl-	527	62511-51-7				Isolongifolan-8-ol	522	1139-08-8				2-((4aS,8R,8aR)-4a,8-Dimethyl-3,4,4a,5,6,7,8,8a-octahydronaphthalen-2-yl)propan-2-ol	515	194607-96-0
3,13-Dioxatetracyclo[7.5.0.0(2.6).0(12.14)]tetradecan-4-one, 8,12-dimethyl-5-(4-methyl-1-piperazinyl)methyl-	146	26.7847	461	23619	0-00-0			1164.6		3,13-Dioxatetracyclo[7.5.0.0(2.6).0(12.14)]tetradecan-4-one, 8,12-dimethyl-5-(4-methyl-1-piperazinyl)methyl-	461	0-00-0				3-Methyl-4-[(4-methylpiperazin-1-yl)acetyl]-4,9-dihydro-10H-thieno[3,4-b][1,5]benzodiazepin-10-one	377	0-00-0				Androst-5-en-3-ol-17-one, 16,16-trimethylenedithio-	376	0-00-0				Naphtho[1,2-b]furane-2,8-dione, 2,3,3a,4,5,5a,8,9b-octahydro-5a,9-dimethyl-3-(4-methyl-1-piperazinylmethyl)-	374	0-00-0				2-Pyridin-2-ylmethyl-cyclohexanone	368	113777-22-3				Bicyclo[4.4.0]dec-1-ene, 2-isopropyl-5-methyl-9-methylene-	368	150320-52-8				Ethanone, 2-(4-methyl-1-piperazinyl)-1-(4-phenyl-1-piperazinyl)-	358	299923-30-1
5,5,12-Trimethyl-10-oxatricyclo[6.3.2.0(1,6)]tridec-6-en-8-ylmethylacetate	187	26.7981	622	507372	0-00-0			1164.9		5,5,12-Trimethyl-10-oxatricyclo[6.3.2.0(1,6)]tridec-6-en-8-ylmethylacetate	622	0-00-0				(E)-Valerenyl isovalerate	616	101527-75-7				Cycloisolongifolene, 9,10-dehydro-	611	0-00-0				trans-Valerenyl acetate	604	101527-74-6				1(2H)-Naphthalenone, 7-(1,1-dimethylethyl)-3,4-dihydro-	594	22583-68-2				Ethanone, 1-(4-cyclohexylphenyl)-	594	18594-05-3				3,5,11-Eudesmatriene	592	193615-07-5
3-(p-Fluorobenzoyl)-propionic acid	194	26.8291	481	2540.6	366-77-8			1165.5		3-(p-Fluorobenzoyl)-propionic acid	481	366-77-8				Butanamide, 3-(3-fluorobenzoylhydrazono)-N-(3-fluorophenyl)-	459	0-00-0				Benzoic acid, 4-fluoro-, anhydride	458	25569-77-1				o-Fluoroacetophenone	456	445-27-2				1-(2-[2-Methyl-2-(5-methyl-furan-2-yl)-propyl]-cyclopropyl)-ethanone	453	90165-00-7				o-Fluoroacetophenone	452	445-27-2				4-Fluorobenzoic acid, 3-chloroprop-2-enyl ester	441	0-00-0
2-Cyclohexen-1-ol, 2-methyl-5-(1-methylethenyl)-, cis-	109	26.8469	805	1822975	1197-06-4			1165.8		2-Cyclohexen-1-ol, 2-methyl-5-(1-methylethenyl)-, cis-	805	1197-06-4				trans-Carveol	769	1197-07-5				trans-Carveol	761	1197-07-5				Acetaldehyde, (3,3-dimethylcyclohexylidene)-, (E)-	746	26532-25-2				2-Cyclohexen-1-ol, 2-methyl-5-(1-methylethenyl)-, cis-	742	1197-06-4				trans-3(10)-Caren-2-ol	739	0-00-0				Carveol	725	99-48-9
1H-Pyrido(4,3-b)indole, 2,3,4,5-tetrahydro-2,8-dimethyl-	157	26.8736	487	132384	19686-05-6			1166.4		1H-Pyrido(4,3-b)indole, 2,3,4,5-tetrahydro-2,8-dimethyl-	487	19686-05-6				3,8-Dimethyl-1,2,3,4-tetrahydro-ç-carboline	471	33657-42-0				Isolongifolene, 4,5,9,10-dehydro-	438	156747-45-4				Pyrimido[1,6-a]indole, 1,2,3,4-tetrahydro-2,5-dimethyl-	428	22106-07-6				Cadala-1(10),3,8-triene	416	0-00-0				9-Methoxycalamenene	409	0-00-0				à-Dehydro-ar-himachalene	408	78204-62-3
2C-C-NBOMe	122	26.8869	527	66528	0-00-0			1166.6		2C-C-NBOMe	527	0-00-0				2-Methyl-6-propylphenol	526	3520-52-3				Benzenemethanol, 4-methyl-à-(1-methyl-2-propenyl)-, (R*,R*)-	526	83173-76-6				Phenol, 3-methyl-6-propyl-	524	31143-55-2				Fenobucarb	511	3766-81-2				Phenol, 2-(1-methylpropyl)-	501	89-72-5				2-Methyl-6-propylphenol	500	3520-52-3
Benzamide, 2,3,4-trifluoro-N-butyl-N-ethyl-	132	26.9047	441	148847	0-00-0			1167.0		Benzamide, 2,3,4-trifluoro-N-butyl-N-ethyl-	441	0-00-0				2-Isopropylamino-4-methylbenzonitrile	424	28195-00-8				Acetamide, N-[3-(1-methyl-1H-1,3-benzimidazol-2-yl)propyl]-	418	0-00-0				N-Arachidoyl-5-hydroxytryptamine	417	21249-34-3				1,5-Dimethyl-7,11-dithiaspiro[5.5]undecane (cis)	398	0-00-0				Benzamide, 4-fluoro-N-[3-(1-methyl-1H-1,3-benzimidazol-2-yl)propyl]-	396	0-00-0				Cyclopentanone, 3,3,4-trimethyl-4-(4-methylphenyl)-	389	56077-23-7
Naphthalene, 2-methyl-	164	26.9224	510	26479	91-57-6			1167.3		Naphthalene, 2-methyl-	510	91-57-6				Benzeneethanamine, 2-fluoro-4,5-dihydroxy-	496	71144-39-3				Naphthalene, 2-methyl-	492	91-57-6				3,4-Difluorobenzaldehyde	491	34036-07-2				1H-inden-1-one, 2,3-dihydro-2-(2-propyn-1-yl)-	491	0-00-0				Naphthalene, 2-methyl-	487	91-57-6				Naphthalene, 1-methyl-	485	90-12-0
2-Hexanol, 2,3-dimethyl-	59	26.9358	642	633280	19550-03-9			1167.6		2-Hexanol, 2,3-dimethyl-	642	19550-03-9				3-Hexanol, 4,4-dimethyl-	628	19550-09-5				2-Hexanol, 2,3-dimethyl-	613	19550-03-9				Ethanedioic acid, bis(3-methylbutyl) ester	610	2051-00-5				3-Methoxybut-1-ene	609	17351-24-5				Butyric acid, neopentyl ester	609	2050-00-2				1-Hexene, 4,5-dimethyl-	601	16106-59-5
Hexanoic acid	60	26.9491	959	65946362	142-62-1			1167.9		Hexanoic acid	959	142-62-1				Hexanoic acid	952	142-62-1				Hexanoic acid	914	142-62-1				Hexanoic acid	911	142-62-1				Pentanoic acid	827	109-52-4				Pentanoic acid	822	109-52-4				Pentanoic acid	811	109-52-4
Heptasiloxane, hexadecamethyl-	281	26.9713	845	123206	541-01-5			1168.3		Heptasiloxane, hexadecamethyl-	845	541-01-5				Heptasiloxane, hexadecamethyl-	799	541-01-5				Heptasiloxane, 1,1,3,3,5,5,7,7,9,9,11,11,13,13-tetradecamethyl-	720	19095-23-9				Octasiloxane, 1,1,3,3,5,5,7,7,9,9,11,11,13,13,15,15-hexadecamethyl-	717	19095-24-0				Hexasiloxane, tetradecamethyl-	707	107-52-8				Hexasiloxane, tetradecamethyl-	692	107-52-8				Hexasiloxane, 1,1,3,3,5,5,7,7,9,9,11,11-dodecamethyl-	672	995-82-4
aR-Himachalene	85	27.0024	622	692558	19419-67-1			1168.9		aR-Himachalene	622	19419-67-1				Neoisolongifolene, 8,9-dehydro-	600	67517-14-0				Isolongifolene, 4,5-dehydro-	581	0-00-0				Bicyclo[4.4.0]dec-6-en-9á-ol, 1,7-dimethyl-4à-isopropenyl-	580	0-00-0				Eudesma-2,4,11-triene	573	82462-31-5				2-Naphthalenemethanol, 1,2,3,4,4a,8a-hexahydro-à,à,4a,8-tetramethyl-, [2R-(2à,4aà,8aà)]-	566	29484-47-7				Benzene, 1-(1-buten-3-yl)-4-pentyl-	560	0-00-0
Benzenemethanol, à,à,4-trimethyl-	135	27.029	704	653125	1197-01-9			1169.4		Benzenemethanol, à,à,4-trimethyl-	704	1197-01-9				Benzenemethanol, à,à,4-trimethyl-	644	1197-01-9				Benzenemethanol, à,à,4-trimethyl-	640	1197-01-9				Benzenemethanol, à,à,4-trimethyl-	620	1197-01-9				Thymol	597	89-83-8				Phenol, 2-methyl-5-(1-methylethyl)-	597	499-75-2				m-Cymen-8-ol	591	5208-37-7
Dodecanoic acid, ethyl ester	157	27.0512	778	90869	106-33-2			1169.9		Dodecanoic acid, ethyl ester	778	106-33-2				Dodecanoic acid, ethyl ester	715	106-33-2				Dodecanoic acid, ethyl ester	714	106-33-2				Dodecanoic acid, ethyl ester	702	106-33-2				Decanoic acid, 2,8-dimethyl-, methyl ester	629	55030-52-9				Dodecanoic acid, 2-methyl-, methyl ester	627	55554-08-0				Ethyl tridecanoate	621	28267-29-0
à-Ionone	192	27.0912	782	229666	127-41-3			1170.7		à-Ionone	782	127-41-3				à-Ionone	767	127-41-3				à-Ionone	759	127-41-3				à-Ionone	750	127-41-3				4'-Butoxyacetophenone	742	5736-89-0				3-Buten-2-one, 4-(2,6,6-trimethyl-2-cyclohexen-1-yl)-	714	6901-97-9				Acetophenone, 4'-hydroxy-	688	99-93-4
2-Butanone, 4-phenyl-	148	27.1356	952	30676499	2550-26-7			1171.6		2-Butanone, 4-phenyl-	952	2550-26-7				2-Butanone, 4-phenyl-	937	2550-26-7				2-Butanone, 3-phenyl-	936	769-59-5				2-Butanone, 4-phenyl-	927	2550-26-7				3-Buten-2-ol, 4-phenyl-, (E)-	854	0-00-0				3-Oxo-5-phenylpentanoic acid, 2-chloroethyl ester	827	0-00-0				3-Buten-2-ol, 4-phenyl-	801	17488-65-2
4a,5-Dimethyl-3-(prop-1-en-2-yl)-1,2,3,4,4a,5,6,7-octahydronaphthalen-1-ol	145	27.1845	800	1073063	61847-19-6			1172.5		4a,5-Dimethyl-3-(prop-1-en-2-yl)-1,2,3,4,4a,5,6,7-octahydronaphthalen-1-ol	800	61847-19-6				3,5,11-Eudesmatriene	797	193615-07-5				Bicyclo[4.4.0]dec-6-en-9á-ol, 1,7-dimethyl-4à-isopropenyl-	797	0-00-0				(E)-2-((8R,8aS)-8,8a-Dimethyl-3,4,6,7,8,8a-hexahydronaphthalen-2(1H)-ylidene)propyl formate	796	352457-47-7				6-Methyl-2-(4-methylcyclohex-3-en-1-yl)hepta-1,5-dien-4-ol	794	38142-56-2				(8R,8aS)-8,8a-Dimethyl-2-(propan-2-ylidene)-1,2,3,7,8,8a-hexahydronaphthalene	773	27840-40-0				Cycloisolongifolene, 8,9-dehydro-	773	0-00-0
Di(1,2,5-oxadiazolo)[3,4-b:3,4-E]pyrazine, 4,8-diacetyl-	135	27.1978	736	50777	186205-18-5			1172.8		Di(1,2,5-oxadiazolo)[3,4-b:3,4-E]pyrazine, 4,8-diacetyl-	736	186205-18-5				Pentan-2-one, 4-(4-acetylaminophenylsulfonyl)-4-methyl-	728	307332-23-6				1-Ethanone, 1-[5-methyl-1-[4-(5-methyl-1,2,4-oxadiazol-3-yl)-1,2,5-oxadiazol-3-yl]-1H-1,2,3-triazol-4-yl]-	701	0-00-0				2-Propyn-1-ol, acetate	701	627-09-8				4-Penten-2-one, 4-methyl-	681	3744-02-3				Acetic anhydride	673	108-24-7				4-(2-Acetoxyphenyl)-1-ethyl-3-methyl-5-(4-nitrophenyl)pyrazole	669	0-00-0
5,9-Undecadien-2-one, 6,10-dimethyl-, (E)-	194	27.2067	958	428002	3796-70-1			1173.0		5,9-Undecadien-2-one, 6,10-dimethyl-, (E)-	958	3796-70-1				5,9-Undecadien-2-one, 6,10-dimethyl-	940	689-67-8				5,9-Undecadien-2-one, 6,10-dimethyl-, (Z)-	929	3879-26-3				5,9-Undecadien-2-one, 6,10-dimethyl-, (E)-	912	3796-70-1				5,9-Undecadien-2-one, 6,10-dimethyl-, (Z)-	904	3879-26-3				5,9-Undecadien-2-one, 6,10-dimethyl-, (E)-	889	3796-70-1				5,9-Undecadien-2-one, 6,10-dimethyl-, (Z)-	888	3879-26-3
2-Furancarboxylic acid, 2-chlorophenyl ester	165	27.2556	444	61555	17357-61-8			1173.9		2-Furancarboxylic acid, 2-chlorophenyl ester	444	17357-61-8				1H-Imidazole, 2-ethyl-	422	1072-62-4				Pyrrolidine-2-carboxylic acid, 1-(2-furoyl)-	418	0-00-0				1H-Imidazole, 2-ethyl-	415	1072-62-4				Cyclopentene, 5-hexyl-3,3-dimethyl-	411	61142-66-3				1H-Imidazole, 2-ethyl-	409	1072-62-4				Bicyclo[2.2.1]heptane-2-carboxaldehyde, exo-	401	3574-55-8
Cyclopropanemethanol, à,2-dimethyl-2-(4-methyl-3-pentenyl)-, [1à(R*),2à]-	86	27.2689	675	698766	121959-70-4			1174.2		Cyclopropanemethanol, à,2-dimethyl-2-(4-methyl-3-pentenyl)-, [1à(R*),2à]-	675	121959-70-4				Oxiranecarboxaldehyde, 3-methyl-3-(4-methyl-3-pentenyl)-	663	16996-12-6				Geranyl acetate, 2,3-epoxy-	663	50727-95-2				Oxiranecarboxaldehyde, 3-methyl-3-(4-methyl-3-pentenyl)-	661	16996-12-6				Cyclohexanol, 2,2-dimethyl-, acetate	649	65322-50-1				Geranyl acetate, 2,3-epoxy-	646	50727-95-2				9-Undecenol, 2,10-dimethyl-	643	0-00-0
4a,5-Dimethyl-3-(prop-1-en-2-yl)-1,2,3,4,4a,5,6,7-octahydronaphthalen-1-ol	146	27.2867	824	229412	61847-19-6			1174.6		4a,5-Dimethyl-3-(prop-1-en-2-yl)-1,2,3,4,4a,5,6,7-octahydronaphthalen-1-ol	824	61847-19-6				3,5,11-Eudesmatriene	811	193615-07-5				Silphiperfola-4,7(14)-diene	809	210637-49-3				(E)-2-((8R,8aS)-8,8a-Dimethyl-3,4,6,7,8,8a-hexahydronaphthalen-2(1H)-ylidene)propyl formate	804	352457-47-7				Aromadendrene, dehydro-	790	0-00-0				trans-Valerenyl acetate	785	101527-74-6				(E)-2-((8R,8aS)-8,8a-Dimethyl-3,4,6,7,8,8a-hexahydronaphthalen-2(1H)-ylidene)propyl acetate	782	352461-71-3
Benzoic acid, 10-chlorodecyl ester	123	27.3133	658	282465	0-00-0			1175.1		Benzoic acid, 10-chlorodecyl ester	658	0-00-0				n-Propyl benzoate	633	2315-68-6				Benzoic acid, hexyl ester	621	6789-88-4				Benzoic acid, heptyl ester	615	7155-12-6				Pentanal, 5-(benzoyloxy)-	615	55162-83-9				Benzoic acid, undecyl ester	605	6316-30-9				Benzoic acid, pentyl ester	603	2049-96-9
1-Methyl-1-phenylmethyl-1-silacyclobutane	177	27.3311	487	28552	3944-07-8			1175.4		1-Methyl-1-phenylmethyl-1-silacyclobutane	487	3944-07-8				1-Methyl-1-(p-methylphenyl)-1-silacyclobutane	483	57084-39-6				1-Methyl-1-(p-dimethylaminophenyl)-1-silacyclobutane	474	30008-07-2				1-Methyl-1-(m-methylphenyl)-1-silacyclobutane	474	57084-40-9				Benzeneacetaldehyde, 4-methoxy-à-(2-propenyloxy)-, oxime	474	0-00-0				1-Methyl-1-(o-methylphenyl)-1-silacyclobutane	471	0-00-0				methanimidic acid, (1,3-dihydro-1-oxo-4-isobenzofuranyl)-, ethyl ester	470	0-00-0
L-Valine, N-(4-fluorobenzoyl)-, pentadecyl ester	194	27.3533	426	11283	0-00-0			1175.9		L-Valine, N-(4-fluorobenzoyl)-, pentadecyl ester	426	0-00-0				Hexylresorcinol	424	136-77-6				Hexylresorcinol	418	136-77-6				L-Valine, N-(4-fluorobenzoyl)-, hexadecyl ester	415	0-00-0				2-Cyclopenten-1-one, 3,4,5,5-tetramethyl-	412	90611-02-2				L-Valine, N-(4-fluorobenzoyl)-, tetradecyl ester	411	0-00-0				L-Valine, N-(4-fluorobenzoyl)-, heptadecyl ester	407	0-00-0
ë-Nonalactone	99	27.3622	642	392087	3301-94-8			1176.1		ë-Nonalactone	642	3301-94-8				ë-Nonalactone	626	3301-94-8				ë-Nonalactone	612	3301-94-8				2H-Pyran-2-one, tetrahydro-6-nonyl-	605	2721-22-4				2H-Pyran-2-one, 6-hexyltetrahydro-	604	710-04-3				ë-Dodecalactone	597	713-95-1				2H-Pyran-2-one, 6-hexyltetrahydro-	593	710-04-3
(2E,2'E)-Ethane-1,2-diyl bis(2-methylbut-2-enoate)	101	27.3977	442	66219	0-00-0			1176.8		(2E,2'E)-Ethane-1,2-diyl bis(2-methylbut-2-enoate)	442	0-00-0				(2E,2'E)-2,2'-(Ethane-1,2-diylbis(oxy))bis(ethane-2,1-diyl) bis(2-methylbut-2-enoate)	413	0-00-0				Nonyl (E)-2-methylbut-2-enoate	394	0-00-0				2-Dimethylisopropylsilyloxybut-3-yne	392	0-00-0				Phosphoric acid, dimethyl 1-phenylethenyl ester	380	4202-12-4				(E)-2-(2-(2-Butoxyethoxy)ethoxy)ethyl 2-methylbut-2-enoate	376	0-00-0				2-Butyldimethylsilyloxybut-3-yne	373	0-00-0
1-[2-O-BENZOYL-3,5-O-DIBENZYL-alpha-D-RIBOSYL]-5,6-DIMETHYLBENZIMIDE	144	27.4111	502	14603	0-00-0			1177.0		1-[2-O-BENZOYL-3,5-O-DIBENZYL-alpha-D-RIBOSYL]-5,6-DIMETHYLBENZIMIDE	502	0-00-0				Eicosanoic acid, 2,3-bis(acetyloxy)propyl ester	469	55429-67-9				Piperidine, 3,4-didehydo-2,2,6,6-tetramethyl-4-(4-hydroxyphenyl)-	466	41575-30-8				9-Octadecenoic acid (Z)-, 2,3-bis(acetyloxy)propyl ester	460	55401-64-4				9,12-Octadecadienoic acid (Z,Z)-, 2,3-bis(acetyloxy)propyl ester	457	55320-04-2				Naphthalene, 1,2,3,4-tetrahydro-1,6-dimethyl-4-(1-methylethyl)-, (1S-cis)-	457	483-77-2				4-(3,5-Dimethyl-2-benzofuranyl)-2-butanone	455	10444-04-9
Butanoic acid, 2-methyl-, phenylmethyl ester	192	27.4244	458	59092	56423-40-6			1177.3		Butanoic acid, 2-methyl-, phenylmethyl ester	458	56423-40-6				Carbobenzyloxyglycine 4-nitrophenyl ester	437	1738-86-9				N-Benzyl-l-glutamylglycine, 2-ethoxyethyl ester	436	0-00-0				Cyclohexanone, 2-[2-(phenylmethoxy)ethyl]-, (R)-	435	134005-33-7				N-Amino-N'-carbobenzyloxy-aspaginylglycine ethyl ester	432	0-00-0				Pyrrolidine, N-(5,5-dimethyl-1-cyclohexen-3-one-1-yl)-2-(methoxymethylL)-	428	0-00-0				Pentanoic acid, phenylmethyl ester	428	10361-39-4
Dodecanoic acid, phenylmethyl ester	177	27.451	443	59688	140-25-0			1177.8		Dodecanoic acid, phenylmethyl ester	443	140-25-0				2,2,6-Trimethyl-1-(3-oxo-but-1-enyl)-7-oxa-bicyclo[4.1.0]hept-4-en-3-one	435	0-00-0				Octanoic acid, phenylmethyl ester	434	10276-85-4				Bicyclo[8.2.0]dodecan-11-one, 12,12-dichloro-, (1R*,10S*)-	430	110079-11-3				Hexanoic acid-6-oxo, 2-([(benzyloxy)carbonyl]amino)-6-((2-([2-(benzyloxy)-1-methyl-2-oxoethyl]amino)-1-(benzylthiol)methyl]-2-oxoethyl)amino),- benzyl ester	405	0-00-0				1-Ethyl-4,4-dimethyl-cyclohex-2-en-1-ol	397	73741-64-7				á-Alanine, N-benzyloxycarbonyl-, decyl ester	391	0-00-0
4-Hydroxy-á-ionone	162	27.4866	453	29891	116296-75-4			1178.5		4-Hydroxy-á-ionone	453	116296-75-4				2-Propen-1-ol, 3-(2,6,6-trimethyl-1-cyclohexen-1-yl)-	448	4808-01-9				N-(5-Hydroxy-2-oxo-5-phenyl-1-aza-bicyclo[4.2.0]oct-3-yl)carbamic acid, benzyl ester	448	0-00-0				13-Oxadispiro[5.0.5.1]tridecane	447	174-36-7				Cyclopropa[c,d]pentalene-1,3-dione, hexahydro-4-(2-methyl-2-propenyl)-2,2,4-trimethyl-	447	94609-18-4				(1aR,4aS,8aS)-4a,8,8-Trimethyl-1,1a,4,4a,5,6,7,8-octahydrocyclopropa[d]naphthalene-2-carbaldehyde	443	470-41-7				Androsta-1,4-dien-3-one, 17-hydroxy-17-methyl-, (17à)-	441	33526-40-8
trans-2-(2-Pentenyl)furan	136	27.5132	774	517590	70424-14-5			1179.1		trans-2-(2-Pentenyl)furan	774	70424-14-5				Cyclohexene, 5-methyl-3-(1-methylethenyl)-, trans-(-)-	773	56816-08-1				Cyclohexene, 3-methyl-6-(1-methylethenyl)-, (3R-trans)-	772	5113-87-1				cis-2-(2-Pentenyl)furan	767	70424-13-4				m-Mentha-4,8-diene, (1S,3S)-(+)-	763	5208-51-5				Cyclohexene, 4-methyl-1-(1-methylethenyl)-	763	586-67-4				Cyclohexane, 1-butenylidene-	757	36144-40-8
8,8,9-Trimethyl-deca-3,5-diene-2,7-dione	194	27.5177	539	10708	0-00-0			1179.1		8,8,9-Trimethyl-deca-3,5-diene-2,7-dione	539	0-00-0				2-Butanone, 4-[2-isopropyl-5-methyl-5-(2-methyl-5-oxocyclopentyl)cyclopentenyl]-	536	0-00-0				Methyl 12-oxo-octadec-9-enoate	502	0-00-0				3H-3,10a-Methano-1,2-benzodioxocin-3-ol, octahydro-7,7-dimethyl-, (3à,6aá,10aá)-	502	95906-83-5				2,4,5,5,8a-Pentamethyl-4a,5,6,7,8,8a-hexahydro-2H-chromene	496	0-00-0				1-Cyclododecanone, 2-ethylidene	493	1138-01-8				2,4a,5,8a-Tetramethyl-1,2,3,4,4a,7,8,8a-octahydronaphthalen-1-ol	484	20558-22-9
1-(4-Methoxyphenyl)-1-cyclohexanecarboxylic acid	133	27.5399	419	77216	7469-83-2			1179.6		1-(4-Methoxyphenyl)-1-cyclohexanecarboxylic acid	419	7469-83-2				3,5-Decadien-7-yne, 6-t-butyl-2,2,9,9-tetramethyl-	418	0-00-0				1,3-Dibutyl-1,1,3,3-tetramethyldisiloxane	412	4619-08-3				Isolongifolen-5-one	408	0-00-0				1-Propanone, 2-chloro-1-(2,5-dimethylphenyl)-2-methyl-	407	54965-52-5				Neoisolongifolene, 8-oxo-	404	0-00-0				Khusimyl methyl ether	402	300349-20-6
p-Tetradecylaniline	106	27.5532	438	80600	91323-12-5			1179.8		p-Tetradecylaniline	438	91323-12-5				3-(4-Amino-phenyl)-2-(toluene-4-sulfonylamino)-propionic acid	435	0-00-0				p-Heptylaniline	423	37529-27-4				4-N-Hexylaniline	412	33228-45-4				4-Octylaniline	411	16245-79-7				N-[2-(3,4-Dichloro-phenoxy)-5-trifluoromethyl-phenyl]-nicotinamide	397	341014-27-5				p-Tetradecylaniline	385	91323-12-5
2,5,5-Trimethyl-3-phenyl-cyclohexanone	132	27.5621	470	86296	0-00-0			1180.0		2,5,5-Trimethyl-3-phenyl-cyclohexanone	470	0-00-0				1,4-Epoxy(1H)benzocycloheptene, 2,3,4,5-tetrahydro-2-(2-acetylphenyl)-1-methyl-	455	194877-13-9				Dioxetano[2,3-a:2,3-e]dibenzo[c,g]cyclooctene, 6b,12b-dimethyl-	454	0-00-0				Cyclopentanone, 3,3,4-trimethyl-4-(4-methylphenyl)-	441	56077-23-7				2-Dec-9-enyl-1H-benzoimidazole	437	13066-76-7				Naphthalene, 1,2,3,4-tetrahydro-5,7-dimethyl-	429	21693-54-9				Benzimidazole, 2-heptyl-	427	5851-49-0
2-Naphthol, TMS derivative	127	27.5798	564	99142	18081-08-8			1180.4		2-Naphthol, TMS derivative	564	18081-08-8				1-Naphthalenol, TMS derivative	526	6202-48-8				2-Naphthol, TMS derivative	506	18081-08-8				Benzene, 2-(butenyl)-5-(1,1-dimethylethyl)-1,3-dimethyl-	500	72088-12-1				1H-Inden-1-one, 7-(1,1-dimethylethyl)-2,3-dihydro-3,3-dimethyl-	497	56298-78-3				Ethanone, 1-[6-hydroxy-2-(1-methylethenyl)-5-benzofuranyl]-	497	532-48-9				Ethanone, 1-[6-hydroxy-2-(1-methylethenyl)-7-benzofuranyl]-	492	55682-75-2
Benzyl alcohol	108	27.6154	963	60655713	100-51-6			1181.1		Benzyl alcohol	963	100-51-6				Benzyl alcohol	957	100-51-6				Benzyl alcohol	950	100-51-6				Benzyl alcohol	927	100-51-6				1,2-Propanediol, 1-phenyl-	896	1855-09-0				dl-Erythro-1-phenyl-1,2-propanediol	889	1075-04-3				N-Cbz-glycylglycine p-nitrophenyl ester	881	13574-81-7
6-Amino-2,4-dimethyl-5-methoxyquinoline	68	27.6332	445	537524	84264-47-1			1181.4		6-Amino-2,4-dimethyl-5-methoxyquinoline	445	84264-47-1				1(2H)-Naphthalenone, 7-(1,1-dimethylethyl)-3,4-dihydro-	424	22583-68-2				2,1,3-Oxadisilacyclopentane, 1,1,3,3-tetraethyl-	415	0-00-0				Silane, trimethyl(3-phenyl-1-butynyl)-	414	28129-04-6				Pyrimidine, 4-(2-hydroxy-5-methoxyphenyl)-	412	97630-77-8				1,2,5-Oxadiazol-3-amine, 4-[4-methyl-5-(methylsulfonyl)-4H-1,2,4-triazol-3-yl]-	412	0-00-0				2,3,4-Trifluorobenzoic acid, dodec-9-ynyl ester	409	0-00-0
Formic acid, undecyl ester	70	27.6554	715	848881	0-00-0			1181.9		Formic acid, undecyl ester	715	0-00-0				1-Undecanol	713	112-42-5				Cyclopropane, 1-pentyl-2-propyl-	696	41977-33-7				5-Undecene	690	4941-53-1				1-Undecanol	687	112-42-5				Cyclopropane, 1,2-dibutyl-	687	41977-32-6				n-Tridecan-1-ol	686	112-70-9
1H-Indene, 1-ethylidene-	142	27.682	728	1176048	2471-83-2			1182.4		1H-Indene, 1-ethylidene-	728	2471-83-2				Naphthalene, 2-methyl-	726	91-57-6				Naphthalene, 2-methyl-	719	91-57-6				Naphthalene, 1-methyl-	715	90-12-0				Naphthalene, 1-methyl-	715	90-12-0				Naphthalene, 1-methyl-	706	90-12-0				Naphthalene, 1-methyl-	705	90-12-0
Glutaric acid, 4-(methylthio)benzyl undecyl ester	140	27.6909	569	16259	0-00-0			1182.6		Glutaric acid, 4-(methylthio)benzyl undecyl ester	569	0-00-0				Glutaric acid, hexadecyl 4-(methylthio)benzyl ester	564	0-00-0				Glutaric acid, 4-(methylthio)benzyl pentadecyl ester	556	0-00-0				Glutaric acid, 4-(methylthio)benzyl tetradecyl ester	552	0-00-0				Glutaric acid, 4-(methylthio)benzyl tridecyl ester	542	0-00-0				Glutaric acid, 4-(methylthio)benzyl octyl ester	531	0-00-0				Glutaric acid, 4-(methylthio)benzyl nonyl ester	519	0-00-0
3,4-Dihydroxy-5-aminopyridazine	127	27.7042	521	217422	4655-95-2			1182.8		3,4-Dihydroxy-5-aminopyridazine	521	4655-95-2				4-Nitrophenyl caprylate	505	1956-10-1				Caprylic anhydride	496	623-66-5				Octanoic acid, 4-cyano-2,6-diiodophenyl ester	490	3861-47-0				Octanoic acid, 2,3-dichlorophenyl ester	466	0-00-0				Octanoic acid, 4-cyanophenyl ester	462	0-00-0				Fumaric acid, ethyl 4-heptyl ester	459	0-00-0
(8R,8aS)-8,8a-Dimethyl-2-(propan-2-ylidene)-1,2,3,7,8,8a-hexahydronaphthalene	71	27.7309	567	2038897	27840-40-0			1183.4		(8R,8aS)-8,8a-Dimethyl-2-(propan-2-ylidene)-1,2,3,7,8,8a-hexahydronaphthalene	567	27840-40-0				Cycloisolongifolene, 8,9-dehydro-	563	0-00-0				3,5,11-Eudesmatriene	563	193615-07-5				Neoisolongifolene, 8,9-dehydro-	556	67517-14-0				4a,5-Dimethyl-3-(prop-1-en-2-yl)-1,2,3,4,4a,5,6,7-octahydronaphthalen-1-ol	525	61847-19-6				(E)-2-((8R,8aS)-8,8a-Dimethyl-3,4,6,7,8,8a-hexahydronaphthalen-2(1H)-ylidene)propyl formate	525	352457-47-7				Isolongifolene, 9,10-dehydro-	524	0-00-0
Fumaric acid, octyl 2-phenylethyl ester	104	27.7531	567	654360	0-00-0			1183.8		Fumaric acid, octyl 2-phenylethyl ester	567	0-00-0				Fumaric acid, nonyl 2-phenylethyl ester	549	0-00-0				Dimethylmalonic acid, octyl 2-phenethyl ester	536	0-00-0				Succinic acid, 8-chlorooctyl phenethyl ester	529	0-00-0				Fumaric acid, 2-phenylethyl undecyl ester	528	0-00-0				Propanoic acid, 2-phenylethyl ester	526	122-70-3				Fumaric acid, dodecyl 2-phenylethyl ester	524	0-00-0
3H-Naphtho[2,3-b]furan-2-one, 3-(3,3-dimethylpiperidin-1-ylmethyl)-5,8a-dimethyl-3a,7,8,8a,9,9a-hexahydro-	126	27.7842	456	348640	0-00-0			1184.4		3H-Naphtho[2,3-b]furan-2-one, 3-(3,3-dimethylpiperidin-1-ylmethyl)-5,8a-dimethyl-3a,7,8,8a,9,9a-hexahydro-	456	0-00-0				1,4,7,15,18-Pentaoxa-12,21-diazacyclopentacosane-8,11,22,25-tetrone	452	0-00-0				3,3-Dimethyl-1,5,13,14-tetraoxa-10,19-diazacyclotricosane-6,9,20,23-tetrone	448	79688-16-7				3-Methyl-2-butene, 1-(phenylselenyl)-1-pentamethyldisilanyl-	446	0-00-0				Clindamycin	443	18323-44-9				Bicyclo[4.4.0]dec-6-en-9á-ol, 1,7-dimethyl-4à-isopropenyl-	442	0-00-0				1,4,7,10,13,21,24,27-Octaoxa-18,30-diazacyclotetratriacontane-14,17,31,34-tetrone	439	79688-19-0
Unknown 22	114	27.8153	392	91272	0-00-0			1185.1		[1-(3,3-Dimethyloxiran-2-ylmethyl)-3,7-dimethylocta-2,6-dienyl]trimethylsilane	392	0-00-0				7,11-Dihydroxytomatidine tetraacetate	390	0-00-0				2,6,10-Dodecatrien-1-ol, 12-acetoxy-2,6,10-trimethyl-, (E,E,E)-	384	93787-91-8				6,10,14,18,22-Tetracosapentaen-2-ol, 3-bromo-2,6,10,15,19,23-hexamethyl-, (all-E)-	381	65746-05-6				9à-Hydroxytomatidine, o,N-diacetate	380	0-00-0				1-Dodecanol, 3,7,11-trimethyl-	375	6750-34-1				2,6,10,14-Hexadecatetraenoic acid, 3,7,11,15-tetramethyl-, methyl ester, (E,E,E)-	371	42207-88-5
1H-Indole, 2-(1,1-dimethylethyl)-	143	27.8375	649	218513	1805-65-8			1185.5		1H-Indole, 2-(1,1-dimethylethyl)-	649	1805-65-8				1H-Indole, 2,3-dihydro-1,3,3-trimethyl-2-methylene-	647	118-12-7				1H-Indole, 2-(1,1-dimethylethyl)-	645	1805-65-8				1,1,4,5,6-Pentamethyl-2,3-dihydro-1H-indene	634	16204-67-4				1H-Indole, 2,3-dihydro-1,3,3-trimethyl-2-methylene-	613	118-12-7				2H-Isoindole, 4,5,6,7-tetramethyl-	607	70187-61-0				Naphthalene, 1,2,3,4-tetrahydro-5,6,7,8-tetramethyl-	605	19063-11-7
2-Pentenoic acid, 2-cyano-3-methyl-5-phenyl-, ethyl ester	129	27.8508	553	46823	157871-49-3			1185.8		2-Pentenoic acid, 2-cyano-3-methyl-5-phenyl-, ethyl ester	553	157871-49-3				Pyridine, 3-benzoyl-4-benzylamino-2-trifluoromethyl-	531	0-00-0				N-[4-(Benzyloxy)phenyl]-N-methylacetamide	509	93008-39-0				Carbamic acid, [2-[[1-(diphenoxyphosphinyl)-2-phenylethyl]amino]-2-oxo-1-[[(phenylmethyl)thio]methyl]ethyl]-, phenylmethyl ester, [S-(R*,S*)]-	504	126307-21-9				Phenol, o-(benzylsulfonyl)-	493	29634-37-5				3-Octen-2-one, 8-phenyl-	493	33046-68-3				3-(1-Benzyl-1H-imidazol-2-yl)-5-methylisoxazole	489	0-00-0
Bicyclo[4.4.0]dec-6-en-9á-ol, 1,7-dimethyl-4à-isopropenyl-	136	27.8686	586	502568	0-00-0			1186.1		Bicyclo[4.4.0]dec-6-en-9á-ol, 1,7-dimethyl-4à-isopropenyl-	586	0-00-0				3,5,11-Eudesmatriene	586	193615-07-5				Cycloisolongifolene, 8,9-dehydro-	570	0-00-0				6-Methyl-2-(4-methylcyclohex-3-en-1-yl)hepta-1,5-dien-4-ol	569	38142-56-2				(+)-Epi-á-santalyl acetate	566	41414-75-9				à-Santalol	562	115-71-9				Aristol-1(10)-en-9-ol	560	1372763-27-3
Cyclohexanone, 2-(2-bromo-4,4,4-trichlorobutyl)-	98	27.8775	507	159896	97250-47-0			1186.3		Cyclohexanone, 2-(2-bromo-4,4,4-trichlorobutyl)-	507	97250-47-0				2,3,4-Hexatriene, 2,5-dimethyl-	459	2431-31-4				Cyclopentene, 1,2-dimethyl-4-methylene-	458	83615-96-7				Cyclopentadiene, 2,5,5-trimethyl-	445	7086-15-9				(E,E,E)-2,4,6-Octatriene	443	15192-80-0				Cyclopentene, 3-ethylidene-1-methyl-	440	62338-00-5				2-Cyclohexen-1-one, 4-acetoxy-2,6,6-trimethyl-	440	0-00-0
10-Chloro-1-decanol, pentafluoropropionate	57	27.9219	591	152020	0-00-0			1187.2		10-Chloro-1-decanol, pentafluoropropionate	591	0-00-0				10-Chlorodecyl isobutyl carbonate	568	0-00-0				7-Heptadecene, 1-chloro-	566	56554-78-0				Hexadecane, 1,1-bis(dodecyloxy)-	561	56554-64-4				7-Heptadecene, 17-chloro-	556	56554-79-1				Hexadecane, 1,16-dichloro-	555	7735-39-9				8-Heptadecene, 1-chloro-	553	56554-80-4
4,7,7-Trimethyl-3,9-dioxatricyclo[6.1.0.0(2,4)]nonan-5-one	113	27.9397	626	81079	0-00-0			1187.5		4,7,7-Trimethyl-3,9-dioxatricyclo[6.1.0.0(2,4)]nonan-5-one	626	0-00-0				1-Heptacosanol	569	2004-39-9				p-Menth-8(10)-ene-2,9-diol	567	91139-97-8				Behenic alcohol	566	661-19-8				9-Methyl-Z-10-tetradecen-1-ol acetate	564	0-00-0				3-Hydroxy-2,6,6-trimethyl-hept-4-enoic acid	563	0-00-0				1-Decanol, 2-hexyl-	556	2425-77-6
Benzimidazole, 5-tert-butyl-2-ethyl-	161	27.9619	529	61364	5805-63-0			1188.0		Benzimidazole, 5-tert-butyl-2-ethyl-	529	5805-63-0				4-Bromoguaiacol	525	7368-78-7				Silane, trimethyl(3-phenyl-1-butynyl)-	511	28129-04-6				Pyrimidine, 4-(2-hydroxy-5-methoxyphenyl)-	505	97630-77-8				1-Acetyl-2,7-naphthalenediol	493	86358-83-0				9á-Acetoxy-3,5,8-trimethyltricyclo[6.3.1.0(1,5)]dodec-2-ene	492	0-00-0				1(2H)-Naphthalenone, 7-(1,1-dimethylethyl)-3,4-dihydro-	491	22583-68-2
Cyclopropanecarboxylic acid, 2-methyloct-5-yn-4-yl ester	165	28.0241	476	62459	0-00-0			1189.2		Cyclopropanecarboxylic acid, 2-methyloct-5-yn-4-yl ester	476	0-00-0				(1-Ethyl-3,7-dimethylocta-2,6-dienylthio)benzene	457	0-00-0				Bicyclo[3.3.1]non-2-en-4-ol-9-one, 1,4,8,8-tetramethyl-	452	0-00-0				Furane-2-carboxylic acid, 5-[4-(1-methylpropyl)phenoxymethyl]-	450	0-00-0				1-Oxaspiro[4.5]decan-2-one, 6-isopropenyl-9-methyl-	442	0-00-0				Benzaldehyde, 2-hydroxy-4-methoxy-6-methyl-	436	34883-08-4				1-Butanone, 4-nitro-1-(2-oxocyclohexyl)-	433	79630-88-9
1,3-Cyclohexadiene-1-carboxaldehyde, 2,6,6-trimethyl-	135	28.0374	634	205162	116-26-7			1189.5		1,3-Cyclohexadiene-1-carboxaldehyde, 2,6,6-trimethyl-	634	116-26-7				Ethyltetramethylcyclopentadiene	632	57693-77-3				(E)-1-Methyl-4-(6-methylhept-5-en-2-ylidene)cyclohex-1-ene	624	53585-13-0				1,3-Cyclohexadiene-1-carboxaldehyde, 2,6,6-trimethyl-	623	116-26-7				1,3-Cyclohexadiene-1-carboxaldehyde, 2,6,6-trimethyl-	620	116-26-7				2,5-Cyclohexadiene, 1,4-diethyl-1,4-dimethyl-	617	0-00-0				1,3-Cyclopentadiene, 1,3-bis(1-methylethyl)-	612	123278-27-3
1,2-Benzenediol, O-(4-fluorobenzoyl)-O'-phenylacetyl-	118	28.0463	543	154611	0-00-0			1189.6		1,2-Benzenediol, O-(4-fluorobenzoyl)-O'-phenylacetyl-	543	0-00-0				2-Fluorobenzoic acid, 3-phenylpropyl ester	534	0-00-0				4-Fluorobenzoic acid, 3-phenylpropyl ester	532	90172-20-6				6-Methyl-6-(5-methylfuran-2-yl)heptan-2-one	525	50464-95-4				Furmecyclox	523	60568-05-0				1H-Pyrazole-4-carboxamide, 1,5-dimethyl-N-[3-(trifluoromethyl)phenyl]-	515	0-00-0				2-Fluorobenzoic acid, tridec-2-ynyl ester	495	0-00-0
Cyclohexanol, 2-(1-methylethyl)-	124	28.0818	596	1079882	96-07-1			1190.3		Cyclohexanol, 2-(1-methylethyl)-	596	96-07-1				cis-3-Hexenyl-à-methylbutyrate	575	53398-85-9				Cyclohexanol, 4-(1-methylethyl)-	571	4621-04-9				3,6-Dimethyl-5-hepten-1-ol acetate	568	0-00-0				3-Octenoic acid, hexadecyl ester	564	0-00-0				3-Octenoic acid, heptadecyl ester	561	0-00-0				3-Octenoic acid, nonyl ester	560	0-00-0
2,4-Difluorotoluene	99	28.0996	495	403787	452-76-6			1190.7		2,4-Difluorotoluene	495	452-76-6				Fumaric acid, ethyl 2-methylallyl ester	489	0-00-0				2-Ethylbutyric acid, 3,4-difluorobenzyl ester	486	0-00-0				2,5-Difluorotoluene	484	452-67-5				2,5-Difluorotoluene	481	452-67-5				N-(2-Acetamido)iminodiacetic acid	480	26239-55-4				1,4-Oxazepine-5,7(2H,6H)-dione, dihydro-3,4-dimethyl-2-phenyl-, (2R-trans)-	476	121466-23-7
Methyl ethyl cyclopentene	95	28.1173	564	221529	19780-56-4			1191.1		Methyl ethyl cyclopentene	564	19780-56-4				4-(2-Methylcyclohex-1-enyl)-but-2-enal	555	0-00-0				2,4-Hexadiene, 2,5-dimethyl-	547	764-13-6				1-(2-Ethyl-3-cyclohexenyl)ethanol	544	0-00-0				2,4-Hexadiene, 2,5-dimethyl-	544	764-13-6				5,5-Dimethyl-1,3-hexadiene	543	1515-79-3				4-Methyl-1,3-heptadiene	543	17603-57-5
Grindelene	166	28.1262	544	567080	1438-59-1			1191.2		Grindelene	544	1438-59-1				l-Alanine, N-(3-fluorobenzoyl)-, octyl ester	534	0-00-0				l-Alanine, N-(2-fluorobenzoyl)-, nonyl ester	529	0-00-0				l-Alanine, N-(3-fluorobenzoyl)-, nonyl ester	527	0-00-0				2-Cyclopenten-1-one, 2-(2-butenyl)-4-hydroxy-3-methyl-, (Z)-	524	17190-74-8				l-Alanine, N-(2-fluorobenzoyl)-, pentyl ester	519	0-00-0				l-Alanine, N-(3-fluorobenzoyl)-, hexyl ester	516	0-00-0
Benzenepropanol, à-methyl-, acetate	117	28.144	812	958938	10415-88-0			1191.6		Benzenepropanol, à-methyl-, acetate	812	10415-88-0				Benzene, (2-methyl-2-propenyl)-	796	3290-53-7				Benzene, 2-butenyl-	791	1560-06-1				Benzene, (2-methyl-1-propenyl)-	791	768-49-0				1-Methyl-2-phenylcyclopropane	787	3145-76-4				Benzene, (2-methyl-2-propenyl)-	785	3290-53-7				Benzene, (2-methyl-2-propenyl)-	778	3290-53-7
à-Dehydro-ar-himachalene	157	28.1618	832	1012453	78204-62-3			1191.9		à-Dehydro-ar-himachalene	832	78204-62-3				4-Isopropyl-6-methyl-1-methylene-1,2,3,4-tetrahydronaphthalene	777	50277-34-4				ç-Dehydro-ar-himachalene	766	51766-65-5				à-Corocalene	762	20129-39-9				4b,5,6,7,8,8a,9,10-Octahydro-1-methylphenanthrene	750	0-00-0				Isolongifolene, 4,5,9,10-dehydro-	731	156747-45-4				à-Calacorene	730	21391-99-1
Indene, 1,1-dimethyl-1-sila-	145	28.2062	559	76430	58310-24-0			1192.8		Indene, 1,1-dimethyl-1-sila-	559	58310-24-0				Silane, methyltripropynyl-	531	0-00-0				1H-Benzimidazole, 2-(1-methylethyl)-	531	5851-43-4				FENAZAQUIN	517	120928-09-8				1H-Benzimidazole, 2-(1-methylethyl)-	505	5851-43-4				FENAZAQUIN	503	120928-09-8				2H-1-Benzopyran, 2,2-dimethyl-	497	2513-25-9
Piperidin-1-yl-acetic acid, fluoren-9-ylidene-hydrazide	98	28.2328	512	75366	0-00-0			1193.3		Piperidin-1-yl-acetic acid, fluoren-9-ylidene-hydrazide	512	0-00-0				(22S,25S)-22,26-Epiminocholest-5-ene-3á,16à-diol (deacetylmuldamine)	470	0-00-0				Methanesulfonyl fluoride	458	558-25-8				16-iso-Tetrahydro-solasodine	455	0-00-0				(3-Dimethylaminopropyl)dipropylborane	446	72863-69-5				Acethydrazide, N2-(4-dimethylaminobenzylidene)-2-(1-piperidyl)-	443	0-00-0				16-Epi-dihydro-solasodine	441	0-00-0
2-(6-Fluoro-4-oxo-1,4-dihydroquinolin-1-yl)acetonitrile	162	28.2772	454	10365	0-00-0			1194.2		2-(6-Fluoro-4-oxo-1,4-dihydroquinolin-1-yl)acetonitrile	454	0-00-0				N,N-Didesmethylvenlafaxine	440	0-00-0				Acetate, [6-(acetyloxy)-5,5,8a-trimethyl-2-methyleneperhydro-1-naphthalenyl]methyl ester	433	0-00-0				Benzonitrile, 4-(4-ethylcyclohexyl)-2-fluoro-	431	112026-71-8				Benzo[g]pteridin-4(3H)-one, 6,7,8,9-tetrahydro-	416	32587-00-1				6-Isopropenyl-4,8a-dimethyl-4a,5,6,7,8,8a-hexahydro-1H-naphthalen-2-one	410	86917-79-5				4-(3-Amino-1H-1,2,4-triazol-5-yliminomethyl)resorcinol	409	321968-42-7
Succinic acid, naphth-2-ylmethyl 3-fluorophenyl ester	194	28.2861	474	663.21	0-00-0			1194.4		Succinic acid, naphth-2-ylmethyl 3-fluorophenyl ester	474	0-00-0				O-Methyl,O-ethyl,O-1,2,2-trimethylpropyl phosphate	415	108202-67-1				1-Deoxy-d-erythritol tris(trifluoroacetate)	412	0-00-0				Amitriptyline	411	50-48-6				2,4-Difluorobenzoic acid, 2,4,5-trichlorophenyl ester	399	0-00-0				2-Furanone, 2,5-dihydro-3,5-dimethyl	380	0-00-0				2,6-Difluorobenzoic acid, 2,4,6-trichlorophenyl ester	371	0-00-0
Benzoic acid, 3-methylbutyl-2 ester	70	28.2995	576	325363	41757-90-8			1194.7		Benzoic acid, 3-methylbutyl-2 ester	576	41757-90-8				3-Benzoyl-5-(4-fluorobenzylidene)-2,4-thiazolidinedione	500	0-00-0				á-d-Ribose 1,3,5-O-tribenzoate	492	0-00-0				1,3,5-Tri-O-benzoyl-à-d-ribofuranose	491	0-00-0				Benzoic acid, 2-ethylhexyl ester	481	5444-75-7				Benzenemethanol, 4-methyl-, benzoate	481	38418-10-9				Pentacyclo[9.1.0.0(2,4).0(5,7).0(8,10)]dodecane, 3,3,6,6,9,9,12,12-octamethoxy-	477	0-00-0
Celesticetin	84	28.3128	501	105339	2520-21-0			1194.9		Celesticetin	501	2520-21-0				p-[4-[3-[Dimethylamino]propyl]amino]-6-trichloromethyl-S-triazin-2-yl]benzoic acid ethyl ester	477	0-00-0				s-Triazole, 3-acetamido-	444	5295-23-8				Furazane, 3-amino-4-iodo-	442	0-00-0				Pipradrol	440	467-60-7				s-Triazole, 3-acetamido-	439	5295-23-8				Methylphenidate	436	113-45-1
2(3H)-Furanone, 5-butyldihydro-	85	28.3261	897	3941685	104-50-7			1195.2		2(3H)-Furanone, 5-butyldihydro-	897	104-50-7				2(3H)-Furanone, 5-butyldihydro-	878	104-50-7				2(3H)-Furanone, 5-butyldihydro-	875	104-50-7				Silicon tetrafluoride	871	7783-61-1				Silicon tetrafluoride	851	7783-61-1				2(3H)-Furanone, dihydro-5-pentyl-	828	104-61-0				2(3H)-Furanone, 5-butyldihydro-	809	104-50-7
Demeton-S-methyl	88	28.3394	467	21574	919-86-8			1195.5		Demeton-S-methyl	467	919-86-8				Allyl hyponitrite	445	118728-49-7				Ethyl 4-dimethylthiocarbamoyloxy-3-methoxy-5-nitrocinnamate	445	0-00-0				6-Methyl-O-3-pyridyl dimethylthiocarbamate	419	0-00-0				carbamodithioic acid, N,N-dimethyl-, methylene ester	406	0-00-0				Bis(dimethylthiocarbamyl) sulfide	399	97-74-5				Demeton-S-methyl	393	919-86-8
Unknown 23	46	28.3483		18665				1195.6
Unknown 24	164	28.3661		249292				1196.0
à-Isonootkatol	145	28.375	564	270419	1380573-94-3			1196.2		à-Isonootkatol	564	1380573-94-3				(4R,4aR)-4,4a-Dimethyl-6-(prop-1-en-2-yl)-1,2,3,4,4a,7-hexahydronaphthalene	561	28908-26-1				3-Bromo-2-methyl-2-hydroxyindan-1-one-3-carboxilic acid	555	91063-07-9				aR-Himachalene	539	19419-67-1				Neoisolongifolene, 8,9-dehydro-	537	67517-14-0				3,5,11-Eudesmatriene	534	193615-07-5				(E)-2-((8R,8aS)-8,8a-Dimethyl-3,4,6,7,8,8a-hexahydronaphthalen-2(1H)-ylidene)propyl formate	533	352457-47-7
Phenylethyl Alcohol	92	28.3883	863	178133278	60-12-8			1196.4		Phenylethyl Alcohol	863	60-12-8				Phenylethyl Alcohol	859	60-12-8				Phenylethyl Alcohol	853	60-12-8				Hydrazine, (phenylmethyl)-	723	555-96-4				Hydrazine, (phenylmethyl)-	722	555-96-4				Hydrazine, (phenylmethyl)-	709	555-96-4				Benzeneethanol, à-methyl-	672	698-87-3
4-Benzyloxy-3-methoxy-2-nitrobenzoic acid	80	28.415	801	326069	3584-32-5			1197.0		4-Benzyloxy-3-methoxy-2-nitrobenzoic acid	801	3584-32-5				á-l-Rhamnopyranoside, phenyl-2,3-O-ethylboranediyl-4-O-benzyl-	794	0-00-0				Coumarin, 6-benzyloxy-3,4-dihydro-4,4-dimethyl-7-nitro-	786	0-00-0				2,5-Dibenzyloxynitrobenzene	772	51792-85-9				L-(-)-Fucose, tetrakis(trifluoroacetate), benzyloxime (isomer 1)	772	0-00-0				3-(2,5-Bis(benzyloxy)phenyl)-2-formylaminoacrylic acid, benzyl ester	763	0-00-0				Benzaldehyde, 4-benzyloxy-3-methoxy-2-nitro-	757	2450-27-3
à-Calacorene	157	28.4327	900	13820004	21391-99-1			1197.3		à-Calacorene	900	21391-99-1				4-Isopropyl-6-methyl-1-methylene-1,2,3,4-tetrahydronaphthalene	887	50277-34-4				à-Calacorene	806	21391-99-1				Cadala-1(10),3,8-triene	775	0-00-0				Pyrimido[1,6-a]indole, 1,2,3,4-tetrahydro-2,5-dimethyl-	751	22106-07-6				1, 1, 5-Trimethyl-1, 2-dihydronaphthalene	749	0-00-0				Benzene, 1-methyl-3-[(1-methylethylidene)cyclopropyl]-	740	56701-42-9
Benzene, 1,1'-tetradecylidenebis-	167	28.4505	525	174547	55268-63-8			1197.7		Benzene, 1,1'-tetradecylidenebis-	525	55268-63-8				Benzene, 1,1',1'',1'''-(1,6-hexanediylidene)tetrakis-	518	2819-41-2				2-Propanone, 1,1-diphenyl-	513	781-35-1				Heptane, 1,1-diphenyl-	512	1530-05-8				Heptane, 1,1-diphenyl-	498	1530-05-8				Benzeneacetic acid, à-phenyl-, 2,2,2-trifluoroethyl ester	497	80054-84-8				2,2-Diphenylethanol	496	1883-32-5
Benzenepropanol, à-methyl-, acetate	117	28.4638	800	5160261	10415-88-0			1197.9		Benzenepropanol, à-methyl-, acetate	800	10415-88-0				Benzene, 4-ethenyl-1,2-dimethyl-	764	27831-13-6				Benzene, 1-ethenyl-4-ethyl-	762	3454-07-7				2-Azetidinone, 1-isopropyl-3,3-dimethyl-4-phenyl-	754	29683-13-4				Benzene, 1-ethenyl-4-ethyl-	743	3454-07-7				Indan, 1-methyl-	742	767-58-8				Benzene, 1-ethenyl-4-ethyl-	739	3454-07-7
Dispiro[2.1.2.1]octane, 1,1,2,2,6,6,7,7-octamethyl-	163	28.486	554	476633	0-00-0			1198.4		Dispiro[2.1.2.1]octane, 1,1,2,2,6,6,7,7-octamethyl-	554	0-00-0				1-(5-Dimethylethyl)pyrazin-2-yl-ethan-1-one	543	182306-61-2				Phenol, 2-[3-oxododecanoyl]-	543	0-00-0				Acenaphthylene, dodecahydro-5-pentadecyl-	511	55282-69-4				5-Acetyl-4,6,6-trimethylcyclohexa-2,4-dienone	505	0-00-0				Tetracyclo[5.4.3.0(7,11)]tetradeca-2,5,10-trione, 1,4,6,14-tetramethyl-4-vinyl-	503	0-00-0				1-(Isocyanatomethyl)-4-(methyloxy)benzene	502	56651-60-6
3-Methoxy-4,5-methylenedioxy-N-methylamphetamine	110	28.4949	449	130058	172518-52-4			1198.5		3-Methoxy-4,5-methylenedioxy-N-methylamphetamine	449	172518-52-4				Lycorenan-7-one,9,10-dimethoxy-1-methyl-	433	477-20-3				2H-Benzo[f]oxireno[2,3-E]benzofuran-8(9H)-one, 9-[[[2-(dimethylamino)ethyl]amino]methyl]octahydro-2,5a-dimethyl-	425	0-00-0				4-Methoxy-6-methyl-6,7-dihydro-4H-furo[3,2-c]pyran	419	91894-15-4				4-Fluoromethamphetamine	418	52063-62-4				Phenol, 2-(2-propenyloxy)-, methylcarbamate	414	4062-99-1				1-Allyl-cyclopropanecarboxylic acid, 2,6-di-t-butyl-4-methyl-phenyl ester	406	108546-69-6
Naphtho[2,3-d]-1,3-dioxol-5-ol, 3a,4,9,9a-tetrahydro-2,2-dimethyl-, cis-	194	28.5127	492	283.43	52187-19-6			1198.9		Naphtho[2,3-d]-1,3-dioxol-5-ol, 3a,4,9,9a-tetrahydro-2,2-dimethyl-, cis-	492	52187-19-6				1H-Inden-1-one, 2,3-dihydro-5-methoxy-	484	5111-70-6				à-Methoxy-á,á-dimethylstyrene	468	50407-04-0				(4,5H)Imidazolino[1,2-a]-1,2,4-triazolo[2,3-c]-1,3,5-triazine	460	87633-55-4				5,6-Dimethyl-2-benzimidazolinone	458	2033-30-9				5,8-Dimethyl-1,2,3,4-tetrahydroquinoxaline	451	66102-39-4				1H-Inden-1-one, 2,3-dihydro-5-methoxy-	441	5111-70-6
à-Corocalene	143	28.5216	482	55668	20129-39-9			1199.1		à-Corocalene	482	20129-39-9				1,2,3,4,5,6,7,8-Octahydro-1-methylphenanthrene	475	0-00-0				Silane, trimethyl-2-naphthalenyl-	467	18052-85-2				Silane, trimethyl-2-naphthalenyl-	450	18052-85-2				2,6-Dimethylcyclohexanol, TMS derivative	445	29800-80-4				9-Methyl-S-octahydroanthracene	444	4948-51-0				2-(4a,8-Dimethyl-2,3,4,4a,5,6-hexahydro-naphthalen-2-yl)-prop-2-en-1-ol	438	0-00-0
N-(1-Acetyl-2,2,6,6-tetramethyl-piperidin-4-yl)-N-(2-methoxy-benzyl)-acetamide	209	28.5527	415	17883	0-00-0			1199.7		N-(1-Acetyl-2,2,6,6-tetramethyl-piperidin-4-yl)-N-(2-methoxy-benzyl)-acetamide	415	0-00-0				2-Norcaranone, 3-methyl-	376	29750-22-9				Benzamide, 2-hydroxy-N-(2,2,6,6-tetramethyl-4-piperidinyl)-	371	0-00-0				Furan-2-carboxylic acid, 8-methyl-8-azabicyclo [3.2.1]oct-3-yl ester	364	0-00-0				2-Hydroxy-N'-(à-methylfurfurylidene)benzohydrazide	356	125703-34-6				p-Bromoatropine	354	0-00-0				Methyl 2-(2-amino-4-oxo-3H-pyrimidin-5-yl)acetate	353	0-00-0
4-Acetoxyacetophenone	99	28.5837	449	84324	13031-43-1			1200.3		4-Acetoxyacetophenone	449	13031-43-1				Glutaric acid, monoamide, N-(2-methoxybenzyl)-, hexyl ester	446	0-00-0				Glutaric acid, monoamide, N-(2-methoxybenzyl)-, isohexyl ester	428	0-00-0				Ascaridole	424	512-85-6				Fumaric acid, 2-isopropylphenyl dodec-2-en-1-yl ester	423	0-00-0				Glutaric acid, monoamide, N-(4-methoxybenzyl)-, tridecyl ester	420	0-00-0				1,3,3,5,9,9-Hexamethyltricyclo[6.2.2.0(2,7)]dodeca-5,11-diene-4,10-dione	419	0-00-0
Quinine	194	28.606	501	9996.0	130-95-0			1200.8		Quinine	501	130-95-0				Quinine, TMS derivative	477	0-00-0				5-Silaspiro[4.4]nona-2,7-diene	476	52856-32-3				Quinine acetate	462	18797-86-9				Quinine	455	130-95-0				2,5-Cyclohexadiene-1,4-dione, 2,3-dimethyl-	455	526-86-3				Quinine	455	130-95-0
2-Butyl(dimethyl)silyloxymethyl-tetrahydrofuran	71	28.6237	560	445634	0-00-0			1201.2		2-Butyl(dimethyl)silyloxymethyl-tetrahydrofuran	560	0-00-0				Silane, dimethyldi(tetrahydrofurfuryloxy)-	548	0-00-0				Silane, dimethyl(tetrahydrofurfuryloxy)tetradecyloxy-	543	0-00-0				Silane, dimethyl(tetrahydrofurfuryloxy)hexyloxy-	535	0-00-0				Silane, dimethyl(tetrahydrofurfuryloxyisohexyloxy-	534	0-00-0				Silane, dimethyl(tetrahydrofurfuryloxy)decyloxy-	524	0-00-0				2-Cyclohexyldimethylsilyloxymethyl-tetrahydrofuran	520	0-00-0
Unknown 25	162	28.6326	384	2085.1	0-00-0			1201.4		Tetrahydro-solasodine triacetate	384	0-00-0				1,1'-Methylenebis[2-(4-butoxybenzoyloxy)naphthalene]	367	0-00-0				Octamethyl-1,4-cyclohexadiene	360	172684-93-4				2-(2H-Benzotriazol-2-yl)-p-tolyl 4-butoxybenzoate	356	282108-83-2				Benzamide, 4-allyloxy-N-(1-isochromenylmethyl)-	354	331661-39-3				1,2-Dimethyl-4-(adamantyl-1)benzene	346	62133-11-3				Acetonitrile, bromo-	344	590-17-0
Spiro[4.5]dec-6-en-8-one, 1,7-dimethyl-4-(1-methylethyl)-	164	28.6548	658	54606	39510-36-6			1201.8		Spiro[4.5]dec-6-en-8-one, 1,7-dimethyl-4-(1-methylethyl)-	658	39510-36-6				Ledene oxide-(I)	643	0-00-0				trans-Geranylgeraniol	624	24034-73-9				2,6,10,14-Hexadecatetraen-1-ol, 3,7,11,15-tetramethyl-, acetate, (E,E,E)-	623	61691-98-3				4,8,13-Cyclotetradecatriene-1,3-diol, 1,5,9-trimethyl-12-(1-methylethyl)-	622	7220-78-2				Oxirane, 2,2-dimethyl-3-(3,7,12,16,20-pentamethyl-3,7,11,15,19-heneicosapentaenyl)-, (all-E)-	618	7200-26-2				Cyclohexane, 1-(2,2-dimethylpropyl)-3,5-diethenyl-2-methyl-	618	61141-98-8
5-Methyl-4,5-dihydroisoxazole-5-carboxylic acid, methyl ester	59	28.6681	567	304446	0-00-0			1202.1		5-Methyl-4,5-dihydroisoxazole-5-carboxylic acid, methyl ester	567	0-00-0				5-Isoxazolecarboxylic acid, 4,5-dihydro-5-methyl-, methyl ester, (R)-	558	64018-42-4				2-Hydroxy-2-methylhept-6-en-3-one	548	996-61-2				Acetamide, N-[2-(2-piperidinyl)ethyl]-	538	0-00-0				1,1'-Hexamethylenedibiguanide	535	24447-89-0				2-Hydroxy-2-methylundec-5-en-3-one	534	0-00-0				1-Pyrrolidinyl-2-triethylsilylethane	529	5804-90-0
Pyrimidine, 4-(2-hydroxy-5-methoxyphenyl)-	90	28.6859	556	13704	97630-77-8			1202.5		Pyrimidine, 4-(2-hydroxy-5-methoxyphenyl)-	556	97630-77-8				Ethanone, 1-(4-cyclohexylphenyl)-	550	18594-05-3				1-Acetyl-2,6-naphthalenediol	536	108804-50-8				1-Acetyl-2,7-naphthalenediol	526	86358-83-0				Ethanone, 1-(4-cyclohexylphenyl)-	524	18594-05-3				1-Acetyl-2,3-naphthalenediol	497	91368-52-4				1(2H)-Naphthalenone, 6-(1,1-dimethylethyl)-3,4-dihydro-	469	51015-37-3
Docosa-2,6,10,14,18-pentaen-22-al, 2,6,10,15,18-pentamethyl-, all-trans	69	28.7215	689	631680	0-00-0			1203.3		Docosa-2,6,10,14,18-pentaen-22-al, 2,6,10,15,18-pentamethyl-, all-trans	689	0-00-0				1,6,10,14,18,22-Tetracosahexaen-3-ol, 2,6,10,15,19,23-hexamethyl-, (all-E)-(ñ)-	681	97232-74-1				Squalene	676	111-02-4				trans-Geranylgeraniol	671	24034-73-9				Hexadeca-2,6,10,14-tetraen-1-ol, 3,7,11,16-tetramethyl-	669	7614-21-3				4,8,12-Tetradecatrien-1-ol, 5,9,13-trimethyl-	669	0-00-0				1,3-Dioxolan-2-one, 3-methyl-3-(4,8-dimethylnona-3,7-dienyl)-4-methylene-	668	336879-76-6
Azulene, 1,2,3,3a,4,5,6,7-octahydro-1,4-dimethyl-7-(1-methylethenyl)-, [1R-(1à,3aá,4à,7á)]-	162	28.7392	637	14632	22567-17-5			1203.6		Azulene, 1,2,3,3a,4,5,6,7-octahydro-1,4-dimethyl-7-(1-methylethenyl)-, [1R-(1à,3aá,4à,7á)]-	637	22567-17-5				Ledol	626	577-27-5				Selina-3,7(11)-diene	624	6813-21-4				Selina-3,7(11)-diene	620	6813-21-4				Azulene, 1,2,3,3a,4,5,6,7-octahydro-1,4-dimethyl-7-(1-methylethenyl)-, [1R-(1à,3aá,4à,7á)]-	618	22567-17-5				Tricyclo[6.3.0.0(2,4)]undec-8-ene, 3,3,7,11-tetramethyl-	617	0-00-0				à-Maaliene	617	489-28-1
Z,Z-3,15-Octadecadien-1-ol acetate	178	28.7614	649	58485	0-00-0			1204.1		Z,Z-3,15-Octadecadien-1-ol acetate	649	0-00-0				Silane, chlorodiethyl(dodec-9-ynyloxy)-	639	0-00-0				cis-11-Hexadecenal	639	53939-28-9				1,4-Methanoazulen-7(1H)-one, octahydro-4,8,8,9-tetramethyl-, (+)-	634	18319-28-3				9-Methyl-10,12-hexadecadien-1-ol acetate	631	0-00-0				Z,Z-5,16-Octadecadien-1-ol acetate	630	0-00-0				8-Dodecen-1-ol, acetate, (Z)-	630	28079-04-1
Benzothiazole, 2-methyl-	149	28.7925	847	1115286	120-75-2			1204.8		Benzothiazole, 2-methyl-	847	120-75-2				Benzothiazole, 2-methyl-	839	120-75-2				Benzothiazole, 2-methyl-	786	120-75-2				1,2-Benzisothiazole, 3-methyl-	781	6187-89-9				2-benzothiazoleacetic acid, ethyl ester	768	0-00-0				benzothiazole, 2-methyl-, 3-oxide	742	0-00-0				Benzothiazole, 2-methyl-	704	120-75-2
Paracetamol, 2TMS derivative	75	28.8014	432	33480	55530-61-5			1205.0		Paracetamol, 2TMS derivative	432	55530-61-5				Spiro[2.4]hept-5-ene, 5-trimethylsilylmethyl-1-trimethylsilyl-	431	0-00-0				2-Methyl-2-hexanol, benzyldimethylsilyl ether	414	0-00-0				Trifluoromethanesulfonamide, TMS derivative	414	51735-79-6				Cyclopropane, 1-methylene-2-(1-trimethylsilyloxyvinyl)-	402	0-00-0				2-Mercaptoethanol, TMS derivative	391	37515-85-8				{Methanediylbis[(3,4,6-trichlorobenzene-2,1-diyl)oxy]}bis(trimethylsilane)	389	0-00-0
Silane, trimethyl(4-phenylbutyl)-	191	28.8325	446	123825	777-82-2			1205.6		Silane, trimethyl(4-phenylbutyl)-	446	777-82-2				3-Fluoro-5-trifluoromethylbenzoic acid, cyclohexyl ester	415	0-00-0				1H-2,3-Benzodiazepine, 1-methyl-4-phenyl-	410	29100-33-2				3-Fluoro-4-trifluoromethylbenzoic acid, cyclohexyl ester	402	0-00-0				5-Fluoro-2-trifluoromethylbenzoic acid, cyclohexyl ester	398	0-00-0				4-Fluoro-2-trifluoromethylbenzoic acid, cyclohexyl ester	398	0-00-0				2-Acetyl-5-bromothiophene	394	5370-25-2
(1R,3E,7E,11R)-1,5,5,8-Tetramethyl-12-oxabicyclo[9.1.0]dodeca-3,7-diene	138	28.8503	658	158476	19888-34-7			1206.0		(1R,3E,7E,11R)-1,5,5,8-Tetramethyl-12-oxabicyclo[9.1.0]dodeca-3,7-diene	658	19888-34-7				2-Oxatricyclo[4.3.1.0(3,8)]decane	635	16710-57-9				(1R,3E,7E,11R)-1,5,5,8-Tetramethyl-12-oxabicyclo[9.1.0]dodeca-3,7-diene	629	19888-34-7				1H-Inden-1-one, octahydro-	628	29927-85-3				Bicyclo[3.3.1]nonane-2,9-diol, exo-anti-	627	14690-19-8				Octahydro-1-oxa-cyclopropa[c]indene	624	0-00-0				Butanoic acid, 3-methyl-, 3,7-dimethyl-6-octenyl ester	623	68922-10-1
Unknown 26	125	28.8636	382	39875	71541-03-2			1206.3		Pyrimido[4,5-d]pyrimidine-2,7(1H,3H)-dione, hexahydro-1,4,5,6-tetramethyl-	382	71541-03-2				1,2,5-Oxadiazole, 3-[(E)-1-[(2-chlorophenyl)methyl]-3-(4-methyl-1,2,5-oxadiazol-3-yl)-2-triazenyl]-4-methyl-	341	0-00-0				3',4'-Dichloro-3-(nicotinoylhydrazono)butyranilide	339	0-00-0				Methanone, cyclopropyl-3-thienyl-	338	113348-25-7				Piperazine, 1-(3-pyridinylcarbonyl)-4-(2-thienylcarbonyl)-	338	0-00-0				1H-Purine, 6-((2-phenylethyl)thio)-	335	5443-90-3				3',4'-Dichloro-3-(isonicotinoylhydrazono)butyranilide	334	0-00-0
4-Isopropyl-trans-bicyclo[4.3.0]-2-nonen-8-one, (4R,S)-	147	28.9036	643	461231	0-00-0			1207.1		4-Isopropyl-trans-bicyclo[4.3.0]-2-nonen-8-one, (4R,S)-	643	0-00-0				1-Methyl-6-(3-methylbuta-1,3-dienyl)-7-oxabicyclo[4.1.0]heptane	632	0-00-0				3-Buten-2-one, 4-(3-hydroxy-6,6-dimethyl-2-methylenecyclohexyl)-	631	0-00-0				3-Carene, 4-acetyl-	629	0-00-0				trans-2-Isopropylbicylclo[4.3.0]non-3-ene-8-one	626	0-00-0				2,13-Dioxapentacyclo[6.2.2.1(5,12).0(3,7).0(4,11)]tridecane	623	78630-70-3				12-Oxa[tetracyclo[5.2.1.1(2,6).1(8,11)]dodecan-10-ol, 3-acetoxy-	623	0-00-0
3-Buten-2-one, 4-(2,6,6-trimethyl-1-cyclohexen-1-yl)-	162	28.9169	930	691964	14901-07-6			1207.4		3-Buten-2-one, 4-(2,6,6-trimethyl-1-cyclohexen-1-yl)-	930	14901-07-6				3-Buten-2-one, 4-(2,6,6-trimethyl-1-cyclohexen-1-yl)-	929	14901-07-6				trans-á-Ionone	928	79-77-6				trans-á-Ionone	913	79-77-6				3-Buten-2-one, 4-(2,6,6-trimethyl-1-cyclohexen-1-yl)-	898	14901-07-6				trans-á-Ionone	890	79-77-6				3-Buten-2-one, 4-(2,6,6-trimethyl-1-cyclohexen-1-yl)-	867	14901-07-6
Ethyl 1,2,3,4-tetrahydro-2-oxoquinoline-4-carboxylate	146	28.948	454	63512	67752-52-7			1208.1		Ethyl 1,2,3,4-tetrahydro-2-oxoquinoline-4-carboxylate	454	67752-52-7				2-propenoic acid, 3-(2-aminophenyl)-, phenyl ester	430	0-00-0				2-Propanamine, 2-methyl-N-(phenylmethylene)-	418	6852-58-0				4-Isopropylphenyl isocyanate	411	31027-31-3				D-arabino-Hex-1-enitol, 1,5-anhydro-2-deoxy-	403	13265-84-4				Hexamethyldisilazane	398	999-97-3				4-Isopropylphenyl isocyanate	391	31027-31-3
Cyclopentane, nitro-	164	28.9835	416	18172	2562-38-1			1208.8		Cyclopentane, nitro-	416	2562-38-1				Butanamide, N-(2-methylphenyl)-3-oxo-	390	93-68-5				Pentanamide, N-(3-methylphenyl)-	375	0-00-0				N,N'-di-sec-Butyl-p-phenylenediamine	370	101-96-2				Acethydrazide, 2-(4-butylphenoxy)-N2-(2-methoxybenzylideno)-	369	0-00-0				2,6-Nonadienal, (E,E)-	366	17587-33-6				4-Fluoro-3-trifluoromethylbenzoic acid, anhydride	363	0-00-0
à-Dehydro-ar-himachalene	143	29.0013	612	44097	78204-62-3			1209.2		à-Dehydro-ar-himachalene	612	78204-62-3				à-Corocalene	593	20129-39-9				Isolongifolene, 4,5,9,10-dehydro-	567	156747-45-4				9-Methyl-S-octahydroanthracene	552	4948-51-0				ç-Dehydro-ar-himachalene	540	51766-65-5				9-Methyl-S-octahydrophenanthrene	535	23861-81-6				4b,5,6,7,8,8a,9,10-Octahydro-1-methylphenanthrene	526	0-00-0
Unknown 27	125	29.0324	388	45806	56052-89-2			1209.9		Cholestan-3-one, 2-bromo-, cyclic 1,2-ethanediyl acetal, (2á,5à)-	388	56052-89-2				Benzenethiol, 4-methoxy-	384	696-63-9				Benzenethiol, 4-methoxy-	381	696-63-9				2-Allylamino-4-oxo-4-p-tolyl-butyric acid	376	0-00-0				Cholestan-3-one, cyclic 1,2-ethanediyl aetal, (5á)-	374	25328-53-4				Benzenethiol, 4-methoxy-	373	696-63-9				Nickel, ü-5-cyclopentadienyl-ü-3-(1-methyl-3-ethylallyl)-	372	78099-94-2
5-Methyl-1-(2-nitro-4-trifluoromethyl-phenyl)-1H-[1,2,3]triazole-4-carboxylic acid methyl ester	59	29.0413	490	265573	0-00-0			1210.1		5-Methyl-1-(2-nitro-4-trifluoromethyl-phenyl)-1H-[1,2,3]triazole-4-carboxylic acid methyl ester	490	0-00-0				trans-5-Isopropyl-6,7-epoxy-8-hydroxy-8-methylnonan-2-one	488	58002-07-6				4-Heptanone, 2,3:5,6-diepoxy-2,6-dimethyl-	484	6228-86-0				Acetic acid, 2-(7-hydroxy-2,2,7-trimethyltetrahydro-[1,3]dioxolo[4,5-c]pyran-4-yl)ethyl ester	466	0-00-0				Octanal, 7-hydroxy-3,7-dimethyl-	455	107-75-5				1-(2,2-Dimethyl[1,3]dioxan-4-yl)ethanol	454	0-00-0				Succinic acid, hexadecyl 2-methoxyethyl ester	454	0-00-0
Acetamide, N-[3-(1-methyl-1H-1,3-benzimidazol-2-yl)propyl]-	146	29.0679	520	49104	0-00-0			1210.6		Acetamide, N-[3-(1-methyl-1H-1,3-benzimidazol-2-yl)propyl]-	520	0-00-0				Cyclopropanecarboxylic acid, 1-(phenylmethyl)-, 2,6-bis(1,1-dimethylethyl)-4-methylphenyl ester	511	108546-70-9				Acetamide, N-[2-(5-hydroxy-1H-indol-3-yl)ethyl]-	501	1210-83-9				1-Nonen-3-one, 1-phenyl-	499	30669-47-7				1-Decen-3-one, 5-hydroxy-4-pentyl-1-phenyl-, (E)-	498	959035-43-9				Acetamide, N-[2-(5-hydroxy-1H-indol-3-yl)ethyl]-	495	1210-83-9				Z-Butylidenephthalide	494	72917-31-8
Benzothiazole	135	29.0946	853	3407686	95-16-9			1211.2		Benzothiazole	853	95-16-9				1,2-Benzisothiazole	851	272-16-2				Benzothiazole	845	95-16-9				Benzothiazole	845	95-16-9				Benzothiazole	834	95-16-9				Thieno[2,3-c]pyridine	800	272-12-8				Thieno[3,2-c]pyridine	783	272-14-0
2-Pyrimidinethiol, 4,5-dihydro-4,4,6-trimethyl-	141	29.1301	567	109526	0-00-0			1211.9		2-Pyrimidinethiol, 4,5-dihydro-4,4,6-trimethyl-	567	0-00-0				Silane, trimethyl-2-thienyl-	564	18245-28-8				3,4-Dihydro-4,4,6-trimethyl-2-pyrimidinethiol	554	5392-23-4				Glutaric acid, naphth-2-ylmethyl 5-methyl-2-methoxybenzyl ester	545	0-00-0				2H-imidazole-2-thione, 1,3-dihydro-1-methyl-5-(1-methylethyl)-	543	0-00-0				Fumaric acid, 4-methoxyphenyl naphth-2-ylmethyl ester	540	0-00-0				Naphthalene, 2-ethyl-	537	939-27-5
2(1H)-Naphthalenone, octahydro-4a,7,7-trimethyl-, cis-	194	29.1657	712	451000	7056-56-6			1212.7		2(1H)-Naphthalenone, octahydro-4a,7,7-trimethyl-, cis-	712	7056-56-6				2(1H)-Naphthalenone, octahydro-4a,7,7-trimethyl-, trans-	699	54699-31-9				2(1H)-Benzocyclooctenone, decahydro-4a-methyl-, trans-(-)-	604	55103-66-7				1a,2,5,5Tetramethyl-trans-1a,4a,5,6,7,8-hexahydro-gamma-chromene	603	0-00-0				1a,2,5,5-Tetramethyl-cis-1a,4a,5,6,7,8-hexahydro-gamma-chromene	603	0-00-0				Spirio-10-(2,11-dioxabicyclo[4.4.1]undeca-3,5-diene)-2'-(oxirane), 1,3,7,7-tetramethyl-	579	0-00-0				(E)-5-Isopropyl-8-hydroxy-8-methyl-non-6-en-2-one	576	0-00-0
3-Methyl-2-butenoic acid, 3-methylbut-2-enyl ester	144	29.179	494	1439.1	0-00-0			1213.0		3-Methyl-2-butenoic acid, 3-methylbut-2-enyl ester	494	0-00-0				2-Butenoic acid, 3-methyl-, 3-methyl-2-butenyl ester	485	72779-06-7				2-Butenoic acid, 2-methyl-, 3-methyl-3-butenyl ester, (E)-	470	83783-87-3				Cyclopentane, (methylthio)-	469	7133-36-0				Cyclopentane, (methylthio)-	468	7133-36-0				Cyclobutanecarboxylic acid, cyclopentyl ester	465	0-00-0				Pent-4-enyl (E)-2-methylbut-2-enoate	455	0-00-0
Hexanoic acid, 2-ethyl-	88	29.1834	692	1406726	149-57-5			1213.1		Hexanoic acid, 2-ethyl-	692	149-57-5				Heptanoic acid, 2,4-dimethyl-, methyl ester, (R,R)-(-)-	668	18524-86-2				Pentadecanoic acid, 2,6,10,14-tetramethyl-, methyl ester	647	1001-80-5				Heptanoic acid, 2-ethyl-	645	3274-29-1				Butanoic acid, 2,2-diethyl-	641	813-58-1				Nonanoic acid, 2,4-dimethyl-, methyl ester	639	54889-61-1				Octanoic acid, 2-methyl-, methyl ester	639	2177-86-8
Heptanoic acid	60	29.1967	951	34488398	111-14-8			1213.4		Heptanoic acid	951	111-14-8				Heptanoic acid	946	111-14-8				Heptanoic acid	938	111-14-8				Heptanoic acid	922	111-14-8				3-Methyl-hexanoic acid	787	0-00-0				Hexanoic acid	744	142-62-1				Octanoic acid	733	124-07-2
Caryophyllene oxide	164	29.219	519	21715	1139-30-6			1213.8		Caryophyllene oxide	519	1139-30-6				Nerolidyl acetate	513	2306-78-7				2,6,10-Dodecatrien-1-ol, 12-acetoxy-2,6,10-trimethyl-, (E,E,E)-	513	93787-91-8				trans-Z-à-Bisabolene epoxide	512	0-00-0				Caryophyllene oxide	510	1139-30-6				cis-Z-à-Bisabolene epoxide	508	0-00-0				Pregan-20-one, 2-hydroxy-5,6-epoxy-15-methyl-	508	0-00-0
Naphthalene, 1,7-dimethyl-	156	29.2278	766	492927	575-37-1			1214.0		Naphthalene, 1,7-dimethyl-	766	575-37-1				Naphthalene, 1,7-dimethyl-	766	575-37-1				Naphthalene, 1,6-dimethyl-	766	575-43-9				Naphthalene, 1,6-dimethyl-	763	575-43-9				Naphthalene, 1,5-dimethyl-	763	571-61-9				Naphthalene, 2,7-dimethyl-	761	582-16-1				Naphthalene, 2,7-dimethyl-	760	582-16-1
Dimethyl 2-carbomethoxy-3-propylglutarate	132	29.2367	416	86123	133855-24-0			1214.2		Dimethyl 2-carbomethoxy-3-propylglutarate	416	133855-24-0				3-(2,5-Dimethylanilinomethyl)-5-(3-fluorobenzylidene)-2,4-thiazolidinedione	404	0-00-0				Naphthalen-1-one, 1,2,3,4-tetrahydro-6-hydroxy-7-methyl-, oxime, o-(1-naphthoyl)-	392	0-00-0				1,5-Hexadien-3-ol, (3-cyanopropyl)dimethylsilyl ether	376	0-00-0				Naphyrone 1-naphthyl isomer	369	0-00-0				1-Naphthalenebutanoic acid, ç-oxo-	369	4653-13-8				Undecanoic acid, 2,6,10-trimethyl-, methyl ester	364	1001-79-2
Furmecyclox	123	29.2811	795	941859	60568-05-0			1215.2		Furmecyclox	795	60568-05-0				2-Ethoxymethyl-6-methyl-4-pyrimidinylamine	742	108283-93-8				Hexylresorcinol	719	136-77-6				Hexylresorcinol	719	136-77-6				2-Methyl-4-trimethylsilylbut-1-en-3-yne	717	18387-60-5				4-Fluorobenzoic acid. oct-3-en-2-yl ester	708	0-00-0				2-Cyclopentene-1-carboxylic acid, 1,3-dimethyl-2-ethyl-, ethyl ester	696	0-00-0
4-Isopropyl-6-methyl-1-methylene-1,2,3,4-tetrahydronaphthalene	157	29.2945	867	1058124	50277-34-4			1215.4		4-Isopropyl-6-methyl-1-methylene-1,2,3,4-tetrahydronaphthalene	867	50277-34-4				à-Calacorene	838	21391-99-1				1, 1, 5-Trimethyl-1, 2-dihydronaphthalene	737	0-00-0				(1R,4S)-4-Isopropyl-1,6-dimethyl-1,2,3,4-tetrahydronaphthalen-1-ol	736	123931-36-2				à-Calacorene	726	21391-99-1				Naphthalene, 1,2-dihydro-1,1,6-trimethyl-	725	30364-38-6				Benzene, 1-methyl-3-[(1-methylethylidene)cyclopropyl]-	697	56701-42-9
2-Cyclohexylpiperidine	194	29.3167	505	19429	56528-77-9			1215.9		2-Cyclohexylpiperidine	505	56528-77-9				2-(4-Nitrobutyryl)-cyclopentanone	501	79630-91-4				2-Bromocycloheptanone	481	766-65-4				Ethyl 7-(2-oxocyclopentyl)heptanoate	481	40687-10-3				p-Fluoroaniline	481	371-40-4				p-Fluoroaniline	474	371-40-4				Androst-2-ene-1,17-diol, 4-methyl- (1à,4à,5á)	474	57782-47-5
7-(Piperidin-1-yl)-[1,2,3,4]tetrazolo[1,5-a][1,3,5]triazin-5-amine	191	29.33	494	107081	0-00-0			1216.2		7-(Piperidin-1-yl)-[1,2,3,4]tetrazolo[1,5-a][1,3,5]triazin-5-amine	494	0-00-0				Trispiro[4.2.4.2.4.2.]heneicosane	473	0-00-0				2,4,4-Trimethyl-3-(3-methylbuta-1,3-dienyl)cyclohexanone	467	97452-05-6				Tripyrido[1,2-a:1,2-c;3,2-E]pyrimidine, perhydro-	463	482-59-7				2,3,3-Trimethyl-2-(3-methyl-buta-1,3-dienyl)-cyclohexanone	461	0-00-0				p-Fluoroaniline	457	371-40-4				Dodecahydro-1H,6H,11H-tripyrido[1,2-a:1',2'-c:1'',2''-e][1,3,5]triazine	457	522-33-8
Lycorenan-7-one, 5-hydroxy-1-methyl-9,10-[methylenebis(oxy)]-, (5à)-	125	29.3522	438	153942	477-17-8			1216.7		Lycorenan-7-one, 5-hydroxy-1-methyl-9,10-[methylenebis(oxy)]-, (5à)-	438	477-17-8				Furane-2-carboxylic acid, 5-(2,5-dimethylphenoxymethyl)-	436	0-00-0				4-Methoxybenzene-1,2-diol	409	3934-97-2				2-(2-Methylpropenyl)-1-trimethylsilylethynylcyclobutanol	398	91531-60-1				2-Acetyl-3-methylthiophene	395	13679-72-6				Dibutyl propanephosphonate	386	4628-12-0				2-Propenal, 2,3-bis(dimethylamino)-	376	42145-18-6
2H-Pyran-2-one, tetrahydro-6-propyl-	99	29.3655	648	482115	698-76-0			1216.9		2H-Pyran-2-one, tetrahydro-6-propyl-	648	698-76-0				2H-Pyran-2-one, 6-hexyltetrahydro-	644	710-04-3				2H-Pyran-2-one, tetrahydro-6-pentyl-	611	705-86-2				2H-Pyran-2-one, tetrahydro-6-pentyl-	604	705-86-2				2H-Pyran-2-one, tetrahydro-6-propyl-	595	698-76-0				ë-Nonalactone	585	3301-94-8				4-Butyl-1,3-thiazole	585	53833-33-3
Butanoic acid, 2-methyl-, 2-phenylethyl ester	104	29.3922	519	300548	24817-51-4			1217.5		Butanoic acid, 2-methyl-, 2-phenylethyl ester	519	24817-51-4				5,6-Decanedione	514	5579-73-7				Pentanoic acid, 2-phenylethyl ester	507	7460-74-4				2,2-Dimethyl-3-heptanone	507	19078-97-8				Valeric anhydride	502	2082-59-9				Pentanoic acid, 1,1-dimethylethyl ester	500	23361-78-6				Pentanoic acid, 2-phenylethyl ester	500	7460-74-4
aR-Himachalene	144	29.4055	763	30024	19419-67-1			1217.8		aR-Himachalene	763	19419-67-1				Cadina-1(10),6,8-triene	754	1460-96-4				1-Indanone, 3,3,4,5,7-pentamethyl-	746	10425-83-9				1-Indanone, 3,3,5,6,7-pentamethyl-	735	16204-69-6				Neoisolongifolene, 8,9-dehydro-	727	67517-14-0				3,5,11-Eudesmatriene	726	193615-07-5				1H-Indene, 5-(1,1-dimethylethyl)-2,3-dihydro-1,1-dimethyl-	710	38393-97-4
1-Indanone, 3,3,4,5,7-pentamethyl-	94	29.4188	620	100683	10425-83-9			1218.1		1-Indanone, 3,3,4,5,7-pentamethyl-	620	10425-83-9				1H-Indene, 5-(1,1-dimethylethyl)-2,3-dihydro-1,1-dimethyl-	617	38393-97-4				1-Indanone, 3,3,5,6,7-pentamethyl-	609	16204-69-6				3,5,11-Eudesmatriene	607	193615-07-5				Ethanone, 1-(4-cyclohexylphenyl)-	597	18594-05-3				1(2H)-Naphthalenone, 7-(1,1-dimethylethyl)-3,4-dihydro-	593	22583-68-2				(E)-Valerenyl isovalerate	592	101527-75-7
ortho-Hydroxypropiophenone	150	29.4322	558	42267	610-99-1			1218.4		ortho-Hydroxypropiophenone	558	610-99-1				Benzene, 1-methoxy-4-propyl-	543	104-45-0				Paroxypropione	528	70-70-2				ortho-Hydroxypropiophenone	498	610-99-1				(4-Methoxy-benzyl)-phenethyl-amine	498	0-00-0				Phenol, 4-(1-methylpropyl)-	481	99-71-8				ortho-Hydroxypropiophenone	481	610-99-1
1H-2-Indenol, 2,3,4,5,6,7-hexahydro-1-(2-hydroxy-2-methylpropyl)	164	29.4633	488	10784	0-00-0			1219.0		1H-2-Indenol, 2,3,4,5,6,7-hexahydro-1-(2-hydroxy-2-methylpropyl)	488	0-00-0				1,1,3,3-Tetramethyl-1,3-bis([5-methyl-2-(1-methylethenyl)hex-4-en-1-yl]oxy)disiloxane	478	0-00-0				Silphiperfol-6-en-5-one	478	77887-60-6				4,8,13-Cyclotetradecatriene-1,3-diol, 1,5,9-trimethyl-12-(1-methylethyl)-	474	7220-78-2				Eremophila ketone	470	158930-41-7				(5R,10R)-6,10-Dimethyl-2-(propan-2-ylidene)spiro[4.5]dec-6-en-8-one	469	18444-79-6				1,4-Methanoazulen-9-one, decahydro-1,5,5,8a-tetramethyl-, [1R-(1à,3aá,4à,8aá)]-	467	465-26-9
1-[2-O-BENZOYL-3,5-O-DIBENZYL-alpha-D-RIBOSYL]-5,6-DIMETHYLBENZIMIDE	146	29.4855	580	159542	0-00-0			1219.5		1-[2-O-BENZOYL-3,5-O-DIBENZYL-alpha-D-RIBOSYL]-5,6-DIMETHYLBENZIMIDE	580	0-00-0				2-Benzoyloxy-1,1,10-trimethyl-6,9-epidioxydecalin	580	108511-83-7				Androst-4-en-3-one, 17-(benzoyloxy)-, (17á)-	531	2088-71-3				Methyl 5,7-hexadecadiynoate	530	0-00-0				2-Buten-1-one, 1-phenyl-	529	495-41-0				Acetic acid, 7-hydroxy-1,3,4,5,6,7-hexahydro-2H-naphthalen-4a-ylmethyl ester	522	0-00-0				Bicyclo[3.1.1]hept-2-ene-2-ethanol, 6,6-dimethyl-	515	128-50-7
Benzenebutanal, ç,4-dimethyl-	107	29.5432	656	279289	4895-19-6			1220.7		Benzenebutanal, ç,4-dimethyl-	656	4895-19-6				Benzenebutanal, ç,4-dimethyl-	614	4895-19-6				Cyclopentanone, 3,3,4-trimethyl-4-(4-methylphenyl)-	591	56077-23-7				5,8,13,13a-Tetrahydro-6H-isoquino[3,2-a]isoquinolin-13-ol	583	149539-06-0				(E)-1-(6,10-Dimethylundeca-5,9-dien-2-yl)-4-methylbenzene	582	55968-43-9				1-(2,4-Dimethylphenyl)-3-(tetrahydrofuryl-2)propane	582	0-00-0				2,4,6-Trimethylbenzyl alcohol	570	0-00-0
Benzenebutanal, ç,4-dimethyl-	144	29.5477	741	1848.7	4895-19-6			1220.8		Benzenebutanal, ç,4-dimethyl-	741	4895-19-6				1-(2,4-Dimethylphenyl)-3-(tetrahydrofuryl-2)propane	724	0-00-0				5,8,13,13a-Tetrahydro-6H-isoquino[3,2-a]isoquinolin-13-ol	685	149539-06-0				Benzenebutanal, ç,4-dimethyl-	667	4895-19-6				Cyclopentanone, 3,3,4-trimethyl-4-(4-methylphenyl)-	642	56077-23-7				(S,Z)-2-Methyl-6-(p-tolyl)hept-2-en-1-ol	628	78339-53-4				Benzenebutanoic acid, 2,5-dimethyl-, methyl ester	623	0-00-0
Benzenebutanal, ç,4-dimethyl-	104	29.5699	732	1251390	4895-19-6			1221.3		Benzenebutanal, ç,4-dimethyl-	732	4895-19-6				Benzenebutanal, ç,4-dimethyl-	663	4895-19-6				4-Trichloroacetyloxyimino-2-carene	659	0-00-0				Tricyclo[6.2.2.0(2,7)]dodeca-6,9-diene	640	31080-94-1				Naphthalene, 1,2,3,4-tetrahydro-	640	119-64-2				5,8,13,13a-Tetrahydro-6H-isoquino[3,2-a]isoquinolin-13-ol	636	149539-06-0				1-Phenylcyclohexylamine	630	2201-24-3
3,5-Difluorobenzonitrile	139	29.5788	473	116560	64248-63-1			1221.5		3,5-Difluorobenzonitrile	473	64248-63-1				3,4-Difluorobenzonitrile	466	64248-62-0				2,4-Difluorobenzonitrile	465	3939-09-1				1H-Pyrimidine-2,4-dione, 1-[2-[2-(3,5-dimethylphenoxy)ethoxy]ethyl]-	461	0-00-0				2,3-Difluorobenzonitrile	458	21524-39-0				2,4-Difluorobenzonitrile	457	3939-09-1				2,5-Difluorobenzonitrile	456	64248-64-2
Phosphorochloridic acid, hexyl propyl ester	163	29.6232	500	80809	0-00-0			1222.4		Phosphorochloridic acid, hexyl propyl ester	500	0-00-0				Aristol-1(10)-en-9-yl isovalerate	490	0-00-0				Cycloisolongifolene, 8,9-dehydro-	489	0-00-0				(8R,8aS)-8,8a-Dimethyl-2-(propan-2-ylidene)-1,2,3,7,8,8a-hexahydronaphthalene	471	27840-40-0				Phosphorochloridic acid, octyl propyl ester	470	0-00-0				Phosphorochloridic acid, pentyl propyl ester	470	0-00-0				1,1,7,7a-Tetramethyl-1a,2,6,7,7a,7b-hexahydro-1H-cyclopropa[a]naphthalene	465	154098-14-3
Propionic acid, 3-cyano-3,3-diphenyl-	180	29.6543	476	11690	0-00-0			1223.1		Propionic acid, 3-cyano-3,3-diphenyl-	476	0-00-0				Isoxaben	473	82558-50-7				1-Propanone, 1-(2,4-dimethoxyphenyl)-	469	831-00-5				2',4'-Dimethoxyacetophenone	464	829-20-9				2',4'-Dimethoxyacetophenone	457	829-20-9				Benzamide, N-(3,5-ditrifluoromethylphenyl)-2,6-dimethoxy-	452	0-00-0				benzenepropanoic acid, 2,4-dimethoxy-á-oxo-, ethyl ester	452	0-00-0
Propanoic acid, 2,2-dimethyl-, 2-(1,1-dimethylethyl)-4-methylphenyl ester	149	29.6765	545	150661	54644-42-7			1223.6		Propanoic acid, 2,2-dimethyl-, 2-(1,1-dimethylethyl)-4-methylphenyl ester	545	54644-42-7				1,2-Benzenedicarboxylic acid, diundecyl ester	511	3648-20-2				Phthalic acid, pent-4-enyl tridecyl ester	510	0-00-0				Phthalic acid, hexadecyl pent-4-enyl ester	509	0-00-0				Phthalic acid, pent-4-enyl undecyl ester	508	0-00-0				Phthalic acid, pent-4-enyl tetradecyl ester	505	0-00-0				Phthalic acid, 3-fluorophenyl tetradecyl ester	505	0-00-0
2,5-Methano-1H-inden-8-ol, 2,3,3a,4,5,7a-hexahydro-	117	29.7076	608	518703	84580-97-2			1224.2		2,5-Methano-1H-inden-8-ol, 2,3,3a,4,5,7a-hexahydro-	608	84580-97-2				Methyl 9,11-octadecadiynoate	602	0-00-0				(7S,8R,S)-7-Hydroxymethyl-8-ethoxy-cis-bicyclo[4.3.0]-3-nonene	601	73741-90-9				Tricyclo[7.3.0.0(2,6)]-8-dodecen-3-ol, (3R,S)-trans-anti-	597	0-00-0				Bergamotol, Z-à-trans-	595	88034-74-6				Acetic acid, tricyclo[4.4.0.0(3,8)]dec-9-en-4-yl ester	594	0-00-0				Methyl 8,10-octadecadiynoate	592	0-00-0
(1R,3E,7E,11R)-1,5,5,8-Tetramethyl-12-oxabicyclo[9.1.0]dodeca-3,7-diene	138	29.7165	770	1276054	19888-34-7			1224.4		(1R,3E,7E,11R)-1,5,5,8-Tetramethyl-12-oxabicyclo[9.1.0]dodeca-3,7-diene	770	19888-34-7				1-Oxaspiro[4.5]dec-6-ene, 2,6,10,10-tetramethyl-	730	36431-72-8				2-Cyclohexen-1-one, 3,4,4-trimethyl-	712	17299-41-1				1-Oxaspiro[4.5]dec-6-ene, 2,6,10,10-tetramethyl-	698	36431-72-8				(1R,3E,7E,11R)-1,5,5,8-Tetramethyl-12-oxabicyclo[9.1.0]dodeca-3,7-diene	697	19888-34-7				2,5,9-Trimethylcycloundeca-4,8-dienone	692	0-00-0				9-Borabicyclo[3.3.1]nonane, 9-hydroxy-	689	63366-65-4
6-epi-shyobunol	56	29.7387	581	223911	0-00-0			1224.9		6-epi-shyobunol	581	0-00-0				5-Caranol, (1S,3R,5S,6R)-(-)-	580	6909-21-3				Bicyclo[4.1.0]heptan-3-ol, 4,7,7-trimethyl-, [1R-(1à,3á,4à,6à)]-	579	4089-03-6				Cyclohexanol, 3-ethenyl-3-methyl-2-(1-methylethenyl)-6-(1-methylethyl)-, [1R-(1à,2à,3á,6à)]-	579	35727-45-8				Undec-10-ynoic acid, tridec-2-yn-1-yl ester	575	0-00-0				2,6,10-Dodecatrien-1-ol, 3,7,11-trimethyl-, (Z,E)-	574	3790-71-4				Bicyclo[4.1.0]heptan-3-ol, 4,7,7-trimethyl-, [1R-(1à,3à,4á,6à)]-	572	4017-88-3
4-Acetyl-1-hydroxy-2,2,5,5-tetramethyl-3-imidazoline	154	29.7787	518	242381	66250-76-8			1225.7		4-Acetyl-1-hydroxy-2,2,5,5-tetramethyl-3-imidazoline	518	66250-76-8				4-Carbamoyl-2,2,5,5-tetramethyl-3-imidazoline-1-oxyl	503	33156-74-0				4,5-Dimethyl-2-isobutyloxazole	494	26131-91-9				Benzoic acid, 3-(acetylthio)-	492	90887-44-8				trans-4,cis-6-Dimethyl-7-oxo-8-oxabicyclo(2.2.2)octane-2-carboxylic acid	484	0-00-0				2-Propenoic acid, 2-methyl-3-(1-pyrrolidinyl)-, ethyl ester	483	2723-42-4				Benzoic acid, 4-(acetylthio)-	480	24197-62-4
Cubenol	162	29.8053	814	562170	21284-22-0			1226.3		Cubenol	814	21284-22-0				Hinesol	810	23811-08-7				Agarospirol	806	1460-73-7				1-Naphthalenol, 1,2,3,4,4a,7,8,8a-octahydro-1,6-dimethyl-4-(1-methylethyl)-, [1R-(1à,4á,4aá,8aá)]-	801	19435-97-3				1-Naphthalenol, 1,2,3,4,4a,7,8,8a-octahydro-1,6-dimethyl-4-(1-methylethyl)-, [1R-(1à,4á,4aá,8aá)]-	797	19435-97-3				1-Naphthalenol, decahydro-1,4a-dimethyl-7-(1-methylethylidene)-, [1R-(1à,4aá,8aà)]-	796	473-04-1				ç-Muurolene	795	30021-74-0
Naphthalene, 1,4-dimethyl-	156	29.832	565	545829	571-58-4			1226.9		Naphthalene, 1,4-dimethyl-	565	571-58-4				Acetate, 2-cyclohexenyl-3-[1-(2-oxopropyl)ethenyl]-2,4,4-trimethyl	565	0-00-0				Naphthalene, 1,7-dimethyl-	564	575-37-1				Naphthalene, 1,5-dimethyl-	551	571-61-9				Tetracyclo[5.2.1.0(2,6).0(3,5)]non-8-ene, 4-methyl-4-phenyl-, endo-	551	0-00-0				4-(6,6-Dimethyl-2-methylene-cyclohex-3-enylidene)-pentan-2-one	551	0-00-0				Bicyclo[4.4.0]dec-1-ene, 2-isopropyl-5-methyl-9-methylene-	549	150320-52-8
Naphthalene, 1,2,3,4-tetrahydro-1,6-dimethyl-4-(1-methylethyl)-, (1S-cis)-	159	29.8631	695	562826	483-77-2			1227.5		Naphthalene, 1,2,3,4-tetrahydro-1,6-dimethyl-4-(1-methylethyl)-, (1S-cis)-	695	483-77-2				Naphthalene, 1,2,3,4-tetrahydro-1,6-dimethyl-4-(1-methylethyl)-, (1S-cis)-	689	483-77-2				trans-Calamenene	689	73209-42-4				cis-Calamenene	680	72937-55-4				trans-Calamenene	668	73209-42-4				4-isopropyl-1,6-dimethyl-1,2,3,4-tetrahydronaphthalene	634	0-00-0				Naphthalene, 1,2,3,4-tetrahydro-1,6-dimethyl-4-(1-methylethyl)-, (1S-cis)-	608	483-77-2
2-Pentane isothiocyanate	86	29.8808	485	98157	201224-94-4			1227.9		2-Pentane isothiocyanate	485	201224-94-4				Isobutyramide, N-propyl-	460	0-00-0				Metformin	445	657-24-9				Flucytosine	442	2022-85-7				3-Methyl-2-butylisothiocyanate	438	201224-92-2				N,N-Diethyl-2-aminoethanol, O-acetyl	429	0-00-0				Nadolol	428	42200-33-9
2,3,4-Trifluorobenzoic acid, 2-bromo-4-fluorophenyl ester	112	29.8941	422	31608	0-00-0			1228.2		2,3,4-Trifluorobenzoic acid, 2-bromo-4-fluorophenyl ester	422	0-00-0				2,3,4-Trifluorobenzoic acid, tridec-2-ynyl ester	414	0-00-0				trans-Calamenene	409	73209-42-4				2,4,6-Trifluorobenzoyl chloride	396	79538-29-7				2,3,6-Trifluorobenzoyl chloride	396	189807-20-3				2,3,4-Trifluorobenzoic acid, 2-octyl ester	384	0-00-0				2,3,4-Trifluorobenzoic acid, cyclohexyl ester	382	0-00-0
2(1H)-Naphthalenone, 4a,5,6,7,8,8a-hexahydro-7à-isopropyl-4aá,8aá-dimethyl-	178	29.9252	639	230569	17408-66-1			1228.8		2(1H)-Naphthalenone, 4a,5,6,7,8,8a-hexahydro-7à-isopropyl-4aá,8aá-dimethyl-	639	17408-66-1				(+)-1-Cyano-d-camphidine	599	0-00-0				1,4-Methanoazulen-9-one, decahydro-1,5,5,8a-tetramethyl-, [1R-(1à,3aá,4à,8aá)]-	595	465-26-9				1,3,3-Trimethyl-2-(2-methyl-cyclopropyl)-cyclohexene	584	285129-06-8				1-(2,2,3,5,6-Pentamethylcyclohex-4-enyl)-9-(3,3,4-trimethylcyclohex-1-enyl)-3,6-dimethyl-6-ethenyl-dec-4-ene	577	0-00-0				1,1,6-trimethyl-3-methylene-2-(3,6,10,13,14-pentamethyl-3-ethenyl-pentadec-4-enye)cyclohexane	575	0-00-0				Salsoline	571	20405-58-7
3-Buten-2-one, 4-(2,2,6-trimethyl-7-oxabicyclo[4.1.0]hept-1-yl)-	123	29.9563	867	10217861	23267-57-4			1229.5		3-Buten-2-one, 4-(2,2,6-trimethyl-7-oxabicyclo[4.1.0]hept-1-yl)-	867	23267-57-4				6-Methyl-6-(5-methylfuran-2-yl)heptan-2-one	800	50464-95-4				1-Benzoxirene, 5a-[3-oxo-1-butenyl]perhydro-2-hydroxy-1a,5,5-trimethyl-, acetate	800	0-00-0				1-(2-[3-Methyl-3-(5-methyl-furan-2-yl)-butyl]-oxiran-2-yl)-ethanone	797	91186-44-6				3-Buten-2-one, 4-(4-hydroxy-2,2,6-trimethyl-7-oxabicyclo[4.1.0]hept-1-yl)-	782	38274-01-0				3-Fluorobenzoic acid, tridec-2-ynyl ester	776	0-00-0				2-Fluorobenzoic acid, tridec-2-ynyl ester	766	0-00-0
1,9-Dioxacyclohexadeca-4,13-diene-2-10-dione, 7,8,15,16-tetramethyl-	155	29.9652	499	556841	0-00-0			1229.7		1,9-Dioxacyclohexadeca-4,13-diene-2-10-dione, 7,8,15,16-tetramethyl-	499	0-00-0				Ethyl stearate, 9,12-diepoxy	481	0-00-0				Toluene-4-sulfonic acid, 2,7-dioxatricyclo[4.3.1.0(3,8)]dec-10-yl ester	467	0-00-0				2,7-Octanedione, 4,4-dimethyl-3-[2-(1-hydroxy-1-methylethyl)-3-methyl-3-butenylidene)-	467	0-00-0				3,3,3-Trifluoro-2-(4-hydroxy-2-methoxy-phenylsulfanyl)-2-trifluoromethyl-propionic acid methyl ester	465	0-00-0				2-(4-Nitrobutyryl)cyclooctanone	453	79630-93-6				3-(5-Hydroxy-2,2,6-trimethyl-7-oxa-bicyclo[4.1.0]hept-1-yl)-acrylic acid, methyl ester	451	70412-62-3
Naphthalene, 1,2-dimethyl-	141	29.983	822	1449524	573-98-8			1230.1		Naphthalene, 1,2-dimethyl-	822	573-98-8				Naphthalene, 1,2-dimethyl-	797	573-98-8				Naphthalene, 1-ethyl-	783	1127-76-0				Naphthalene, 1,3-dimethyl-	782	575-41-7				Naphthalene, 2-ethyl-	781	939-27-5				Naphthalene, 1,4-dimethyl-	777	571-58-4				Naphthalene, 1,4-dimethyl-	775	571-58-4
Acetamide, N-methyl-N-[4-[2-fluoromethyl-1-pyrrolidyl]-2-butynyl]-	220	30.0141	486	42628	132377-37-8			1230.7		Acetamide, N-methyl-N-[4-[2-fluoromethyl-1-pyrrolidyl]-2-butynyl]-	486	132377-37-8				2,6,8-Trimethylbicyclo[4.2.0]oct-2-ene-1,8-diol	476	0-00-0				Cyclohexane, 1R-acetamido-2cis,4cis-bis(acetoxy)-3trans-azido-	472	0-00-0				Acetamide, N-methyl-N-[4-[3-fluoro-1-pyrrolidyl]-2-butynyl]-	470	0-00-0				ç-Gurjunenepoxide-(1)	469	0-00-0				2-Hexadecanol	460	14852-31-4				Acetamide, N-methyl-N-[4-[4-bromoxy-1-hexahydropyridyl]-2-butynyl]-	459	0-00-0
4-Phenyl-2-butanol	132	30.0452	949	39481753	2344-70-9			1231.4		4-Phenyl-2-butanol	949	2344-70-9				4-Phenyl-2-butanol	914	2344-70-9				Benzenepropanol, á-methyl-	894	7384-80-7				Benzenepropanol, à-methyl-, acetate	828	10415-88-0				4-Phenylbutan-2-ol trifluoroacetate	822	0-00-0				Benzenepropanol, à-methyl-, acetate	811	10415-88-0				5,8-Dimethylenebicyclo[2.2.2]oct-2-ene	800	0-00-0
1H-Isoindole, 3-methoxy-4,7-dimethyl-	144	30.0585	531	57697	100813-60-3			1231.7		1H-Isoindole, 3-methoxy-4,7-dimethyl-	531	100813-60-3				3H-Indole, 3-methoxy-2,3-dimethyl-	524	37914-61-7				2-(Trimethylsilylethynyl)pyridine	522	86521-05-3				N-(2-Aminoethyl)-3-aminopropyltrimethoxysilane	517	1760-24-3				3-Pyrrolidinylidenmalononitril, 1,2,2-trimethyl-	512	0-00-0				Alanine, N-methyl-N-(2-methoxyethoxycarbonyl)-, hexyl ester	504	0-00-0				Alanine, N-methyl-N-(2-methoxyethoxycarbonyl)-, octadecyl ester	504	0-00-0
1-Benzoxirene, 5a-[3-oxo-1-butenyl]perhydro-2-hydroxy-1a,5,5-trimethyl-, acetate	194	30.0807	424	20674	0-00-0			1232.1		1-Benzoxirene, 5a-[3-oxo-1-butenyl]perhydro-2-hydroxy-1a,5,5-trimethyl-, acetate	424	0-00-0				Phenol, 3-pentadecyl-	414	501-24-6				4-Bromobutanoic acid, 2-methylphenyl ester	410	0-00-0				Acetic acid, 4-methylphenyl ester	410	140-39-6				Pyrimidin-2-amine, N-(imino)(morpholino)methyl-4,6-dimethyl-	405	34747-57-4				Phthalic acid, but-3-yn-2-yl 3-methylphenyl ester	396	0-00-0				Pyridine, 4-ethyl-, 1-oxide	390	14906-55-9
Heptasiloxane, hexadecamethyl-	94	30.0985	614	2063068	541-01-5			1232.5		Heptasiloxane, hexadecamethyl-	614	541-01-5				Heptasiloxane, hexadecamethyl-	600	541-01-5				Octasiloxane, 1,1,3,3,5,5,7,7,9,9,11,11,13,13,15,15-hexadecamethyl-	561	19095-24-0				Phosphonic acid, (p-hydroxyphenyl)-	557	33795-18-5				Phenol	557	108-95-2				Heptasiloxane, 1,1,3,3,5,5,7,7,9,9,11,11,13,13-tetradecamethyl-	545	19095-23-9				Hexasiloxane, 1,1,3,3,5,5,7,7,9,9,11,11-dodecamethyl-	542	995-82-4
Heptasiloxane, hexadecamethyl-	90	30.1029	713	14763	541-01-5			1232.6		Heptasiloxane, hexadecamethyl-	713	541-01-5				Heptasiloxane, hexadecamethyl-	660	541-01-5				Hexasiloxane, tetradecamethyl-	656	107-52-8				Octasiloxane, 1,1,3,3,5,5,7,7,9,9,11,11,13,13,15,15-hexadecamethyl-	632	19095-24-0				Hexasiloxane, tetradecamethyl-	625	107-52-8				Heptasiloxane, 1,1,3,3,5,5,7,7,9,9,11,11,13,13-tetradecamethyl-	607	19095-23-9				Cyclooctasiloxane, hexadecamethyl-	593	556-68-3
Longifolenaldehyde	162	30.1118	591	579079	19890-84-7			1232.8		Longifolenaldehyde	591	19890-84-7				6-Bromohexanoic acid, dodec-9-ynyl ester	588	0-00-0				1,4-Methanoazulen-7(1H)-one, octahydro-4,8,8,9-tetramethyl-, (+)-	580	18319-28-3				1H-3a,7-Methanoazulen-5-ol, octahydro-3,8,8-trimethyl-6-methylene-	580	28231-03-0				trans-Geranylgeraniol	577	24034-73-9				Hexadeca-2,6,10,14-tetraen-1-ol, 3,7,11,16-tetramethyl-	575	7614-21-3				Diepicedrene-1-oxide	574	0-00-0
4-(2,6,6-Trimethylcyclohexa-1,3-dienyl)but-3-en-2-one	157	30.1518	728	108122	1203-08-3			1233.7		4-(2,6,6-Trimethylcyclohexa-1,3-dienyl)but-3-en-2-one	728	1203-08-3				2,2'-Ethylidenebis(5-methylfuran)	679	3209-79-8				4-(2,4,4-Trimethyl-cyclohexa-1,5-dienyl)-but-3-en-2-one	665	0-00-0				2,3,3,4,7-Pentamethyl-2,3-dihydro-benzofuran	645	0-00-0				Benzene, 1,4-dimethyl-2,5-bis(1-methylethyl)-	640	10375-96-9				Benzene, 1,4-dimethyl-2,5-bis(1-methylethyl)-	637	10375-96-9				2H-1-benzopyran-2-one, 3,4-dihydro-4,4,6-trimethyl-	613	0-00-0
1-Naphthalenemethanol, 1,2,3,5,6,7,8,8a-octahydro-à,à,4,7-tetramethyl-	161	30.1651	490	70337	62192-82-9			1233.9		1-Naphthalenemethanol, 1,2,3,5,6,7,8,8a-octahydro-à,à,4,7-tetramethyl-	490	62192-82-9				Phenol, 4-(tetrahydro-6-methyl-4-methylene-2H-pyran-2-yl)-	480	0-00-0				4,8-Divinylbicyclo[3.3.1]nonane-2,6-dione	480	0-00-0				.tau.-Cadinol	475	5937-11-1				7-epi-a-Eudesmol	473	123123-38-6				Naphthalene, 1,2,4a,5,6,8a-hexahydro-4,7-dimethyl-1-(1-methylethyl)-, [1S-(1à,4aá,8aà)]-	470	24406-05-1				Naphthalene, 1,2,4a,5,6,8a-hexahydro-4,7-dimethyl-1-(1-methylethyl)-,[1R-(1à,4aà,8aà)]-	469	17627-24-6
Unknown 28	124	30.1784	369	41121	0-00-0			1234.2		4-Cyclohexene-1,2-dicarboxylic acid, 3,5-dimethyl-, 2-(2-dimethylamino)ethyl ester	369	0-00-0				Norvenlafaxine	367	130198-38-8				Norvenlafaxine	362	130198-38-8				Norvenlafaxine	360	130198-38-8				urea, N-phenyl-N'-[1-(tricyclo[3.3.1.1(3,7)]dec-1-yloxy)cyclopropyl]-	357	0-00-0				Succinic acid, 2-(adamant-1-yl)ethyl 2,2,3,3-tetrafluoropropyl ester	357	0-00-0				1,2,3,4,4a,4b,5,8,8a,9-Decahydrophenanthrene-8-propanol, 2,2-ethylenedioxy-9-oxo-1,1,4a,7-tetramethyl-	357	0-00-0
Benzaldehyde, 4-ethoxy-	121	30.2451	696	722999	10031-82-0			1235.6		Benzaldehyde, 4-ethoxy-	696	10031-82-0				Phenol, 4-(1-methylpropyl)-	687	99-71-8				Benzaldehyde, 4-ethoxy-	682	10031-82-0				Fenobucarb	660	3766-81-2				Phenol, 2-(1-methylpropyl)-	654	89-72-5				2-Methyl-6-propylphenol	653	3520-52-3				Phenol, 2-(1-methylpropyl)-	648	89-72-5
(+)-Longicamphenylone	111	30.2717	592	149124	0-00-0			1236.2		(+)-Longicamphenylone	592	0-00-0				2,10-Dodecadien-1-ol, 3,7,11-trimethyl-, (Z)-	587	20576-57-2				4-Oxo-á-damascone	581	53398-08-6				2,4,4-Trimethyl-3-(3-methylbuta-1,3-dienyl)cyclohexanone	580	97452-05-6				1H-Cycloprop[e]azulene, decahydro-1,1,4,7-tetramethyl-	576	6790-78-9				2,10-Dodecadien-1-ol, 3,7,11-trimethyl-, (E)-(ñ)-	568	20576-59-4				1H-3a,7-Methanoazulene, octahydro-1,4,9,9-tetramethyl-, (1à,3aà,4á,7à,8aá)-	563	3724-42-3
1,4-Methanoazulen-7(1H)-one, octahydro-4,8,8,9-tetramethyl-, (+)-	162	30.285	445	28121	18319-28-3			1236.5		1,4-Methanoazulen-7(1H)-one, octahydro-4,8,8,9-tetramethyl-, (+)-	445	18319-28-3				2-t-Butylamino-5,5-dichloro-penta-2,4-dienenitrile	440	0-00-0				4a,7a-Epoxy-5H-cyclopenta[a]cyclopropa[f]cycloundecen-4(1H)-one, 2,7,10,11-tetrakis(acetyloxy)decahydro-8,9-dihydroxy-1,1,3,6,9-pentamethyl-	437	51906-05-9				(3S,3aS,6R,7R,9aS)-1,1,7-Trimethyldecahydro-3a,7-methanocyclopenta[8]annulene-3,6-diol	426	2649-64-1				4,4,8-Trimethyltricyclo[6.3.1.0(1,5)]dodecane-2,9-diol	424	0-00-0				3à,9á-Dihydroxy-3,5à,8-trimethyltricyclo[6.3.1.0(1,5)]dodecane	422	0-00-0				Widdrol hydroxyether	407	29620-91-5
Propanedioic acid, mononitrile, monohydrazide, N2-[2-(4-chlorobenzyloxy)benzylideno]-	144	30.3028	435	525.94	328030-86-0			1236.9		Propanedioic acid, mononitrile, monohydrazide, N2-[2-(4-chlorobenzyloxy)benzylideno]-	435	328030-86-0				Benzaldehyde, 4,6-dihydroxy-2,3-dimethyl-	418	2990-31-0				Benzaldehyde, 2,4-dihydroxy-3,6-dimethyl-	411	34883-14-2				Titanium, (ü(8)-cyclooctatetraene)(ü(5)-fluorenyl)-	403	55672-85-0				1,3-Benzodioxole-5-carboxylic acid	402	94-53-1				4H-1,2,4-Triazole, 3-(2-chlorobenzylthio)-4-methyl-	399	331982-70-8				Dimethazone	398	81777-89-1
2-(2-Ethyl-1,3-dimethyl-cyclopent-2-enyl)-propan-2-ol	123	30.3117	611	409962	0-00-0			1237.1		2-(2-Ethyl-1,3-dimethyl-cyclopent-2-enyl)-propan-2-ol	611	0-00-0				1,4,4-Trimethylcyclohex-2-enecarboxylic acid, methyl ester	597	0-00-0				Salvial-4(14)-en-1-one	590	73809-82-2				2-Methoxy-6-methyl-cyclohexa-2,5-dienecarboxamide	587	0-00-0				3-Methyl-5-(1,4,4-trimethylcyclohex-2-enyl)pentan-1-ol	576	0-00-0				Cyclohexene, 6-(2-butenyl)-1,5,5-trimethyl-, (E)-	574	53941-16-5				2,2-Dimethyl-3-(2-methyl-1-propenyl)cyclopropanecarbohydroxamic acid	573	94072-57-8
2-(1-Cyclohexenyl)cyclohexanone	178	30.3383	680	433571	1502-22-3			1237.6		2-(1-Cyclohexenyl)cyclohexanone	680	1502-22-3				11-Oxatetracyclo[5.3.2.0(2,7).0(2,8)]dodecan-9-one	669	0-00-0				Cyclohexanone, 2-cyclohexylidene-	666	1011-12-7				Cyclohexanone, 2-cyclohexylidene-	662	1011-12-7				Cyclohexanone, 2-cyclohexylidene-	656	1011-12-7				12-Oxatetracyclo[5,2,1,1(2,6).1(4,10)]dodecan-11-one	655	0-00-0				4,2,8-Ethanylylidene-2H-1-benzopyran, octahydro-4-methyl-	653	78596-05-1
p-Mentha-1,8-dien-7-ol	102	30.3606	604	70850	536-59-4			1238.1		p-Mentha-1,8-dien-7-ol	604	536-59-4				p-Mentha-1,8-dien-7-ol	594	536-59-4				p-Mentha-1,8-dien-7-ol	574	536-59-4				p-Mentha-1,8-dien-7-ol	564	536-59-4				(S)-(-)-(4-Isopropenyl-1-cyclohexenyl)methanol	556	18457-55-1				Bicyclo[3.1.1]hept-2-ene-2-methanol, 6,6-dimethyl-	552	515-00-4				Bicyclo[3.1.1]hept-2-ene-2-methanol, 6,6-dimethyl-	552	515-00-4
1H,4H,5H,6H,7H,8H-Cyclohepta[c]pyrazole-3-carbohydrazide	194	30.3828	445	19243	0-00-0			1238.6		1H,4H,5H,6H,7H,8H-Cyclohepta[c]pyrazole-3-carbohydrazide	445	0-00-0				2-propenamide, N-(4-hydroxyphenyl)-	396	0-00-0				N,N,N',N'-Tetraethyl-1,2-di-(pyridin-2-yl)ethane-1,2-diamine	392	0-00-0				1,4-Benzenedicarboxylic acid, dimethyl ester	373	120-61-6				1,2,3,4-Tetrahydro-1,2-dimethyl-4,7,8-isoquinolinetriol	366	102830-22-8				1,4-Benzenedicarboxylic acid, dimethyl ester	365	120-61-6				1,3-Benzenedicarboxylic acid, dimethyl ester	363	1459-93-4
Cyclohexanone, 2-propyl-	98	30.4139	668	847070	94-65-5			1239.2		Cyclohexanone, 2-propyl-	668	94-65-5				Cyclohexanone, 2-propyl-	665	94-65-5				Cyclopentanone, 2-methyl-	639	1120-72-5				Cyclopentanone, 2-methyl-	631	1120-72-5				Cyclopentanone, 2-methyl-	629	1120-72-5				Cyclobutane, 2-ethyl-1-methyl-3-propyl-	627	61233-72-5				Cyclooctanone, 2-bromo-	624	39261-18-2
Bicyclo[4.1.0]heptan-2-one, 3,4,4-trimethyl-3-(3-methyl-1,3-butadienyl)-, [1à,3à(E),6à]-(.+-.)-	218	30.4272	689	588043	102146-81-6			1239.5		Bicyclo[4.1.0]heptan-2-one, 3,4,4-trimethyl-3-(3-methyl-1,3-butadienyl)-, [1à,3à(E),6à]-(.+-.)-	689	102146-81-6				Silphiperfol-6-en-5-one	686	77887-60-6				7-Isopropenyl-1,4a-dimethyl-4,4a,5,6,7,8-hexahydro-3H-naphthalen-2-one	682	473-08-5				2(1H)Naphthalenone, 3,5,6,7,8,8a-hexahydro-4,8a-dimethyl-6-(1-methylethenyl)-	680	0-00-0				Tricyclo[6.3.0.0(1,5)]undec-2-en-4-one, 2,3,5,9-tetramethyl-	680	120052-58-6				Longipinocarvone	676	0-00-0				(5R,10R)-6,10-Dimethyl-2-(propan-2-ylidene)spiro[4.5]dec-6-en-8-one	670	18444-79-6
(1aR,4S,4aR,7R,7aS,7bS)-1,1,4,7-Tetramethyldecahydro-1H-cyclopropa[e]azulen-4-ol	162	30.4405	656	159458	88728-58-9			1239.8		(1aR,4S,4aR,7R,7aS,7bS)-1,1,4,7-Tetramethyldecahydro-1H-cyclopropa[e]azulen-4-ol	656	88728-58-9				(-)-Globulol	642	489-41-8				5-Azulenemethanol, 1,2,3,3a,4,5,6,7-octahydro-à,à,3,8-tetramethyl-, [3S-(3à,3aá,5à)]-	635	22451-73-6				Globulol	634	51371-47-2				(-)-Globulol	634	489-41-8				1H-Cycloprop[e]azulen-4-ol, decahydro-1,1,4,7-tetramethyl-, [1aR-(1aà,4á,4aá,7à,7aá,7bà)]-	631	552-02-3				1-Naphthalenol, decahydro-1,4a-dimethyl-7-(1-methylethylidene)-, [1R-(1à,4aá,8aà)]-	630	473-04-1
Caryophyllene oxide	138	30.4627	786	500179	1139-30-6			1240.3		Caryophyllene oxide	786	1139-30-6				Humulene	785	6753-98-6				Caryophyllene oxide	784	1139-30-6				Humulene	769	6753-98-6				Humulene	764	6753-98-6				1,4,7,-Cycloundecatriene, 1,5,9,9-tetramethyl-, Z,Z,Z-	756	0-00-0				Humulene	746	6753-98-6
12-á-(3'-Hydroxypropyl)deoxoartemisinin	167	30.5294	436	20883	0-00-0			1241.7		12-á-(3'-Hydroxypropyl)deoxoartemisinin	436	0-00-0				1H-1,4-Diazepine, hexahydro-1-(2-pyridinyl)-	431	0-00-0				1H-2-Indenol, 2,3,4,5,6,7-hexahydro-1-(2-hydroxy-2-methylpropyl)	431	0-00-0				3-Isopropyl-6,7-dimethyltricyclo[4.4.0.0(2,8)]decane-9,10-diol	430	0-00-0				Isolongifolene, 9-hydroxy-	427	0-00-0				Acetic acid, 2,6,6-trimethyl-3-methylene-7-(3-oxobutylidene)oxepan-2-yl ester	418	0-00-0				1-Cyclopentanecarboxylic acid, 4-isopropylidene-2-vinyl-, methyl ester, cis-	417	0-00-0
Acetoxyacetic acid, 5-tetradecyl ester	101	30.5871	591	278495	0-00-0			1242.9		Acetoxyacetic acid, 5-tetradecyl ester	591	0-00-0				Acetoxyacetic acid, 4-pentadecyl ester	586	0-00-0				Acetoxyacetic acid, 4-tetradecyl ester	586	0-00-0				Acetoxyacetic acid, 5-pentadecyl ester	586	0-00-0				4-Hydroxypiperidine	583	5382-16-1				Propanoic acid, 2-octyl ester, (R or S)	581	0-00-0				Acetoxyacetic acid, 3-pentadecyl ester	577	0-00-0
2(3H)-Furanone, dihydro-5-pentyl-	85	30.596	876	3703970	104-61-0			1243.1		2(3H)-Furanone, dihydro-5-pentyl-	876	104-61-0				2(3H)-Furanone, dihydro-5-pentyl-	835	104-61-0				2(3H)-Furanone, dihydro-5-pentyl-	804	104-61-0				2(3H)-Furanone, dihydro-5-pentyl-	792	104-61-0				2(3H)-Furanone, 5-hexyldihydro-	791	706-14-9				2(3H)-Furanone, dihydro-5-pentyl-	790	104-61-0				2(3H)-Furanone, 5-heptyldihydro-	787	104-67-6
Naphthalene, 1,2-dimethyl-	58	30.6093	648	154264	573-98-8			1243.4		Naphthalene, 1,2-dimethyl-	648	573-98-8				Naphthalene, 1,3-dimethyl-	639	575-41-7				Naphthalene, 2,3-dimethyl-	638	581-40-8				Naphthalene, 1,4-dimethyl-	636	571-58-4				Naphthalene, 1,3-dimethyl-	634	575-41-7				Naphthalene, 2,3-dimethyl-	633	581-40-8				Naphthalene, 1,2-dimethyl-	633	573-98-8
Tricyclo[4.4.0.0(2,7)]dec-3-ene-3-methanol, 1-methyl-8-(1-methylethyl)-	177	30.6315	648	233534	115728-41-1			1243.8		Tricyclo[4.4.0.0(2,7)]dec-3-ene-3-methanol, 1-methyl-8-(1-methylethyl)-	648	115728-41-1				Isoshyobunone	626	0-00-0				Muurola-4,10(14)-dien-1á-ol	613	257293-90-6				Dehydroxy-isocalamendiol	608	1005276-30-1				Dehydroxy-isocalamendiol	604	1005276-30-1				(3S,6S)-6-Isopropyl-3-methyl-2-(propan-2-ylidene)-3-vinylcyclohexanone	601	21698-46-4				4a,7-Methano-4aH-naphth[1,8a-b]oxirene, octahydro-4,4,8,8-tetramethyl-	599	67999-56-8
Sebacic acid, di(1-(4-fluorophenyl)ethyl) ester	123	30.6626	551	240326	0-00-0			1244.5		Sebacic acid, di(1-(4-fluorophenyl)ethyl) ester	551	0-00-0				Sebacic acid, di(1-(2-fluorophenyl)ethyl) ester	547	0-00-0				4,4-Dimethyl-1,2,3,4-tetrahydro-ç-carboline	536	22315-87-3				Pyrazole, 4-phenylmethyl-1,3,5-trimethyl-	499	23147-79-7				Sebacic acid, di(2-hexyl) ester	496	0-00-0				Pimelic acid, di(3-(2-methoxyethyl)nonyl) ester	495	0-00-0				Sebacic acid, di(2-heptyl) ester	484	0-00-0
Decahydroisoquinoline-3-carboxylic acid, methyl ester	138	30.6715	606	381185	0-00-0			1244.7		Decahydroisoquinoline-3-carboxylic acid, methyl ester	606	0-00-0				3-Amino-4,6-dimethylpyridone-2(1H)	561	143708-29-6				3-Isoquinoline acetic acid, perhydro-, methyl ester	555	0-00-0				3-Amino-4,6-dimethylpyridone-2(1H)	534	143708-29-6				4,6-Dimethyl-2-pyrimidinylhydrazine	531	23906-13-0				l-Alanine, N-(2-furoyl)-, hexyl ester	516	0-00-0				l-Alanine, N-(2-furoyl)-, decyl ester	515	0-00-0
Isobutyl laurate	157	30.6982	553	114554	37811-72-6			1245.3		Isobutyl laurate	553	37811-72-6				Isobutyl laurate	526	37811-72-6				Dodecanoic acid tert-butyl ester	523	7143-18-2				Isobutyl laurate	521	37811-72-6				n-Butyl laurate	519	106-18-3				Dodecanoic acid, 1-methylpropyl ester	517	6937-42-4				n-Butyl laurate	506	106-18-3
2-(1-Cyclopentenyl)furan	134	30.707	790	1610526	115754-78-4			1245.5		2-(1-Cyclopentenyl)furan	790	115754-78-4				2-Allylphenol	755	1745-81-9				Benzofuran, 2,3-dihydro-2-methyl-	748	1746-11-8				Benzaldehyde, 2-ethyl-	747	22927-13-5				Benzofuran, 2,3-dihydro-2-methyl-	746	1746-11-8				3-(1-Cyclopentenyl)furan	729	115754-79-5				p-Mentha-1,5,8-triene	715	21195-59-5
(Z)-3-Phenylacrylaldehyde	132	30.7381	932	1818106	57194-69-1			1246.1		(Z)-3-Phenylacrylaldehyde	932	57194-69-1				2-Propenal, 3-phenyl-	932	104-55-2				Cinnamaldehyde, (E)-	923	14371-10-9				2-Propenal, 3-phenyl-	920	104-55-2				Benzylidenemalonaldehyde	907	82700-43-4				2-Propenal, 3-phenyl-	905	104-55-2				Cinnamaldehyde, (E)-	904	14371-10-9
ç-Gurjunenepoxide-(2)	162	30.7559	649	475351	184705-51-9			1246.5		ç-Gurjunenepoxide-(2)	649	184705-51-9				(1aR,4S,4aR,7R,7aS,7bS)-1,1,4,7-Tetramethyldecahydro-1H-cyclopropa[e]azulen-4-ol	648	88728-58-9				1,4-Dimethyl-7-(prop-1-en-2-yl)decahydroazulen-4-ol	639	21698-41-9				Ledol	637	577-27-5				(-)-Globulol	636	489-41-8				Globulol	629	51371-47-2				Ledene oxide-(I)	629	0-00-0
Ledol	167	30.7737	513	45597	577-27-5			1246.9		Ledol	513	577-27-5				4aH-Cycloprop[e]azulen-4a-ol, decahydro-1,1,4,7-tetramethyl-, [1aR-(1aà,4á,4aá,7à,7aá,7bà)]-	499	5986-49-2				4aH-Cycloprop[e]azulen-4a-ol, decahydro-1,1,4,7-tetramethyl-, [1aR-(1aà,4á,4aá,7à,7aá,7bà)]-	497	5986-49-2				4aH-Cycloprop[e]azulen-4a-ol, decahydro-1,1,4,7-tetramethyl-, [1aR-(1aà,4á,4aá,7à,7aá,7bà)]-	495	5986-49-2				(-)-Globulol	491	489-41-8				(-)-Globulol	490	489-41-8				4aH-Cycloprop[e]azulen-4a-ol, decahydro-1,1,4,7-tetramethyl-, [1aR-(1aà,4á,4aá,7à,7aá,7bà)]-	486	5986-49-2
2-Amino-3-cyano-4,5-hexamethylenethiophene	178	30.7914	472	14234	40106-14-7			1247.2		2-Amino-3-cyano-4,5-hexamethylenethiophene	472	40106-14-7				[3-(3,3-Dimethyl-but-1-ynyl)-2,2-dimethyl-cyclopropyl]-diethyl-amine	439	0-00-0				2,5,5,8a-Tetramethyl-3,5,6,7,8,8a-hexahydro-2H-naphthalen-1-one	434	108010-93-1				2-Cyclohexen-1-one, 2,4,4-trimethyl-3-(3-oxo-1-butenyl)-	431	27185-77-9				2H-1-Benzopyran-2-one, 6-hydroxy-7-methoxy-4-methyl-	430	6345-62-6				3-Buten-2-one, 4-(2,2,6,7-tetramethyl-7-azabicyclo[4.1.0]heptan-1-yl)-	426	102635-60-9				Salsoline	426	20405-58-7
1,7-Octadiene-3,6-diol, 2,6-dimethyl-	71	30.8359	643	129800	51276-33-6			1248.2		1,7-Octadiene-3,6-diol, 2,6-dimethyl-	643	51276-33-6				1,7-Octadiene-3,6-diol, 2,6-dimethyl-	632	51276-33-6				1,7-Octadiene-3,6-diol, 2,6-dimethyl-	623	51276-33-6				2,7-Octadiene-1,6-diol, 2,6-dimethyl-	588	64142-78-5				2,7-Octadiene-1,6-diol, 2,6-dimethyl-	567	64142-78-5				2,7-Octadiene-1,6-diol, 2,6-dimethyl-	563	64142-78-5				Cyclooctanol, acetate	558	772-60-1
Sulfurous acid, cyclohexylmethyl pentadecyl ester	74	30.8447	488	111409	0-00-0			1248.4		Sulfurous acid, cyclohexylmethyl pentadecyl ester	488	0-00-0				Sulfurous acid, cyclohexylmethyl tetradecyl ester	481	0-00-0				Triallylmethylsilane	478	1112-91-0				Sulfurous acid, cyclohexylmethyl octadecyl ester	474	0-00-0				Sulfurous acid, cyclohexylmethyl tridecyl ester	470	0-00-0				1H-Tetrazole-1-ethanol	469	15284-25-0				Sulfurous acid, cyclohexylmethyl hexadecyl ester	467	0-00-0
(1R,3E,7E,11R)-1,5,5,8-Tetramethyl-12-oxabicyclo[9.1.0]dodeca-3,7-diene	138	30.9114	891	2370286	19888-34-7			1249.8		(1R,3E,7E,11R)-1,5,5,8-Tetramethyl-12-oxabicyclo[9.1.0]dodeca-3,7-diene	891	19888-34-7				(1R,3E,7E,11R)-1,5,5,8-Tetramethyl-12-oxabicyclo[9.1.0]dodeca-3,7-diene	820	19888-34-7				Caryophyllene oxide	779	1139-30-6				Caryophyllene oxide	768	1139-30-6				ç-Gurjunenepoxide-(1)	763	0-00-0				2,5,9-Trimethylcycloundeca-4,8-dienone	760	0-00-0				3-Buten-2-ol, 4-(2,6,6-trimethyl-2-cyclohexen-1-yl)-, (3E)-	758	25312-34-9
2,2'-(oxydiethane-1,1-diyl)dinaphthalene	155	30.9247	452	65502	0-00-0			1250.1		2,2'-(oxydiethane-1,1-diyl)dinaphthalene	452	0-00-0				Thymine, 5,6-dihydro-1,3-dimethyl-6-trimethylsilyloxymethyl-	433	0-00-0				2,4-Diethyl-5-methylthiazole	430	52414-89-8				Succinic acid, di(4-fluoro-3-nitrobenzyl) ester	422	0-00-0				1,9-Dioxacyclohexadeca-4,13-diene-2-10-dione, 7,8,15,16-tetramethyl-	408	0-00-0				l-Valine, n-propargyloxycarbonyl-, octadecyl ester	406	0-00-0				Succinic acid, di(2-fluoro-5-nitrobenzyl) ester	406	0-00-0
1,2-Diazaspiro[4.4]nonen-3-carboxylic acid, 6,6,9,9-tetramethyl-, methyl ester	194	30.9469	458	28006	0-00-0			1250.6		1,2-Diazaspiro[4.4]nonen-3-carboxylic acid, 6,6,9,9-tetramethyl-, methyl ester	458	0-00-0				Lycorenan, 9,10-dimethoxy-1-methyl-	454	13255-14-6				4-[3-(4-Nitrophenoxy)propyl]-1H-imidazole	451	0-00-0				2-Propenylcyclopropanecarboxylic acid, ethyl ester	450	16783-15-6				1-Chlorosulfonyl-3-methyl-1-azaspiro[3.5]nonan-2-one	449	16933-89-4				2-(4-Chlorophenylsulfonylamino)-pyridin-3-ol	438	296772-59-3				Benzeneacetic acid, 4-fluoro-	434	405-50-5
3,5,9-Undecatrien-2-one, 6,10-dimethyl-, (E,E)-	180	30.9736	558	21657	3548-78-5			1251.1		3,5,9-Undecatrien-2-one, 6,10-dimethyl-, (E,E)-	558	3548-78-5				1,3-Dioxolan-2-one, 3-methyl-3-(4,8-dimethylnona-3,7-dienyl)-4-methylene-	557	336879-76-6				2,6,10-Dodecatrien-1-ol, 3,7,11-trimethyl-, (Z,E)-	549	3790-71-4				10-oxotricyclo[5.4.0.0(2,9)]undecane-8-carboxylic acid-3,3,7-trimethyl	542	0-00-0				trans-Geranylgeraniol	542	24034-73-9				7,11-Hexadecadienal	540	0-00-0				6,11-Dimethyl-2,6,10-dodecatrien-1-ol	536	0-00-0
1,6,10-Dodecatrien-3-ol, 3,7,11-trimethyl-, (E)-	161	30.9869	893	385436	40716-66-3			1251.4		1,6,10-Dodecatrien-3-ol, 3,7,11-trimethyl-, (E)-	893	40716-66-3				1,6,10-Dodecatrien-3-ol, 3,7,11-trimethyl-	864	7212-44-4				1,6,10-Dodecatrien-3-ol, 3,7,11-trimethyl-, (E)-	844	40716-66-3				Nerolidol	834	142-50-7				Nerolidol	828	142-50-7				Nerolidyl acetate	816	2306-78-7				Farnesyl butanoate	813	51532-27-5
2-Cyclohexen-1-one, 3-(3-hydroxybutyl)-2,4,4-trimethyl-	167	31.018	703	385449	27185-79-1			1252.1		2-Cyclohexen-1-one, 3-(3-hydroxybutyl)-2,4,4-trimethyl-	703	27185-79-1				Spiro[4.5]decan-7-one, 1,8-dimethyl-8,9-epoxy-4-isopropyl-	692	61050-91-7				2-Cyclohexen-1-one, 3-(3-hydroxybutyl)-2,4,4-trimethyl-	692	27185-79-1				Cryptofauronol	681	2212-90-0				Widdrol hydroxyether	681	29620-91-5				3,3-Dimethyl-4-(3,3,4,4-tetramethyloxetan-2-ylidene)butan-2-one	678	0-00-0				2-Dodecen-1-yl(-)succinic anhydride	674	19780-11-1
2,7-Octadien-4-ol, 2-methyl-6-methylene-, (S)-	85	31.0979	485	1282323	35628-00-3			1253.8		2,7-Octadien-4-ol, 2-methyl-6-methylene-, (S)-	485	35628-00-3				Valeric anhydride	478	2082-59-9				2(3H)-Furanone, 5-hexyldihydro-	467	706-14-9				5,6-Decanedione	462	5579-73-7				2(3H)-Furanone, 5-heptyldihydro-	458	104-67-6				2-(8-Chloro-3,7-dimethyl-octa-2,6-dienyloxy)tetrahydropyran	458	118197-64-1				8-Methyl-hexahydro-pyrano[3,2-b]pyran-2-one	454	0-00-0
3-Phenylpropanol	117	31.1113	955	10796426	122-97-4			1254.0		3-Phenylpropanol	955	122-97-4				3-Phenylpropanol	949	122-97-4				3-Phenylpropanol	918	122-97-4				3-Phenylpropanol	908	122-97-4				3-Phenylpropanol	881	122-97-4				Phenprobamate	836	673-31-4				Formic acid, 3-phenylpropyl ester	807	0-00-0
1-Naphthoic acid, 4-nitrophenyl ester	127	31.1379	625	435847	0-00-0			1254.6		1-Naphthoic acid, 4-nitrophenyl ester	625	0-00-0				1-Naphthoic acid, 3,4-dichlorophenyl ester	624	0-00-0				1-Naphthoic acid, 2,3-dichlorophenyl ester	623	0-00-0				1-Naphthoic acid, 4-cyanophenyl ester	623	0-00-0				1,2-Benzenediol, O-(5-chlorovaleryl)-O'-(1-naphthoyl)-	615	0-00-0				1,2-Benzenediol, O-(5-bromovaleryl)-O'-(1-naphthoyl)-	612	0-00-0				1-Naphthoic acid, 2,4,6-trichlorophenyl ester	610	0-00-0
1-[(1-Propoxypropan-2-yl)oxy]propan-2-yl acetate	144	31.1557	569	314624	0-00-0			1255.0		1-[(1-Propoxypropan-2-yl)oxy]propan-2-yl acetate	569	0-00-0				Succinic acid, pentyl tridec-2-ynyl ester	568	0-00-0				Acetoxyacetic acid, tridec-2-ynyl ester	565	0-00-0				D-Manno-(E)-tetradec-6-ene-1,2,3,4,5-pentatol, 1,2:4,5-DI-O-isopropylidene-	559	0-00-0				D-Manno-(Z)-tetradec-6-ene-1,2,3,4,5-pentatol, 1,2:4,5-di-O-isopropylidene-	549	0-00-0				Octanoic acid, 7-hydroxy-3,7-dimethyl-, methyl ester	544	69653-76-5				Acetamide, 2-(1-hydroxycyclohexyl)-	543	0-00-0
Tricyclo[4.4.0.0(2,7)]dec-8-ene-3-methanol, à,à,6,8-tetramethyl-, stereoisomer	162	31.1735	619	254878	41370-56-3			1255.4		Tricyclo[4.4.0.0(2,7)]dec-8-ene-3-methanol, à,à,6,8-tetramethyl-, stereoisomer	619	41370-56-3				Tricyclo[4.4.0.0(2,7)]dec-8-ene-3-methanol, à,à,6,8-tetramethyl-, stereoisomer	594	41370-56-3				(E)-1-(6,10-Dimethylundec-5-en-2-yl)-4-methylbenzene	571	0-00-0				geranyl-à-terpinene	567	0-00-0				Cedren-13-ol, 8-	565	18319-35-2				(-)-Spathulenol	559	77171-55-2				(-)-Spathulenol	559	77171-55-2
2-Propenal, 3-(2,6,6-trimethyl-1-cyclohexen-1-yl)-	164	31.2045	565	111612	4951-40-0			1256.0		2-Propenal, 3-(2,6,6-trimethyl-1-cyclohexen-1-yl)-	565	4951-40-0				1,3-Dimethyladamantan-5-carboxylic acid, ethyl ester	563	63263-09-2				1,3-Diethyladamantane	562	25074-51-5				1,3-Dimethyl-5-n-hexyladamantane	549	52873-50-4				1,3,4-Trimethyladamantane	548	0-00-0				Etofenprox	543	80844-07-1				1,4-Methanophthalazine, 1,4,4a,5,6,7,8,8a-octahydro-1,4,9,9-tetramethyl-, (1à,4à,4aà,8aà)-	538	109746-14-7
3-Adamantan-1-yl-2-amino-propionic acid	178	31.2179	617	850749	0-00-0			1256.3		3-Adamantan-1-yl-2-amino-propionic acid	617	0-00-0				Perhydrophenalene, (3aà, 6aà, 9aà, 9bá)-	608	40250-64-4				2(1H)-Naphthalenone, 3,4,5,6,7,8-hexahydro-1,1-dimethyl-	603	1609-25-2				3-Buten-2-one, 4-(6,6-dimethyl-1-cyclohexen-1-yl)-	603	65133-79-1				(4aS,8R)-4a,8-Dimethyl-4,4a,5,6,7,8-hexahydronaphthalen-2(3H)-one	599	69460-62-4				11-Oxatetracyclo[5.3.2.0(2,7).0(2,8)]dodecan-9-one	597	0-00-0				Comarin, 3,4,4a,5,6,8a-hexahydro-6,8a-epidioxy-4a,6-dimethyl-	596	0-00-0
cis-syn-cis-Tricyclo[7.3.0.0(2,6)]dodecane	134	31.2312	592	101243	30159-14-9			1256.6		cis-syn-cis-Tricyclo[7.3.0.0(2,6)]dodecane	592	30159-14-9				Tricyclo[7.3.0.0(2,6)]dodecane, trans-anti-trans-	580	30159-17-2				cis-anti-trans-Tricyclo[7.3.0.0(2,6)]dodecane	571	30159-13-8				cis-anti-cis-Tricyclo[7.3.0.0(2,6)]dodecane	555	30159-15-0				Propanoic acid, 2-ethoxy-3,3,3-trifluoro-2-[2-(4-methoxyphenyl)ethylaminocarbonylamino]-, ethyl ester	547	0-00-0				Acenaphthylene, dodecahydro-	541	2146-36-3				Pyridinium, 1-(acetylamino)-, hydroxide, inner salt	535	1468-29-7
Unknown 29	58	31.2801	390	77836	27127-27-1			1257.6		Methylphosphonothioicchlorofluoride	390	27127-27-1				Phentermine, acetyl	378	5531-33-9				5à-Pregnane-3á,20à-diamine, N3-isopropylidene-N20,N20-dimethyl-	376	27802-32-0				Benzene, (2-methyl-2-propenyl)-	358	3290-53-7				Phentermine, acetyl	346	5531-33-9				2-Amino-4-hydroxy-6-p-cyanophenylpropylpteridine	342	31419-63-3				Benzene, 1-ethenyl-4-ethyl-	342	3454-07-7
Epicubenol	162	31.2978	737	107861	19912-67-5			1258.0		Epicubenol	737	19912-67-5				Di-epi-1,10-cubenol	705	73365-77-2				Bicyclo[4.4.0]dec-1-ene, 2-isopropyl-5-methyl-9-methylene-	646	150320-52-8				(3S,3aR,3bR,4S,7R,7aR)-4-Isopropyl-3,7-dimethyloctahydro-1H-cyclopenta[1,3]cyclopropa[1,2]benzen-3-ol	625	23445-02-5				(3R,3aR,3bR,4S,7R,7aR)-4-Isopropyl-3,7-dimethyloctahydro-1H-cyclopenta[1,3]cyclopropa[1,2]benzen-3-ol	611	38230-60-3				Cubenol	611	21284-22-0				Carotol	611	465-28-1
Oxiraneoctanoic acid, 3-octyl-, cis-	155	31.3289	589	203300	24560-98-3			1258.7		Oxiraneoctanoic acid, 3-octyl-, cis-	589	24560-98-3				Oxiraneoctanoic acid, 3-octyl-, cis-	580	24560-98-3				trans-9,10-Epoxyoctadecanoic acid	578	13980-07-9				Cyclopropanedodecanoic acid, 2-octyl-, methyl ester	573	10152-65-5				Oxiraneoctanoic acid, 3-octyl-, methyl ester, trans-	569	6084-76-0				Ethyl 3-hydroxytetracosanoate	569	57402-37-6				Oxiraneundecanoic acid, 3-pentyl-, methyl ester, cis-	567	38520-30-8
Octanoic acid	60	31.3467	921	19607047	124-07-2			1259.0		Octanoic acid	921	124-07-2				Octanoic acid	913	124-07-2				Octanoic acid	908	124-07-2				Octanoic acid	870	124-07-2				Octanoic acid, silver(1+) salt	748	24927-67-1				Nonanoic acid	720	112-05-0				Nonanoic acid	705	112-05-0
8a-Methyl-5-methylene-3-([(pyridin-3-ylmethyl)-amino]-methyl)-decahydro-naphtho[2,3-b]furan-2-one	148	31.3733	485	8230.0	0-00-0			1259.6		8a-Methyl-5-methylene-3-([(pyridin-3-ylmethyl)-amino]-methyl)-decahydro-naphtho[2,3-b]furan-2-one	485	0-00-0				Phenoxyacetamide	475	621-88-5				Phenoxyacetamide	470	621-88-5				8a-Methyl-5-methylene-3-([(pyridin-2-ylmethyl)-amino]-methyl)-decahydro-naphtho[2,3-b]furan-2-one	458	0-00-0				Diphenylcarbazide	437	140-22-7				Cyclohexene, 4-ethyl-3-ethylidene-	435	61233-77-0				Phenicarbazide	433	103-03-7
2,6,10-Cycloundecatrien-1-one, 2,6,9,9-tetramethyl-, (E,E,E)-	218	31.3956	582	86278	471-05-6			1260.1		2,6,10-Cycloundecatrien-1-one, 2,6,9,9-tetramethyl-, (E,E,E)-	582	471-05-6				3,7-Cyclodecadien-1-one, 3,7-dimethyl-10-(1-methylethylidene)-, (E,E)-	569	6902-91-6				p-Anisic acid, 2-methyloct-5-yn-4-yl ester	567	0-00-0				Thymol	566	89-83-8				Phenol, 2-methyl-5-(1-methylethyl)-	563	499-75-2				3,7-Cyclodecadien-1-one, 3,7-dimethyl-10-(1-methylethylidene)-, (E,E)-	560	6902-91-6				Phenol, 2-methyl-5-(1-methylethyl)-	559	499-75-2
Unknown 30	104	31.4089	394	37380	0-00-0			1260.4		2-Methyl-3,5-dinitrobenzyl alcohol, pentafluoropropionate	394	0-00-0				2-Methyl-3,5-dinitrobenzyl alcohol, heptafluorobutyrate	377	0-00-0				2-Methyl-3,5-dinitrobenzyl alcohol, trifluoroacetate	369	0-00-0				2,7-Diazabicyclo[3.2.1]oct-3-ene-4,5-dicarbonitrile, 3-chloro-8,8-diethyl-6-oxo-	367	0-00-0				2,3,4,5-Tetrafluorobenzoic acid	362	1201-31-6				3,5-Dinitro-2-methylbenzyl alcohol	359	80866-94-0				2-Benzyl-6-methyl-2-phenyl-2,3-dihydro-1,3-oxazin-4-one	354	18275-00-8
Di-epi-1,10-cubenol	161	31.4533	772	923336	73365-77-2			1261.3		Di-epi-1,10-cubenol	772	73365-77-2				Epicubenol	731	19912-67-5				Cubenene	689	29837-12-5				Naphthalene, 1,2,3,4,4a,5,6,8a-octahydro-7-methyl-4-methylene-1-(1-methylethyl)-, (1à,4aá,8aà)-	648	39029-41-9				1H-3a,7-Methanoazulene, 2,3,4,7,8,8a-hexahydro-3,6,8,8-tetramethyl-, [3R-(3à,3aá,7á,8aà)]-	648	469-61-4				Naphthalene, 1,2,3,4,4a,7-hexahydro-1,6-dimethyl-4-(1-methylethyl)-	648	16728-99-7				ç-Muurolene	645	30021-74-0
2-Cyclohexen-1-one, 4-butyl-3-methoxy-	110	31.4755	513	189253	53690-84-9			1261.8		2-Cyclohexen-1-one, 4-butyl-3-methoxy-	513	53690-84-9				1-Cyclohexen-1-ol, 2,6-dimethyl-, acetate	508	6203-89-0				4-Hexenoic acid, 6-(acetyloxy)-4-methyl-	505	27872-60-2				cis-Hexahydroterephthalic acid	503	619-81-8				Cyclohexanone, 4-methyl-, semicarbazone	502	5439-97-4				(1R,2R,3S,5R)-(-)-2,3-Pinanediol	498	22422-34-0				3-(2-Oxocyclohexyl)propionaldehyde	493	2568-20-9
4,4,6-Trimethyl-cyclohex-2-en-1-ol	125	31.4844	726	2244727	0-00-0			1262.0		4,4,6-Trimethyl-cyclohex-2-en-1-ol	726	0-00-0				3,6,6-Trimethyl-cyclohex-2-enol	669	73741-62-5				Tricyclo[6.3.0.0(2,7)]undecane-1,3,7-triol	658	0-00-0				1-Undecene, 8-methyl-	650	74630-40-3				E-2-Hexenyl E-2-octenoate	650	153367-22-7				Bicyclo[2.2.2]octane, 1-methoxy-4-methyl-	650	6555-95-9				cyclopentanone, 2-decyl-	648	0-00-0
3-Buten-2-one, 4-(2,6,6-trimethyl-1-cyclohexen-1-yl)-	177	31.4977	636	472536	14901-07-6			1262.3		3-Buten-2-one, 4-(2,6,6-trimethyl-1-cyclohexen-1-yl)-	636	14901-07-6				trans-á-Ionone	610	79-77-6				1,3-di-n-Propyladamantane	605	40002-47-9				3-Buten-2-one, 4-(2,6,6-trimethyl-1-cyclohexen-1-yl)-	603	14901-07-6				3-Buten-2-one, 4-(2,6,6-trimethyl-1-cyclohexen-1-yl)-	587	14901-07-6				trans-á-Ionone	579	79-77-6				trans-á-Ionone	575	79-77-6
Benzenepropanol, à-methyl-, acetate	132	31.5466	850	9770831	10415-88-0			1263.3		Benzenepropanol, à-methyl-, acetate	850	10415-88-0				2-Azetidinone, 1-tert-butyl-3,3-dimethyl-4-phenyl-	835	29668-87-9				2-Azetidinone, 1-isopropyl-3,3-dimethyl-4-phenyl-	824	29683-13-4				2-Azetidinone, 3,3-dimethyl-4-phenyl-1-propyl-	785	54833-09-9				Benzene, (2-methyl-2-propenyl)-	772	3290-53-7				4-Phenylbutan-2-ol trifluoroacetate	765	0-00-0				Benzenepropanol, à-methyl-, acetate	764	10415-88-0
3a,6,6-Trimethyl-hexahydro-benzofuran-2-one	167	31.5688	696	116707	0-00-0			1263.8		3a,6,6-Trimethyl-hexahydro-benzofuran-2-one	696	0-00-0				Benzoic acid, tridecyl ester	669	0-00-0				Benzoic acid, 10-chlorodecyl ester	668	0-00-0				Benzoic acid, octadecyl ester	653	10578-34-4				Benzoic acid, hexadecyl ester	652	0-00-0				Behenyl benzoate	649	103403-38-9				Benzoic acid, heptadecyl ester	649	0-00-0
1,2-Ethanediol, 1,2-diphenyl-, [R-(R*,R*)]-	90	31.5821	610	63911	52340-78-0			1264.0		1,2-Ethanediol, 1,2-diphenyl-, [R-(R*,R*)]-	610	52340-78-0				meso-Hydrobenzoin	592	579-43-1				dl-Erythro-1-phenyl-1,2-propanediol	590	1075-04-3				1,2-Ethanediol, 1,2-diphenyl-, (R*,R*)-(ñ)-	582	655-48-1				4-Chlorobutyric acid, 3-methylphenyl ester	576	0-00-0				1,2-Propanediol, 1-phenyl-	574	1855-09-0				p-Cresol	562	106-44-5
(3,4-Dimethoxyphenyl)-hydroxy-phenylacetic acid, 1-methylpiperidin-4-yl ester	99	31.6221	543	225874	0-00-0			1264.9		(3,4-Dimethoxyphenyl)-hydroxy-phenylacetic acid, 1-methylpiperidin-4-yl ester	543	0-00-0				Cholestan-22(26)-isoepoxy-3á-ol	524	103099-02-1				Pridinol	512	511-45-5				1-Hydroxy-1-phenyl-1-(tricyclo[2,2,1,0(2,6)]hept-2-yl)-3-piperidinopropane	511	14617-18-6				5'-O-(4-Oxopentanoyl)-2'-O-uridine	510	96026-64-1				1-Methyl-4-piperidyl 2-(3,5-dimethoxyphenyl)-2-hydroxy-2-phenylacetate	506	0-00-0				N-[1-[4-(2-Hydroxy-ethyl)-piperazine-1-carbonyl]-2-pyridin-3-yl-vinyl]benzamide	479	0-00-0
Glucopyranose, 4-deoxy-4-fluoro-, tetraacetate, á-d-	157	31.6354	538	174558	27108-07-2			1265.2		Glucopyranose, 4-deoxy-4-fluoro-, tetraacetate, á-d-	538	27108-07-2				1-Naphthalenamine, 5,6,7,8-tetrahydro-N,N-dimethyl-	523	13541-35-0				1,5-Diamino-2-ethyl-1,2-dihydro-3H-pyrrole-3,3,4-tricarbonitrile	511	0-00-0				5-Isopropyl-2-methylphenethyl acetate	507	27913-43-5				1H-Indole, 2,3-dihydro-1,2,3,3-tetramethyl-	504	13034-76-9				(5R,10S)-6,10-Dimethyl-2-(prop-1-en-2-yl)spiro[4.5]deca-1,6-diene, rel-	503	51196-11-3				4-(3,3-Dimethyl-2-phenyl-oxiran-2-yl)-butan-2-one	499	0-00-0
(-)-Globulol	162	31.6576	823	218248	489-41-8			1265.7		(-)-Globulol	823	489-41-8				3,7-Cyclodecadien-1-one, 3,7-dimethyl-10-(1-methylethylidene)-, (E,E)-	804	6902-91-6				1,4-Dimethyl-7-(prop-1-en-2-yl)decahydroazulen-4-ol	802	21698-41-9				1H-Cycloprop[e]azulene, 1a,2,3,5,6,7,7a,7b-octahydro-1,1,4,7-tetramethyl-, [1aR-(1aà,7à,7aá,7bà)]-	775	21747-46-6				Naphthalene, decahydro-4a-methyl-1-methylene-7-(1-methylethenyl)-, [4aR-(4aà,7à,8aá)]-	775	17066-67-0				Globulol	775	51371-47-2				(1aR,4S,4aR,7R,7aS,7bS)-1,1,4,7-Tetramethyldecahydro-1H-cyclopropa[e]azulen-4-ol	770	88728-58-9
Morpholine, 4-(2-benzothiazolylthio)-2,6-dimethyl-	167	31.6887	445	32951	102-78-3			1266.3		Morpholine, 4-(2-benzothiazolylthio)-2,6-dimethyl-	445	102-78-3				1-(5-Ethylthio-2-pyrazinyl)-1-propanone	427	0-00-0				Ethanol, 2-(6-amino-1H-purin-8-ylthio)-	424	57654-58-7				Benzoic acid, 4-(chlorocarbonyl)-, methyl ester	418	7377-26-6				Acetamide, N-[2-[4-(1-pyrrolidinylsulfonyl)phenyl]ethyl]-	414	345993-13-7				Etofenprox	404	80844-07-1				Thiazolo[3,2-a]pyridinium, 2,3-dihydro-8-hydroxy-5-methyl-, hydroxide, inner salt	403	23003-43-2
Naphthalene, 2,3,6-trimethyl-	155	31.7065	718	169822	829-26-5			1266.7		Naphthalene, 2,3,6-trimethyl-	718	829-26-5				Naphthalene, 1,6,7-trimethyl-	716	2245-38-7				Naphthalene, 2,3,6-trimethyl-	715	829-26-5				Naphthalene, 2,3,6-trimethyl-	709	829-26-5				Naphthalene, 1,4,6-trimethyl-	705	2131-42-2				Naphthalene, 1,6,7-trimethyl-	703	2245-38-7				Naphthalene, 1,6,7-trimethyl-	703	2245-38-7
3,5,8a-Trimethyl-4,6,8a,9-tetrahydronaphtho[2,3-b]furan	108	31.742	542	268462	631868-96-7			1267.4		3,5,8a-Trimethyl-4,6,8a,9-tetrahydronaphtho[2,3-b]furan	542	631868-96-7				Bis(N-benzyloxycarbonylglycyl)diaza-18-crown-6	482	93788-19-3				Methanesulfonamide, N-n.-hexyl-	473	51323-68-3				3-Cyclopentylpropionic acid, 3-methylphenyl ester	462	0-00-0				3-Amino-4-pyrazolecarbonitrile	437	16617-46-2				Benzofuran, 4,5,6,7-tetrahydro-3,6-dimethyl-	436	494-90-6				Carbonic acid, butyl 3-methylphenyl ester	435	0-00-0
Cyclododeca[b]furan-3-carbonitrile, 2-amino-4,5,6,7,8,9,10,11,12,13-decahydro-	68	31.7642	543	122144	0-00-0			1267.9		Cyclododeca[b]furan-3-carbonitrile, 2-amino-4,5,6,7,8,9,10,11,12,13-decahydro-	543	0-00-0				7-Cyclohexyl-7-azabicyclo[4.1.0]heptane	541	42059-38-1				1,4-Dioxaspiro[5.5]undecan-2-one	540	0-00-0				6-Nonenal, (Z)-	536	2277-19-2				5-Nonenal, (E)-	533	2277-18-1				2-(2-Bromoethyl)cyclohexanone	528	0-00-0				Z-12-Tetradecenal	526	0-00-0
Phthalic acid, octyl tridec-2-yn-1-yl ester	71	31.7731	440	212803	0-00-0			1268.1		Phthalic acid, octyl tridec-2-yn-1-yl ester	440	0-00-0				2,2-Dimethyl-4-octenal	439	30390-60-4				1,7-Octanediol, 3,7-dimethyl-	433	107-74-4				1-Butanone, 1-cyclohexyl-	430	1462-27-7				Ethylmalononitrile, 1-cyclohexyl-	429	344407-93-8				2,11-Dodecanedione	429	7029-09-6				1-Propanone, 1-(2,6-dimethyl-4-propoxyphenyl)-3-(1-piperidyl)-	425	158176-69-3
Cyclopentaneacetic acid, 3-oxo-2-(2-pentynyl)-, methyl ester	148	31.7865	520	16653	37435-88-4			1268.4		Cyclopentaneacetic acid, 3-oxo-2-(2-pentynyl)-, methyl ester	520	37435-88-4				Pregna-5,16-dien-3.beta,9à-diol-20-one	490	165281-31-2				2-Oxabicyclo[4.4.0]dec-3-en-10-ol, 5-methylene-1,3,7,7-tetramethyl-, acetate	486	0-00-0				Myrtenoic acid, ethyl ester	477	0-00-0				Pregan-20-one, 2-hydroxy-5,6-epoxy-15-methyl-	477	0-00-0				1,5,5-Trimethyl-6-[2-(2-methyl-[1,3]dioxolan-2-yl)-vinyl]-4-methylene-7-oxa-bicyclo[4.1.0]hept-2-ene	474	0-00-0				1-(2-[2-Methyl-2-(5-methyl-furan-2-yl)-propyl]-cyclopropyl)-ethanone	471	90165-00-7
2,5-Dimethoxythiophenol	155	31.8131	468	64554	1483-27-8			1269.0		2,5-Dimethoxythiophenol	468	1483-27-8				2,5-Dimethoxythiophenol	451	1483-27-8				Guanidino-l-hydroxyproline	435	176370-06-2				à-d-Lyxofuranose, cyclic 2,3-(ethylboronate) 1,5-diacetate	421	76520-99-5				Thiophene-2-carboxylic acid, 5-formyl-	417	0-00-0				2-Tributylsilyloxybut-3-yne	413	0-00-0				Benzenemethanol, 3-chloro-à,à-dimethyl-	412	31002-87-6
Dehydroxy-isocalamendiol	167	31.8486	758	113772	1005276-30-1			1269.7		Dehydroxy-isocalamendiol	758	1005276-30-1				Dehydroxy-isocalamendiol	753	1005276-30-1				Diepicedrene-1-oxide	641	0-00-0				1,4-Methanoazulen-7(1H)-one, octahydro-4,8,8,9-tetramethyl-, (+)-	639	18319-28-3				Dispiro[2.2.5.0]undecan-4-one, 5,5-diethyl-	636	0-00-0				2(1H)-Naphthalenone, 3,4,4a,5,6,7,8,8aà-octahydro-5à-hydroxy-4aà,7,7-trimethyl-, acetate	630	24795-35-5				Tricyclo[5.1.0.0(3,5)]octane-2,6-dione, 1,3,4,5,7,8-hexamethyl-, stereoisomer	630	23585-24-2
3,7-Cyclodecadien-1-one, 3,7-dimethyl-10-(1-methylethylidene)-, (E,E)-	162	31.8797	885	616477	6902-91-6			1270.4		3,7-Cyclodecadien-1-one, 3,7-dimethyl-10-(1-methylethylidene)-, (E,E)-	885	6902-91-6				Cyclohexanone, 5-ethenyl-5-methyl-4-(1-methylethenyl)-2-(1-methylethylidene)-, cis-	882	32663-57-3				á-Elemenone	879	20303-60-0				á-Elemenone	854	20303-60-0				3,7-Cyclodecadien-1-one, 3,7-dimethyl-10-(1-methylethylidene)-, (E,E)-	812	6902-91-6				3,7-Cyclodecadien-1-one, 3,7-dimethyl-10-(1-methylethylidene)-, (E,E)-	801	6902-91-6				3,7-Cyclodecadien-1-one, 10-(1-methylethenyl)-, (E,E)-	778	55521-11-4
2-Benzoxazolamine	134	31.9019	663	156311	4570-41-6			1270.8		2-Benzoxazolamine	663	4570-41-6				Benzo[b]thiophene	654	95-15-8				Benzo[b]thiophene	628	95-15-8				4-(Dimethylamino)phenethyl alcohol	587	50438-75-0				1H-Purine, 8-methyl-	564	934-33-8				2-Benzoxazolamine	561	4570-41-6				2,2'-Bifuran	550	5905-00-0
Adipic acid, ethyl 3-heptyl ester	88	31.9242	456	192120	0-00-0			1271.3		Adipic acid, ethyl 3-heptyl ester	456	0-00-0				Adipic acid, ethyl 2-heptyl ester	439	0-00-0				Nonanoic acid, 9-oxo-, ethyl ester	426	3433-16-7				2,2,5-Trimethylhex-4-enoic acid, t-butyl ester	418	0-00-0				Adipic acid, ethyl 2-hexyl ester	417	0-00-0				Adipic acid, ethyl 4-methylpent-2-yl ester	414	0-00-0				Adipic acid, 2,4-dimethylpent-3-yl ethyl ester	410	0-00-0
Hexyl (E)-2-methylbut-2-enoate	101	31.9464	561	237780	0-00-0			1271.8		Hexyl (E)-2-methylbut-2-enoate	561	0-00-0				Pentan-2-yl (E)-2-methylbut-2-enoate	538	0-00-0				Hexan-2-yl (E)-2-methylbut-2-enoate	531	0-00-0				Nonyl (E)-2-methylbut-2-enoate	528	0-00-0				Succinic acid, 2-methylpent-3-yl hex-5-en-1-yl ester	511	0-00-0				6-Undecanol	511	23708-56-7				6-Undecanol	510	23708-56-7
3-Acetyl-2,5-dimethyl furan	138	31.9686	609	70179	10599-70-9			1272.3		3-Acetyl-2,5-dimethyl furan	609	10599-70-9				3-Acetyl-2,5-dimethyl furan	604	10599-70-9				3,5-Dimethyl-2-furyl methyl ketone	595	22940-86-9				1,3-Benzenediol, 4-ethyl-	589	2896-60-8				1-(2,4-Dimethyl-furan-3-yl)-ethanone	588	32933-07-6				o-Fluoroacetophenone	585	445-27-2				3-Heptyne-2,6-dione, 5-methyl-5-(1-methylethyl)-	583	63922-44-1
Naphthalene, 1,4,6-trimethyl-	155	31.9952	813	509328	2131-42-2			1272.8		Naphthalene, 1,4,6-trimethyl-	813	2131-42-2				Naphthalene, 1,6,7-trimethyl-	809	2245-38-7				Naphthalene, 2,3,6-trimethyl-	806	829-26-5				Naphthalene, 1,6,7-trimethyl-	804	2245-38-7				4,6,8-Trimethylazulene	791	941-81-1				Naphthalene, 2,3,6-trimethyl-	781	829-26-5				Naphthalene, 2,3,6-trimethyl-	780	829-26-5
11-Benzyloxy-tricyclo[4.2.2.1(2,5)]undecan-7-ol	164	32.0086	496	47608	0-00-0			1273.1		11-Benzyloxy-tricyclo[4.2.2.1(2,5)]undecan-7-ol	496	0-00-0				2-(4-Benzyl-5-cyclopropyl-4H-[1,2,4]triazol- 3-ylsulfanyl)-N-(3-fluorophenyl)acetamide	486	0-00-0				Benzyl-N-(1-benzyl-2-hydroxyethyl)-N-methylcarbamat	486	301833-79-4				3-Pyrrolidinone, 1-(phenylmethyl)-	455	775-16-6				Benzamide, 2-(2-benzylsulfanylacetylamino)-N-(4-fluorophenyl)-	452	0-00-0				1,2,3,5-Tetramethylbenzene, 2-oxime-	452	0-00-0				10-Chlorodecyl ethyl carbonate	451	0-00-0
4H,5H-Pyrano(4,3-b)pyran-4,5-dione, 2,3-dihydro-3-à-hydroxy-2-á-methyl-7-propenyl-	179	32.0219	558	392362	1402-20-6			1273.4		4H,5H-Pyrano(4,3-b)pyran-4,5-dione, 2,3-dihydro-3-à-hydroxy-2-á-methyl-7-propenyl-	558	1402-20-6				Cyclopropanecarboxamide, N-(4-fluorophenyl)-	522	0-00-0				1-Cyclohexyldimethylsilyloxy-2-phenylethane	520	0-00-0				2H-1-Benzopyran, 3,4,4a,5,6,8a-hexahydro-2,5,5,8a-tetramethyl-, (2à,4aà,8aà)-	517	41678-32-4				1,4-Bis(trimethylsilyl)-1,3-butadiyne	516	4526-07-2				Ethanone, 1-(1a,2,3,5,6a,6b-hexahydro-3,3,6a-trimethyloxireno[g]benzofuran-5-yl)-	507	80114-25-6				22,26-Oxido-5,17-cholestdiene-3,16-dione	499	0-00-0
1-Acetyl-3-(6-methyl-3-pyridyl)-pyrazoline	118	32.0441	442	25367	0-00-0			1273.9		1-Acetyl-3-(6-methyl-3-pyridyl)-pyrazoline	442	0-00-0				Ethyl 3,3,3-trifluoro-2-(3-[3-(trifluoromethyl)phenyl]ureido)propionate	430	0-00-0				Thiosemicarbazide, 1-(2,3,5,6-tetrafluoropyridin-4-yl)-4-(3-trifluoromethylphenyl)-	416	0-00-0				2-(6-Methoxy-1,2,3,4-tetrahydro-1-naphthyloxy)ethyl 3,5-dinitrobenzoate	397	110081-10-2				1H-Pyrrole-2,5-dione, 1-(3-fluorophenyl)dihydro-3-[[2-(5-methoxy-1H-indol-3-yl)ethyl]amino]-	385	0-00-0				Pyrido[2,3-d]pyrimidine, 4-methoxy-	383	28732-78-7				Benzene, (chloromethyl)pentamethyl-	382	484-65-1
2(3H)-Naphthalenone, 4,4a,5,6,7,8-hexahydro-4a,5-dimethyl-3-(1-methylethylidene)-, (4ar-cis)-	218	32.0663	625	116503	19598-45-9			1274.3		2(3H)-Naphthalenone, 4,4a,5,6,7,8-hexahydro-4a,5-dimethyl-3-(1-methylethylidene)-, (4ar-cis)-	625	19598-45-9				D-Norandrostan-16-one, (5à)-	602	32319-06-5				1s,4R,7R,11R-1,3,4,7-Tetramethyltricyclo[5.3.1.0(4,11)]undec-2-en-8-one	593	137235-42-8				1,4-Naphthalenedione, 5,8-dihydroxy-2,3-dimethyl-	579	21418-10-0				d-Norpregnane (5à,14à)	574	0-00-0				12-Oleanen-3-yl acetate, (3à)-	570	33055-28-6				D-Norandrostan-16-ol, acetate, (5à,16á)-	563	54411-62-0
Dimethylaminoethyltrifluorophosphorane	132	32.0796	477	47349	0-00-0			1274.6		Dimethylaminoethyltrifluorophosphorane	477	0-00-0				Cyclopentanone, 3,3,4-trimethyl-4-(4-methylphenyl)-	448	56077-23-7				1H-Indene, 1-hexadecyl-2,3-dihydro-	420	55334-29-7				2-Azetidinone, 1-tert-butyl-3,3-dimethyl-4-phenyl-	413	29668-87-9				2-Azetidinone, 3,3-dimethyl-4-phenyl-1-propyl-	413	54833-09-9				1-Phenylcyclopentylamine	396	17380-74-4				Benzene, 1-ethenyl-4-ethyl-	395	3454-07-7
4,6-di-tert-Butyl-m-cresol	120	32.0974	577	52690	497-39-2			1275.0		4,6-di-tert-Butyl-m-cresol	577	497-39-2				Phenol, 4,6-di(1,1-dimethylethyl)-2-methyl-	574	616-55-7				Phenol, 4,6-di(1,1-dimethylethyl)-2-methyl-	549	616-55-7				Cyclopentanecarboxylic acid, 1-(3,4-dimethoxyphenyl)-, (4-fluorophenyl)amide	545	0-00-0				Phenol, 2,4-bis(1,1-dimethylpropyl)-	543	120-95-6				Butylated Hydroxytoluene	537	128-37-0				[1-(3,4-Dimethoxyphenyl)cyclopentyl](piperidin-1-yl)methanone	535	0-00-0
Butylated Hydroxytoluene	165	32.1107	631	314659	128-37-0			1275.3		Butylated Hydroxytoluene	631	128-37-0				4,6-di-tert-Butyl-m-cresol	612	497-39-2				Butylated Hydroxytoluene	609	128-37-0				Butylated Hydroxytoluene	604	128-37-0				Butylated Hydroxytoluene	602	128-37-0				Phenol, 2,6-bis(1,1-dimethylethyl)-4-methyl-, methylcarbamate	595	1918-11-2				Cyclopropanecarboxylic acid, 1-hydroxy-, (2,6-di-t-butyl-4-methylphenyl) ester	581	108546-75-4
Naphthalene, 1,6,7-trimethyl-	155	32.124	698	466844	2245-38-7			1275.6		Naphthalene, 1,6,7-trimethyl-	698	2245-38-7				Naphthalene, 1,6,7-trimethyl-	692	2245-38-7				Naphthalene, 2,3,6-trimethyl-	690	829-26-5				Naphthalene, 1,4,6-trimethyl-	688	2131-42-2				4,6,8-Trimethylazulene	678	941-81-1				Naphthalene, 2,3,6-trimethyl-	677	829-26-5				3-(2-Methyl-propenyl)-1H-indene	677	0-00-0
Cyclobutanecarboxylic acid, 3-phenylethyl ester	118	32.1551	905	1386079	0-00-0			1276.2		Cyclobutanecarboxylic acid, 3-phenylethyl ester	905	0-00-0				Butanoic acid, 3-phenylpropyl ester	899	7402-29-1				2-Ethylbutyric acid, 3-phenylpropyl ester	883	0-00-0				Cyclopentanecarboxylic acid, 3-phenylpropyl ester	862	0-00-0				Pimelic acid, di(3-phenylpropyl) ester	861	0-00-0				3-Chloropropionic acid, 3-phenylpropyl ester	861	78987-69-6				3-Phenyl-1-propanol, acetate	856	122-72-5
Citral	69	32.1907	699	1443900	5392-40-5			1277.0		Citral	699	5392-40-5				2,6,10-Dodecatrienal, 3,7,11-trimethyl-	696	19317-11-4				2,6,10-Dodecatrienal, 3,7,11-trimethyl-, (E,E)-	694	502-67-0				2,6,10-Dodecatrienal, 3,7,11-trimethyl-, (E,E)-	688	502-67-0				Citral	688	5392-40-5				2(3H)-Furanone, 4,5-dihydro-4-(2-methyl-3-methylenebut-4-yl)-	686	0-00-0				2,6-Octadienal, 3,7-dimethyl-, (Z)-	682	106-26-3
1H-Pyrazole-4-carboxaldehyde, 3-(4-fluorophenyl)-, 1H-1,3-benzimidazol-2-ylhydrazone	144	32.2173	530	71148	0-00-0			1277.5		1H-Pyrazole-4-carboxaldehyde, 3-(4-fluorophenyl)-, 1H-1,3-benzimidazol-2-ylhydrazone	530	0-00-0				Tricyclo[4.4.0.0(2,7)]dec-8-ene-3-methanol, à,à,6,8-tetramethyl-, stereoisomer	526	41370-56-3				Tricyclo[4.4.0.0(2,7)]dec-8-ene-3-methanol, à,à,6,8-tetramethyl-, stereoisomer	515	41370-56-3				(1R,2R,4S,6S,7S,8S)-8-Isopropyl-1-methyl-3-methylenetricyclo[4.4.0.02,7]decan-4-ol	504	124753-76-0				Propionic acid, (3,6,7,8-tetrahydro-3,7-methano-2,4,6-trimethyl-2H-oxocin-7-yl)methyl ester	493	0-00-0				Benzene, (1-methylnonadecyl)-	488	2398-66-5				13-(5-Chloro-2-fluorophenyl)-1,8,10,12-tetraazatricyclo[7.4.0.0(2,7)]trideca-2,4,6,8,11-pentaen-11-amine	483	0-00-0
(1R,2R,4S,6S,7S,8S)-8-Isopropyl-1-methyl-3-methylenetricyclo[4.4.0.02,7]decan-4-ol	131	32.2262	656	655743	124753-76-0			1277.7		(1R,2R,4S,6S,7S,8S)-8-Isopropyl-1-methyl-3-methylenetricyclo[4.4.0.02,7]decan-4-ol	656	124753-76-0				Aristol-1(10)-en-9-yl isovalerate	614	0-00-0				N-Oxide benzo[b]-1,4-diazabicyclo[2.2.2]octene	611	313554-16-4				Benzene, (1-propyl-1-nonenyl)-	606	54986-39-9				1,2-Naphthalenediol, 2-ethyl-1,2,3,4-tetrahydro-1-methyl-, cis-	582	56588-34-2				2,3,4-Trifluorobenzoic acid, 3-phenylpropyl ester	575	0-00-0				Bicyclo[2.2.1]heptane, 7-bicyclo[2.2.1]hept-7-ylidene-	553	51689-29-3
Phthalic acid, isohexyl 8-quinolinyl ester	149	32.2395	477	162434	0-00-0			1278.0		Phthalic acid, isohexyl 8-quinolinyl ester	477	0-00-0				Phthalic acid, di(3,4,5-trifluorobenzyl) ester	476	0-00-0				Phthalic acid, butyl 8-quinolinyl ester	468	0-00-0				Phthalic acid, di(2,4,5-trifluorobenzyl) ester	456	0-00-0				4-Nitro-2-pyridinecarbonitrile	453	19235-88-2				Phthalic acid, pentyl 8-quinolinyl ester	449	0-00-0				Benzoic acid, 2-(3-nitrophenyl)ethyl ester	446	0-00-0
1,10-Decanedione, 1,10-di-1-naphthyl-	155	32.2529	547	69071	33666-64-7			1278.3		1,10-Decanedione, 1,10-di-1-naphthyl-	547	33666-64-7				Ethanone, 1-(1-Naphthalenyl)-	539	941-98-0				1,2-Benzenediol, O-(5-bromovaleryl)-O'-(1-naphthoyl)-	537	0-00-0				1,2-Benzenediol, O-(5-chlorovaleryl)-O'-(1-naphthoyl)-	535	0-00-0				1-Naphthoic acid, 3,4-dichlorophenyl ester	530	0-00-0				1,2-Benzenediol, O-(acethoxyacetyl)-O'-(1-naphthoyl)-	516	0-00-0				1-Naphthoic acid, 3-methylphenyl ester	513	0-00-0
Imidazolidine, 1,2,3-triacetoxy-5-nitroimino-	98	32.2706	542	124721	0-00-0			1278.7		Imidazolidine, 1,2,3-triacetoxy-5-nitroimino-	542	0-00-0				Octanoic acid, 7-oxo-	528	14112-98-2				2,5-Monoformal-l-rhamnitol triacetate	517	0-00-0				Methyl 6-oxoheptanoate	515	2046-21-1				Tridecanoic acid, 12-oxo-	503	2345-12-2				à-d-Lyxofuranose, cyclic 2,3-(ethylboronate)	501	76520-98-4				7-Chloro-3-[2,4-dichlorophenyl]-1,3,4,10-tetrahydro-10-hydroxy-1-[(4-methylpiperazin-1-yl)imino]-9(2H)-acridinone	500	91189-88-7
Propoxyphene	134	32.284	441	21857	469-62-5			1279.0		Propoxyphene	441	469-62-5				Propoxyphene	403	469-62-5				Pyrazolo[3,4-b]pyran-5-carbonitrile, 1,4-dihydro-6-amino-4-(3,4-dichlorophenyl)-3-methyl-	397	315244-85-0				Venlafaxine	389	93413-44-6				1,2,5-Oxadiazole-3-carboxamide, 4-amino-N-[2-[[(2,3-dihydro-1,3-dimethyl-2-oxo-1H-1,3-benzimidazol-5-yl)methyl]amino]ethyl]-	387	0-00-0				Venlafaxine	387	93413-44-6				Pyrazolo[3,4-b]pyran-5-carbonitrile, 1,4-dihydro-6-amino-4-(2-iodophenyl)-3-methyl-	381	297162-29-9
(6R,7R)-Bisabolone	104	32.3906	576	50269	72441-71-5			1281.2		(6R,7R)-Bisabolone	576	72441-71-5				(S)-3-Methyl-6-((R)-6-methylhept-5-en-2-yl)cyclohex-2-enone	544	72441-70-4				2,7,11-Trimethyl-4-phenylthiododeca-2,6,10-triene	536	0-00-0				3-Methyl-6-(6-methylhept-5-en-2-yl)cyclohex-2-enone	529	66964-98-5				Cyclopropanemethanol, 2-methyl-2-(4-methyl-3-pentenyl)-	517	98678-70-7				Bicyclo[2.2.1]heptan-2-ol, 2-allyl-1,7,7-trimethyl-	514	0-00-0				Cyclohexanecarboxylic acid, 4-butyl-, 4-hydroxyphenyl ester	513	133856-80-1
7-Methylhexahydrocyclopenta[c]pyran-1(3H)-one	139	32.4172	715	796052	91108-59-7			1281.8		7-Methylhexahydrocyclopenta[c]pyran-1(3H)-one	715	91108-59-7				5à-Androstan-3-one, 17á-hydroxy-4à-methyl-, cyclic ethylene acetal	635	3347-76-0				Bicyclo[2.2.1]heptane-1-carboxylic acid, 7,7-dimethyl-2-oxo-	631	464-78-8				Cyclohexanol, 1-(1-hexenyl)-, (E)-	624	34678-40-5				2(3H)-Benzofuranone, hexahydro-4,4,7a-trimethyl-	621	16778-27-1				(6R)-7a-Hydroxy-3,6-dimethyl-5,6,7,7a-tetrahydrobenzofuran-2(4H)-one	618	213969-56-3				D-Homo-5à-androstan-3-one, 5,8,17aá-trimethyl-, cyclic ethylene acetal	615	20078-53-9
20-(Hydroxymethyl)pregna-1,4-dien-3-one	134	32.435	498	74072	35525-27-0			1282.2		20-(Hydroxymethyl)pregna-1,4-dien-3-one	498	35525-27-0				Androsta-1,4-dien-3-one, 17-[(1-oxo-10-undecenyl)oxy]-, (17á)-	497	13103-34-9				Androsta-1,4-dien-3-one, 17-[(1-oxo-10-undecenyl)oxy]-, (17á)-	492	13103-34-9				3-Oxo-androsta-1,4-dien-17á-spiro-2'-3'-oxo-oxetane	485	0-00-0				Boldenone	485	846-48-0				Androsta-1,4-dien-3-one, 17-[(1-oxo-10-undecenyl)oxy]-, (17á)-	484	13103-34-9				Dexamethasone	482	50-02-2
Quinoline, 1,2-dihydro-2,2,4-trimethyl-	158	32.4616	680	253711	147-47-7			1282.7		Quinoline, 1,2-dihydro-2,2,4-trimethyl-	680	147-47-7				Quinoline, 1,2-dihydro-2,2,4-trimethyl-	672	147-47-7				1H-Indole, 2-(1,1-dimethylethyl)-	637	1805-65-8				1H-Indole, 2,3-dihydro-1,3,3-trimethyl-2-methylene-	623	118-12-7				Quinoline, 1,2-dihydro-2,2,4-trimethyl-	623	147-47-7				1H-Indole, 2-(1,1-dimethylethyl)-	618	1805-65-8				2,5-Dimethyltryptamine	605	1079-44-3
3,3-Dimethylbutan-2-yl 2-methylbutanoate	85	32.4839	502	68263	0-00-0			1283.2		3,3-Dimethylbutan-2-yl 2-methylbutanoate	502	0-00-0				2H-Pyran, tetrahydro-2-[(3-methyltricyclo[2.2.1.0(2,6)]hept-3-yl)oxy]-	440	122685-26-1				Ethane-1,2-diyl bis(2-methylbutanoate)	419	0-00-0				2(3H)-Furanone, 5-heptyldihydro-	417	104-67-6				Ethane-1,2-diyl dipentanoate	415	0-00-0				2(3H)-Furanone, 5-heptyldihydro-	415	104-67-6				Heptane, 2,2,3,3,5,6,6-heptamethyl-	397	7225-67-4
1H-1,2,3,4-Tetrazole-1,5-diamine, N(1)-[[2-(trifluoromethyl)phenyl]methyl]-	101	32.5149	532	97893	0-00-0			1283.9		1H-1,2,3,4-Tetrazole-1,5-diamine, N(1)-[[2-(trifluoromethyl)phenyl]methyl]-	532	0-00-0				2-(Trifluoromethyl)benzyl alcohol, isopropyl ether	524	0-00-0				2-(Trifluoromethyl)benzyl alcohol, 3-methylbutyl ether	519	0-00-0				2-(Trifluoromethyl)benzyl alcohol, n-propyl ether	517	0-00-0				2-(Trifluoromethyl)benzyl alcohol, n-pentyl ether	496	0-00-0				4-(Trifluoromethyl)phenyl methanol, isopropyl ether	479	0-00-0				2-(Trifluoromethyl)benzyl alcohol, 2-methylbutyl ether	475	0-00-0
(-)-Spathulenol	162	32.546	810	301542	77171-55-2			1284.5		(-)-Spathulenol	810	77171-55-2				1H-Cycloprop[e]azulen-7-ol, decahydro-1,1,7-trimethyl-4-methylene-, [1ar-(1aà,4aà,7á,7aá,7bà)]-	806	6750-60-3				1H-Cycloprop[e]azulen-7-ol, decahydro-1,1,7-trimethyl-4-methylene-, [1ar-(1aà,4aà,7á,7aá,7bà)]-	804	6750-60-3				1,1,4,7-Tetramethyldecahydro-1H-cyclopropa[e]azulene-4,7-diol	790	1212211-43-2				1H-Cycloprop[e]azulen-7-ol, decahydro-1,1,7-trimethyl-4-methylene-, [1ar-(1aà,4aà,7á,7aá,7bà)]-	766	6750-60-3				Isospathulenol	765	88395-46-4				Aristolene epoxide	758	0-00-0
Muurol-5-en-4-one <cis-14-nor->	103	32.5594	645	276546	63180-33-6			1284.8		Muurol-5-en-4-one <cis-14-nor->	645	63180-33-6				2H-Cycloprop[c]indene-2,3(3ah)-dione, hexahydro-3a,7,7-trimethyl-	613	96678-99-8				4-(2-Acetyl-5,5-dimethylcyclopent-2-enylidene)butan-2-one	588	0-00-0				Carbofuran	580	1563-66-2				(1As-(1aà,4bá,8as)-4a,8,8-trimethyloctahydrocyclopropa(d)naphthalen-2(3H)-one	578	82262-79-1				7-Benzofuranol, 2,3-dihydro-2,2-dimethyl-	577	1563-38-8				2-Cyclohexen-1-one, 2,4,4-trimethyl-3-(3-oxo-1-butenyl)-	575	27185-77-9
2,4,6,(1H,3H,5H)-Pyrimidinetrione, 5-acetyl-	155	32.5816	510	258668	58713-02-3			1285.3		2,4,6,(1H,3H,5H)-Pyrimidinetrione, 5-acetyl-	510	58713-02-3				1,10-Decanedione, 1,10-di-1-naphthyl-	502	33666-64-7				Naphthalene, 1,6,7-trimethyl-	501	2245-38-7				Naphthalene, 1,4,6-trimethyl-	495	2131-42-2				Naphthalene, 2,3,6-trimethyl-	489	829-26-5				Naphthalene, 2,3,6-trimethyl-	482	829-26-5				Piperazine-1-carboxylic acid, 4-[2,3-dihydro-4-methyl-5-(2-furyl)-3-thioxo-4H-1,2,4-triazol-2-ylmethyl]-, ethyl ester	480	0-00-0
Benzene, (2,4-cyclopentadien-1-ylidenemethyl)-	153	32.5949	594	198600	7338-50-3			1285.6		Benzene, (2,4-cyclopentadien-1-ylidenemethyl)-	594	7338-50-3				Acenaphthene	588	83-32-9				Naphthalene, 2-ethenyl-	576	827-54-3				Acenaphthene	564	83-32-9				Acenaphthene	559	83-32-9				Acenaphthene	555	83-32-9				Lenacil	532	2164-08-1
Benzoic acid, 4-methoxy-, ethyl ester	180	32.6216	920	193238	94-30-4			1286.1		Benzoic acid, 4-methoxy-, ethyl ester	920	94-30-4				Benzoic acid, 4-methoxy-, ethyl ester	875	94-30-4				Benzoic acid, 4-methoxy-, ethyl ester	868	94-30-4				Benzoic acid, 4-methoxy-, ethyl ester	854	94-30-4				Benzoic acid, 4-methoxy-, ethyl ester	818	94-30-4				Benzoic acid, 3-methoxy-, ethyl ester	746	0-00-0				3,4-Methylenedioxyphenylacetic acid	743	2861-28-1
2-Pentadecanone, 6,10,14-trimethyl-	58	32.6438	832	504775	502-69-2			1286.6		2-Pentadecanone, 6,10,14-trimethyl-	832	502-69-2				2-Pentadecanone, 6,10,14-trimethyl-	831	502-69-2				2-Pentadecanone, 6,10,14-trimethyl-	824	502-69-2				2-Pentadecanone, 6,10,14-trimethyl-	801	502-69-2				2-Pentadecanone, 6,10,14-trimethyl-	775	502-69-2				2-Undecanone, 6,10-dimethyl-	719	1604-34-8				Hexadecanal, 2-methyl-	694	55019-46-0
Cinchonan, 9-chloro-6'-methoxy-, (8à,9R)-	86	32.6615	440	100129	14528-48-4			1287.0		Cinchonan, 9-chloro-6'-methoxy-, (8à,9R)-	440	14528-48-4				Acetamide, 2-(2-ethyl-6-methylpyridin-3-yloxy)-N,N-diethyl-	434	132401-73-1				Tricyclo[4.3.0.0(3,8)]nonan-2-ol, 2-(aminomethyl)-, stereoisomer	418	0-00-0				à-Isolupanine	418	486-87-3				Naphthalene, decahydro-1-pentadecyl-	417	66359-82-8				Glutaric acid, tridec-2-yn-1-yl 3-nitrobenzyl ester	416	0-00-0				Solanid-5-en-3-ol, (3á)-	414	80-78-4
Penten-3-yl tiglate, 1-	177	32.6704	480	50839	0-00-0			1287.2		Penten-3-yl tiglate, 1-	480	0-00-0				3-Cyclopentylpropionic acid, 2-methylpropyl ester	461	0-00-0				Phosphorous acid, tributyl ester	459	102-85-2				3-Cyclopentylpropionic acid, 2-butyl ester	455	0-00-0				Phosphorous acid, tributyl ester	451	102-85-2				Pentenyl tiglate, 2Z-	451	0-00-0				4-Chlorobutyric acid, pentadecyl ester	449	0-00-0
4a,cis-7-Epoxy-cis-9a-perhydro-trans-5-hydroxy-4,4,trans-7,9a-tetramethyl-5H-benzocycloheptene	162	32.7015	537	2596.3	1891-50-5			1287.8		4a,cis-7-Epoxy-cis-9a-perhydro-trans-5-hydroxy-4,4,trans-7,9a-tetramethyl-5H-benzocycloheptene	537	1891-50-5				Tetrahydro-solasodine triacetate	514	0-00-0				Cholestan-3-one, 4,4-dimethyl-, cyclic 1,2-ethanediyl acetal, (5à)-	505	54498-64-5				6,6-Dimethyl-9-methylene-undecane-2,5,10-trione	503	70412-59-8				Cyclohexanepropanoic acid, 1,4,4-trimethyl-2-oxo-, methyl ester	503	54699-30-8				4,25-Secoobscurinervan-4-one, 22-ethyl-15,16-dimethoxy-, (22à)-	501	54658-09-2				1,2,5-Triazole, 1-octyl-3-nitro-4-formamido-, 2-oxide	498	339589-41-2
2-Cyclohexen-1-one, 4-acetoxy-2,6,6-trimethyl-	98	32.7237	679	897620	0-00-0			1288.3		2-Cyclohexen-1-one, 4-acetoxy-2,6,6-trimethyl-	679	0-00-0				3-Acetyl-dihydro-tomatidine	635	0-00-0				11à-Hydroxy-tetrahydro-solasodine	628	0-00-0				Tetrahydrosolasodine	626	71473-03-5				Tetrahydrosolasodine	625	71473-03-5				Dihydro-pseudosolasodine	620	0-00-0				7ü-Hydoxy-tetrahydrosolasodine	617	0-00-0
Naphthalene, 1,4,6-trimethyl-	155	32.7637	816	491163	2131-42-2			1289.2		Naphthalene, 1,4,6-trimethyl-	816	2131-42-2				Naphthalene, 1,6,7-trimethyl-	813	2245-38-7				Naphthalene, 1,6,7-trimethyl-	811	2245-38-7				Naphthalene, 2,3,6-trimethyl-	810	829-26-5				Naphthalene, 2,3,6-trimethyl-	790	829-26-5				Naphthalene, 2,3,6-trimethyl-	788	829-26-5				4,6,8-Trimethylazulene	788	941-81-1
E-2-Tetradecen-1-ol	96	32.7859	790	400821	0-00-0			1289.6		E-2-Tetradecen-1-ol	790	0-00-0				Hexadecanal	789	629-80-1				Pentadecanal-	787	2765-11-9				Tetradecanal	782	124-25-4				Tetracosanal	780	57866-08-7				9-Octadecen-1-ol, (Z)-	777	143-28-2				Octadecanal	777	638-66-4
2(3H)-Furanone, 5-hexyldihydro-	85	32.8081	852	1272636	706-14-9			1290.1		2(3H)-Furanone, 5-hexyldihydro-	852	706-14-9				2(3H)-Furanone, 5-hexyldihydro-	848	706-14-9				2(3H)-Furanone, 5-hexyldihydro-	838	706-14-9				2(3H)-Furanone, 5-hexyldihydro-	836	706-14-9				2(3H)-Furanone, 5-heptyldihydro-	834	104-67-6				2(3H)-Furanone, 5-hexyldihydro-	825	706-14-9				2(3H)-Furanone, 5-heptyldihydro-	820	104-67-6
Isocalamendiol	147	32.8259	694	387459	0-00-0			1290.5		Isocalamendiol	694	0-00-0				(1R,7S,E)-7-Isopropyl-4,10-dimethylenecyclodec-5-enol	689	81968-62-9				Ledene oxide-(II)	683	0-00-0				Alloaromadendrene oxide-(2)	678	0-00-0				Tricyclo[5.2.2.0(1,6)]undecan-3-ol, 2-methylene-6,8,8-trimethyl-	675	0-00-0				Muurola-4,10(14)-dien-1á-ol	671	257293-90-6				6-Isopropenyl-4,8a-dimethyl-1,2,3,5,6,7,8,8a-octahydro-naphthalen-2-ol	670	0-00-0
Ethanone, 1-(7-hydroxy-5-methoxy-2,2-dimethyl-2H-1-benzopyran-8-yl)-	233	32.8614	469	93829	484-18-4			1291.2		Ethanone, 1-(7-hydroxy-5-methoxy-2,2-dimethyl-2H-1-benzopyran-8-yl)-	469	484-18-4				2,4-Imidazolidinedione, 5-(4-methoxyphenyl)-1,3,5-trimethyl-	468	55822-91-8				Ethanone, 1-(7-hydroxy-5-methoxy-2,2-dimethyl-2H-1-benzopyran-8-yl)-	455	484-18-4				2(1H)-Pyrimidinethione, 3,4-dihydro-1-(m-hydroxyphenyl)-4,4,6-trimethyl-	425	63704-47-2				Methyl 3beta-acetoxy-5,17-dioxo-7-nor-5,6-secoandrostan-6-oate	418	0-00-0				Boldenone	414	846-48-0				3,5-di-tert-Butyl-4-hydroxyacetophenone	414	14035-33-7
1-Benzoylamino-5-piperidinyl-1-phenylpentane	98	32.9281	486	95294	171203-85-3			1292.6		1-Benzoylamino-5-piperidinyl-1-phenylpentane	486	171203-85-3				1-Benzoylamino-5-piperidinyl-1-(4-ethylphenyl)pentane	485	0-00-0				Benzoic acid, 2,4-dimethylpent-3-yl ester	477	0-00-0				Benzoic acid, [(E,E)-3,7,11-trimethyl-2,6,10-dodecatrien-1-yl] ester	476	0-00-0				Benzoic acid, hept-2-yl ester	473	0-00-0				Benzoic acid, hept-3-yl ester	472	0-00-0				2-Pyrrolidinone, 1-[4-(1-pyrrolidinyl)-2-butynyl]-	461	70-22-4
1,3-Benzenediol, 5-pentyl-	124	32.9636	686	2982657	500-66-3			1293.4		1,3-Benzenediol, 5-pentyl-	686	500-66-3				1,8(2H,5H)-Naphthalenedione, hexahydro-8a-methyl-, cis-	680	83406-41-1				4-(1-Hydroxyallyl)-2-methoxyphenol	660	112465-50-6				5,5,8a-Trimethyl-3,5,6,7,8,8a-hexahydro-2H-chromene	656	54344-82-0				1,3-Benzenediol, 5-pentyl-	651	500-66-3				1,3-Benzenediol, 5-pentyl-	649	500-66-3				1,5-Naphthalenedione, octahydro-4a-methyl-, trans-(.+-.)-	648	2906-90-3
3-Buten-2-ol, 3-methyl-4-(2,6,6-trimethyl-2-cyclohexen-1-yl)-	152	32.9814	536	259478	70172-00-8			1293.8		3-Buten-2-ol, 3-methyl-4-(2,6,6-trimethyl-2-cyclohexen-1-yl)-	536	70172-00-8				Bicyclo[2.2.1]heptan-2-one, 4,7,7-trimethyl-, (1R)-	530	13854-85-8				Bicyclo[2.2.1]heptan-2-one, 4,7,7-trimethyl-, (1S)-	526	10292-98-5				á-HIMACHALENOXIDE	523	0-00-0				Cyclohexanone, 2-methylene-5-(1-methylethyl)-	520	15297-07-1				2-Cyclohexen-1-one, 5-methyl-2-(1-methylethyl)-	510	5113-66-6				Dehydroxy-isocalamendiol	510	1005276-30-1
Muurola-4,10(14)-dien-1á-ol	144	33.0036	868	86063	257293-90-6			1294.3		Muurola-4,10(14)-dien-1á-ol	868	257293-90-6				((4aS,8S,8aR)-8-Isopropyl-5-methyl-3,4,4a,7,8,8a-hexahydronaphthalen-2-yl)methanol	762	135118-51-3				(1R,7S,E)-7-Isopropyl-4,10-dimethylenecyclodec-5-enol	751	81968-62-9				Eudesma-4(15),7-dien-1á -ol	747	119120-23-9				Tricyclo[4.4.0.0(2,7)]dec-3-ene-3-methanol, 1-methyl-8-(1-methylethyl)-	747	115728-41-1				Ylangenol	739	41610-69-9				Murolan-3,9(11)-diene-10-peroxy	736	0-00-0
Heptasiloxane, hexadecamethyl-	281	33.0302	782	111991	541-01-5			1294.8		Heptasiloxane, hexadecamethyl-	782	541-01-5				Heptasiloxane, hexadecamethyl-	747	541-01-5				Hexasiloxane, tetradecamethyl-	735	107-52-8				Cyclooctasiloxane, hexadecamethyl-	709	556-68-3				Cyclooctasiloxane, hexadecamethyl-	698	556-68-3				Hexasiloxane, tetradecamethyl-	695	107-52-8				2,4-Dihydroxybenzoic acid, 3TMS derivative	690	10586-16-0
(1R,2R,4S,6S,7S,8S)-8-Isopropyl-1-methyl-3-methylenetricyclo[4.4.0.02,7]decan-4-ol	146	33.1102	768	29605	124753-76-0			1296.5		(1R,2R,4S,6S,7S,8S)-8-Isopropyl-1-methyl-3-methylenetricyclo[4.4.0.02,7]decan-4-ol	768	124753-76-0				Aristol-1(10)-en-9-yl isovalerate	680	0-00-0				(3R,4aS,8aS)-8a-Methyl-5-methylene-3-(prop-1-en-2-yl)-1,2,3,4,4a,5,6,8a-octahydronaphthalene	668	212394-95-1				(1S,1aR,2aS,5R,6R,6aS,7aS)-1,6,6a-Trimethyldecahydro-1,2a-methanocyclopropa[b]naphthalen-5-yl acetate	665	0-00-0				Tricyclo[4.4.0.0(2,7)]dec-8-ene-3-methanol, à,à,6,8-tetramethyl-, stereoisomer	665	41370-56-3				Isolongifolene, 9,10-dehydro-	660	0-00-0				Tricyclo[4.4.0.0(2,7)]dec-8-ene-3-methanol, à,à,6,8-tetramethyl-, stereoisomer	659	41370-56-3
Unknown 31	162	33.1146	385	1578.9	13189-13-4			1296.6		1H-Imidazole-4-carboxamide, N-phenyl-	385	13189-13-4				Acetic acid, [2-(5-methoxy-1,2-dimethyl-1H-indol-3-yl)-2-oxoethyl] ester	375	0-00-0				8-Methoxy-2-[n-propyl]-5,6-dihydro-4H-imidazo[I,j]quinoline	371	59353-29-6				N-(1-(2-Furyl)ethyl)aniline	364	14497-49-5				Pregnane-3,20-diol, (3à,5á,20S)-, 2TMS derivative	363	16134-56-8				Diethyl 2-((2,4-dimethyl-5-oxo-1-phenyl-3-pyrazolin-3-yl)methyl)-2-ethylmalonate	363	5767-58-8				5-Chlorovanillic acid	361	62936-23-6
1,2-hydrazinedicarbothioamide, 1-ethyl-N1-methyl-	57	33.1235	529	514874	0-00-0			1296.8		1,2-hydrazinedicarbothioamide, 1-ethyl-N1-methyl-	529	0-00-0				2-Propanone, 1,1,3,3-tetrabutoxy-	495	113358-61-5				Propionic acid, thio-, S-heptyl ester	477	2432-45-3				2-(E)-Pentenoic acid, (4S)-4-[(t-butoxycarbonyl)amino]-	471	142723-69-1				Hexahydro-1,3,5-trimethyl-1,3,5-triazine-2-thione	470	59887-80-8				Benzene, (3,3-dimethyl-1-methylenebutyl)-	468	7283-47-8				1-Pentanol, 5-tert-butoxy-, TMS derivative	453	91988-80-6
4,6,8-Trimethylazulene	155	33.1724	493	148267	941-81-1			1297.8		4,6,8-Trimethylazulene	493	941-81-1				1-(2,2-Dimethylcyclopropyl)-2-phenylacetylene	486	0-00-0				Naphthalene, 2,3,6-trimethyl-	486	829-26-5				Naphthalene, 2,3,6-trimethyl-	482	829-26-5				Naphthalene, 1,6,7-trimethyl-	482	2245-38-7				Naphthalene, 2,3,6-trimethyl-	481	829-26-5				Naphthalene, 1,6,7-trimethyl-	481	2245-38-7
Phenol, 2-methoxy-4-(1-propenyl)-, (Z)-	164	33.199	838	1832743	5912-86-7			1298.4		Phenol, 2-methoxy-4-(1-propenyl)-, (Z)-	838	5912-86-7				Phenol, 2-methoxy-4-(1-propenyl)-	833	97-54-1				Eugenol	828	97-53-0				trans-Isoeugenol	825	5932-68-3				Eugenol	823	97-53-0				Phenol, 2-methoxy-6-(2-propenyl)-	823	579-60-2				Phenol, 2-methoxy-6-(2-propenyl)-	822	579-60-2
1,5-Cycloundecadiene, 9-(1-methylethylidene)-	137	33.2168	528	684747	62338-55-0			1298.8		1,5-Cycloundecadiene, 9-(1-methylethylidene)-	528	62338-55-0				1,6,10,14,18,22-Tetracosahexaen-3-ol, 2,6,10,15,19,23-hexamethyl-, (all-E)-(ñ)-	525	97232-74-1				Bicyclo[7.2.0]undec-4-ene, 4,11,11-trimethyl-8-methylene-,[1R-(1R*,4Z,9S*)]-	520	118-65-0				1-Propyl-3-(propen-1-yl)adamantane	519	57040-46-7				1,4-Dimethyl-7-(prop-1-en-2-yl)decahydroazulen-4-ol	519	21698-41-9				1,5-Cycloundecadiene, 8,8-dimethyl-9-methylene-	515	62338-54-9				2-Buten-1-ol, 2-ethyl-4-(2,2,3-trimethyl-3-cyclopenten-1-yl)-	514	28219-61-6
3,7-Cyclodecadien-1-one, 3,7-dimethyl-10-(1-methylethylidene)-, (E,E)-	136	33.2301	815	2633318	6902-91-6			1299.1		3,7-Cyclodecadien-1-one, 3,7-dimethyl-10-(1-methylethylidene)-, (E,E)-	815	6902-91-6				3,7-Cyclodecadien-1-one, 3,7-dimethyl-10-(1-methylethylidene)-, (E,E)-	801	6902-91-6				3,7-Cyclodecadien-1-one, 3,7-dimethyl-10-(1-methylethylidene)-, (E,E)-	752	6902-91-6				á-Elemenone	733	20303-60-0				á-Elemenone	732	20303-60-0				3,7-Cyclodecadien-1-one, 10-(1-methylethenyl)-, (E,E)-	730	55521-11-4				Cyclohexanone, 5-ethenyl-5-methyl-4-(1-methylethenyl)-2-(1-methylethylidene)-, cis-	727	32663-57-3
3-Methyl-hexahydrophthalide	81	33.2434	526	334621	2205-25-6			1299.4		3-Methyl-hexahydrophthalide	526	2205-25-6				Cyclopentaneacetic acid, 2-(hydroxymethyl)-3-methyl-, ë-lactone	523	105181-38-2				3à-Methyl-trans-hexahydrophthalide	522	72233-60-4				Bicyclo[3.2.1]octane	522	6221-55-2				Cyclohexaneethanol	521	4442-79-9				13-Heptadecyn-1-ol	521	56554-77-9				2-Cyclopentene-1-tridecanoic acid, (S)-	515	29106-32-9
4-Ethylbiphenyl	167	33.3056	502	42769	5707-44-8			1300.7		4-Ethylbiphenyl	502	5707-44-8				4-Ethylbiphenyl	491	5707-44-8				Benzene, 1,1'-ethylidenebis-	490	612-00-0				2,2'-Dimethylbiphenyl	489	605-39-0				Ethanone, 1-(2,6-dihydroxy-4-methoxyphenyl)-	487	7507-89-3				1,1'-Biphenyl, 2-ethyl-	486	1812-51-7				Benzene, 1,1'-ethylidenebis-	483	612-00-0
Fluorene, 1,4-dihydro-	152	33.3145	548	56064	41593-21-9			1300.9		Fluorene, 1,4-dihydro-	548	41593-21-9				2,5-Bis(1-naphthyl)-1,5-hexadiene	518	0-00-0				2,2-Diphenylethylamine	491	3963-62-0				Fluorene, 2,4a-dihydro-	489	59247-36-8				Nordiphenamid	481	954-21-2				Naphthalene, 1-[1-(bromomethyl)vinyl]-	480	0-00-0				Glutaric acid, 2,3-dichlorophenyl diphenylmethyl ester	479	0-00-0
Naphthalene, 1,6,7-trimethyl-	155	33.3234	743	282071	2245-38-7			1301.1		Naphthalene, 1,6,7-trimethyl-	743	2245-38-7				Naphthalene, 1,4,6-trimethyl-	725	2131-42-2				Naphthalene, 2,3,6-trimethyl-	702	829-26-5				4,6,8-Trimethylazulene	689	941-81-1				4,6,8-Trimethylazulene	686	941-81-1				Naphthalene, 2,3,6-trimethyl-	685	829-26-5				Naphthalene, 1,6,7-trimethyl-	679	2245-38-7
Cyclopropanetetradecanoic acid, 2-octyl-, methyl ester	122	33.3545	712	258149	52355-42-7			1301.8		Cyclopropanetetradecanoic acid, 2-octyl-, methyl ester	712	52355-42-7				Cyclohexanebutanoic acid	693	4441-63-8				Octan-2-one, 3,6-dimethyl-	692	118452-32-7				Erucic acid	691	112-86-7				Oleic Acid	686	112-80-1				trans-2-undecenoic acid	675	15790-94-0				trans-2-undecenoic acid	675	15790-94-0
Nonanoic acid	123	33.3723	866	210747	112-05-0			1302.2		Nonanoic acid	866	112-05-0				Nonanoic acid	852	112-05-0				Nonanoic acid	791	112-05-0				n-Decanoic acid	746	334-48-5				n-Decanoic acid	742	334-48-5				n-Decanoic acid	739	334-48-5				n-Decanoic acid	732	334-48-5
.tau.-Cadinol	162	33.4122	645	220642	5937-11-1			1303.1		.tau.-Cadinol	645	5937-11-1				Bicyclo[4.4.0]dec-1-ene, 2-isopropyl-5-methyl-9-methylene-	631	150320-52-8				.tau.-Cadinol	631	5937-11-1				Naphthalene, 1,2,3,5,6,8a-hexahydro-4,7-dimethyl-1-(1-methylethyl)-, (1S-cis)-	626	483-76-1				Tau-Cadinol acetate	622	149197-48-8				Naphthalene, 1,2,4a,5,8,8a-hexahydro-4,7-dimethyl-1-(1-methylethyl)-, [1S-(1à,4aá,8aà)]-	621	523-47-7				1-Naphthalenol, 1,2,3,4,4a,7,8,8a-octahydro-1,6-dimethyl-4-(1-methylethyl)-, [1R-(1à,4á,4aá,8aá)]-	619	19435-97-3
[truncated: 333 more rows]
[truncated: 20 more columns]
