# Supplementary material for: Chemical constituents, antibacterial, acaricidal and anti-inflammatory activities of the essential oils from four Rhododendron species
Source: Front Vet Sci. 2022 Aug 10;9:882060. doi: 10.3389/fvets.2022.882060 (PMC9399923; doi:10.3389/fvets.2022.882060)
Supplement: Supplementary Table S1 — The identified compounds of the essential oils from four Rhododendron species. [file Data_Sheet_1.zip › 22-7-24/╘¡╩╝╩2╛▌/FIG/RTEO.csv]

Name	UniqueMass	R.T. (minutes)	Similarity	Area	CAS	Underivatized MW	Underivatized Formula	Retention Index	Underivatized Compound	Hit 1 Name	Hit 1 Similarity	Hit 1 CAS	Hit 1 Underivatized MW	Hit 1 Underivatized Formula	Hit 1 Underivatized Compound	Hit 2 Name	Hit 2 Similarity	Hit 2 CAS	Hit 2 Underivatized MW	Hit 2 Underivatized Formula	Hit 2 Underivatized Compound	Hit 3 Name	Hit 3 Similarity	Hit 3 CAS	Hit 3 Underivatized MW	Hit 3 Underivatized Formula	Hit 3 Underivatized Compound	Hit 4 Name	Hit 4 Similarity	Hit 4 CAS	Hit 4 Underivatized MW	Hit 4 Underivatized Formula	Hit 4 Underivatized Compound	Hit 5 Name	Hit 5 Similarity	Hit 5 CAS	Hit 5 Underivatized MW	Hit 5 Underivatized Formula	Hit 5 Underivatized Compound	Hit 6 Name	Hit 6 Similarity	Hit 6 CAS	Hit 6 Underivatized MW	Hit 6 Underivatized Formula	Hit 6 Underivatized Compound	Hit 7 Name	Hit 7 Similarity	Hit 7 CAS	Hit 7 Underivatized MW
Carbon monoxide	28	2.26928	699	117958369	630-08-0			651.49		Carbon monoxide	699	630-08-0				Nitrogen	699	7727-37-9				Nickel tetracarbonyl	699	13463-39-3				Carbon monoxide	699	630-08-0				Nitrogen	699	7727-37-9				Manganese, acetylpentacarbonyl-, (OC-6-21)-	649	13963-91-2				butanedioic acid, 2-cyano-2,3-dimethyl-, diethyl ester	554	0-00-0
Acetone	58	2.66462	949	34926120	67-64-1			662.64		Acetone	949	67-64-1				Acetone	932	67-64-1				Acetone	882	67-64-1				Acetone	871	67-64-1				Acetone	863	67-64-1				2-Heptanone, 7,7,7-trichloro-	817	154264-40-1				2-Heptanone, 7,7-dichloro-	815	66241-43-8
Acetone	38	3.05552	920	39809	67-64-1			673.67		Acetone	920	67-64-1				Acetone	890	67-64-1				Acetone	890	67-64-1				Acetone	859	67-64-1				Acetone	831	67-64-1				2-Heptanone, 7,7,7-trichloro-	796	154264-40-1				2-Heptanone, 7,7-dichloro-	786	66241-43-8
1,2,4-Triazolo[4,3-a]pyridine-8-carboxylic acid, 2,3-dihydro-3-oxo-, methyl ester	144	3.22876	444	235.99	53975-71-6			678.55		1,2,4-Triazolo[4,3-a]pyridine-8-carboxylic acid, 2,3-dihydro-3-oxo-, methyl ester	444	53975-71-6				1-Adamantanecarboxylic acid, 2-adamantyl ester	433	0-00-0				Succinic acid, 3-methylbut-2-yl adamant-2-yl ester	422	0-00-0				N-(1-Adamantyl)acetamide	419	880-52-4				Succinic acid, dec-2-yl adamant-2-yl ester	412	0-00-0				N'-(4-Cyanobenzylidene)-2-phenylacethydrazide	411	328045-84-7				Succinic acid, 2-methylpent-3-yl adamant-2-yl ester	409	0-00-0
Cyclotrisiloxane, hexamethyl-	209	3.31315	963	181241	541-05-9			680.93		Cyclotrisiloxane, hexamethyl-	963	541-05-9				Cyclotrisiloxane, hexamethyl-	937	541-05-9				Arsenous acid, tris(trimethylsilyl) ester	871	55429-29-3				Tris(tert-butyldimethylsilyloxy)arsane	855	0-00-0				1,2-Benzisothiazol-3-amine, TBDMS derivative	835	0-00-0				Cyclotrisiloxane, hexamethyl-	833	541-05-9				2,4,6-Cycloheptatrien-1-one, 3,5-bis-trimethylsilyl-	788	0-00-0
Unknown 1	166	3.35757	380	706.19	15769-91-2			682.19		2H-1,2-Oxazine, 6-(4-chlorophenyl)tetrahydro-2-methyl-	380	15769-91-2				2',4'-Dihydroxy-3'-methylbutyrophenone	354	93970-93-5				1,2,3,4,5,7,8-Hepta-O-acetyl-á-d-altro-l-glycero-3-octulofuranose	346	78174-70-6				D-Arabinononitrile, 2,3,4,5-tetraacetate	343	34360-54-8				1-Methoxy-4-(2'-nitro-2'propenyl)benzene	341	80255-23-8				1-Ethene,2-(2,2,5a-trimethyl-3-oxo-1a,2,3,5a-tetrahydro-1-benzoxiren-1-yl)-1-(acetoxy)	330	0-00-0				á-D-Galactofuranose, pentaacetate	326	5531-53-3
Ethanol	31	4.05053	936	88084119	64-17-5			701.73		Ethanol	936	64-17-5				Ethanol	935	64-17-5				Ethanol	898	64-17-5				Ethanol, 2-methoxy-	717	109-86-4				Dimethyl ether	717	115-10-6				Hydrazine, methyl-	707	60-34-4				Ethanol, 2-methoxy-	698	109-86-4
(1R)-2,6,6-Trimethylbicyclo[3.1.1]hept-2-ene	93	5.78292	864	31098811	7785-70-8			750.59		(1R)-2,6,6-Trimethylbicyclo[3.1.1]hept-2-ene	864	7785-70-8				à-Pinene	857	80-56-8				(1R)-2,6,6-Trimethylbicyclo[3.1.1]hept-2-ene	847	7785-70-8				(1S)-2,6,6-Trimethylbicyclo[3.1.1]hept-2-ene	843	7785-26-4				Tricyclo[2.2.1.0(2,6)]heptane, 1,3,3-trimethyl-	838	488-97-1				Tricyclo[2.2.1.0(2,6)]heptane, 1,3,3-trimethyl-	833	488-97-1				3-Carene	832	13466-78-9
1-Aminocyclopentanecarboxylic acid, n-propargyloxycarbonyl-, nonyl ester	166	5.91174	451	1700.7	0-00-0			754.23		1-Aminocyclopentanecarboxylic acid, n-propargyloxycarbonyl-, nonyl ester	451	0-00-0				1-Aminocyclopentanecarboxylic acid, N-(propargyloxycarbonyl)-, isohexyl ester	451	0-00-0				Pipecolic acid, N-propargyloxycarbonyl-, propargyl ester	448	0-00-0				Pipecolic acid, N-propargyloxycarbonyl-, tridecyl ester	446	0-00-0				1-Aminocyclopentanecarboxylic acid, n-propargyloxycarbonyl-, decyl ester	444	0-00-0				1-Aminocyclopentanecarboxylic acid, N-(propargyloxycarbonyl)-, pentyl ester	443	0-00-0				1-Aminocyclopentanecarboxylic acid, n-propargyloxycarbonyl-, propargyl ester	440	0-00-0
1,3-Isobenzofurandione, 5-fluoro-	166	6.02723	411	1232.6	319-03-9			757.48		1,3-Isobenzofurandione, 5-fluoro-	411	319-03-9				urea, N-ethyl-N'-2-pyrimidinyl-	410	0-00-0				2,5-Diamino-1,3,4-thiadiazole	399	2937-81-7				Dihydro-3-methylene-5-methyl-2-furanone	392	62873-16-9				1,3-Dioxolane, 2-methyl-	387	497-26-7				Ethane, 1-bromo-2-methoxy-	386	6482-24-2				1,5-Cyclooctadien-4-one	379	1460-21-5
Octane, 3,3-dimethyl-	85	6.32929	687	101754	4110-44-5			766.00		Octane, 3,3-dimethyl-	687	4110-44-5				Dodecane, 2,6,10-trimethyl-	685	3891-98-3				Octane, 2,6-dimethyl-	680	2051-30-1				3-Ethyl-3-methylheptane	679	17302-01-1				Decane, 2,4,6-trimethyl-	679	62108-27-4				Hexane, 2,3,4-trimethyl-	672	921-47-1				Sulfurous acid, 2-ethylhexyl nonyl ester	672	0-00-0
Cyclohexene, 3-methyl-6-(1-methylethylidene)-	121	6.78682	793	262045	586-63-0			778.91		Cyclohexene, 3-methyl-6-(1-methylethylidene)-	793	586-63-0				Camphene	789	79-92-5				Bicyclo[2.2.1]heptane, 2,2-dimethyl-3-methylene-, (1S)-	786	5794-04-7				(1R,3S,4R,5S)-1-Isopropyl-4-methylbicyclo[3.1.0]hexan-3-yl acetate-rel-	785	62181-91-3				(1R,3R,4R,5S)-1-Isopropyl-4-methylbicyclo[3.1.0]hexan-3-yl acetate-rel-	784	62181-90-2				Cyclohexene, 4-methyl-1-(1-methylethenyl)-	780	586-67-4				Camphene	777	79-92-5
Unknown 2	144	6.88455	390	1213.1	630-08-0			781.66		Carbon monoxide	390	630-08-0				Nitrogen	390	7727-37-9				Nickel tetracarbonyl	390	13463-39-3				Ethylenimine	340	151-56-4				3-Methyl-1,2-diazirine	340	0-00-0				dl-3-Amino-3-phenylpropionic acid	337	614-19-7				2,4,6(1H,3H,5H)-Pyrimidinetrione, 5-[[4-(dimethylamino)phenyl]methylene]-	324	1753-47-5
Hexanal	56	7.36428	863	563016	66-25-1			795.19		Hexanal	863	66-25-1				Hexanal	860	66-25-1				Hexanal	855	66-25-1				Hexanal	848	66-25-1				Hexanal	840	66-25-1				Pentanal, 3-methyl-	730	15877-57-3				Pentanal, 3-methyl-	720	15877-57-3
Pyrrol-2-one, 4-acetyl-5-(2-fluorophenyl)-3-hydroxy-1-[2-(2-methyl-1H-indol-3-yl)ethyl]-1,5-dihydro-	157	7.40426	722	148.50	0-00-0			796.32		Pyrrol-2-one, 4-acetyl-5-(2-fluorophenyl)-3-hydroxy-1-[2-(2-methyl-1H-indol-3-yl)ethyl]-1,5-dihydro-	722	0-00-0				Benzamide, 4-tert-butyl-N-[2-(2-methyl-1H-indol-3-yl)ethyl]-	707	0-00-0				Pyrrol-2-one, 4-acetyl-5-(3-fluorophenyl)-3-hydroxy-1-[2-(2-methyl-1H-indol-3-yl)ethyl]-1,5-dihydro-	673	0-00-0				Cyclohexanecarboxylic acid [2-(2-methyl-1H-indol-3-yl)-ethyl]-amide	657	0-00-0				Oxazolidin-2-one, 4-hydroxy-4,5-dimethyl-3-[2-(2-methyl-1H-indol-3-yl)ethyl]-5-(4-methylpent-3-enyl)-	643	0-00-0				2-Oxo-2H-chromene-3-carboxylic acid [2-(2-methyl-1H-indol-3-yl)ethyl]amide	634	0-00-0				Urea, 1-[2-(2-methyl-1H-indol-3-yl)ethyl]-3-propyl-	631	0-00-0
1,6-Octadien-3-ol, 3,7-dimethyl-, propanoate	41	7.98617	728	684872	144-39-8			808.80		1,6-Octadien-3-ol, 3,7-dimethyl-, propanoate	728	144-39-8				Butanoic acid, 3-methyl-, 1-ethenyl-1,5-dimethyl-4-hexenyl ester	723	1118-27-0				1,6-Octadien-3-ol, 3,7-dimethyl-, formate	665	115-99-1				Linalyl acetate	658	115-95-7				1,5-Dimethyl-1-vinyl-4-hexenyl butyrate	657	78-36-4				Bicyclo[2.2.1]heptane, 7,7-dimethyl-2-methylene-	655	471-84-1				á-Phellandrene	655	555-10-2
Bicyclo[3.1.1]heptane, 6,6-dimethyl-2-methylene-, (1S)-	94	8.00838	901	427985	18172-67-3			809.23		Bicyclo[3.1.1]heptane, 6,6-dimethyl-2-methylene-, (1S)-	901	18172-67-3				Bicyclo[3.1.1]heptane, 6,6-dimethyl-2-methylene-, (1S)-	873	18172-67-3				á-Pinene	862	127-91-3				á-Pinene	861	127-91-3				Cyclohexane, 1-methylene-4-(1-methylethenyl)-	855	499-97-8				á-Pinene	854	127-91-3				Bicyclo[3.1.0]hexane, 4-methylene-1-(1-methylethyl)-	848	3387-41-5
3,5-Hexadien-2-ol	55	8.70578	640	1617549	3280-51-1			822.83		3,5-Hexadien-2-ol	640	3280-51-1				1,7-Octadiene, 2,3,3-trimethyl-	634	0-00-0				3-Hexen-2-one, 3,4-dimethyl-, (E)-	632	20685-46-5				2,6-Octadiene, 2,4-dimethyl-	626	63843-03-8				3-Cyclohexen-1-carboxaldehyde, 3-methyl-	623	56980-32-6				2,6-Nonadienal, 3,7-dimethyl-	623	41448-29-7				1-Pentene, 3-ethyl-2-methyl-	620	19780-66-6
Cyclopentene, 3-methyl-1-(1-methylethyl)-	81	8.71022	703	3467764	51115-02-7			822.92		Cyclopentene, 3-methyl-1-(1-methylethyl)-	703	51115-02-7				1-Isopropylcyclohex-1-ene	675	4292-04-0				Cyclohexene, 3-(1-methylethyl)-	665	3983-08-2				Cyclohexene, 3-(1-methylethyl)-	662	3983-08-2				Ethanone, 1-(1-cyclohexen-1-yl)-	647	932-66-1				Ethanone, 1-(2-methyl-2-cyclopenten-1-yl)-	647	1767-84-6				Cyclohexanol, 4-(1-methylethyl)-	646	4621-04-9
1-Butanol	42	9.29657	819	235887	71-36-3			834.35		1-Butanol	819	71-36-3				1-Butanol	808	71-36-3				1-Pentanol, 4-methyl-	771	626-89-1				1-Butanol	770	71-36-3				1-Butanol	768	71-36-3				1-Pentanol, 4-methyl-	737	626-89-1				1-Pentanol, 4-methyl-	737	626-89-1
2-Cyano-3-methyl-2-(O-methylbenzyl)butanoic acid	144	9.30101	444	199.00	29277-53-0			834.43		2-Cyano-3-methyl-2-(O-methylbenzyl)butanoic acid	444	29277-53-0				Crotonic acid, 2-benzamido-, methyl ester	433	105909-91-9				Ethane	429	74-84-0				Ethane	428	74-84-0				Ethane	428	74-84-0				Trimethylene oxide	421	503-30-0				1,2-Ethanediol, dibenzoate	410	94-49-5
Methoxy(methyl)chlorosilane	109	9.52311	636	134681	18151-27-4			838.76		Methoxy(methyl)chlorosilane	636	18151-27-4				Cyclopentanecarboxylic acid, 3-(3-fluorophenylcarbamoyl)-1,2,2-trimethyl-	577	0-00-0				Ethanone, 1-(1,3-dimethyl-3-cyclohexen-1-yl)-	551	51733-68-7				2,2,2-Trifluoroethyl methanesulfonate	542	25236-64-0				5-([(4-Fluorophenyl)amino]methyl)-2-[(4-fluorophenyl)methyl]-1H-1,2,4-triazol-3-one	540	0-00-0				Pyridine, 3-methoxy-	533	7295-76-3				2,5-Furandione, dihydro-3-(2-methyl-2-propenyl)-	533	18908-20-8
Benzene, (2,3-dimethyldecyl)-	57	9.72744	601	2087391	55134-08-2			842.74		Benzene, (2,3-dimethyldecyl)-	601	55134-08-2				Tert-butyl N-benzylcarbamate	583	0-00-0				Benzene, (2-methyloctyl)-	573	49826-80-4				Pent-4-yn-3-one, 2,2-dimethyl-	570	5891-25-8				2-(2,2-Dimethylpropionyl)-3-(3-phenoxyphenyl)cyclopropane-1,1-dicarbonitrile	568	0-00-0				Pent-4-yn-3-one, 2,2-dimethyl-	564	5891-25-8				Benzene, (2,2-dimethylpropyl)-	563	1007-26-7
3-Methylcyclopentyl acetate	82	9.78519	671	1627179	24070-70-0			843.87		3-Methylcyclopentyl acetate	671	24070-70-0				Cyclopentanol, 2-methyl-, acetate, trans-	545	40991-94-4				Cyclopentanol, 2-methyl-, acetate, cis-	541	40991-93-3				2,7-Dioxatricyclo[4.4.0.0(3,8)]decan-4-amine, stereoisomer	518	40076-28-6				2-Oxa-spiro[4.5]dec-8-ene-1,7-dione, 4,6-dihydroxy-3,10-dimethyl-	512	0-00-0				Octan-2-one, 3,6-dimethyl-	499	118452-32-7				1-Acetyl-2-(2'-oxo-propyl)-cyclopentane	491	0-00-0
á-Myrcene	93	9.84294	958	67948826	123-35-3			845.00		á-Myrcene	958	123-35-3				á-Myrcene	896	123-35-3				á-Myrcene	893	123-35-3				á-Myrcene	891	123-35-3				Bicyclo[3.1.1]heptane, 6,6-dimethyl-2-methylene-, (1S)-	887	18172-67-3				á-Pinene	884	127-91-3				á-Pinene	883	127-91-3
2,4,6-Octatriene, 2,6-dimethyl-, (E,Z)-	105	10.1894	848	132287	7216-56-0			851.75		2,4,6-Octatriene, 2,6-dimethyl-, (E,Z)-	848	7216-56-0				1,3-Cyclohexadiene, 1,5,5,6-tetramethyl-	824	514-94-3				2,4,6-Octatriene, 2,6-dimethyl-, (E,Z)-	824	7216-56-0				2,4,6-Octatriene, 2,6-dimethyl-, (E,E)-	823	3016-19-1				Bicyclo[3.1.0]hex-2-ene, 4,4,6,6-tetramethyl-	818	19487-09-3				1,3-Cyclohexadiene, 1-methyl-4-(1-methylethyl)-	817	99-86-5				1,3-Cyclopentadiene, 1,2,3,4,5-pentamethyl-	817	4045-44-7
Ascaridole	88	10.2694	711	74642	512-85-6			853.31		Ascaridole	711	512-85-6				(+)-4-Carene	698	29050-33-7				2-Cyclohexen-1-ol, 3-methyl-6-(1-methylethyl)-, acetate	679	1204-30-4				Cyclohexene, 1-methyl-4-(1-methylethylidene)-	678	586-62-9				4-Terpinenyl acetate	674	4821-04-9				Cyclohexanol, 1-methyl-4-(1-methylethylidene)-	674	586-81-2				ç-Terpinene	672	99-85-4
Cyclopentasiloxane, decamethyl-	73	10.3404	953	1316279	541-02-6			854.69		Cyclopentasiloxane, decamethyl-	953	541-02-6				Cyclopentasiloxane, decamethyl-	922	541-02-6				Cyclopentasiloxane, decamethyl-	907	541-02-6				N-(Trifluoroacetyl)-N,O,O',O''-tetrakis(trimethylsilyl)norepinephrine	723	0-00-0				N-(Trifluoroacetyl)-O,O',O''-tris(trimethylsilyl)norepinephrine	717	0-00-0				2,6-Dihydroxybenzoic acid, 3TMS derivative	716	3782-85-2				3,4-Dihydroxyphenylglycol, 4TMS derivative	706	56114-62-6
Cyclopentasiloxane, decamethyl-	70	10.3582	641	679731	541-02-6			855.04		Cyclopentasiloxane, decamethyl-	641	541-02-6				Cyclopentasiloxane, decamethyl-	636	541-02-6				Cyclopentasiloxane, decamethyl-	622	541-02-6				Terbutaline, N-trifluoroacetyl-O,O,o-tris(trimethylsilyl)deriv.	619	325836-92-8				2,6-Dihydroxybenzoic acid, 3TMS derivative	616	3782-85-2				Epinephrine, (á)-, 3TMS derivative	593	10538-85-9				3,4-Dihydroxyphenylglycol, 4TMS derivative	591	56114-62-6
Phthalic acid, methyl 4-(2-phenylprop-2-yl)phenyl ester	157	10.376	416	169.35	0-00-0			855.39		Phthalic acid, methyl 4-(2-phenylprop-2-yl)phenyl ester	416	0-00-0				Phthalic acid, 3-chlorophenyl methyl ester	415	0-00-0				Phthalic acid, 2-isopropylphenyl methyl ester	414	0-00-0				Phthalic acid, 4-chloro-3-methylphenyl methyl ester	394	0-00-0				Phthalic acid, 4-isopropylphenyl methyl ester	394	0-00-0				Phthalic acid, 4-fluoro-2-nitrophenyl methyl ester	392	0-00-0				Phthalic acid, methyl 2-nitrophenyl ester	392	0-00-0
2-Butenal, 2-methyl-	84	10.6336	835	1906679	1115-11-3			860.41		2-Butenal, 2-methyl-	835	1115-11-3				2-Butenal, 3-methyl-	819	107-86-8				Furan, 2,3-dihydro-4-methyl-	783	34314-83-5				2-Ethylacrolein	780	922-63-4				2-Butenal, 2-methyl-, (E)-	775	497-03-0				2-Pentenal, (E)-	773	1576-87-0				1-(1,1-Dioxo-tetrahydro-1.lambda.(6)-thiophene-3-sulfonyl)-piperidine	753	0-00-0
Pyrazine, 2-(n-propyl)-	41	10.7002	588	1130797	18138-03-9			861.71		Pyrazine, 2-(n-propyl)-	588	18138-03-9				1,5-Cyclooctadiene, 3,4-dimethyl-	587	21284-05-9				1-Isopropenyl-3-propenylcyclopentane	578	0-00-0				1,5-Cyclooctadiene, 1,5-dimethyl-	577	3760-14-3				[1,1'-Bicyclopentyl]-2-ol	573	4884-25-7				D-Limonene	565	5989-27-5				Cyclohexene, 4-ethenyl-1,4-dimethyl-	563	1743-61-9
D-Limonene	68	10.7447	851	8099867	5989-27-5			862.57		D-Limonene	851	5989-27-5				D-Limonene	847	5989-27-5				D-Limonene	838	5989-27-5				D-Limonene	836	5989-27-5				Cyclohexene, 1-methyl-5-(1-methylethenyl)-, (R)-	828	1461-27-4				Limonene	828	138-86-3				Cyclohexene, 1-methyl-5-(1-methylethenyl)-	822	13898-73-2
Dodecane, 2,6,11-trimethyl-	91	10.9934	624	341099	31295-56-4			867.42		Dodecane, 2,6,11-trimethyl-	624	31295-56-4				8-Hydroxy-2,2,8-trimethyldeca-5,9-dien-3-one	619	83040-92-0				Hexadecane, 1-chloro-	602	4860-03-1				Tetradecane, 1-chloro-	601	2425-54-9				Dodecane	599	112-40-3				Tetradecane	597	629-59-4				Octadecane, 1-chloro-	597	3386-33-2
(2R,5R)-2-Methyl-5-(prop-1-en-2-yl)-2-vinyltetrahydrofuran	68	11.1889	691	206484	54750-70-8			871.23		(2R,5R)-2-Methyl-5-(prop-1-en-2-yl)-2-vinyltetrahydrofuran	691	54750-70-8				(2R,5S)-2-Methyl-5-(prop-1-en-2-yl)-2-vinyltetrahydrofuran	689	54750-69-5				trans,trans-2,8-Decadiene	624	19398-85-7				trans,trans-2,9-Undecadiene	607	22057-21-2				8-Dodecenol	596	42513-42-8				cis,cis-1,9-Dimethylspiro[5.5]undecane	592	0-00-0				1,12-Dodecanediol	592	5675-51-4
2-Phenylpropenal	157	11.2333	448	186.00	4432-63-7			872.10		2-Phenylpropenal	448	4432-63-7				1,3,5,7-Cyclooctatetraene-1-carboxaldehyde	425	30844-12-3				Benzamidine	387	618-39-3				Bicyclo[4.2.0]octa-1,3,5-triene, 7-bromo-	386	21120-91-2				2-Propenoic acid, 3-phenyl-, 2-phenylethyl ester	378	103-53-7				2-Propenoic acid, 3-phenyl-, ethyl ester, (E)-	377	4192-77-2				2-Propenoic acid, 3-phenyl-, 2-phenylethyl ester	377	103-53-7
2-Hexenal, (E)-	83	11.2422	735	1695430	6728-26-3			872.27		2-Hexenal, (E)-	735	6728-26-3				2-Hexenal	722	505-57-7				2-Hexenal, (E)-	715	6728-26-3				2-Hexenal, (E)-	711	6728-26-3				2-Hexenal	707	505-57-7				2-Hexenal, (E)-	706	6728-26-3				Bicyclo[3.1.1]heptan-3-ol, 6,6-dimethyl-2-methylene-, [1S-(1à,3à,5à)]-	689	547-61-5
2-Butenoic acid, 3-methyl-, ethyl ester	83	11.5442	869	452080	638-10-8			878.16		2-Butenoic acid, 3-methyl-, ethyl ester	869	638-10-8				2-Butenoic acid, 3-methyl-, ethyl ester	838	638-10-8				2-Butenoic acid, 3-methyl-, ethyl ester	769	638-10-8				(Z)-Ethyl 2-methylbut-2-enoate	763	16509-44-7				Ethyl angelate	749	0-00-0				Ethyl tiglate	737	5837-78-5				Ethyl tiglate	710	5837-78-5
Furan, 2-pentyl-	81	11.7619	799	1641257	3777-69-3			882.40		Furan, 2-pentyl-	799	3777-69-3				Furan, 2-pentyl-	794	3777-69-3				Furfurylmethylamphetamine	786	13445-60-8				Furan, 2-pentyl-	706	3777-69-3				2-Butanone, 1-(2-furanyl)-	692	4208-63-3				2-n-Butyl furan	659	4466-24-4				Bis(2-furfuryl)disulfide	648	4437-20-1
trans-á-Ocimene	93	11.8952	922	8094110	3779-61-1			885.00		trans-á-Ocimene	922	3779-61-1				Bicyclo[3.1.1]hept-2-ene, 3,6,6-trimethyl-	884	4889-83-2				1,3,6-Octatriene, 3,7-dimethyl-, (Z)-	883	3338-55-4				á-Ocimene	880	13877-91-3				(1R)-2,6,6-Trimethylbicyclo[3.1.1]hept-2-ene	871	7785-70-8				trans-á-Ocimene	868	3779-61-1				(1R)-2,6,6-Trimethylbicyclo[3.1.1]hept-2-ene	868	7785-70-8
1-Aminocyclopentanecarboxylic acid, n-propargyloxycarbonyl-, nonyl ester	166	11.9307	694	971.69	0-00-0			885.69		1-Aminocyclopentanecarboxylic acid, n-propargyloxycarbonyl-, nonyl ester	694	0-00-0				Pipecolic acid, N-propargyloxycarbonyl-, tridecyl ester	687	0-00-0				1-Aminocyclopentanecarboxylic acid, n-propargyloxycarbonyl-, decyl ester	683	0-00-0				Pipecolic acid, N-propargyloxycarbonyl-, dodecyl ester	669	0-00-0				1-Aminocyclopentanecarboxylic acid, N-(propargyloxycarbonyl)-, isohexyl ester	668	0-00-0				1-Aminocyclopentanecarboxylic acid, n-propargyloxycarbonyl-, heptyl ester	665	0-00-0				(5R,8R,8aS)-5,8-Dipropyloctahydroindolizine	664	320727-21-7
2-Cyclohexen-1-ol, 3-methyl-6-(1-methylethyl)-, acetate	136	12.1306	783	604447	1204-30-4			889.59		2-Cyclohexen-1-ol, 3-methyl-6-(1-methylethyl)-, acetate	783	1204-30-4				3-Carene	776	13466-78-9				2-Carene	766	554-61-0				Cyclohexane, 1-methylene-4-(1-methylethenyl)-	761	499-97-8				á-Phellandrene	759	555-10-2				ç-Terpinene	758	99-85-4				Cyclohexene, 5-methyl-3-(1-methylethenyl)-, trans-(-)-	758	56816-08-1
4-Methylbenzamide, N-(2-hydroxybenzylideneamino)-	119	12.1483	591	248876	0-00-0			889.94		4-Methylbenzamide, N-(2-hydroxybenzylideneamino)-	591	0-00-0				m-Toluic acid, 2-methylphenyl ester	585	21121-93-7				p-Toluic acid, allyl ester	580	2653-46-5				o-Toluic acid, 2-methylphenyl ester	574	23597-23-1				Benzene, (1-nitropropyl)-	568	5279-14-1				Benzene, tert-butyl-	553	98-06-6				Salicylidene o-toluic hydrazone	549	82859-72-1
Phenol, 3,5-dimethyl-	122	12.175	806	1159554	108-68-9			890.46		Phenol, 3,5-dimethyl-	806	108-68-9				Phenol, 3,5-dimethyl-	798	108-68-9				Phenol, 3,5-dimethyl-	787	108-68-9				Phenol, 3,5-dimethyl-, methylcarbamate	759	2655-14-3				Phenol, 3,4-dimethyl-	755	95-65-8				Phenol, 3,4-dimethyl-	753	95-65-8				Phenol, 3,5-dimethyl-, acetate	753	877-82-7
Acetonitrile, chlorodifluoro-	76	12.3171	480	14708	421-05-6			893.23		Acetonitrile, chlorodifluoro-	480	421-05-6				Carbon disulfide	411	75-15-0				Carbonic acid, monoamide, N-methyl-, decyl ester	390	0-00-0				Nitric acid, hexyl ester	378	20633-11-8				Nitroglycerin	370	55-63-0				Carbonic acid, monoamide, N-methyl-, octyl ester	338	0-00-0				Propanal, 2,3-dichloro-2-methyl-	326	10141-22-7
Styrene	104	12.3482	640	1015444	100-42-5			893.83		Styrene	640	100-42-5				Felbamate	626	25451-15-4				Benzene, cyclobutyl-	626	4392-30-7				Felbamate	622	25451-15-4				Bicyclo[4.2.0]octa-1,3,5-triene	619	694-87-1				Bicyclo[4.2.0]octa-1,3,5-triene	618	694-87-1				Benzeneethanamine, N-[(4-hydroxy)hydrocinnamoyl]-	617	106827-59-2
(1R)-2,6,6-Trimethylbicyclo[3.1.1]hept-2-ene	93	12.3705	900	11356608	7785-70-8			894.27		(1R)-2,6,6-Trimethylbicyclo[3.1.1]hept-2-ene	900	7785-70-8				á-Ocimene	895	13877-91-3				3-Carene	892	13466-78-9				(+)-3-Carene	891	498-15-7				1,3,6-Octatriene, 3,7-dimethyl-, (Z)-	889	3338-55-4				1,3,7-Octatriene, 3,7-dimethyl-	885	502-99-8				(1S)-2,6,6-Trimethylbicyclo[3.1.1]hept-2-ene	883	7785-26-4
3-Chloropropionic acid, pentyl ester	55	12.3838	643	1811307	74306-03-9			894.53		3-Chloropropionic acid, pentyl ester	643	74306-03-9				1-Pentanol	634	71-41-0				Butane, 1-chloro-3-methyl-	620	107-84-6				1-Pentanol	620	71-41-0				Pentane, 1-chloro-	619	543-59-9				5-Chloropentanoic acid, 3-methylbutyl ester	619	70543-40-7				Heptane, 1-chloro-	611	629-06-1
1,3-Benzenediol, 5-pentadecyl-	166	12.517	547	33652	3158-56-3			897.12		1,3-Benzenediol, 5-pentadecyl-	547	3158-56-3				acetamide, N-(3-methoxy-2-pyridinyl)-	543	0-00-0				Orcinol, monoacetate	542	0-00-0				Orcinol, diacetate	518	0-00-0				Phenol, 3-isopropoxy-5-methyl-	515	0-00-0				Benzyl alcohol, 3,5-diacetoxy-, acetate(ester)	506	35354-31-5				1-(2-Ethyl-1,3-dimethyl-cyclopent-2-enyl)-ethanone	495	0-00-0
Heptane, 2,2,3,3,5,6,6-heptamethyl-	140	12.6236	550	67876	7225-67-4			899.20		Heptane, 2,2,3,3,5,6,6-heptamethyl-	550	7225-67-4				4,4-Dipropylheptane	544	17312-72-0				Dodecane, 2-methyl-6-propyl-	536	55045-08-4				Undecane, 3-methyl-	534	1002-43-3				Decane, 5-propyl-	532	17312-62-8				Tridecane, 2,5-dimethyl-	531	56292-66-1				5-Ethyldecane	529	17302-36-2
o-Cymene	119	12.7836	958	6621034	527-84-4			902.16		o-Cymene	958	527-84-4				Benzene, 1-methyl-3-(1-methylethyl)-	947	535-77-3				p-Cymene	945	99-87-6				Benzene, 1-methyl-3-(1-methylethyl)-	943	535-77-3				o-Cymene	940	527-84-4				Benzene, 1-methyl-3-(1-methylethyl)-	937	535-77-3				p-Cymene	935	99-87-6
3,7-Octadien-2-ol, 2-methyl-6-methylene-, (E)-	79	12.9479	843	1693883	6994-89-4			905.13		3,7-Octadien-2-ol, 2-methyl-6-methylene-, (E)-	843	6994-89-4				2,6-Dimethyl-1,3,5,7-octatetraene, E,E-	798	460-01-5				Bicyclo[4.2.0]oct-1-ene, 7-endo-ethenyl-	796	0-00-0				2,8-Decadiyne	796	4116-93-2				Bicyclo[4.2.0]oct-1-ene, 7-exo-ethenyl-	794	0-00-0				Cycloheptane, 1,3,5-tris(methylene)-	783	68284-24-2				Bicyclo[3.1.0]hex-2-ene, 4-methylene-1-(1-methylethyl)-	780	36262-09-6
Tetradecane, 5-methyl-	69	13.0234	658	214272	25117-32-2			906.50		Tetradecane, 5-methyl-	658	25117-32-2				Sulfurous acid, hexyl undecyl ester	649	0-00-0				Heptane, 3,4,5-trimethyl-	641	20278-89-1				Sulfurous acid, 2-propyl undecyl ester	638	0-00-0				Tetradecane, 2,6,10-trimethyl-	635	14905-56-7				Decane, 2,2,3-trimethyl-	625	62338-09-4				Undecane, 5-ethyl-	625	17453-94-0
Acetoin	45	13.0945	841	520006	513-86-0			907.79		Acetoin	841	513-86-0				Acetoin	737	513-86-0				Propane, 2-ethoxy-	708	625-54-7				2-Propanone, 1-methoxy-	705	5878-19-3				2-Propanone, 1-methoxy-	698	5878-19-3				Propane, 2-ethoxy-	693	625-54-7				Propane, 2-ethoxy-	684	625-54-7
Cyclohexene, 1-methyl-4-(1-methylethylidene)-	121	13.1878	926	1272883	586-62-9			909.48		Cyclohexene, 1-methyl-4-(1-methylethylidene)-	926	586-62-9				Cyclohexene, 1-methyl-4-(1-methylethylidene)-	920	586-62-9				2-Carene	913	554-61-0				Cyclohexene, 3-methyl-6-(1-methylethylidene)-	909	586-63-0				(+)-4-Carene	902	29050-33-7				1,3-Cyclohexadiene, 1-methyl-4-(1-methylethyl)-	892	99-86-5				4-Terpinenyl acetate	890	4821-04-9
Octanal	84	13.3832	866	448785	124-13-0			913.02		Octanal	866	124-13-0				Octanal	845	124-13-0				Octanal	835	124-13-0				Octanal	823	124-13-0				Octanal	797	124-13-0				2-Octen-1-ol	737	22104-78-5				Cyclohexanol, 2,4-dimethyl-	735	69542-91-2
2-Propanone, 1-hydroxy-	43	13.4587	868	1556498	116-09-6			914.39		2-Propanone, 1-hydroxy-	868	116-09-6				2-Propanone, 1-hydroxy-	863	116-09-6				2-Propanone, 1-hydroxy-	832	116-09-6				1,2-Ethanediol, monoacetate	772	542-59-6				1,2-Ethanediol, monoacetate	746	542-59-6				Acetic acid, methyl ester	718	79-20-9				1,2-Epoxy-3-propyl acetate	716	6387-89-9
Butanoic acid, 3-methyl-, 3-methylbutyl ester	70	13.6897	754	199383	659-70-1			918.57		Butanoic acid, 3-methyl-, 3-methylbutyl ester	754	659-70-1				Butanoic acid, 3-methyl-, 3-methylbutyl ester	735	659-70-1				Butanoic acid, 2-methyl-, 3-methylbutyl ester	733	27625-35-0				Butanoic acid, 3-methyl-, 3-methylbutyl ester	727	659-70-1				Butanoic acid, 3-methyl-, 3-methylbutyl ester	719	659-70-1				Butanoic acid, 2-methyl-, 3-methylbutyl ester	692	27625-35-0				Butanoic acid, 3-methyl-, 2-methylbutyl ester	679	2445-77-4
trans-2-(2-Pentenyl)furan	136	13.7342	625	56300	70424-14-5			919.38		trans-2-(2-Pentenyl)furan	625	70424-14-5				Furan, 2-(1-pentenyl)-, (E)-	615	20992-69-2				cis-2-(2-Pentenyl)furan	612	70424-13-4				1-Cyclohexyl-2-buten-1-ol (c,t)	583	79605-62-2				10-oxotricyclo[5.4.0.0(2,9)]undecane-8-carboxylic acid-3,3,7-trimethyl	557	0-00-0				Furan, 2-(1-pentenyl)-, (Z)-	541	20992-60-3				Phenol, 3-propyl-	536	621-27-2
Phenol, 2-(2-furyl)(2-pyrimidylamino)methyl-	68	13.7564	549	97237	0-00-0			919.78		Phenol, 2-(2-furyl)(2-pyrimidylamino)methyl-	549	0-00-0				2-Norbornane carbonyl chloride	527	35202-90-5				Pyrimidine, 4-butyl-3,4-dihydro-5-methyl-	516	0-00-0				2-Trichloromethyl-1-bicyclo[2.2.1]heptane	515	90086-53-6				4-Aminopyrimidine	511	591-54-8				4(1H)-Pyridone	508	108-96-3				4-Penten-1-one, 1-(1H-imidazol-4-yl)-	508	69393-39-1
1-Allyloxy-1-methyl-1-silacyclohexane	101	13.8141	445	39466	0-00-0			920.83		1-Allyloxy-1-methyl-1-silacyclohexane	445	0-00-0				Dispiro[1,3-dioxolane-2,2'-bicyclo[2.2.1]heptane-3',2''-(1'',3''-dioxolane)], 4',7',7'-trimethyl-	434	24022-14-8				4-Acetoxyheptanedioic acid, dimethyl ester	425	0-00-0				5-Methoxy-3,4,4,6-tetramethyl-7-oxa-bicyclo[4.1.0]heptan-2-one	423	0-00-0				Demeton-O-oa	419	0-00-0				Octanoic acid, 2-methylene-, methyl ester	413	3618-40-4				1,4-Dioxaspiro[4.4]nonane-7-methanol	409	65005-20-1
Tridecane	85	13.8985	915	1792841	629-50-5			922.36		Tridecane	915	629-50-5				Tridecane	896	629-50-5				Tridecane	894	629-50-5				Tetradecane	888	629-59-4				Tetradecane	886	629-59-4				Tridecane	881	629-50-5				Undecane, 4,7-dimethyl-	868	17301-32-5
(E)-4,8-Dimethylnona-1,3,7-triene	69	13.9518	769	1003571	19945-61-0			923.32		(E)-4,8-Dimethylnona-1,3,7-triene	769	19945-61-0				4H-1,3-Benzodioxin-4-one, hexahydro-5-methyl-, [4aS-(4aà,5á,8aá)]-	682	124899-15-6				Cyclohexane, 2-ethenyl-1,1-dimethyl-3-methylene-	682	95452-08-7				Furan, 3-(4-methyl-3-pentenyl)-	676	539-52-6				2,3-Hexadiene, 2-methyl-	676	29212-09-7				4-Methyl-1,4-heptadiene	675	13857-55-1				1-Cyclopentylethanol, trifluoroacetate	675	0-00-0
[1,2,4]Triazole, 4-amino-3-(pyrazol-1-yl)-	157	13.9607	443	162.89	0-00-0			923.48		[1,2,4]Triazole, 4-amino-3-(pyrazol-1-yl)-	443	0-00-0				Propanoic acid, phenyl ester	433	637-27-4				Benzene, butoxy-	407	1126-79-0				carbamic acid, N-(4-amino-2-hydroxyphenyl)-, phenyl ester	382	0-00-0				2-Methyl-6,7-dihydro-5H-benzofuran-4-one	380	0-00-0				Phosphoramidic acid, dimethyl ester	374	2697-42-9				Benzene, butoxy-	366	1126-79-0
1,3-Cyclohexadiene, 1,5,5,6-tetramethyl-	121	13.9785	519	119716	514-94-3			923.80		1,3-Cyclohexadiene, 1,5,5,6-tetramethyl-	519	514-94-3				Ascaridole	501	512-85-6				3-(5-Benzyloxy-3-methylpent-3-enyl)-2,2-dimethyloxirane	498	0-00-0				2,4,6-Octatriene, 2,6-dimethyl-	497	673-84-7				Cyclopentanol, 1,2-dimethyl-3-(1-methylethenyl)-, [1R-(1à,2á,3á)]-	496	4028-58-4				1,3-Cyclohexadiene, 1,3,5,5-tetramethyl-	494	4724-89-4				5,9,9-Trimethyl-spiro[3.5]non-5-en-1-one	493	0-00-0
4H-Pyran-4-one, 2-methoxy-6-methyl-	140	14.0895	511	86218	4225-42-7			925.82		4H-Pyran-4-one, 2-methoxy-6-methyl-	511	4225-42-7				Pyrimidinetetramine	486	1004-74-6				Pentylamine, N-acetyl-1-carboethoxy-1-[5-tetrazolyl]-	484	0-00-0				1-Isopropyl-2,2-dimethylpropylideneamine	481	0-00-0				4-Methoxy-6-(1-pyrrolidinylmethyl)-1,3,5-triazin-2-amine	476	19830-73-0				(4H)4a,5,6,7,8,8a-Hexahydrobenzopyran-5-one-3-carboxamide, 2-(2-hydroxypentyl)-8a-methoxy-4a-methyl-	467	0-00-0				5a-Methoxy-9a-methyl-3,4,5a,6,7,8,9a,10-octahydropyrano[4,3-b]chromene-1,9-dione	465	0-00-0
1-Hepten-6-one, 2-methyl-	108	14.1606	639	114875	10408-15-8			927.10		1-Hepten-6-one, 2-methyl-	639	10408-15-8				5-Hepten-2-one, 6-methyl-	619	110-93-0				5-Hepten-2-one, 6-methyl-	612	110-93-0				5-Hepten-2-one, 6-methyl-	612	110-93-0				2-Oxabicyclo[2.2.2]octan-6-ol, 1,3,3-trimethyl-	576	18679-48-6				5-Hepten-2-one, 6-methyl-	568	110-93-0				2-Oxabicyclo[2.2.2]octan-6-ol, 1,3,3-trimethyl-	558	18679-48-6
3-Hexen-1-ol, acetate, (Z)-	82	14.1961	858	547037	3681-71-8			927.75		3-Hexen-1-ol, acetate, (Z)-	858	3681-71-8				4-Hexen-1-ol, acetate	848	72237-36-6				3-Hexen-1-ol, acetate, (Z)-	848	3681-71-8				3-Hexen-1-ol, acetate, (E)-	808	3681-82-1				3-Hexen-1-ol, acetate, (Z)-	801	3681-71-8				4-Hexen-1-ol, (4E)-, acetate	800	0-00-0				4-Hexen-1-ol, acetate	784	72237-36-6
Cyclobutane, 1,2-dipropenyl-	166	14.2539	434	4279.8	22769-00-2			928.79		Cyclobutane, 1,2-dipropenyl-	434	22769-00-2				3-Butyn-2-amine, 2-methyl-	423	2978-58-7				1-Benzyl-3-pyrroline	421	6913-92-4				Cyclopent-2-enone, 5-allyl-3-benzylamino-2,5-dichloro-4,4-dimethoxy-	401	0-00-0				Benzeneacetic acid, 1-methyl-2-propynyl ester	400	54789-24-1				3-Benzyl-4,5-dihydro-3H-pyrrole	398	0-00-0				Phenylacetic acid, 3-methylbut-2-enyl ester	396	151091-17-7
2-Heptenal, (Z)-	83	14.2805	807	819147	57266-86-1			929.28		2-Heptenal, (Z)-	807	57266-86-1				2-Heptenal, (E)-	770	18829-55-5				2-Heptenal, (E)-	763	18829-55-5				1-Hexyn-3-ol	751	105-31-7				2-Heptyn-1-ol	748	1002-36-4				2-Heptyn-1-ol	744	1002-36-4				Cyclohexanecarboxaldehyde	737	2043-61-0
1-Bromo-3-butene-2-ol	57	14.3072	610	742642	64341-49-7			929.76		1-Bromo-3-butene-2-ol	610	64341-49-7				1-Penten-3-ol, 4-methyl-	589	4798-45-2				1-Penten-3-ol, 4-methyl-	588	4798-45-2				1-Penten-3-ol	587	616-25-1				1-Penten-3-ol	585	616-25-1				Sulfurous acid, 2-ethylhexyl ethyl ester	582	0-00-0				Malonic acid, 2-(propionyloxy)-, 3-methyl-1-isopentyl ester	582	0-00-0
Butanoic acid, 2-oxo-	73	14.3605	632	315275	600-18-0			930.73		Butanoic acid, 2-oxo-	632	600-18-0				2-Pentanone, 4-methyl-, oxime	607	105-44-2				Pentane, 2-methoxy-2,4,4-trimethyl-	596	62108-41-2				Propanamide	586	79-05-0				Propane, 2-methoxy-2-methyl-	582	1634-04-4				1,3-Dioxolane, 2-ethyl-	582	2568-96-9				3-Pentanol, 2,4-dimethyl-	582	600-36-2
Cycloheptanol	99	14.4227	673	116151	502-41-0			931.85		Cycloheptanol	673	502-41-0				Cycloheptanol	670	502-41-0				2-Penten-1-ol, (Z)-	669	1576-95-0				Cycloheptanol	664	502-41-0				Cyclohexanol, 2-methyl-, trans-	652	7443-52-9				2-Penten-1-ol, (E)-	650	1576-96-1				1-Octen-3-ol	650	3391-86-4
3-Thiopheneacetic acid	142	14.4404	722	114331	6964-21-2			932.17		3-Thiopheneacetic acid	722	6964-21-2				2-Thiopheneacetic acid	721	1918-77-0				2-Thiopheneacetic acid	703	1918-77-0				Propanedioic acid, 3-thienyl-	682	21080-92-2				2-Pentenoic acid, 4-methyl-, ethyl ester, (E)-	658	15790-86-0				2(5H)-Furanone, 5-ethyl-3-hydroxy-4-methyl-	650	698-10-2				2,4-Hexadienedioic acid	636	505-70-4
2,2-Dimethyl-3(2H)-furanone	112	14.5604	848	303614	35298-48-7			934.35		2,2-Dimethyl-3(2H)-furanone	848	35298-48-7				Ethyl 2-[1,3-bis(4-amino-3-furazanyl)-2-triazeno]acetate	679	297763-49-6				3H-Pyrazol-3-one, 2,4-dihydro-2,5-dimethyl-	647	2749-59-9				5-Azacytosine	645	931-86-2				3H-Pyrazol-3-one, 2,4-dihydro-2,5-dimethyl-	623	2749-59-9				Pincainide	616	83471-41-4				Acetamide, 2-(azepan-1-yl)-N-(2-benzoyl-4-chlorophenyl)-	595	0-00-0
Formic acid, cis-4-methylcyclohexyl ester	96	14.6581	677	424410	0-00-0			936.12		Formic acid, cis-4-methylcyclohexyl ester	677	0-00-0				Furosemide, methyl ester	671	4793-48-0				Formic acid, trans-4-methylcyclohexyl ester	661	0-00-0				1H-Imidazole-4-ethanamine, 1-methyl-	652	501-75-7				Acetic acid, 1,4-dimethylpent-4-enyl ester	648	0-00-0				1H-Imidazole-5-ethanamine, 1-methyl-	646	644-42-8				6-Methyl-bicyclo[4.2.0]octan-7-ol	640	0-00-0
Difluoroisocyanatophosphine	92	14.6936	662	79764	0-00-0			936.76		Difluoroisocyanatophosphine	662	0-00-0				1,2-Benzenediol, O-(2-thiophenylcarbonyl)-O'-(4-nitrobenzoyl)-	661	0-00-0				Thiophene-2-carboxylic acid, 2,4,6-trichlorophenyl ester	652	0-00-0				Heptyl methyl methylphosphonate	633	170275-60-2				2-Thiophenecarboxylic acid, 2,3-dichlorophenyl ester	619	0-00-0				2-Thiophenecarboxylic acid, 4-cyanophenyl ester	609	0-00-0				Thiophene-2-carboxylic acid, 2,5-dichlorophenyl ester	608	0-00-0
5-Hepten-2-one, 6-methyl-	108	14.7203	932	23722386	110-93-0			937.24		5-Hepten-2-one, 6-methyl-	932	110-93-0				5-Hepten-2-one, 6-methyl-	929	110-93-0				5-Hepten-2-one, 6-methyl-	928	110-93-0				5-Hepten-2-one, 6-methyl-	862	110-93-0				1-Hepten-6-one, 2-methyl-	824	10408-15-8				2-Oxabicyclo[2.2.2]octan-6-ol, 1,3,3-trimethyl-	808	18679-48-6				2-Oxabicyclo[2.2.2]octan-6-ol, 1,3,3-trimethyl-	798	18679-48-6
Unknown 3	92	14.7247	368	75939	0-00-0			937.32		(3,7-Dimethyl-1-phenyl-octa-2,6-dienyl)-trimethyl-silane	368	0-00-0				Cyclohexanemethanol, 4-hydroxy-à,à,4-trimethyl-	358	80-53-5				3,7-Dimethyl-2,6-octadiene, 1-dimethylfluorosilyl-1-trimethylsilyl-	353	0-00-0				Methoxyflurane	343	76-38-0				Methylmethylenimine (N-B)-2,3,3-trimethylbutyl-[bis(trifluoromethyl)borane	342	0-00-0				Lycorenan-7-one, 5-hydroxy-1-methyl-9,10-[methylenebis(oxy)]-, (5à)-	341	477-17-8				1-(4-Methylhexahydrocyclopenta[b]furan-2-yl)-propan-1-one	336	0-00-0
Chlorfenapyr	166	14.7558	444	1533.5	122453-73-0			937.89		Chlorfenapyr	444	122453-73-0				Allyldimethyl(vinyl)silane	396	22146-25-4				Threo-2-methyl-3,4-dibromo-2-butanol	375	0-00-0				Propanoic acid, 2-hydroxy-2-methyl-, methyl ester	364	2110-78-3				p-Benzoquinone, 2-hydroxy-5-(methylthio)-	358	19346-89-5				tert-C4H9C(O)OCH(CH3)2	356	5129-36-2				l-Alanine, N-methoxycarbonyl-, isohexyl ester	338	0-00-0
6-Methoxy-3-methyl-2-benzofurancarbaldehyde	147	14.8624	600	95867	10410-28-3			939.82		6-Methoxy-3-methyl-2-benzofurancarbaldehyde	600	10410-28-3				3-(4-Isopropylphenyl)-2-methylpropionaldehyde	591	103-95-7				Naphthalene-1,4-diol, 4-O-acetyl-3-methoxy-	585	116461-66-6				1H-1,2,4-Triazol-5-amine, 3-(4-methoxyphenyl)-	584	0-00-0				Pyrazol-5(4H)-one, 3-(4-methoxyphenyl)-	583	1578-89-8				Ethanone, 1-[5-(2-furanylmethyl)-2-furanyl]-	573	52805-84-2				6,7-Dimethoxyquinoxaline	569	6295-29-0
Cyclopentene, 3-undecyl-	157	14.8891	434	2314.9	24828-58-8			940.30		Cyclopentene, 3-undecyl-	434	24828-58-8				3-Chloro-2-fluorobenzoic acid, cyclohexyl ester	425	0-00-0				11-(2-Cyclopenten-1-yl)undecanoic acid, (+)-	424	459-67-6				2-Cyclopentene-1-tridecanoic acid, (S)-	412	29106-32-9				Cyclohexane, chloro-	410	542-18-7				7-Azabicyclo[4,2,0]octan-8-one	405	0-00-0				Acetic acid, cyclohexyl ester	401	622-45-7
1,3-Benzenediol, O,O'-di(2-methylbenzoyl)-	119	14.9468	771	159916	0-00-0			941.35		1,3-Benzenediol, O,O'-di(2-methylbenzoyl)-	771	0-00-0				1,2-Benzenediol, O-(5-chlorovaleryl)-O-(2-methylbenzoyl)-	769	0-00-0				1,2-Benzenediol, o-(2,2,3,3,4,4,4-heptafluorobutyryl)-o'-(4-methylbenzoyl)-	767	0-00-0				1,2-Benzenediol, O,O'-di(2-methylbenzoyl)-	767	0-00-0				3-(4-Methylbenzoyl)-2-thioxo-4-thiazolyl 4-methylbenzoate	763	299929-13-8				1,2-Benzenediol, O-methoxycarbonyl-O'-(4-methylbenzoyl)-	761	0-00-0				4-Methylbenzoic acid, 2,3,4,6-tetrachlorophenyl ester	757	0-00-0
5-hydroxy-7-methoxyflavanone, tert.-butyldimethylsilyl ether	82	15.0268	600	72638	0-00-0			942.80		5-hydroxy-7-methoxyflavanone, tert.-butyldimethylsilyl ether	600	0-00-0				1-Octadecanol, TMS derivative	568	18748-98-6				1-Cyclohexyldimethylsilyloxyoctadecane	566	0-00-0				1,7-Di(3-ethylphenyl)-2,2,4,4,6,6-hexamethyl-1,3,5,7-tetraoxa-2,4,6-trisilaheptane	563	0-00-0				1-Octadecanol, TBDMS derivative	535	65598-00-7				16-Methyl-heptadecane-1,2-diol, trimethylsilyl ether	533	0-00-0				Silane, dimethyl(4-(2-phenylprop-2-yl)phenoxy)butoxy-	531	0-00-0
5-Heptenal, 2,6-dimethyl-	82	15.16	766	629209	106-72-9			945.21		5-Heptenal, 2,6-dimethyl-	766	106-72-9				cis-3-Hexenyl cis-3-hexenoate	719	61444-38-0				5-Heptenal, 2,6-dimethyl-	710	106-72-9				Cyclopropane, 2-(1,1-dimethyl-2-propenyl)-1,1-dimethyl-	690	81051-15-2				Fumaric acid, nonyl trans-hex-3-enyl ester	680	0-00-0				(Z)-Hex-3-enyl isobutyl carbonate	680	0-00-0				3-Hexen-1-ol, (E)-	674	928-97-2
Cyclohexasiloxane, dodecamethyl-	73	15.1867	794	1071232	540-97-6			945.69		Cyclohexasiloxane, dodecamethyl-	794	540-97-6				Cyclohexasiloxane, dodecamethyl-	761	540-97-6				Silane, dimethyl(dimethyl(dimethyl(2-isopropylphenoxy)silyloxy)silyloxy)(2-isopropylphenoxy)-	704	0-00-0				Cyclohexasiloxane, dodecamethyl-	702	540-97-6				Nordazepam, TMS derivative	700	55299-24-6				Phosphonoacetic Acid, 3TMS derivative	681	53044-27-2				Nordazepam, TMS derivative	675	55299-24-6
1-Triethylsilyloxyheptadecane	157	15.1911	535	190.00	0-00-0			945.77		1-Triethylsilyloxyheptadecane	535	0-00-0				Hexadecanoic acid, (2-pentadecyl-1,3-dioxolan-4-yl)methyl ester	532	41563-11-5				1-Nonadecanol, TBDMS derivative	522	0-00-0				Stearic acid, TBDMS derivative	517	87020-51-7				Diethyl 2-((3-chloro-4-fluoro(5-methyl-4,5-dihydro-1,3-thiazol-2-yl)anilino)methylene)malonate	503	0-00-0				Octadecanoic acid, benzyldimethylsilyl ester	499	0-00-0				Benzoic acid, 3-(pentafluoropropionyloxy)-, TBDMS derivative	499	0-00-0
Cyclohexasiloxane, dodecamethyl-	118	15.2	758	34503	540-97-6			945.94		Cyclohexasiloxane, dodecamethyl-	758	540-97-6				Cyclohexasiloxane, dodecamethyl-	756	540-97-6				Silane, dimethyl(dimethyl(dimethyl(2-isopropylphenoxy)silyloxy)silyloxy)(2-isopropylphenoxy)-	726	0-00-0				Cyclohexasiloxane, dodecamethyl-	681	540-97-6				Nordazepam, TMS derivative	679	55299-24-6				Nordazepam, TMS derivative	676	55299-24-6				Phosphonoacetic Acid, 3TMS derivative	660	53044-27-2
2-Furancarboxylic acid, hydrazide	123	15.2178	466	41170	3326-71-4			946.26		2-Furancarboxylic acid, hydrazide	466	3326-71-4				2H-Pyran-5-carboxylic acid, 2-oxo-, methyl ester	464	6018-41-3				1,4-Benzenediol, mono-tetradecyl ether	458	13224-40-3				1-(Phenylsulfonyamino)-5-methyl-4,5,6,7(1H)-tetrahydrobenzo(d)triazole	455	120675-04-9				1-Cyclohexene-1-propanol, 2,6,6-trimethyl-	454	54344-89-7				Bromoacetyl bromide	452	598-21-0				2H-Pyran-5-carboxylic acid, 2-oxo-, methyl ester	450	6018-41-3
Cyclohexanecarboxylic acid, 4-nitrophenyl ester	83	15.2356	674	599116	0-00-0			946.58		Cyclohexanecarboxylic acid, 4-nitrophenyl ester	674	0-00-0				1,5-Heptadien-4-one, 3,3,6-trimethyl-	640	546-49-6				trans-7-Oxabicyclo[4.3.0]nonane	639	27345-70-6				2-Butenoic acid, 2-methyl-, 2-methyl-2-propenyl ester, (Z)-	631	61692-78-2				Lomustine	631	13010-47-4				Lomustine	621	13010-47-4				3-Methyl-2-butenoic acid, cyclobutyl ester	620	0-00-0
Benzene, 3-butenyl-	91	15.2889	614	203819	768-56-9			947.55		Benzene, 3-butenyl-	614	768-56-9				N-Benzyl-2-methylaziridine	614	0-00-0				N-methyliminopropylbenzene	605	0-00-0				1-Pyrrolidinecarboxylic acid, 3-oxo-, phenylmethyl ester	593	130312-02-6				Benzene, (3-iodo-2,2-dimethylpropyl)-	591	40548-64-9				Hydrazinecarboxylic acid, phenylmethyl ester	585	5331-43-1				1H-Pyrimidine-2,4-dione, 1-benzyloxymethyl-5-bromo-6-methyl-	583	0-00-0
1-Hexanol	69	15.4177	863	573767	111-27-3			949.88		1-Hexanol	863	111-27-3				Formic acid, hexyl ester	856	629-33-4				1-Hexanol	855	111-27-3				1-Hexanol	855	111-27-3				Formic acid, hexyl ester	842	629-33-4				Hexyl trifluoroacetate	817	400-61-3				Hexyl chloroformate	806	6092-54-2
Decane, 5-ethyl-5-methyl-	155	15.4754	674	111341	17312-74-2			950.93		Decane, 5-ethyl-5-methyl-	674	17312-74-2				Dodecane, 3-methyl-	656	17312-57-1				Heptacosane	640	593-49-7				Hexadecane, 2,6,10,14-tetramethyl-	637	638-36-8				Heneicosane	633	629-94-7				Undecane, 2-methyl-	630	7045-71-8				Sulfurous acid, 2-ethylhexyl undecyl ester	630	0-00-0
2,4-Dimethylfuran	96	15.5021	897	1347790	3710-43-8			951.41		2,4-Dimethylfuran	897	3710-43-8				2,4-Dimethylfuran	824	3710-43-8				2-Cyclopenten-1-one, 3-methyl-	811	2758-18-1				Furan, 2,5-dimethyl-	811	625-86-5				2-Butenal, 2-ethenyl-	808	20521-42-0				Furan, 2,5-dimethyl-	806	625-86-5				Furan, 2,5-dimethyl-	805	625-86-5
Unknown 4	166	15.5198	385	747.57	22943-30-2			951.73		4-Methyl-3-methylthio-6-phenyl-5-oxo-4,5-dihydro-1,2,4-triazine	385	22943-30-2				1-Propanamine, 3-nitro-	358	108351-04-8				Acetylene	357	74-86-2				Acetylene	354	74-86-2				Acetylene	347	74-86-2				Acrylamide, N-(1-oxo-1,3-dihydroisobenzofuran-5-yl)-3-phenyl-	339	0-00-0				3-Phenyl-5-acetylthio-1,2,4-triazole	337	74836-07-0
2,4-Heptanedione, 6-methyl-	127	15.5509	432	138421	3002-23-1			952.29		2,4-Heptanedione, 6-methyl-	432	3002-23-1				Undeca-8,10-diene-2,4-dione	421	0-00-0				2H-Pyran, tetrahydro-2-[2-(methylenecyclopropyl)ethoxy]-	415	107616-98-8				2(3H)-Furanone, 5-heptyldihydro-	403	104-67-6				1,5-Heptadien-4-ol, 3,3,6-trimethyl-	402	27644-04-8				2,2-Dimethylpropanoic acid, cyclobutyl ester	400	0-00-0				2,4-Heptanedione, 6-methyl-	399	3002-23-1
o-Cymene	134	15.5687	794	159243	527-84-4			952.62		o-Cymene	794	527-84-4				o-Cymene	781	527-84-4				Benzene, 1-methyl-3-(1-methylethyl)-	780	535-77-3				1,3,8-p-Menthatriene	778	18368-95-1				1,3,8-p-Menthatriene	777	18368-95-1				2,6-Dimethyl-1,3,5,7-octatetraene, E,E-	775	460-01-5				o-Cymene	775	527-84-4
3-Isopropylbenzaldehyde	148	15.6531	525	39859	34246-57-6			954.14		3-Isopropylbenzaldehyde	525	34246-57-6				4-Ethylbenzoic acid, 2,6-dimethylnon-1-en-3-yn-5-yl ester	523	0-00-0				3H-Indazol-3-one, 1,2-dihydro-1-methyl-	522	1006-19-5				Benzene, pentamethyl-	514	700-12-9				1H-Benzimidazole, 5-methoxy-	507	4887-80-3				2-Hydroxymethylbenzimidazole	501	22128-99-0				Benzene, 1-ethyl-4-(1-methylethyl)-	501	4218-48-8
2,4,6-Octatriene, 2,6-dimethyl-, (E,Z)-	121	15.7153	947	3701719	7216-56-0			955.27		2,4,6-Octatriene, 2,6-dimethyl-, (E,Z)-	947	7216-56-0				2,4,6-Octatriene, 2,6-dimethyl-, (E,Z)-	941	7216-56-0				2,4,6-Octatriene, 2,6-dimethyl-, (E,Z)-	935	7216-56-0				2,4,6-Octatriene, 2,6-dimethyl-	928	673-84-7				2,4,6-Octatriene, 3,4-dimethyl-	928	57396-75-5				2,4,6-Octatriene, 2,6-dimethyl-, (E,E)-	926	3016-19-1				1,3-Cyclohexadiene, 1,5,5,6-tetramethyl-	910	514-94-3
Norvenlafaxine	166	15.7597	434	3899.6	130198-38-8			956.08		Norvenlafaxine	434	130198-38-8				Tyramine, N-aminoacetyl-	425	55710-99-1				Tyrosol, acetate	422	58556-55-1				Boc-glycine	415	4530-20-5				Tyramine, N-formyl-	415	13062-78-7				Pyrazine, 2-ethenyl-6-methyl-	413	13925-09-2				Catecholborane	408	274-07-7
Spiro[4.4]nona-1,6-diene, (S)-	61	15.8086	591	57277	39746-39-9			956.96		Spiro[4.4]nona-1,6-diene, (S)-	591	39746-39-9				Megastigma-3,7(E),9-triene	588	0-00-0				(R)-1-Methyl-4-(6-methylhept-5-en-2-yl)cyclohexa-1,4-diene	586	28976-67-2				(1S,5S)-2-Methyl-5-((R)-6-methylhept-5-en-2-yl)bicyclo[3.1.0]hex-2-ene	580	159407-35-9				3,5,5,9-Tetramethyl-4a,5,6,7,8,9-hexahydro-2H-benzo[7]annulene	579	0-00-0				(R)-1-Methyl-4-(6-methylhept-5-en-2-yl)cyclohexa-1,4-diene	572	28976-67-2				1,3-Decadiyne	565	55682-66-1
1,5,5-Trimethyl-6-(3-methyl-buta-1,3-dienyl)-cyclohexene	134	15.933	676	126797	56763-66-7			959.21		1,5,5-Trimethyl-6-(3-methyl-buta-1,3-dienyl)-cyclohexene	676	56763-66-7				6,8-Nonadien-2-one, 6-methyl-5-(1-methylethylidene)-	675	60714-16-1				1,5,9,9-Tetramethyl-2-methylene-spiro[3.5]non-5-ene	667	0-00-0				1-Methyl-1-phenyl-1-silacyclobutane	664	3944-08-9				(S,E)-2,5-Dimethyl-4-vinylhexa-2,5-dien-1-yl acetate	655	20384-05-8				2,6,9,11-Dodecatetraenal, 2,6,10-trimethyl-, (E,E,E)-	654	17909-77-2				1H-Inden-1-one, 2,3,3a,4,5,7a-hexahydro-4,4,7a-trimethyl-	651	109629-65-4
1-Allyl-cyclopropanecarboxylic acid, 2,6-di-t-butyl-4-methyl-phenyl ester	109	15.9463	560	37843	108546-69-6			959.46		1-Allyl-cyclopropanecarboxylic acid, 2,6-di-t-butyl-4-methyl-phenyl ester	560	108546-69-6				Fenchyl acetate	549	13851-11-1				Bicyclo[2.2.1]heptan-2-ol, 1,3,3-trimethyl-, acetate, (1S-exo)-	545	76109-40-5				Fenchyl acetate	545	13851-11-1				Bicyclo[2.2.1]heptan-2-ol, 1,3,3-trimethyl-, acetate, (1S-exo)-	537	76109-40-5				6-Methyl-3,5-heptadiene-2-one	527	1604-28-0				Ethanone, 1-(2-methyl-2-cyclopenten-1-yl)-	518	1767-84-6
2,2-Diethyl-N-ethylpyrrolidine	126	16.1106	590	42873	89214-92-6			962.43		2,2-Diethyl-N-ethylpyrrolidine	590	89214-92-6				Clindamycin	581	18323-44-9				Benzenamine, 3-methoxy-4-[3-(1-piperidinyl)propoxy]-	545	0-00-0				Sarcosine, n-propargyloxycarbonyl-, tetradecyl ester	540	0-00-0				2-Fluorophenylhydrazine	539	2368-80-1				2-Fluorophenylhydrazine	538	2368-80-1				Fumaric acid, monoamide, N,N-dimethyl-, 2-fluorophenyl ester	535	0-00-0
3-Hexen-1-ol, (Z)-	101	16.1906	852	41391	928-96-1			963.88		3-Hexen-1-ol, (Z)-	852	928-96-1				3-Hexen-1-ol, (E)-	844	928-97-2				3-Hexen-1-ol, (E)-	840	928-97-2				3-Hexen-1-ol, (Z)-	834	928-96-1				3-Hexen-1-ol	817	544-12-7				3-Hexen-1-ol, (E)-	815	928-97-2				3-Hexen-1-ol, (Z)-	806	928-96-1
Ethyl (Z)-hex-3-enyl carbonate	134	16.235	679	60905	0-00-0			964.69		Ethyl (Z)-hex-3-enyl carbonate	679	0-00-0				Ethyl (E)-hex-3-enyl carbonate	675	0-00-0				3-Hexen-1-ol, formate, (Z)-	675	33467-73-1				3-Cyclopentyl-1-propanol	664	767-05-5				3-Hexen-1-ol, formate, (Z)-	664	33467-73-1				3-Cyclopentyl-1-propanol	646	767-05-5				1,7-Octadiene, 2,7-dimethyl-	636	59840-10-7
Norephedrine, (ñ)-	157	16.2395	472	3536.9	14838-15-4			964.77		Norephedrine, (ñ)-	472	14838-15-4				Benzenethanamine, 3,4-dimethoxy-à-methyl-	469	120-26-3				2,3-Dimethoxyamphetamine	465	15402-81-0				Norpseudoephedrine	459	36393-56-3				(-)-Norephedrine	459	492-41-1				Norpseudoephedrine	453	36393-56-3				nor-Mephedrone	451	6941-17-9
Nonanal	98	16.2794	938	2240726	124-19-6			965.49		Nonanal	938	124-19-6				Nonanal	925	124-19-6				Nonanal	925	124-19-6				Nonanal	903	124-19-6				2-Nonen-1-ol, (E)-	774	31502-14-4				2-Nonen-1-ol	758	22104-79-6				2-Nonen-1-ol, (E)-	753	31502-14-4
1,5-Cyclooctadiene, 1,2-dimethyl-	121	16.2928	596	152375	6588-51-8			965.73		1,5-Cyclooctadiene, 1,2-dimethyl-	596	6588-51-8				13-Heptadecyn-1-ol	579	56554-77-9				Methyl 13,14-octadecadienoate or 13,14-18:2	577	0-00-0				13-Tetradece-11-yn-1-ol	572	0-00-0				Bicyclo[4.1.0]heptan-3-ol, 3,7,7-trimethyl-, [1S-(1à,3á,6à)]-	570	4017-92-9				8-hydroxymenthol	564	0-00-0				3-Methyl-cis-3a,4,7,7a-tetrahydroindan	562	0-00-0
Furan, 2-ethyl-	65	16.3594	751	66579	3208-16-0			966.94		Furan, 2-ethyl-	751	3208-16-0				Furan, 2-ethyl-	745	3208-16-0				2,4-Hexadienal, (E,E)-	722	142-83-6				Cyclobutane, (1-methylethylidene)-	675	1528-22-9				Furosemide, methyl ester	675	4793-48-0				Benzoic acid, 4-chloro-2-[(2-furanylmethyl)amino]-	667	74793-12-7				Cyclopentene, 1,5-dimethyl-	667	16491-15-9
2,6-Dimethyl-2-trans-6-octadiene	138	16.4438	581	34744	2609-23-6			968.47		2,6-Dimethyl-2-trans-6-octadiene	581	2609-23-6				cis-2,6-Dimethyl-2,6-octadiene	555	2492-22-0				1,5-Heptadiene, 3,3,6-trimethyl-	553	35387-63-4				2,6-Octadiene, 2,6-dimethyl-	549	2792-39-4				3-Buten-2-ol, 4-(2,6,6-trimethyl-2-cyclohexen-1-yl)-, (3E)-	543	25312-34-9				Cyclohexane, 1-methyl-3-(1-methylethylidene)-	540	13828-34-7				dl-Camphoric anhydride	535	595-30-2
Diethylmalonic acid, decyl 3-phenylpropyl ester	118	16.4616	498	78971	0-00-0			968.79		Diethylmalonic acid, decyl 3-phenylpropyl ester	498	0-00-0				Diethylmalonic acid, pentyl 3-phenylpropyl ester	490	0-00-0				Diethylmalonic acid, 3-phenylpropyl undecyl ester	478	0-00-0				Diethylmalonic acid, dodecyl 3-phenylpropyl ester	477	0-00-0				Diethylmalonic acid, hexyl 3-phenylpropyl ester	476	0-00-0				Diethylmalonic acid, nonyl 3-phenylpropyl ester	469	0-00-0				Acetic acid, 2-methylene-bicyclo[3.2.1]oct-6-en-8-yl ester	467	0-00-0
2-Isobutyl-4-methylpyridine	107	16.4793	727	492078	85665-88-9			969.11		2-Isobutyl-4-methylpyridine	727	85665-88-9				5-methyl-2-pentylpyridine	636	0-00-0				1-(6-Methyl-2-pyridyl)propan-2-one	628	65702-08-1				Hexanamide, N-methyl-N-phenyl-	610	0-00-0				Phenol, 4-butyl-	604	1638-22-8				6-methyl-2-pentylpyridine	596	0-00-0				1-(6-Methylpyridin-2-yl)heptan-4-one	592	0-00-0
1,2-Propanediol, 2-methyl-, 1-methanesulfonate	59	16.4927	565	166894	74792-80-6			969.36		1,2-Propanediol, 2-methyl-, 1-methanesulfonate	565	74792-80-6				3-Methyl-oxirane-2-carboxylic acid, methyl ester	510	0-00-0				2-Butanol, 3-methoxy-	492	53778-72-6				7-Octen-2-ol, 2-methyl-6-methylene-	479	543-39-5				3-Methyl-6-ethyl--2,4-dioxadecane	474	0-00-0				2-Butanol, 3-methoxy-	471	53778-72-6				3-Pentanol	471	584-02-1
Remoxipride	54	16.5149	494	26236	80125-14-0			969.76		Remoxipride	494	80125-14-0				Remoxipride	469	80125-14-0				Azacycloheptan-2-one, 3-[1-pyrrolidyl]-	461	144243-37-8				Propanenitrile, 3-(2-methoxy-1-methylethoxy)-	421	35633-52-4				1-Piperidinepropanoic acid, ethyl ester	407	19653-33-9				Flavoxate	405	15301-69-6				Mepivacaine	400	96-88-8
3,5-Octadien-2-ol	111	16.5993	799	467360	69668-82-2			971.29		3,5-Octadien-2-ol	799	69668-82-2				3-Octen-2-one	793	1669-44-9				3-Octen-2-one, (E)-	747	18402-82-9				3-Octen-2-one	745	1669-44-9				3-Hepten-2-one, 3-methyl-	696	39899-08-6				3-Hepten-2-one, 5-methyl-	693	5090-16-4				2-Hexenal, 2-ethyl-	675	645-62-5
Tetradecane	85	16.6126	799	710327	629-59-4			971.53		Tetradecane	799	629-59-4				Tetradecane	796	629-59-4				Tetradecane	788	629-59-4				Pentadecane	782	629-62-9				Tetradecane	780	629-59-4				Pentadecane	768	629-62-9				Hexadecane	766	544-76-3
3,4-Dimethylcyclohexanol	110	16.6259	526	59887	5715-23-1			971.77		3,4-Dimethylcyclohexanol	526	5715-23-1				(+)-Borneol	526	0-00-0				3,4-Dimethylcyclohexanol	524	5715-23-1				Ethanone, 2-cyclohexyl-1-(1H-imidazol-4-yl)-	522	69393-23-3				Cyclohexanol, 3,5-dimethyl-	518	5441-52-1				endo-Borneol	514	507-70-0				Cyclohexanol, 3,5-dimethyl-	511	5441-52-1
1H-Indene, 2,3-dihydro-1,1-dimethyl-	131	16.6837	583	54938	4912-92-9			972.82		1H-Indene, 2,3-dihydro-1,1-dimethyl-	583	4912-92-9				1H-Indene, 2,3-dihydro-4,7-dimethyl-	581	6682-71-9				Benzene, (1,2-dicyclopropyl-2-phenylethyl)-	574	110330-90-0				Benzene, 1-methyl-4-(1-methyl-2-propenyl)-	571	97664-18-1				2,2-Dimethylindene, 2,3-dihydro-	571	20836-11-7				Benzene, (3-methyl-2-butenyl)-	556	4489-84-3				Benzene, 1-methyl-2-(1-methyl-2-propenyl)-	555	97664-19-2
Glutaric acid, 3-chlorophenyl 4-methoxybenzyl ester	121	16.7458	773	2061711	0-00-0			973.94		Glutaric acid, 3-chlorophenyl 4-methoxybenzyl ester	773	0-00-0				hydrazine, (4-butylphenyl)-	763	0-00-0				2-Propanone, 1-(4-methoxyphenyl)-	762	122-84-9				2,4,6-Cycloheptatrien-1-one, 2-hydroxy-4-(1-methylethyl)-	756	499-44-5				2-Propanone, 1-(4-methoxyphenyl)-	754	122-84-9				1-Butanone, 1-(4-hydroxyphenyl)-	751	1009-11-6				Glutaric acid, 2-fluorophenyl 4-methoxybenzyl ester	745	0-00-0
1-Propene, 2-benzyl-3-bicyclo[2.2.1]hept-2-yl-	157	16.7547	509	351.00	0-00-0			974.10		1-Propene, 2-benzyl-3-bicyclo[2.2.1]hept-2-yl-	509	0-00-0				2-Pyrazinecarboxylic acid, 6-hydroxy, methyl ester	491	13924-98-6				Pyrimidine-4-carboxylic acid, 2-hydroxy-, methyl ester	484	0-00-0				Phenylacetic acid, 2-methylcyclohex-2-enyl ester	479	0-00-0				1-Propene, 3-bicyclo[2.2.1]hept-2-yl-2-methyl-1-phenyl-	478	0-00-0				Bicyclo[2.2.1]heptane, 2-(phenylmethyl)-	476	37794-91-5				Acetophenone, 4-nitro-, 6-pyrazolylcarbonylhydrazone	449	0-00-0
2,6,8-Trimethylbicyclo[4.2.0]oct-2-ene-1,8-diol	109	16.7725	571	36478	0-00-0			974.43		2,6,8-Trimethylbicyclo[4.2.0]oct-2-ene-1,8-diol	571	0-00-0				1,3-Hexadiene, 3-ethyl-2-methyl-, (Z)-	552	74752-97-9				Cyclohexene, 3,3,5-trimethyl-	551	503-45-7				5-Ethylcyclopent-1-enecarboxaldehyde	550	36431-60-4				cis-1,4-Dimethyl-2-methylenecyclohexane	540	19781-46-5				Cyclohexene, 3,3,5-trimethyl-	534	503-45-7				Cyclohexene, 3,5,5-trimethyl-	534	933-12-0
2-Methoxy-p-phenylenediamine	138	16.8125	495	22172	0-00-0			975.15		2-Methoxy-p-phenylenediamine	495	0-00-0				Creosol	495	93-51-6				Citronellyl oleate	495	119742-35-7				2-Methoxy-5-methylphenol	493	1195-09-1				1,3-Benzenediol, 4-ethyl-	492	2896-60-8				2-(2-Isopropenyl-5-methyl-cyclopentyl)-acetamide	491	0-00-0				Cyclopent-3-ene-1,1,2-tricarbonitrile, 3-amino-2-(4-fluorobenzoylmethyl)-4-formyl-	489	0-00-0
Unknown 5	151	16.8569	387	5780.7	113574-93-9			975.95		1-[2-Deoxy-á-d-erythro-pentofuranosyl]pyrrole-2,4-bisthiocarboxamide	387	113574-93-9				Hexanoic acid, 6-chlorohexyl ester	386	0-00-0				Pregn-5-ene-3,11,20-trione, cyclic 3,20-bis(1,2-ethanediyl acetal)	385	2302-12-7				Butyl 3-methylpentanoate	382	0-00-0				Hexanoic acid, cyclohexyl ester	380	6243-10-3				1,1,2-triethyl, 2-methylpropane-1,1,2-tricarboxylate	377	0-00-0				N-Acetyl-4-(2',3'-dihydroxypropoxy)phenylacetamide	370	0-00-0
3-Methylpentan-2-ol, O-trimethylsilyl ether	157	16.8836	526	150.00	0-00-0			976.44		3-Methylpentan-2-ol, O-trimethylsilyl ether	526	0-00-0				3,3-Dimethyl-2-butanol, TMS derivative	512	31650-04-1				4,4-Dimethyl-2-pentanol, TMS derivative	511	0-00-0				2-Decanol, TMS derivative	510	53690-77-0				Pregna-3,5-dien-20à-ol, O-trimethylsilyl	508	0-00-0				Pregnane-3,20-diol, (3à,5á,20S)-, 2TMS derivative	501	16134-56-8				Dimethyl 3,6,9,12,15,18,21,24-octaoxahexacosane-1,26-dioate	496	0-00-0
1H-Indene, 1-hexadecyl-2,3-dihydro-	166	16.888	563	344.52	55334-29-7			976.52		1H-Indene, 1-hexadecyl-2,3-dihydro-	563	55334-29-7				1-Cyclohexylethanol, TMS derivative	530	0-00-0				Pregnane-3,20-diol, (3à,5á,20S)-, 2TMS derivative	528	16134-56-8				trans-Cinnamyl bromide	525	26146-77-0				Pregna-3,5-dien-20à-ol, O-trimethylsilyl	524	0-00-0				Benzeneacetonitrile, à-(á-D-glucopyranosyloxy)-, (R)-	512	99-18-3				Dimethyl 2,2'-(2,2'-oxybis(ethane-2,1-diyl)bis(oxy))diacetate	511	0-00-0
2-Cyclohexylcyclohexanol	149	16.9235	682	64250	6531-86-8			977.16		2-Cyclohexylcyclohexanol	682	6531-86-8				Tricyclo[6.4.0.0(2,7)]dodecane	637	53485-49-7				Cyclohexylidenecyclohexane	629	4233-18-5				4-Methyl-exo-tricyclo[6.2.1.0(2.7)]undecane	622	0-00-0				1-Methyl-2-methylene-trans-decalin	618	90548-09-7				Spiro[5.5]undecane, 1-methylene-	617	27723-50-8				9,12-Octadecadienoic acid, methyl ester, (E,E)-	613	2566-97-4
Furan, 3-(4-methyl-3-pentenyl)-	150	16.9413	852	110782	539-52-6			977.48		Furan, 3-(4-methyl-3-pentenyl)-	852	539-52-6				Furan, 3-(4-methyl-3-pentenyl)-	750	539-52-6				1-(2,2,2-trifluoroethyl)-1H-pyrazole	629	0-00-0				(E)-4,8-Dimethylnona-1,3,7-triene	575	19945-61-0				5-(2-Isopropyl-5-methylcyclohexyloxy)-3-methyl-4-(phenylthio)tetrahydrofuran-2-one	568	0-00-0				Propargylamine, N,N-bis(trifluoroacetyl)-	535	0-00-0				Cyclohexane, 2-ethenyl-1,1-dimethyl-3-methylene-	530	95452-08-7
Fumaric acid, dimyrtenyl ester	91	17.0479	690	85380	0-00-0			979.41		Fumaric acid, dimyrtenyl ester	690	0-00-0				Glutaric acid, di(myrtenyl) ester	678	0-00-0				exo-7-(trans-1-Propenyl)bicyclo[4.2.0]oct-1(2)-ene	662	107983-42-6				exo-7-(trans-1-Propenyl)bicyclo[4.2.0]oct-1(2)-ene	662	107983-42-6				(6,6-Dimethylbicyclo[3.1.1]hept-2-en-2-yl)methyl ethyl carbonate	660	0-00-0				7-Methyl-1,2,3,5,8,8a-hexahydronaphthalene	653	107914-88-5				Dispiro[2.0.2.5]undecane, 8-methylene-	649	51567-09-0
3-Furaldehyde	96	17.0657	627	86587	498-60-2			979.74		3-Furaldehyde	627	498-60-2				Pyrimidine, 4-butyl-3,4-dihydro-5-methyl-	597	0-00-0				Furfural	588	98-01-1				Furfural	582	98-01-1				Furfural	581	98-01-1				4-(1,2-Dimethyl-cyclopent-2-enyl)-butan-2-one	577	75698-06-5				3,5-Dimethylpyrazole	551	67-51-6
2H-Pyran-3(4H)-one, 6-ethenyldihydro-2,2,6-trimethyl-	110	17.1279	599	38188	33933-72-1			980.86		2H-Pyran-3(4H)-one, 6-ethenyldihydro-2,2,6-trimethyl-	599	33933-72-1				2H-Pyran-3(4H)-one, 6-ethenyldihydro-2,2,6-trimethyl-	573	33933-72-1				(2R,5R)-2-Methyl-5-(prop-1-en-2-yl)-2-vinyltetrahydrofuran	548	54750-70-8				Cyclobuta[1,2:3,4]dicyclooctene, hexadecahydro-	535	18208-94-1				(2R,5S)-2-Methyl-5-(prop-1-en-2-yl)-2-vinyltetrahydrofuran	529	54750-69-5				Methyl 12,13-octadecadienoate	526	0-00-0				11-Tetradecen-1-ol, acetate, (Z)-	520	20711-10-8
2-Octenal, (E)-	70	17.159	914	1793142	2548-87-0			981.43		2-Octenal, (E)-	914	2548-87-0				2-Octenal, (E)-	897	2548-87-0				2-Octenal, (E)-	878	2548-87-0				Cycloheptanol, 2-methylene	806	16240-38-3				1,2-Cyclooctanediol, trans-	798	42565-22-0				9-Oxabicyclo[6.1.0]nonane	780	286-62-4				Cycloheptanone, 4-methyl-, (R)-	767	13609-59-1
2-Acetoxyisobutyryl chloride	101	17.1856	626	318314	40635-66-3			981.91		2-Acetoxyisobutyryl chloride	626	40635-66-3				Malonic acid, dihydrazide	621	3815-86-9				2-Methylhexan-2-ol acetate	614	34650-24-3				à-Hydroxyisobutyric acid, acetate	614	0-00-0				4-Methyl-3-hexanol acetate	612	84612-71-5				1,3-Dioxolane, 2,2,4-trimethyl-	611	1193-11-9				4á,5-Dimethyl-6,8-dioxa-3-thiabicyclo(3,2,1)octane 3-oxide	608	0-00-0
Acetic acid, octyl ester	61	17.2922	808	235198	112-14-1			983.84		Acetic acid, octyl ester	808	112-14-1				Acetic acid, octyl ester	798	112-14-1				Acetic acid, nonyl ester	794	143-13-5				Acetic acid, nonyl ester	792	143-13-5				Acetic acid, octyl ester	786	112-14-1				1-Nonanol	771	143-08-8				Acetic acid, decyl ester	770	112-17-4
Cyclopropane, 1-butyl-1-methyl-2-propyl-	157	17.3011	729	692.67	41977-34-8			984.00		Cyclopropane, 1-butyl-1-methyl-2-propyl-	729	41977-34-8				1-Undecene, 10-methyl-	725	22370-55-4				Cyclopropane, 1-butyl-2-(2-methylpropyl)-	719	41977-35-9				1-Heptene, 2-pentyl-	718	17799-46-1				1-Decanol	717	112-30-1				1-Heptene, 6-methyl-	715	5026-76-6				1-Heptene, 2-pentyl-	711	17799-46-1
Benzene, 1-methyl-4-(1-methylethenyl)-	132	17.3411	881	692352	1195-32-0			984.73		Benzene, 1-methyl-4-(1-methylethenyl)-	881	1195-32-0				Benzene, 1-methyl-3-(1-methylethenyl)-	858	1124-20-5				Benzene, 1-methyl-4-(1-methylethenyl)-	834	1195-32-0				o-Isopropenyltoluene	825	7399-49-7				Benzene, (2-methyl-1-propenyl)-	821	768-49-0				Benzene, 2-ethenyl-1,3-dimethyl-	821	2039-90-9				Bicyclo[4.2.0]octa-1,3,5-triene, 2,4-dimethyl-	820	28749-81-7
cis-3-Hexenyl-à-methylbutyrate	166	17.3633	492	7156.5	53398-85-9			985.13		cis-3-Hexenyl-à-methylbutyrate	492	53398-85-9				cis-3-Hexenyl isovalerate	487	35154-45-1				cis-3-Hexenyl-à-methylbutyrate	487	53398-85-9				trans-2-Hexenyl isovalerate	479	68698-59-9				trans-2-Hexenyl valerate	474	56922-74-8				cis-3-Hexenyl isovalerate	473	35154-45-1				13-Heptadecyn-1-ol	472	56554-77-9
Octanoic acid, ethyl ester	88	17.4521	813	322017	106-32-1			986.74		Octanoic acid, ethyl ester	813	106-32-1				Octanoic acid, ethyl ester	805	106-32-1				Octanoic acid, ethyl ester	774	106-32-1				Octanoic acid, ethyl ester	768	106-32-1				Nonanoic acid, ethyl ester	745	123-29-5				Nonanoic acid, ethyl ester	730	123-29-5				Undecanoic acid, ethyl ester	715	627-90-7
Heptanedioic acid, 3-methyl-, dimethyl ester	157	17.461	420	859.57	54576-14-6			986.90		Heptanedioic acid, 3-methyl-, dimethyl ester	420	54576-14-6				Heptanedioic acid, 4-methyl-, dimethyl ester	417	4751-49-9				Hexanedioic acid, 3,4-dimethyl-, dimethyl ester, (R*,S*)-	414	6076-81-9				4,7-Methano-1H-inden-1-ol, 3a,4,7,7a-tetrahydro-, acetate	412	16327-40-5				Dodecanamide, N-(4-chlorophenyl)-	410	99002-89-8				1-[p-Chlorophenyl]-3-[4-[[3-[1-pyrrolidinyl]propyl]amino]-6-[trichloromethyl]triazinyl]guanidine	407	110045-52-8				2,5-Hexadienoic acid, 3-methoxy-5-methyl-4-oxo-	406	90-65-3
Silane, phenyl-	108	17.5188	576	334460	694-53-1			987.95		Silane, phenyl-	576	694-53-1				Pyridinium, 1-ethyl-, hydroxide	551	0-00-0				1,3-Diphenyl-1,2-butanediol	549	5381-88-4				Chloromethyl 4-chlorobutanoate	496	80418-49-1				Phenol, 3-pentadecyl-	493	501-24-6				2-(2-Hydroxy-2-methyl-2-phenylethyl)-3-methyl	491	0-00-0				Phenol, 3-pentadecyl-	484	501-24-6
Unknown 6	121	17.5321	391	52563	22726-05-2			988.19		1,5-Heptadiene-3,4-diol, 2-methyl-	391	22726-05-2				Acetamide, 2-chloro-N-(2-cyanoethyl)-	374	17756-81-9				Chloropyramine	372	59-32-5				Succinic acid, monoamide, N-ethyl-N-phenyl-, heptadecyl ester	368	0-00-0				2-(3-Bromo-4-methoxy-4-methylcyclohexyl)propionitrile	367	0-00-0				2-Methyl-4-propylphenol	365	18441-56-0				1,1-Dichloro-1,4,4-trimethyl-4-vinyldisilethylene	362	102105-37-3
2,4-Heptanedione, 6-methyl-	100	17.541	577	70284	3002-23-1			988.35		2,4-Heptanedione, 6-methyl-	577	3002-23-1				2,4-Heptanedione, 6-methyl-	565	3002-23-1				2-Octen-4-ol, 2-methyl-	559	65885-49-6				2,4-Octanedione	542	14090-87-0				Silacyclopentane, 1,1,2,5-tetramethyl-	540	55956-01-9				4-Methoxy-3-buten-2-one	535	4652-27-1				2(3H)-Furanone, 5-heptyldihydro-	530	104-67-6
Acetic acid	60	17.5499	926	82416175	64-19-7			988.51		Acetic acid	926	64-19-7				Acetic acid	901	64-19-7				Acetic acid	899	64-19-7				Acetic acid	897	64-19-7				Ammonium acetate	876	631-61-8				Acetic acid	844	64-19-7				Propanedioic acid	693	141-82-2
1,4-Cyclohexadiene, 3-ethenyl-1,2-dimethyl-	159	17.6165	699	114026	62338-57-2			989.72		1,4-Cyclohexadiene, 3-ethenyl-1,2-dimethyl-	699	62338-57-2				trans-3-Caren-2-ol	699	0-00-0				2,6-Dimethyl-1,3,5,7-octatetraene, E,E-	697	460-01-5				6,7-Dimethyl-3,5,8,8a-tetrahydro-1H-2-benzopyran	696	110028-10-9				2,6-Dimethyl-1,3,5,7-octatetraene, E,E-	693	460-01-5				6,7-Dimethyl-3,5,8,8a-tetrahydro-1H-2-benzopyran	691	110028-10-9				1,3,8-p-Menthatriene	685	18368-95-1
Ethyl 2-(5-methyl-5-vinyltetrahydrofuran-2-yl)propan-2-yl carbonate	94	17.6254	790	1124102	0-00-0			989.88		Ethyl 2-(5-methyl-5-vinyltetrahydrofuran-2-yl)propan-2-yl carbonate	790	0-00-0				2-Furanmethanol, 5-ethenyltetrahydro-à,à,5-trimethyl-, cis-	789	5989-33-3				trans-Linalool oxide (furanoid)	783	34995-77-2				à-Methyl-à-[4-methyl-3-pentenyl]oxiranemethanol	772	0-00-0				2-Furanmethanol, 5-ethenyltetrahydro-à,à,5-trimethyl-, cis-	757	5989-33-3				2-Furanmethanol, 5-ethenyltetrahydro-à,à,5-trimethyl-, cis-	755	5989-33-3				trans-Linalool oxide (furanoid)	754	34995-77-2
L-Histidine, methyl ester	88	17.692	426	35148	7389-87-9			991.08		L-Histidine, methyl ester	426	7389-87-9				4-Fluoro-2-trifluoromethylbenzoic acid, pentafluorophenyl ester	385	0-00-0				Ethylphosphonic acid	381	6779-09-5				2-Fluoro-3-trifluoromethylbenzoic acid, pentafluorophenyl ester	371	0-00-0				3-Fluoro-4-trifluoromethylbenzoic acid, pentafluorophenyl ester	369	0-00-0				2-Methylnonanoic acid, methyl ester	367	56898-37-4				2-Cyclohexen-1-one, 3-methyl-	360	1193-18-6
2-Pentenoic acid, 4,4-dimethyl-, methyl ester	142	17.732	522	63279	16812-85-4			991.81		2-Pentenoic acid, 4,4-dimethyl-, methyl ester	522	16812-85-4				5-Methoxy-2,4-dimethyl-furan-3-one	511	39036-74-3				2-Pentenoic acid, 4,4-dimethyl-, methyl ester	501	16812-85-4				2-Cyclohexylpiperidine	494	56528-77-9				2,4-Bis(hydroxylamino)pyrimidine	490	154845-38-2				Bicyclo[3.1.1]heptan-2-one, 3,6,6-trimethyl-	487	16022-08-5				(6S,11R,12aR)-6'-Hydroxy-2,2-dimethyltetrahydrospiro[cyclopentane-1,1'-pyrrolizin]-7'(7a'H)-one O-methyl oxime	483	109175-51-1
9á-Acetoxy-3,4,8-trimethyltricyclo[6.3.1.0(1,5)]dodec-3-ene	161	17.8164	516	77661	0-00-0			993.34		9á-Acetoxy-3,4,8-trimethyltricyclo[6.3.1.0(1,5)]dodec-3-ene	516	0-00-0				2-Chloro-5,6-dihydro-4H-benzothiazol-7-one	493	330203-55-9				2,6-Dichlorobenzyl alcohol, 3-methylbutyl ether	467	0-00-0				Thiazol-4(5H)-one, 5-fluoro-5-trifluoromethyl-2-[3-(3-trifluoromethylphenyl)ureido]-	458	0-00-0				2-Propenoic acid, 3-(2-formyl-4-methoxyphenyl)-, ethyl ester, (E)-	456	103517-64-2				1,2,4-Triazole, 5-diethylaminosulfonyl-	455	294876-55-4				2,6-Dichlorobenzyl alcohol, 2-methylbutyl ether	454	0-00-0
6-Methyl-6-heptenoic acid, isopropyl ester	157	17.8297	482	854.80	0-00-0			993.58		6-Methyl-6-heptenoic acid, isopropyl ester	482	0-00-0				L-Histidine, methyl ester	469	7389-87-9				Geranyl acetate, 2-oxo-	445	199008-29-2				3-(1,5-Dimethyl-hex-4-enyl)-2,2-dimethyl-cyclopent-3-enol	444	0-00-0				Cyclohexane, 1,1'-(1,2-dimethyl-1,2-ethanediyl)bis-, (R*,R*)-(ñ)-	444	54889-87-1				Cyclohexane, 1-(cyclohexylmethyl)-4-ethyl-, trans-	439	54934-94-0				Cyclohexane, isocyanato-	439	3173-53-3
Propanoic acid, 2-oxo-, methyl ester	102	17.843	736	38912	600-22-6			993.82		Propanoic acid, 2-oxo-, methyl ester	736	600-22-6				Propanoic acid, 2-oxo-, methyl ester	698	600-22-6				Ethyl acetoxycarbamate	696	0-00-0				Propanoic acid, 2-oxo-, methyl ester	687	600-22-6				Di-n-propyl ether	620	111-43-3				1,2-Ethanediol, monoacetate	605	542-59-6				2-Propanone, 1,1,1-trifluoro-	598	421-50-1
Tricyclo[5.2.1.0(2,6)]deca-3,6-diene-8,9-dicarboxylic acid, 4-methyl-, dimethyl ester, endo-	151	17.8697	410	14572	0-00-0			994.30		Tricyclo[5.2.1.0(2,6)]deca-3,6-diene-8,9-dicarboxylic acid, 4-methyl-, dimethyl ester, endo-	410	0-00-0				6-Methoxytetrazolo(b)pyridazine	395	27062-50-6				5,6-Dimethyl-1,3.4.4-dithiapyridazine	386	21423-60-9				(Z)-9-((5R,8R,8aS)-8-Methyloctahydroindolizin-5-yl)non-5-en-2-ol	373	0-00-0				Vanilic acid hydrazide	369	100377-63-7				4-Oxo-4,5,6,7-tetrahydrobenzofurazan	361	142328-06-1				Tricyclo[5.2.1.0(2,6)]dec-8-ene-8,9-dicarboxylic acid, 4-methylene-, dimethyl ester, endo-	356	0-00-0
1-Octen-3-ol	72	17.8963	677	99574	3391-86-4			994.79		1-Octen-3-ol	677	3391-86-4				1-Octen-3-ol	664	3391-86-4				Hexanal, 2,2-dimethyl-	662	996-12-3				1-Hexen-3-ol	657	4798-44-1				1-Hexen-3-ol	655	4798-44-1				1-Octen-3-ol	651	3391-86-4				1-Nonen-3-ol	646	21964-44-3
Furfural	96	17.9141	817	668586	98-01-1			995.11		Furfural	817	98-01-1				3-Furaldehyde	816	498-60-2				Furfural	805	98-01-1				Furfural	786	98-01-1				Furfural	749	98-01-1				3,5-Dimethylpyrazole	719	67-51-6				1H-Pyrazole, 1,5-dimethyl-	708	694-31-5
2,3-Di(2-pyridyl)-2,3-butanediol	104	17.9718	541	14043	58052-51-0			996.15		2,3-Di(2-pyridyl)-2,3-butanediol	541	58052-51-0				Acetamide, N-(4-hydroxy-2-methylphenyl)-	475	39495-15-3				Phenol, 3-amino-2-methyl-	471	53222-92-7				4-Amino-2-hydroxytoluene	470	2835-95-2				Phenol, 2-amino-4-methyl-	457	95-84-1				Benzeneethanol, á-mercapto-	456	60615-96-5				Phenol, 3-amino-2-methyl-	454	53222-92-7
1,2-Ethanediol, diacetate	86	18.0207	922	1182461	111-55-7			997.04		1,2-Ethanediol, diacetate	922	111-55-7				1,2-Ethanediol, diacetate	918	111-55-7				2-Propanone, 1-(acetyloxy)-	896	592-20-1				2-Propanone, 1-(acetyloxy)-	872	592-20-1				1,2-Ethanediol, diacetate	868	111-55-7				1,2-Ethanediol, diacetate	823	111-55-7				2,3-Butanedione	770	431-03-8
à-Cubebene	119	18.0252	943	15868324	17699-14-8			997.12		à-Cubebene	943	17699-14-8				à-Cubebene	939	17699-14-8				.alfa.-Copaene	890	0-00-0				Copaene	884	3856-25-5				Copaene	880	3856-25-5				à-Cubebene	872	17699-14-8				1H-Cyclopenta[1,3]cyclopropa[1,2]benzene, octahydro-7-methyl-3-methylene-4-(1-methylethyl)-, [3aS-(3aà,3bá,4á,7à,7aS*)]-	871	13744-15-5
2,4-Heptadienal, (E,E)-	110	18.0385	940	2652710	4313-03-5			997.36		2,4-Heptadienal, (E,E)-	940	4313-03-5				2,4-Octadiene	868	13643-08-8				2,4-Heptadienal, (E,E)-	852	4313-03-5				2,4-Heptadienal, (E,E)-	834	4313-03-5				1,4-Hexadiene, 3-ethyl-	820	2080-89-9				1-Ethyl-5-methylcyclopentene	811	97797-57-4				Furan, 2-propyl-	809	4229-91-8
5,9-Dodecadien-2-one, 6,10-dimethyl-, (E,E))-	72	18.074	898	9875733	0-00-0			998.01		5,9-Dodecadien-2-one, 6,10-dimethyl-, (E,E))-	898	0-00-0				2-Butanone	829	78-93-3				2-Butanone	827	78-93-3				2-Butanone	807	78-93-3				2-Hexanone, 3,4-dimethyl-	796	19550-10-8				2-Hexanone, 3,4-dimethyl-	785	19550-10-8				2-Heptanone, 3-methyl-	783	2371-19-9
Isopentyl hexanoate	99	18.0918	642	309233	2198-61-0			998.33		Isopentyl hexanoate	642	2198-61-0				Hexanoic acid, 2-methylbutyl ester	637	2601-13-0				Hexanoic acid, 2-methylbutyl ester	628	2601-13-0				Hexanoic acid, pentyl ester	613	540-07-8				Isopentyl hexanoate	608	2198-61-0				Isopentyl hexanoate	605	2198-61-0				Isopentyl hexanoate	595	2198-61-0
5H-1-Pyrindine, 6,7-dihydro-	104	18.1584	434	11044	533-37-9			999.53		5H-1-Pyrindine, 6,7-dihydro-	434	533-37-9				Benzonitrile, 4-amino-	433	873-74-5				Bicyclo[2.2.2]octane, 1-bromo-	431	7697-09-8				Ethanone, 1-phenyl-, o-(4-coumarinyl)oxime	426	34605-11-3				1-Cyclooctene, 3-bromo-	423	0-00-0				1H-Indazole	417	271-44-3				Benzonitrile, m-amino-	417	2237-30-1
Ethanone, 1-(1-cyclohexen-1-yl)-	124	18.1629	746	368785	932-66-1			999.62		Ethanone, 1-(1-cyclohexen-1-yl)-	746	932-66-1				Ethanone, 1-(3-cyclohexen-1-yl)-	745	7353-76-6				Ethanone, 1-(1-cyclohexen-1-yl)-	717	932-66-1				Ethanone, 1-(1-cyclohexen-1-yl)-	705	932-66-1				Ethanone, 1-(1-cyclohexen-1-yl)-	702	932-66-1				5-Hexen-2-one, 5-methyl-3-methylene-	699	51756-18-4				Acetic acid, 3-acetylcyclohexyl ester	667	0-00-0
Bicyclo[4.1.0]heptan-3-ol, 4,7,7-trimethyl-, [1R-(1à,3à,4à,6à)]-	97	18.2206	639	327707	4017-89-4			1000.7		Bicyclo[4.1.0]heptan-3-ol, 4,7,7-trimethyl-, [1R-(1à,3à,4à,6à)]-	639	4017-89-4				Bicyclo[4.1.0]heptan-3-ol, 4,7,7-trimethyl-, (1à,3à,4à,6à)-	635	52486-23-4				Cyclohexanol, 2-methyl-5-(1-methylethenyl)-	629	619-01-2				(1S,3S,4S,5R)-1-Isopropyl-4-methylbicyclo[3.1.0]hexan-3-ol	628	7712-79-0				p-Menth-4(8)-en-9-ol	627	15714-11-1				Bicyclo[4.1.0]heptan-3-ol, 4,7,7-trimethyl-, [1R-(1à,3á,4á,6à)]-	626	4017-93-0				Bicyclo[4.1.0]heptan-3-ol, 4,7,7-trimethyl-, (1à,3á,4á,6à)-	626	54750-08-2
(22S,25S)-22,26-Epiminocholest-5-ene-3á,16à-diol (deacetylmuldamine)	157	18.225	699	77.239	0-00-0			1000.8		(22S,25S)-22,26-Epiminocholest-5-ene-3á,16à-diol (deacetylmuldamine)	699	0-00-0				Pyrido[2,3-d]pyrimidine-2,4(1H,3H)-dione, 6,7-dichloro-5-[(1-ethylpyrrolidin-2-yl)methylamino]-1,3-dimethyl-	672	0-00-0				N-Nitroso-dihydro-tomatidine	646	0-00-0				Acetamide, 2-(1-piperidyl)-N-(6-chloropyrazin-2-yl)-	621	0-00-0				6,8-Dichloro-3'-iodo-2-phenyl-à-piperidinomethyl-4-quinolinemethanol	614	25840-32-8				Sulpiride	610	15676-16-1				Pyrrolidine-2-carboxamide, 1-ethyl-, N-(2'-1,3-dioxolan-2-ylphenyl)-	610	0-00-0
6-Bromohexanoic acid, 4-isopropylphenyl ester	139	18.2339	494	15666	0-00-0			1000.9		6-Bromohexanoic acid, 4-isopropylphenyl ester	494	0-00-0				Glutaric acid, 3-methylbut-2-en-1-yl 2-isopropylphenyl ester	490	0-00-0				Oxalic acid, hexadecyl 2-isopropylphenyl ester	489	0-00-0				Oxalic acid, 2-isopropylphenyl octadecyl ester	484	0-00-0				Oxalic acid, heptadecyl 2-isopropylphenyl ester	484	0-00-0				Oxalic acid, 2-isopropylphenyl pentadecyl ester	476	0-00-0				6-Chlorohexanoic acid, 4-isopropylphenyl ester	473	0-00-0
Epizonarene	131	18.2561	540	113731	41702-63-0			1001.3		Epizonarene	540	41702-63-0				Bicyclo[4.4.0]dec-1-ene, 2-isopropyl-5-methyl-9-methylene-	539	150320-52-8				.tau.-Cadinol	534	5937-11-1				5-Azulenemethanol, 1,2,3,4,5,6,7,8-octahydro-à,à,3,8-tetramethyl-, acetate, [3S-(3à,5à,8à)]-	532	134-28-1				Selina-3,7(11)-diene	526	6813-21-4				1-Naphthalenol, 1,2,3,4,4a,7,8,8a-octahydro-1,6-dimethyl-4-(1-methylethyl)-, [1R-(1à,4á,4aá,8aá)]-	525	19435-97-3				1H-Cyclopropa[a]naphthalene, 1a,2,3,3a,4,5,6,7b-octahydro-1,1,3a,7-tetramethyl-, [1aR-(1aà,3aà,7bà)]-	521	489-29-2
Carbon Tetrachloride	157	18.2828	466	1105.1	56-23-5			1001.8		Carbon Tetrachloride	466	56-23-5				Trichloronitromethane	462	76-06-2				Dichloro[(trichloromethyl)thio]methanesulfenyl chloride	417	91631-93-5				Trichloronitromethane	413	76-06-2				Methylsulfonic acid, 2,2,2-trichloroethyl ester	411	0-00-0				Methanesulfonyl-dichloromethanesulfonyl chloride	404	55582-38-2				Carbon Tetrachloride	402	56-23-5
5-Azulenemethanol, 1,2,3,4,5,6,7,8-octahydro-à,à,3,8-tetramethyl-, acetate, [3S-(3à,5à,8à)]-	133	18.3183	708	537545	134-28-1			1002.5		5-Azulenemethanol, 1,2,3,4,5,6,7,8-octahydro-à,à,3,8-tetramethyl-, acetate, [3S-(3à,5à,8à)]-	708	134-28-1				1H-Cycloprop[e]azulene, 1a,2,3,4,4a,5,6,7b-octahydro-1,1,4,7-tetramethyl-, [1aR-(1aà,4à,4aá,7bà)]-	704	489-40-7				Aciphyllene	702	87745-31-1				isoledene	702	95910-36-4				Naphthalene, 1,2,3,5,6,7,8,8a-octahydro-1,8a-dimethyl-7-(1-methylethenyl)-, [1R-(1à,7á,8aà)]-	701	4630-07-3				1H-Cyclopropa[a]naphthalene, 1a,2,3,3a,4,5,6,7b-octahydro-1,1,3a,7-tetramethyl-, [1aR-(1aà,3aà,7bà)]-	700	489-29-2				1,4-Dimethyl-8-isopropylidenetricyclo[5.3.0.0(4,10)]decane	700	0-00-0
2-Furancarboxylic acid, 2-ethylcyclohexyl ester	157	18.3228	591	1096.0	0-00-0			1002.6		2-Furancarboxylic acid, 2-ethylcyclohexyl ester	591	0-00-0				N-Furfuryl-N,5-dimethylfurfurylamine	591	0-00-0				Ethanone, 1-(1H-pyrazol-4-yl)-	590	25016-16-4				2H-Pyran-2-one, 6-pentyl-	590	27593-23-3				1-(Furan-2-yl)-4-methylpentan-1-one	586	0-00-0				Ethanone, 1-(2-furanyl)-	577	1192-62-7				Ethanone, 1-(2-furanyl)-	573	1192-62-7
2-Furanmethanol, 5-ethenyltetrahydro-à,à,5-trimethyl-, cis-	59	18.3405	837	581780	5989-33-3			1002.9		2-Furanmethanol, 5-ethenyltetrahydro-à,à,5-trimethyl-, cis-	837	5989-33-3				à-Methyl-à-[4-methyl-3-pentenyl]oxiranemethanol	826	0-00-0				trans-Linalool oxide (furanoid)	824	34995-77-2				Ethyl 2-(5-methyl-5-vinyltetrahydrofuran-2-yl)propan-2-yl carbonate	822	0-00-0				trans-Linalool oxide (furanoid)	801	34995-77-2				2-Furanmethanol, 5-ethenyltetrahydro-à,à,5-trimethyl-, cis-	800	5989-33-3				2-Furanmethanol, 5-ethenyltetrahydro-à,à,5-trimethyl-, cis-	799	5989-33-3
Propan-2-ol, 1-(4-benzyloxyphenoxy)-3-(4-methoxyphenylamino)-	104	18.3716	520	37839	0-00-0			1003.5		Propan-2-ol, 1-(4-benzyloxyphenoxy)-3-(4-methoxyphenylamino)-	520	0-00-0				Glutaric acid, di(2-nitrobenzyl) ester	507	0-00-0				Succinic acid, 2-methylhex-3-yl 2-nitrobenzyl ester	495	0-00-0				à-Methyl-3,4-(methylenedioxy)phenethylamine hydrochloride	487	6292-91-7				5-(2-Aminoethyl)-1,3-benzodioxole hydrochloride	474	1653-64-1				Succinic acid, di(2-nitrobenzyl) ester	470	0-00-0				N-methyl-3,4-methylenedioxyphenylpropan-3-amine	470	0-00-0
2-(3-Thienyl)pyridine	144	18.3938	733	295.06	21298-55-5			1003.9		2-(3-Thienyl)pyridine	733	21298-55-5				1-Acetyl-3-(6-methyl-3-pyridyl)-pyrazoline	714	0-00-0				Pyridine, 2-(thiophen-3-yl)-	690	0-00-0				Acetic acid 1,2-dimethyl-1H-indol-5-yl ester	659	25888-10-2				6-Amino-2,3-dimethyl-1H-pyrrolo[2,3-b]pyridine	636	55463-65-5				Indenone, 5-methylamino-2,3-dihydro-	628	0-00-0				2-Amino-5,6-dimethylbenzimidazole	620	29096-75-1
Cyclohexene, 4-ethenyl-4-methyl-3-(1-methylethenyl)-1-(1-methylethyl)-, (3R-trans)-	121	18.3983	816	2383146	20307-84-0			1004.0		Cyclohexene, 4-ethenyl-4-methyl-3-(1-methylethenyl)-1-(1-methylethyl)-, (3R-trans)-	816	20307-84-0				Cyclohexene, 4-ethenyl-4-methyl-3-(1-methylethenyl)-1-(1-methylethyl)-, (3R-trans)-	783	20307-84-0				Cyclohexene, 4-ethenyl-4-methyl-3-(1-methylethenyl)-1-(1-methylethyl)-, (3R-trans)-	779	20307-84-0				Elemene isomer	759	0-00-0				1,3-Cyclohexadiene, 1-methyl-4-(1-methylethyl)-	757	99-86-5				(3aS,8aS)-6,8a-Dimethyl-3-(propan-2-ylidene)-1,2,3,3a,4,5,8,8a-octahydroazulene	733	395070-76-5				4-Terpinenyl acetate	723	4821-04-9
Pyrazine, tetramethyl-	54	18.4249	761	257293	1124-11-4			1004.5		Pyrazine, tetramethyl-	761	1124-11-4				Pyrazine, tetramethyl-	756	1124-11-4				Pyrazine, tetramethyl-	756	1124-11-4				Pyrazine, tetramethyl-	750	1124-11-4				Pyrazine, tetramethyl-	739	1124-11-4				2,3,5-Trimethyl-6-(2-methylbutyl)pyrazine	702	18482-80-9				6H-Purin-6-one, 1,7-dihydro-	700	68-94-0
3,4-Dimethoxyphenylethylamine, N,N-di(n-propyl)-	166	18.4383	414	829.80	0-00-0			1004.8		3,4-Dimethoxyphenylethylamine, N,N-di(n-propyl)-	414	0-00-0				Veratraman-3,23-diol, 14,15,16,17-tetradehydro-, (3á,23á)-	406	60-70-8				Sibutramine	368	106650-56-0				4-Hydroxy-4-azatricyclo[5.2.1.0(2,6)]dec-8-ene-3,5-dione	363	0-00-0				3-Dipropylaminomethyl-3H-benzooxazole-2-thione	350	100875-51-2				Ropinirole	332	91374-21-9				4(5H)-Indanone, 6-ethyl-6,7-dihydro-1,5-dihydroxy-2,2,5,7-tetramethyl-	321	30950-47-1
Benzene, 1-ethynyl-4-methyl-	116	18.4516	859	252379	766-97-2			1005.0		Benzene, 1-ethynyl-4-methyl-	859	766-97-2				Benzene, 1-propynyl-	844	673-32-5				Indene	832	95-13-6				Indene	821	95-13-6				1H-Indene, 1-chloro-2,3-dihydro-	818	35275-62-8				Indene	811	95-13-6				3-Methylphenylacetylene	808	766-82-5
Acetic acid, octyl ester	61	18.4916	913	296651	112-14-1			1005.7		Acetic acid, octyl ester	913	112-14-1				Acetic acid, octyl ester	905	112-14-1				Acetic acid, octyl ester	900	112-14-1				Acetic acid, octyl ester	875	112-14-1				Acetic acid, octyl ester	834	112-14-1				Acetic acid, nonyl ester	816	143-13-5				Acetic acid, nonyl ester	816	143-13-5
Ethanedioic acid, diethyl ester	74	18.5182	841	83870	95-92-1			1006.2		Ethanedioic acid, diethyl ester	841	95-92-1				Propanedioic acid, oxo-, diethyl ester	834	609-09-6				Ethanedioic acid, diethyl ester	830	95-92-1				Ethanedioic acid, diethyl ester	818	95-92-1				Propanedioic acid, oxo-, diethyl ester	783	609-09-6				Propanedioic acid, oxo-, diethyl ester	778	609-09-6				Propanoic acid	658	79-09-4
Benzene, 1-fluoro-3-methyl-	110	18.5315	747	105726	352-70-5			1006.5		Benzene, 1-fluoro-3-methyl-	747	352-70-5				(3-Fluorophenyl) methanol, 2-methylbutyl ether	744	0-00-0				(2-Fluorophenyl) methanol, 2-methylbutyl ether	705	0-00-0				2-Furancarboxaldehyde, 5-methyl-	697	620-02-0				(3-Fluorophenyl) methanol, 2-methylpropyl ether	695	0-00-0				(4-Fluorophenyl) methanol, 2-methylbutyl ether	694	0-00-0				2-Furancarboxaldehyde, 5-methyl-	693	620-02-0
Phenol, 2-(methylthio)-	125	18.5804	733	30292	1073-29-6			1007.4		Phenol, 2-(methylthio)-	733	1073-29-6				Phenol, 2-(methylthio)-	733	1073-29-6				Phenol, 2-(methylthio)-	731	1073-29-6				Phenol, 2-(methylthio)-	723	1073-29-6				1,4-Benzenediol, 2-methoxy-	690	824-46-4				Benzenethiol, 4-methoxy-	679	696-63-9				7-Ethyl-4-tridecen-6-one isomer 1	678	0-00-0
2-Cyclohexen-1-one, 4-acetoxy-2,6,6-trimethyl-	98	18.6337	573	236392	0-00-0			1008.4		2-Cyclohexen-1-one, 4-acetoxy-2,6,6-trimethyl-	573	0-00-0				N-Nitroso-dihydro-tomatidine	563	0-00-0				16-iso-Tetrahydro-solasodine	556	0-00-0				5,6,22,16(O)-Tetrahydrosolasodine	555	0-00-0				Tetrahydro-solasodine triacetate	553	0-00-0				11à-Hydroxy-tetrahydro-solasodine	546	0-00-0				Tetrahydrosolasodine	545	71473-03-5
Ylangene	120	18.6692	865	19527105	14912-44-8			1009.1		Ylangene	865	14912-44-8				Copaene	858	3856-25-5				Ylangene	856	14912-44-8				Ylangene	834	14912-44-8				Copaene	833	3856-25-5				.alfa.-Copaene	829	0-00-0				Copaene	827	3856-25-5
1,4-Methano-1H-indene, octahydro-4-methyl-8-methylene-7-(1-methylethyl)-, [1S-(1à,3aá,4à,7à,7aá)]-	149	18.687	716	788273	3650-28-0			1009.4		1,4-Methano-1H-indene, octahydro-4-methyl-8-methylene-7-(1-methylethyl)-, [1S-(1à,3aá,4à,7à,7aá)]-	716	3650-28-0				1,4-Methano-1H-indene, octahydro-4-methyl-8-methylene-7-(1-methylethyl)-, [1S-(1à,3aá,4à,7à,7aá)]-	715	3650-28-0				Naphthalene, 1,2,3,5,6,7,8,8a-octahydro-1,8a-dimethyl-7-(1-methylethenyl)-, [1S-(1à,7à,8aà)]-	701	10219-75-7				1,4-Methano-1H-indene, octahydro-4-methyl-8-methylene-7-(1-methylethyl)-, [1S-(1à,3aá,4à,7à,7aá)]-	699	3650-28-0				Azulene, 1,2,3,5,6,7,8,8a-octahydro-1,4-dimethyl-7-(1-methylethenyl)-, [1S-(1à,7à,8aá)]-	695	3691-11-0				à-Guaiene	692	3691-12-1				Aciphyllene	691	87745-31-1
2,3-Butanediol, diacetate	111	18.7226	567	199943	1114-92-7			1010.1		2,3-Butanediol, diacetate	567	1114-92-7				2,3-Butanediol, diacetate	567	1114-92-7				1,2-Cyclohexanediol, 1-methyl-4-(2-methyl-1,3-dioxolan-2-yl)-	450	56859-97-3				1,3-Butanediol, diacetate	447	1117-31-3				1,3-Butanediol, diacetate	446	1117-31-3				2-[2-[2-[2-[2-[2-(2-Acetyloxyethoxy)ethoxy]ethoxy]ethoxy]ethoxy]ethoxy]ethyl acetate	442	0-00-0				2-[2-[2-[2-[2-[2-[2-[2-(2-Acetyloxyethoxy)ethoxy]ethoxy]ethoxy]ethoxy]ethoxy]ethoxy]ethoxy]ethyl acetate	439	0-00-0
2,4-Heptadienal, (E,E)-	110	18.7581	915	1204077	4313-03-5			1010.7		2,4-Heptadienal, (E,E)-	915	4313-03-5				Furan, 2-propyl-	827	4229-91-8				2,4-Heptadienal, (E,E)-	808	4313-03-5				2,4-Octadiene	807	13643-08-8				2,4-Heptadienal, (E,E)-	805	4313-03-5				1,4-Hexadiene, 3-ethyl-	799	2080-89-9				Cyclohexene, 3-ethyl-	783	2808-71-1
Phenol, 4-ethyl-2-methoxy-	152	18.8203	855	45070	2785-89-9			1011.9		Phenol, 4-ethyl-2-methoxy-	855	2785-89-9				2-Acetoxy-5-hydroxyacetophenone	847	144152-29-4				2,4-Dihydroxyphenyl-3-phenylpropyl ketone	821	20038-56-6				2-Acetoxy-3-hydroxyacetophenone	806	145723-28-0				Ethanone, 1-(2,4-dihydroxyphenyl)-	806	89-84-9				Ethanone, 1-(2,4-dihydroxyphenyl)-	800	89-84-9				3',5'-Dihydroxyacetophenone	788	51863-60-6
1H-Benzimidazole	118	18.8558	725	260644	51-17-2			1012.6		1H-Benzimidazole	725	51-17-2				Benzofuran	714	271-89-6				Benzonitrile, m-amino-	661	2237-30-1				1,4-Epoxynaphthalene, 1,2,3,4-tetrahydro-	658	35185-96-7				Triethanolamine	652	102-71-6				Benzonitrile, 4-amino-	633	873-74-5				1H-Indazole	628	271-44-3
Copaene	161	18.9002	927	50405288	3856-25-5			1013.4		Copaene	927	3856-25-5				Copaene	924	3856-25-5				.alfa.-Copaene	921	0-00-0				Copaene	911	3856-25-5				ç-Muurolene	888	30021-74-0				Ylangene	886	14912-44-8				à-Cubebene	881	17699-14-8
2-Decanone	74	18.9091	576	173637	693-54-9			1013.6		2-Decanone	576	693-54-9				2-Decanone	570	693-54-9				2-Decanone	554	693-54-9				2-Heptanone, 5-methyl-	531	18217-12-4				2-Tetradecanone	520	2345-27-9				2-Nonanone, 3-(hydroxymethyl)-	503	67801-33-6				4-Heptanol, 1-dimethylamino-4,6-dimethyl-	500	0-00-0
1H-Benzimidazole	118	18.9136	725	124103	51-17-2			1013.6		1H-Benzimidazole	725	51-17-2				Benzofuran	714	271-89-6				Benzonitrile, m-amino-	661	2237-30-1				1,4-Epoxynaphthalene, 1,2,3,4-tetrahydro-	658	35185-96-7				Triethanolamine	652	102-71-6				Benzonitrile, 4-amino-	633	873-74-5				1H-Indazole	628	271-44-3
(-)-á-Bourbonene	80	18.918	665	8606896	5208-59-3			1013.7		(-)-á-Bourbonene	665	5208-59-3				(-)-á-Bourbonene	659	5208-59-3				(-)-á-Bourbonene	659	5208-59-3				4(H)-Pyridine, N-acetyl-	641	67402-83-9				(-)-á-Bourbonene	618	5208-59-3				Cyclopent-2-ene-1-carboxylic acid, 2,3-dimethyl-1-ethyl-, ethyl ester	606	0-00-0				1H-Pyrrole, 1-butyl-	603	589-33-3
Acetic acid	60	18.9491	768	625309	64-19-7			1014.3		Acetic acid	768	64-19-7				Acetic acid	739	64-19-7				Acetic acid	738	64-19-7				Acetic acid	728	64-19-7				Ammonium acetate	708	631-61-8				Acetic acid	691	64-19-7				Hydrazine, ethyl-	634	624-80-6
Formic acid	46	18.9713	949	10114979	64-18-6			1014.7		Formic acid	949	64-18-6				Formic acid	923	64-18-6				Formic acid	884	64-18-6				Oxalic acid	815	144-62-7				Oxalic acid	794	144-62-7				Dimethyl ether	712	115-10-6				Propanedioic acid, dihydroxy-	699	560-27-0
2,5-Hexanedione	99	18.9802	649	651856	110-13-4			1014.9		2,5-Hexanedione	649	110-13-4				2,5-Hexanedione	634	110-13-4				2,5-Hexanedione	617	110-13-4				2(3H)-Furanone, 5-(acetyloxy)dihydro-5-methyl-	601	57681-51-3				3-Methyl-2,4-hexanedione	596	4220-52-4				2,5-Hexanedione	594	110-13-4				Acetamide, N-[(dimethylamino)methylidene]-	593	0-00-0
Fumaric acid, decyl 3-phenylpropyl ester	118	18.998	587	128503	0-00-0			1015.2		Fumaric acid, decyl 3-phenylpropyl ester	587	0-00-0				Dimethylmalonic acid, 3-phenylpropyl undecyl ester	583	0-00-0				Diethylmalonic acid, dodecyl 3-phenylpropyl ester	572	0-00-0				Diethylmalonic acid, isobutyl 3-phenylpropyl ester	570	0-00-0				Fumaric acid, nonyl 3-phenylpropyl ester	569	0-00-0				Dimethylmalonic acid, 3-phenylpropyl tridecyl ester	566	0-00-0				Diethylmalonic acid, heptyl 3-phenylpropyl ester	554	0-00-0
Decanal	112	19.0335	944	391413	112-31-2			1015.9		Decanal	944	112-31-2				Decanal	935	112-31-2				Decanal	915	112-31-2				Decanal	910	112-31-2				Decanal	906	112-31-2				Decanal	874	112-31-2				2-Decen-1-ol, (E)-	824	18409-18-2
N-Methyl-à-methylamino-o-toluidine	118	19.0601	494	96105	84529-11-3			1016.4		N-Methyl-à-methylamino-o-toluidine	494	84529-11-3				Pimelic acid, 3-phenylpropyl undecyl ester	467	0-00-0				Triethanolamine	467	102-71-6				Phthalic acid, ethyl 3-phenylpropyl ester	463	0-00-0				4-Nitrobenzoic acid, 3-phenylpropyl ester	456	19814-57-4				Tropic acid, methyl ester	451	3967-53-1				1H-Benzimidazole	443	51-17-2
1-Pentanone, 3-chloro-4,4-dimethyl-1-phenyl-	144	19.109	747	4729.0	0-00-0			1017.3		1-Pentanone, 3-chloro-4,4-dimethyl-1-phenyl-	747	0-00-0				Naphthalene, 1,2,3,4-tetrahydro-1-methyl-8-(1-methylethyl)-	681	81603-43-2				1,3-Cyclohexadiene, 2,6,6-trimethyl-1-(3-methyl-1,3-butadienyl)-	681	52260-01-2				Naphthalene, 6-(1,1-dimethylethyl)-1,2,3,4-tetrahydro-	676	42044-26-8				1(2H)-Naphthalenone, 3,4-dihydro-4,5,6-trimethyl-	661	30316-31-5				Acetic acid, 3-(6,6-dimethyl-2-methylenecyclohex-3-enylidene)-1-methylbutyl ester	645	0-00-0				1H-Inden-1-one, 2,3-dihydro-3,3,4,5-tetramethyl-	632	56298-98-7
Hexane, 3,4-bis(1,1-dimethylethyl)-2,2,5,5-tetramethyl-	151	19.1623	474	6266.6	62850-21-9			1018.3		Hexane, 3,4-bis(1,1-dimethylethyl)-2,2,5,5-tetramethyl-	474	62850-21-9				Dodecane, 3-methyl-	467	17312-57-1				Undecane, 2,9-dimethyl-	459	17301-26-7				Decane, 1-bromo-2-methyl-	458	127839-47-8				2,2,5,5-Tetramethyl-3-hexanone	454	868-91-7				Undecane, 5,5-dimethyl-	438	17312-73-1				Octane, 2,2,6-trimethyl-	433	62016-28-8
2,4-Hexadienoic acid, ethyl ester	140	19.1845	603	39671	110318-09-7			1018.7		2,4-Hexadienoic acid, ethyl ester	603	110318-09-7				2,4-Hexadienoic acid, ethyl ester, (2E,4E)-	599	2396-84-1				2,4-Hexadienoic acid, ethyl ester, (2E,4E)-	587	2396-84-1				2,4-Hexadienoic acid, ethyl ester	586	110318-09-7				Acetic acid, 2-(2-buten-1-yl)-2-nitro-, ethyl ester	559	0-00-0				2,4-Hexadienoic acid, ethyl ester	558	110318-09-7				2,4-Hexadienoic acid, ethyl ester	547	110318-09-7
1H-Indene, 2,3-dihydro-4,7-dimethyl-	146	19.2556	527	18140	6682-71-9			1020.0		1H-Indene, 2,3-dihydro-4,7-dimethyl-	527	6682-71-9				Benzene, (1,2-dimethyl-1-propenyl)-	522	769-57-3				Benzene, 2-ethenyl-1,3,5-trimethyl-	497	769-25-5				2,2-Dimethylindene, 2,3-dihydro-	496	20836-11-7				1H-Indene, 2,3-dihydro-4,7-dimethyl-	490	6682-71-9				1H-Indene, 2,3-dihydro-4,7-dimethyl-	489	6682-71-9				Benzene, 2-ethenyl-1,3,5-trimethyl-	488	769-25-5
Acetamide, N-2-propynyl-	112	19.3089	513	36834	65881-41-6			1021.0		Acetamide, N-2-propynyl-	513	65881-41-6				3-Hepten-2-one	501	1119-44-4				3-Heptene, 3-ethyl-	499	74764-46-8				7-Oxabicyclo[4.1.0]heptane, 1-methyl-	497	1713-33-3				3-Hepten-2-one	495	1119-44-4				3-Hexene, 2,2-dimethyl-, (E)-	494	690-93-7				Acetamide, N-2-propynyl-	494	65881-41-6
trans-3-Nonen-2-one	125	19.3178	823	833223	18402-83-0			1021.2		trans-3-Nonen-2-one	823	18402-83-0				3-Nonen-2-one	822	14309-57-0				3-Nonen-2-one	815	14309-57-0				5-Undecen-4-one	774	56312-55-1				5-Ethyl-2-methyl-2-vinyltetrahydrofuran	686	104188-14-9				1,6,6-Trimethyl-8-oxabicyclo[3.2.1]octan-2-one	678	0-00-0				E-2-Hexenyl E-2-octenoate	673	153367-22-7
Cyclohexene, 4-ethenyl-4-methyl-3-(1-methylethenyl)-1-(1-methylethyl)-, (3R-trans)-	136	19.3267	732	297279	20307-84-0			1021.4		Cyclohexene, 4-ethenyl-4-methyl-3-(1-methylethenyl)-1-(1-methylethyl)-, (3R-trans)-	732	20307-84-0				Cyclohexane, 1-ethenyl-1-methyl-2-(1-methylethenyl)-4-(1-methylethylidene)-	723	3242-08-8				Elemene isomer	705	0-00-0				(1S,2E,6E,10R)-3,7,11,11-Tetramethylbicyclo[8.1.0]undeca-2,6-diene	703	24703-35-3				Cyclohexene, 4-ethenyl-4-methyl-3-(1-methylethenyl)-1-(1-methylethyl)-, (3R-trans)-	700	20307-84-0				ç-Elemene	680	29873-99-2				Copaene	679	3856-25-5
2-Cyclohexen-1-one, 3,5-dimethyl-, O-methyloxime	98	19.3666	506	917947	56336-06-2			1022.1		2-Cyclohexen-1-one, 3,5-dimethyl-, O-methyloxime	506	56336-06-2				Cyclohexanone, 2-(4,4,4-trichlorobutyl)-	506	0-00-0				Furan, 2-methoxy-	503	25414-22-6				2(5H)-Furanone, 5-methyl-	499	591-11-7				2(5H)-Furanone, 5-methyl-	495	591-11-7				o-Acetyl-N,o'-carbonyl-tetrahydro-solasodine	495	0-00-0				2(5H)-Furanone, 5-methyl-	487	591-11-7
Benzene, 1,3-bis(1-methylethyl)-	147	19.3889	554	752639	99-62-7			1022.5		Benzene, 1,3-bis(1-methylethyl)-	554	99-62-7				1,3,5,6,7-Pentamethylbicyclo[3.2.0]hepta-2,6-diene	534	3099-00-1				Benzene, 1,3-bis(1-methylethyl)-	533	99-62-7				Benzene, 1,4-bis(1-methylethyl)-	531	100-18-5				Benzene, 1,3-bis(1-methylethyl)-	529	99-62-7				Benzene, 1-(1,1-dimethylethyl)-3,5-dimethyl-	525	98-19-1				Benzene, 1,2,4-triethyl-	523	877-44-1
Benzaldehyde	106	19.4066	899	8350965	100-52-7			1022.9		Benzaldehyde	899	100-52-7				Benzaldehyde	887	100-52-7				Benzaldehyde	887	100-52-7				Benzaldehyde	864	100-52-7				Benzaldehyde	857	100-52-7				ethanone, 2,2-dichloro-2-fluoro-1-phenyl-	794	0-00-0				1,2,4-Trioxolane, 3,5-diphenyl-	778	23888-15-5
Hexanoic acid, pentyl ester	157	19.4155	407	6546.6	540-07-8			1023.0		Hexanoic acid, pentyl ester	407	540-07-8				1,3,4-Tri-O-acetyl-2,5-di-O-methylribitol	402	84925-31-5				2H-Pyran-2,4(3H)-dione, 5-ethyl-3,3-dimethyl-6-phenyl-	392	0-00-0				1,3-Dioxolane-2,2-diethanol	382	5694-95-1				1H-Indole, 2,3-dihydro-2-methyl-1-[2-(4-methyl-1-piperazinyl)acetyl]-	380	0-00-0				2H-Pyran-2,4(3H)-dione, 6-(2,4-dichlorophenyl)-3,3,5,5-tetramethyl-	378	0-00-0				Benzene, 1-ethenyl-4-(2-methylpropyl)-	370	63444-56-4
Hexanoic acid, pentyl ester	99	19.4377	577	528930	540-07-8			1023.4		Hexanoic acid, pentyl ester	577	540-07-8				Hexanoic acid, pentyl ester	566	540-07-8				Hexanoic acid, pentyl ester	548	540-07-8				Hexanoic acid, pentyl ester	532	540-07-8				Isopentyl hexanoate	531	2198-61-0				Hexanoic acid, pentyl ester	520	540-07-8				Hexanoic acid, 3-pentyl ester	519	0-00-0
3,5-Octadien-2-one, (E,E)-	95	19.4644	815	4633486	30086-02-3			1023.9		3,5-Octadien-2-one, (E,E)-	815	30086-02-3				3,5-Octadien-2-one	815	38284-27-4				3,5-Octadien-2-one, (E,E)-	790	30086-02-3				3,5-Octadien-2-one	790	38284-27-4				5-Ethylcyclopent-1-enecarboxaldehyde	734	36431-60-4				1-(Furan-2-yl)-2-methylpentan-1-one	720	1248070-62-3				Furan, 4-methyl-2-propyl-	712	6148-37-4
Ylangene	193	19.5221	737	390999	14912-44-8			1025.0		Ylangene	737	14912-44-8				à-Cubebene	720	17699-14-8				Ylangene	716	14912-44-8				Tricyclo[4.4.0.0(2,7)]decane, 1-methyl-3-methylene-8-(1-methylethyl)-, stereoisomer	708	20479-06-5				Copaene	708	3856-25-5				Ylangene	707	14912-44-8				à-Cubebene	704	17699-14-8
Ylangene	131	19.531	603	1480208	14912-44-8			1025.2		Ylangene	603	14912-44-8				Spiro[3.6]deca-5,7-dien-1-one,5,9,9-trimethyl	596	81532-19-6				3,5,5,9-Tetramethyl-4a,5,6,7,8,9-hexahydro-2H-benzo[7]annulene	593	0-00-0				2-epi-à-Funebrene	587	65354-33-8				Tricyclo[5.4.0.0(2,8)]undec-9-ene, 2,6,6,9-tetramethyl-, (1R,2S,7R,8R)-	586	5989-08-2				1H-Benzocycloheptene, 2,4a,5,6,7,8-hexahydro-3,5,5,9-tetramethyl-, (R)-	586	1461-03-6				1,2,4-Metheno-1H-indene, octahydro-1,7a-dimethyl-5-(1-methylethyl)-, [1S-(1à,2à,3aá,4à,5à,7aá,8S*)]-	585	22469-52-9
(-)-á-Bourbonene	123	19.5621	901	50002572	5208-59-3			1025.8		(-)-á-Bourbonene	901	5208-59-3				(-)-á-Bourbonene	899	5208-59-3				(-)-á-Bourbonene	889	5208-59-3				(-)-á-Bourbonene	871	5208-59-3				à-Bourbonene	778	0-00-0				(2E,4S,7E)-4-Isopropyl-1,7-dimethylcyclodeca-2,7-dienol	677	198991-79-6				(3aR,3bS,6S,6aR,6bS)-6-Isopropyl-3b-methyloctahydrocyclobuta[1,2:3,4]di[5]annulen-1(2H)-one	664	13844-03-6
3-Isopropoxy-1,1,1,7,7,7-hexamethyl-3,5,5-tris(trimethylsiloxy)tetrasiloxane	281	19.5665	686	741922	71579-69-6			1025.8		3-Isopropoxy-1,1,1,7,7,7-hexamethyl-3,5,5-tris(trimethylsiloxy)tetrasiloxane	686	71579-69-6				3-Butoxy-1,1,1,7,7,7-hexamethyl-3,5,5-tris(trimethylsiloxy)tetrasiloxane	653	72439-84-0				Cycloheptasiloxane, tetradecamethyl-	650	107-50-6				Cycloheptasiloxane, tetradecamethyl-	648	107-50-6				Octasiloxane, 1,1,3,3,5,5,7,7,9,9,11,11,13,13,15,15-hexadecamethyl-	626	19095-24-0				2,6-Dihydroxyacetophenone, 2TMS derivative	617	0-00-0				3-Ethoxy-1,1,1,7,7,7-hexamethyl-3,5,5-tris(trimethylsiloxy)tetrasiloxane	601	72439-79-3
(-)-á-Bourbonene	149	19.5932	876	1048012	5208-59-3			1026.3		(-)-á-Bourbonene	876	5208-59-3				(-)-á-Bourbonene	859	5208-59-3				(-)-á-Bourbonene	842	5208-59-3				(-)-á-Bourbonene	841	5208-59-3				à-Bourbonene	771	0-00-0				(2E,4S,7E)-4-Isopropyl-1,7-dimethylcyclodeca-2,7-dienol	691	198991-79-6				(2E,4S,7E)-4-Isopropyl-1,7-dimethylcyclodeca-2,7-dienol	658	198991-79-6
Decane, 2,3,7-trimethyl-	85	19.6332	563	2919626	62238-13-5			1027.1		Decane, 2,3,7-trimethyl-	563	62238-13-5				Undecane, 3,7-dimethyl-	561	17301-29-0				Hexadecane	540	544-76-3				4,4-Dimethyl octane	539	15869-95-1				Hexadecane	538	544-76-3				Undecane, 4,7-dimethyl-	537	17301-32-5				Tridecane, 5-methyl-	536	25117-31-1
N-Benzhydrylidene-1-(2,4,6-trimethylphenyl)ethylamine N-oxide	111	19.682	446	67883	89839-57-6			1028.0		N-Benzhydrylidene-1-(2,4,6-trimethylphenyl)ethylamine N-oxide	446	89839-57-6				Isoquinoline, 1-[(3,5-dihydroxy)benzyl]-1,2,3,4-tetrahydro-6-methoxy-	443	0-00-0				Isoquinoline, 1-(3,5-dimethoxybenzyl)-1,2,3,4-tetrahydro-6-methoxy-,	443	0-00-0				Benzene, 4-chloro-2-fluoro-1-methoxy-	436	452-09-5				Serotonin	429	50-67-9				Furo[2,3-c]pyridine, 2,7-dimethyl-	421	69022-77-1				1,3,2-Dioxaborolane, 4-methyl-2-phenyl-	413	4406-75-1
Selina-3,7(11)-diene	135	19.7087	760	318611	6813-21-4			1028.5		Selina-3,7(11)-diene	760	6813-21-4				Guaia-1(10),11-diene	760	0-00-0				Naphthalene, 1,2,3,5,6,7,8,8a-octahydro-1,8a-dimethyl-7-(1-methylethenyl)-, [1R-(1à,7á,8aà)]-	757	4630-07-3				Aromandendrene	756	489-39-4				Aromandendrene	756	489-39-4				1H-3a,7-Methanoazulene, 2,3,6,7,8,8a-hexahydro-1,4,9,9-tetramethyl-, (1à,3aà,7à,8aá)-	754	560-32-7				Naphthalene, 1,2,3,5,6,7,8,8a-octahydro-1,8a-dimethyl-7-(1-methylethenyl)-, [1R-(1à,7á,8aà)]-	754	4630-07-3
(-)-á-Bourbonene	95	19.7353	719	598824	5208-59-3			1029.0		(-)-á-Bourbonene	719	5208-59-3				(-)-á-Bourbonene	707	5208-59-3				(-)-á-Bourbonene	699	5208-59-3				(-)-á-Bourbonene	694	5208-59-3				à-Bourbonene	640	0-00-0				(2E,4S,7E)-4-Isopropyl-1,7-dimethylcyclodeca-2,7-dienol	542	198991-79-6				(3aR,3bS,6S,6aR,6bS)-6-Isopropyl-3b-methyloctahydrocyclobuta[1,2:3,4]di[5]annulen-1(2H)-one	524	13844-03-6
Dibenzo[a,i]biphenylene, 5,6,6a,6b,7,8,12b,12c-octahydro-2,11-dimethoxy-	144	19.7442	475	1107.1	77646-15-2			1029.2		Dibenzo[a,i]biphenylene, 5,6,6a,6b,7,8,12b,12c-octahydro-2,11-dimethoxy-	475	77646-15-2				1H-Indene, 2,3-dihydro-4,5,7-trimethyl-	469	6682-06-0				2,5-Dimethyl-1H-indol-6-amine	458	0-00-0				2,5,6-Trimethylbenzimidazole	455	3363-56-2				1,2,3,4-Tetrahydro-3-isopropyl-5-methyl-1-oxonaphthalene	444	29107-42-4				1,2-Dimethylindol-4-amine	443	0-00-0				Naphthalene, 1,2,3,4-tetrahydro-6,7-dimethyl-	438	1076-61-5
4-Butylbenzoic acid, phenyl ester	137	19.762	581	76455	85090-12-6			1029.5		4-Butylbenzoic acid, phenyl ester	581	85090-12-6				4-Butylbenzoic acid, 4-chlorophenyl ester	575	0-00-0				4-Butylbenzoic acid, 2-fluorophenyl ester	573	0-00-0				4-Butylbenzoic acid, 4-nitrophenyl ester	572	0-00-0				4-Butylbenzoic acid, 2-methyloct-5-yn-4-yl ester	572	0-00-0				4-Butylbenzoic acid, 3,5-dimethylphenyl ester	571	0-00-0				4-Butylbenzoic acid, 2,5-chlorophenyl ester	570	0-00-0
cis-1,4-Cyclohexanediol, O,O'-bis(pentafluoropropionyl)	99	19.7886	608	45569	0-00-0			1030.0		cis-1,4-Cyclohexanediol, O,O'-bis(pentafluoropropionyl)	608	0-00-0				Bi-2-cyclohexen-1-yl	606	1541-20-4				(-)-á-Bourbonene	589	5208-59-3				(-)-á-Bourbonene	587	5208-59-3				Cyclohexane, 1,4-dibromo-	585	35076-92-7				Bi-2-cyclohexen-1-yl	583	1541-20-4				trans-1,4-Cyclohexanediol, bis(pentafluoropropionate)	580	0-00-0
6,7-Dimethyl-1,2,3,5,8,8a-hexahydronaphthalene	147	19.8286	745	2039610	107914-92-1			1030.7		6,7-Dimethyl-1,2,3,5,8,8a-hexahydronaphthalene	745	107914-92-1				2-(3-Isopropyl-4-methyl-pent-3-en-1-ynyl)-2-methyl-cyclobutanone	739	0-00-0				Tricyclo[3.2.1.02,7]oct-3-ene, 2,3,4,5-tetramethyl-	729	62338-44-7				(1R,3aS,5aS,8aR)-1,3a,4,5a-Tetramethyl-1,2,3,3a,5a,6,7,8-octahydrocyclopenta[c]pentalene	728	65372-78-3				(1R,3aS,8aS)-7-Isopropyl-1,4-dimethyl-1,2,3,3a,6,8a-hexahydroazulene	720	36577-33-0				(-)-Aristolene	719	6831-16-9				Naphthalene, 2,3,4,4a,5,6,7,8-octahydro-2-hydroxy-[à/á]-2,4a-dimethyl-	718	0-00-0
6-Nonenal, (E)-	96	19.8908	673	281561	2277-20-5			1031.9		6-Nonenal, (E)-	673	2277-20-5				2-Nonenal, (E)-	669	18829-56-6				7,11-Hexadecadienal	668	0-00-0				2-Dodecenal, (E)-	666	20407-84-5				6-Nonenal, (Z)-	661	2277-19-2				(E)-Tetradec-2-enal	660	51534-36-2				2,6,10-Dodecatrien-1-ol, 3,7,11-trimethyl-, (Z,E)-	659	3790-71-4
Tridecane, 7-methylene-	61	19.9086	731	1853742	19780-80-4			1032.2		Tridecane, 7-methylene-	731	19780-80-4				3-Undecene, 7-methyl-, (E)-	724	74630-53-8				Cyclopentane, 2-ethyl-1,1-dimethyl-	721	54549-80-3				Acetic acid, nonyl ester	719	143-13-5				Tridecane, 7-methylene-	716	19780-80-4				Cyclooctane, methyl-	715	1502-38-1				Acetic acid, nonyl ester	712	143-13-5
2-n-butyladamantane	135	19.9397	536	537176	14449-43-5			1032.8		2-n-butyladamantane	536	14449-43-5				1-Methyl-2-methylene-trans-decalin	528	90548-09-7				5-(Furan-3-yl)-2-methylpent-1-en-3-one	498	80445-58-5				Cis-3-ethyl-endo-tricyclo[5.2.1.0(2.6)]decane	493	0-00-0				Cyclohexanone, 2-(1-adamantyl)-6-cyclohexylideno-	490	0-00-0				2-Cyclopenten-1-one, 3-methyl-2-(2-pentenyl)-, (Z)-	489	488-10-8				Furan, 2-ethyl-5-methyl-	487	1703-52-2
Trimethylene oxide	157	19.9574	580	2418.1	503-30-0			1033.2		Trimethylene oxide	580	503-30-0				Propanal	559	123-38-6				Diethyl azodicarboxylate	552	1972-28-7				4-Methoxy-oxazolidin-2-one	551	14441-94-2				Acetonitrile, hydroxy-	549	107-16-4				N-Carbethoxy-N-methoxyamine	522	3871-28-1				Propanal	519	123-38-6
1,3-Dioxane-2-propanoic acid, 2-methyl-, ethyl ester	144	19.9708	422	1111.7	57197-36-1			1033.4		1,3-Dioxane-2-propanoic acid, 2-methyl-, ethyl ester	422	57197-36-1				1,3-Dioxolane-2-propanoic acid, 2,4-dimethyl-, ethyl ester	415	5413-49-0				1,5-Anhydro-2,3,4,6-tetra-O-methyl-D-mannitol	411	6001-00-9				2,3,4-Tri-O-methylàd-xylopyranosyl-2,3,4-tri-O-methylád-xylopyranoside	396	77735-24-1				Succinic acid, hept-2-yl 3,3-dimethylbut-2-yl ester	379	0-00-0				3,3-Dimethylglutaric acid	367	4839-46-7				4-thiazolecarboxylic acid, 2-amino-4,5-dihydro-, methyl ester	359	0-00-0
Unknown 7	140	19.9796	370	67657	80504-77-4			1033.6		2,3,4-Tri-O-methylàl-rhamnopyranosyl-2,3,4-tri-O-methylàl-rhamnopyranoside	370	80504-77-4				Succinic acid, 10-chlorodecyl pentyl ester	365	0-00-0				Pentanoic acid, 3,5-dioxo-, methyl ester	354	36568-10-2				Succinic acid, 2-octyl pentyl ester	351	0-00-0				1,6-Disila-3-hexene, 1,6-dimethoxy-1,6-dimethyl-1,6-divinyl-	345	0-00-0				Phenanthrene, 4,5-dimethyl-	336	3674-69-9				Methcathinone	331	5650-44-2
Bicyclo[4.4.0]dec-1-ene, 2-isopropyl-5-methyl-9-methylene-	157	20.0463	683	103881	150320-52-8			1034.8		Bicyclo[4.4.0]dec-1-ene, 2-isopropyl-5-methyl-9-methylene-	683	150320-52-8				1H-Cyclopenta[1,3]cyclopropa[1,2]benzene, octahydro-7-methyl-3-methylene-4-(1-methylethyl)-, [3aS-(3aà,3bá,4á,7à,7aS*)]-	681	13744-15-5				(1R,2S,6S,7S,8S)-8-Isopropyl-1-methyl-3-methylenetricyclo[4.4.0.02,7]decane-rel-	669	18252-44-3				.alfa.-Copaene	660	0-00-0				Copaene	660	3856-25-5				á-copaene	658	0-00-0				Copaene	657	3856-25-5
Unknown 8	59	20.0863	376	37244	0-00-0			1035.6		1-Propene, 3-bicyclo[2.2.1]hept-2-yl-2-methyl-1-phenyl-	376	0-00-0				3H-1,2-Dithiole	362	288-26-6				s-Triazine-2-carbamic acid, 4,6-diphenyl-, ethyl ester	353	29366-68-5				2-Furancarboxylic acid, 3-phenylpropyl ester	348	0-00-0				2,4-Hexadienamide, N-[1-(dimethylamino)-2-phenyl-2-propenylidene]-	348	75378-95-9				Oxazole, 2,5-dihydro-5-(4-methylphenyl)-4-phenyl-	340	36879-73-9				2-Phenyl-6,7-dimethylquinoxaline	336	71897-07-9
(+)-epi-Bicyclosesquiphellandrene	123	20.104	686	519691	54274-73-6			1035.9		(+)-epi-Bicyclosesquiphellandrene	686	54274-73-6				(1R,2S,6S,7S,8S)-8-Isopropyl-1-methyl-3-methylenetricyclo[4.4.0.02,7]decane-rel-	675	18252-44-3				Bicyclo[4.4.0]dec-1-ene, 2-isopropyl-5-methyl-9-methylene-	675	150320-52-8				1H-Cyclopenta[1,3]cyclopropa[1,2]benzene, octahydro-7-methyl-3-methylene-4-(1-methylethyl)-, [3aS-(3aà,3bá,4á,7à,7aS*)]-	674	13744-15-5				Bicyclo[4.4.0]dec-1-ene, 2-isopropyl-5-methyl-9-methylene-	674	150320-52-8				Germacrene D	671	23986-74-5				à-Muurolene	668	31983-22-9
6,8-Nonadien-2-one, 6-methyl-5-(1-methylethylidene)-	134	20.1351	580	297609	60714-16-1			1036.5		6,8-Nonadien-2-one, 6-methyl-5-(1-methylethylidene)-	580	60714-16-1				1,3-Dithiane, 2,2'-[(3,4-diphenyl-1,2-cyclobutanediyl)bis(methylene)]bis-	556	74744-59-5				Benzene, 1-(1,5-dimethylhexyl)-4-methyl-	539	1461-02-5				2-Butanone, 4-(2,6,6-trimethyl-1,3-cyclohexadien-1-yl)-	528	20483-36-7				3,5,5,9-Tetramethyl-4a,5,6,7,8,9-hexahydro-2H-benzo[7]annulene	515	0-00-0				(1R,3aR,4aR,8aR)-1,4,4,6-Tetramethyl-1,2,3,3a,4,4a,7,8-octahydrocyclopenta[1,4]cyclobuta[1,2]benzene	513	94482-89-0				Benzene, 1-ethyl-3,5-dimethyl-	511	934-74-7
Bis(2-ethylhexyl) methylphosphonate	144	20.1929	555	759.61	0-00-0			1037.6		Bis(2-ethylhexyl) methylphosphonate	555	0-00-0				(3-Fluorophenyl) methanol, n-pentyl ether	553	0-00-0				Phenylthio 4-methylpent-3-enoate	544	102496-83-3				(3-Fluorophenyl) methanol, isopropyl ether	539	0-00-0				1,2-Benzenediol, O-cyclopentanecarbonyl-	535	0-00-0				(3-Fluorophenyl) methanol, 3-methylbutyl ether	530	0-00-0				3-Fluorophenyl methanol, ethyl ether	530	0-00-0
(S)-(+)-6-Methyl-1-octanol	97	20.2195	833	2387173	110453-78-6			1038.1		(S)-(+)-6-Methyl-1-octanol	833	110453-78-6				trans-1,2-Diethyl cyclopentane	770	932-40-1				1-Octene, 6-methyl-	759	13151-10-5				Lauryl acetate	742	112-66-3				1-Nonanol	742	143-08-8				1-Fluorononane	741	463-18-3				1-Undecanol, acetate	739	1731-81-3
Cyclohexanol, 5-methyl-2-(1-methylethyl)-, (1à,2à,5á)-	138	20.2906	631	149245	491-01-0			1039.4		Cyclohexanol, 5-methyl-2-(1-methylethyl)-, (1à,2à,5á)-	631	491-01-0				Levomenthol	630	2216-51-5				Cyclohexanol, 5-methyl-2-(1-methylethyl)-, [1S-(1à,2à,5á)]-	625	2216-52-6				Cyclohexanol, 5-methyl-2-(1-methylethyl)-, (1à,2á,5á)-	623	490-99-3				Cyclohexanol, 5-methyl-2-(1-methylethyl)-	622	1490-04-6				Cyclohexanol, 5-methyl-2-(1-methylethyl)-	616	1490-04-6				Cyclohexanol, 5-methyl-2-(1-methylethyl)-, [1S-(1à,2á,5á)]-	616	23283-97-8
Linalool	93	20.3039	937	3090039	78-70-6			1039.6		Linalool	937	78-70-6				Linalool	921	78-70-6				Linalool	908	78-70-6				Linalool	904	78-70-6				Linalyl acetate	828	115-95-7				Linalyl acetate	827	115-95-7				1,5-Dimethyl-1-vinyl-4-hexenyl butyrate	815	78-36-4
Bicyclo[4.4.0]dec-1-ene, 2-isopropyl-5-methyl-9-methylene-	166	20.3217	401	2115.1	150320-52-8			1040.0		Bicyclo[4.4.0]dec-1-ene, 2-isopropyl-5-methyl-9-methylene-	401	150320-52-8				Benzene, 2-(1-decylundecyl)-1,4-dimethyl-	390	55373-91-6				Dioxetano[2,3-a:2,3-e]dibenzo[c,g]cyclooctene, 6b,12b-dimethyl-	383	0-00-0				(S,Z)-2-Methyl-6-(p-tolyl)hept-2-en-1-ol	383	78339-53-4				2,4,5-Trifluorobenzyl alcohol,2-methylpropyl ether	377	0-00-0				Eudesma-2,4,11-triene	374	82462-31-5				(R,Z)-2-Methyl-6-(4-methylcyclohexa-1,4-dien-1-yl)hept-2-en-1-ol	373	698365-10-5
Unknown 9	155	20.3883	397	35982	0-00-0			1041.2		pentanoic acid, 2-bromo-4,4-dimethyl-3-oxo-, ethyl ester	397	0-00-0				2,6-Piperazinedione, dioxime	366	35975-29-2				Octadecanoic acid, phenyl ester	349	637-55-8				2,5-Methanothiopyrano[3,2-b]pyrrol-8-one, octahydro-1-methyl-	348	62545-40-8				10,11-Dioxatricyclo[6.2.2.0(1,6)]dodecane-7,7,8-tricarbonitrile, 9-imino-12-thiophen-2-yl-	341	0-00-0				8-Azabicyclo[3.2.1]octane-3,6-diol, diacetate (ester)	338	20399-48-8				7,7-Diethylheptadecane	332	0-00-0
Diboroxide, dimethylethylphenyl-	76	20.4372	553	6322.2	0-00-0			1042.1		Diboroxide, dimethylethylphenyl-	553	0-00-0				2(1H)-Naphthalenone, 3,4-dihydro-	538	530-93-8				Chromone-3-carboxaldehyde	510	17422-74-1				1H-Indene-1,3(2H)-dione	501	606-23-5				2(1H)-Naphthalenone, 3,4-dihydro-	491	530-93-8				2H-Indene-1,3-dione-2-carboxylic acid, ethyl ester	480	3457-77-0				L-Tryptophan, 5-hydroxy-	478	4350-09-8
(1S,4aR,7R)-1,4a-Dimethyl-7-(prop-1-en-2-yl)-1,2,3,4,4a,5,6,7-octahydronaphthalene	132	20.4549	633	525174	52026-55-8			1042.5		(1S,4aR,7R)-1,4a-Dimethyl-7-(prop-1-en-2-yl)-1,2,3,4,4a,5,6,7-octahydronaphthalene	633	52026-55-8				1,2,4,8-Tetramethylbicyclo[6.3.0]undeca-2,4-diene	623	137235-51-9				(1R,4aS,8aR)-1,4a-Dimethyl-7-(prop-1-en-2-yl)-1,2,3,4,4a,5,6,8a-octahydronaphthalene	620	194607-93-7				1,4-Dimethyl-8-isopropylidenetricyclo[5.3.0.0(4,10)]decane	613	0-00-0				1R,4R,7R,11R-1,3,4,7-Tetramethyltricyclo[5.3.1.0(4,11)]undec-2-ene	609	137235-59-7				á-Neoclovene	603	56684-96-9				1,1,4a-Trimethyl-5,6-dimethylenedecahydronaphthalene	591	0-00-0
(1S,4aR,7R)-1,4a-Dimethyl-7-(prop-1-en-2-yl)-1,2,3,4,4a,5,6,7-octahydronaphthalene	107	20.486	906	43280425	52026-55-8			1043.0		(1S,4aR,7R)-1,4a-Dimethyl-7-(prop-1-en-2-yl)-1,2,3,4,4a,5,6,7-octahydronaphthalene	906	52026-55-8				Azulene, 1,2,3,3a,4,5,6,7-octahydro-1,4-dimethyl-7-(1-methylethenyl)-, [1R-(1à,3aá,4à,7á)]-	863	22567-17-5				Azulene, 1,2,3,5,6,7,8,8a-octahydro-1,4-dimethyl-7-(1-methylethenyl)-, [1S-(1à,7à,8aá)]-	862	3691-11-0				Azulene, 1,2,3,3a,4,5,6,7-octahydro-1,4-dimethyl-7-(1-methylethenyl)-, [1R-(1à,3aá,4à,7á)]-	860	22567-17-5				Naphthalene, decahydro-4a-methyl-1-methylene-7-(1-methylethenyl)-, [4aR-(4aà,7à,8aá)]-	859	17066-67-0				Naphthalene, 1,2,3,5,6,7,8,8a-octahydro-1,8a-dimethyl-7-(1-methylethenyl)-, [1S-(1à,7à,8aà)]-	858	10219-75-7				Azulene, 1,2,3,3a,4,5,6,7-octahydro-1,4-dimethyl-7-(1-methylethenyl)-, [1R-(1à,3aá,4à,7á)]-	854	22567-17-5
Linalyl acetate	80	20.5038	899	25559840	115-95-7			1043.4		Linalyl acetate	899	115-95-7				Linalyl acetate	894	115-95-7				1,5-Dimethyl-1-vinyl-4-hexenyl butyrate	886	78-36-4				1,5-Dimethyl-1-vinyl-4-hexenyl butyrate	875	78-36-4				Linalyl acetate	862	115-95-7				Linalyl isobutyrate	858	78-35-3				1,6-Octadien-3-ol, 3,7-dimethyl-, formate	856	115-99-1
2-Methoxymethyl-1H-benzoimidazole	132	20.5305	636	342288	0-00-0			1043.9		2-Methoxymethyl-1H-benzoimidazole	636	0-00-0				Isoquinoline, 1-[(3,5-dihydroxy)benzyl]-1,2,3,4-tetrahydro-6-methoxy-	601	0-00-0				benzenamine, N,N-diethyl-2,6-dimethyl-	593	0-00-0				2-Diethylamino-N-methyl-2-phenyl-acetamide	592	0-00-0				benzenamine, 4,4'-(1,2-ethanediyl)bis[N,N-diethyl-	584	0-00-0				benzenamine, N,N-diethyl-3,5-dimethyl-	580	0-00-0				1H-Benzimidazole-2-ethanol	580	4857-01-6
Berkheyaradulene	104	20.5393	551	124736	0-00-0			1044.0		Berkheyaradulene	551	0-00-0				1,4-Dimethyl-8-isopropylidenetricyclo[5.3.0.0(4,10)]decane	545	0-00-0				1,2,4,8-Tetramethylbicyclo[6.3.0]undeca-2,4-diene	544	137235-51-9				(1S,4aR,7R)-1,4a-Dimethyl-7-(prop-1-en-2-yl)-1,2,3,4,4a,5,6,7-octahydronaphthalene	543	52026-55-8				4-(2', 4', 4'-trimethyl-yciclo[4.1.0]hept-2'-en-3'-yl)-3-buten-2-one	529	0-00-0				(-)-1,2,2à,3,3,4,6,7,8,8à-decahydro-2à,7,8-trimethylacenaphthylene	526	0-00-0				Selina-3,7(11)-diene	525	6813-21-4
Benzene, (1,1-dimethyldecyl)-	146	20.566	704	210104	27854-40-6			1044.5		Benzene, (1,1-dimethyldecyl)-	704	27854-40-6				Benzene, (1,1-dimethylnonyl)-	693	55191-25-8				Butyric acid, 2-phenyl-, tridec-2-yn-1-yl ester	691	0-00-0				Benzene, (1,1,4,6,6-pentamethylheptyl)-	685	55134-07-1				Menthane, 3-chloro-8-phenyl-	670	184007-21-4				3-(4-Methylbenzoyl)-2-thioxo-4-thiazolyl 4-methylbenzoate	664	299929-13-8				Benzoic acid, 2-methyl-, anhydride	656	607-86-3
Diglycolic acid, 3-phenylpropyl tridecyl ester	118	20.606	488	11887	0-00-0			1045.3		Diglycolic acid, 3-phenylpropyl tridecyl ester	488	0-00-0				Diethylmalonic acid, dodecyl 3-phenylpropyl ester	454	0-00-0				4-Methyl-6-phenyl-3,5-dithioxo-2,3,4,5-tetrhydro-1,2,4-triazine	451	38119-60-7				Phthalic acid, isohexyl 3-phenylpropyl ester	450	0-00-0				Indoline, 2-(hydroxydiphenylmethyl)-	446	0-00-0				Diethylmalonic acid, nonyl 3-phenylpropyl ester	446	0-00-0				Diethylmalonic acid, pentadecyl 3-phenylpropyl ester	446	0-00-0
Undecane, 2,8-dimethyl-	140	20.6104	486	43380	17301-25-6			1045.4		Undecane, 2,8-dimethyl-	486	17301-25-6				3-Hexenedicarboxylic acid, dimethyl ester	485	0-00-0				Dodecane, 4-methyl-	482	6117-97-1				Cyclononane, 1,1,4,4,7,7-hexamethyl-	479	149331-19-1				9-methylheptadecane	476	26741-18-4				2H-Tetrahydropyran, 2-[(1-ethenyl-1,5-dimethylhex-4-enyl)oxy]-	469	0-00-0				Dodecane, 4-methyl-	465	6117-97-1
Naphtho[2,3-b]furan-2-one, 3-[[(benzo[1,3]dioxol-5-ylmethyl)amino]methyl]-8a-methyl-5-methylene-decahydro-	150	20.6371	566	64454	0-00-0			1045.9		Naphtho[2,3-b]furan-2-one, 3-[[(benzo[1,3]dioxol-5-ylmethyl)amino]methyl]-8a-methyl-5-methylene-decahydro-	566	0-00-0				3-Selenetanol, 3-(4-methoxyphenyl)-	548	112422-89-6				5-Isopropyl-2-methylphenyl heptanoate	538	0-00-0				Phenol, 3-methyl-5-(1-methylethyl)-, methylcarbamate	526	2631-37-0				p-Methoxyheptanophenone	526	69287-13-4				Phenol, 3-methyl-5-(1-methylethyl)-, methylcarbamate	523	2631-37-0				Ethanone, 1-(2-hydroxy-5-methylphenyl)-	520	1450-72-2
(3-Fluorophenyl) methanol, n-butyl ether	110	20.6682	859	288080	0-00-0			1046.4		(3-Fluorophenyl) methanol, n-butyl ether	859	0-00-0				(3-Fluorophenyl) methanol, 2-methylpropyl ether	850	0-00-0				(3-Fluorophenyl) methanol, n-propyl ether	845	0-00-0				(2-Fluorophenyl) methanol, n-butyl ether	832	0-00-0				(3-Fluorophenyl) methanol, n-pentyl ether	823	0-00-0				(3-Fluorophenyl) methanol, 2-methylbutyl ether	821	0-00-0				Benzene, 1-fluoro-3-methyl-	820	352-70-5
1-Propanone, 1-(2-furanyl)-	124	20.7037	756	281160	3194-15-8			1047.1		1-Propanone, 1-(2-furanyl)-	756	3194-15-8				1-(Furan-2-yl)-2-methylpentan-1-one	748	1248070-62-3				Bicyclo[3.2.1]oct-2-ene, 3-(1,1-dimethylethoxy)-	728	37609-41-9				1-Propanone, 1-(2-furanyl)-	715	3194-15-8				3,5-Octadien-2-one	690	38284-27-4				3,5-Octadien-2-one, (E,E)-	681	30086-02-3				3,5-Octadien-2-one	674	38284-27-4
Dimethyl sulfide	47	20.7437	457	62855	75-18-3			1047.9		Dimethyl sulfide	457	75-18-3				Dimethyl sulfide	455	75-18-3				Borane-methyl sulfide complex	446	13292-87-0				Dimethyl sulfide	444	75-18-3				Dimethylphosphine	438	676-59-5				Dimethyl sulfide	436	75-18-3				Dimethyl ether	430	115-10-6
Imidazo[4,5-c]pyridine, 2-trifluoromethyl-	28	20.7481	559	520575	19918-36-6			1047.9		Imidazo[4,5-c]pyridine, 2-trifluoromethyl-	559	19918-36-6				1,2-Bis(diethylamino)-1,2-bis(4-cyanophenyl)ethane	500	0-00-0				á-D-Talopyranose, 1,6-anhydro-3,4-O-(1-methylethylidene)-	457	17073-95-9				Benzimidazole, 5-tert-butyl-2-ethyl-	439	5805-63-0				Benzene, 1-isocyanato-3-(trifluoromethyl)-	418	329-01-1				N-(2-Amino-4-trifluoromethylphenyl)morpholine	417	784-57-6				Ethanone, 1-(4-cyclohexylphenyl)-	413	18594-05-3
3-[4-Hydroxyisopent-2(Z)-enyl]-4-hydroxyacetophenone	118	20.7614	520	175740	24672-83-1			1048.2		3-[4-Hydroxyisopent-2(Z)-enyl]-4-hydroxyacetophenone	520	24672-83-1				Ethanone, 1-(4-cyclohexylphenyl)-	516	18594-05-3				Bicyclo[4.4.0]dec-6-en-9á-ol, 1,7-dimethyl-4à-isopropenyl-	503	0-00-0				1-Acetyl-2,7-naphthalenediol	496	86358-83-0				Ethanone, 1-(4-cyclohexylphenyl)-	496	18594-05-3				(E)-2-((8R,8aS)-8,8a-Dimethyl-3,4,6,7,8,8a-hexahydronaphthalen-2(1H)-ylidene)propyl acetate	486	352461-71-3				Eudesma-2,4,11-triene	484	82462-31-5
(E)-2-((8R,8aS)-8,8a-Dimethyl-3,4,6,7,8,8a-hexahydronaphthalen-2(1H)-ylidene)propyl acetate	73	20.7703	626	720234	352461-71-3			1048.4		(E)-2-((8R,8aS)-8,8a-Dimethyl-3,4,6,7,8,8a-hexahydronaphthalen-2(1H)-ylidene)propyl acetate	626	352461-71-3				1(2H)-Naphthalenone, 6-(1,1-dimethylethyl)-3,4-dihydro-	616	51015-37-3				Neoisolongifolene, 8,9-dehydro-	613	67517-14-0				1(2H)-Naphthalenone, 7-(1,1-dimethylethyl)-3,4-dihydro-	595	22583-68-2				Isolongifolene, 4,5-dehydro-	590	0-00-0				Ethanone, 1-(4-cyclohexylphenyl)-	585	18594-05-3				aR-Himachalene	584	19419-67-1
1H-Indene, 1-ethenyl-2,3-dihydro-	157	20.8059	472	47966	51783-46-1			1049.0		1H-Indene, 1-ethenyl-2,3-dihydro-	472	51783-46-1				Methylphenidate	447	113-45-1				Diglycolic acid, ethyl 2-naphthyl ester	440	0-00-0				1H-Indene, 1,1-dimethyl-	440	18636-55-0				6,8-Dichloro-1,2,3,4-tetrahydro-2-methyl-4-[hydroxy-[2-hexahydropyridyl]methyl]quinoline	439	0-00-0				2,3,1-Benzodiazaborine, 1,2-dihydro-1-methyl-	431	4885-27-2				2-Butoxy-4-methyl-[1,3,2]dioxaborinane	431	3208-68-2
Succinic acid, di(2,4-dimethylpent-3-yl) ester	99	20.8192	767	587591	0-00-0			1049.3		Succinic acid, di(2,4-dimethylpent-3-yl) ester	767	0-00-0				Malonic acid, di(2,4-dimethylpent-3-yl) ester	740	0-00-0				4-Heptanone, 5,5-diethyl-2,2,3,3-tetramethyl-	737	16424-67-2				3,5-Heptanedione	720	7424-54-6				Formaldehyde, dipropylhydrazone	692	54253-56-4				Succinic acid, 2,2-dimethylpent-3-yl 2-methylhex-3-yl ester	690	0-00-0				Heptane, 2-iodo-	682	18589-29-2
1-[Bis(dimethylamino)methylene]-3-[3-(trifluoromethyl)phenyl]urea	72	20.837	568	562562	339351-69-8			1049.6		1-[Bis(dimethylamino)methylene]-3-[3-(trifluoromethyl)phenyl]urea	568	339351-69-8				1,2,4-Triazine-5-thiol, 3-amino-6-methyl-	557	58848-75-2				Pentane, 1-(1-butenyloxy)-, (E)-	524	54004-25-0				4-Piperidinol, 1-ethyl-2,3-dimethyl-	512	0-00-0				l-Valine, N-butyryl-, methyl ester	503	0-00-0				Pentane, 1-(1-butenyloxy)-, (Z)-	496	56052-76-7				1,5-Heptadiene-3,4-diol, 2-methyl-	495	22726-05-2
trans-à-Bergamotene	119	20.8769	872	145178026	13474-59-4			1050.3		trans-à-Bergamotene	872	13474-59-4				cis-à-Bergamotene	858	18252-46-5				Bicyclo[3.1.1]hept-2-ene, 2,6-dimethyl-6-(4-methyl-3-pentenyl)-	852	17699-05-7				Bicyclo[3.1.1]heptane, 6-methyl-2-methylene-6-(4-methyl-3-pentenyl)-, [1R-(1à,5à,6á)]-	838	55123-21-2				(1R,5R)-2-Methyl-5-((R)-6-methylhept-5-en-2-yl)bicyclo[3.1.0]hex-2-ene	824	58319-06-5				(1S,5S)-2-Methyl-5-((R)-6-methylhept-5-en-2-yl)bicyclo[3.1.0]hex-2-ene	823	159407-35-9				Bicyclo[3.1.1]hept-2-ene, 2,6-dimethyl-6-(4-methyl-3-pentenyl)-	813	17699-05-7
(E)-á-Famesene	146	20.908	653	363943	18794-84-8			1050.9		(E)-á-Famesene	653	18794-84-8				(E)-á-Famesene	650	18794-84-8				(1R,5R)-4-Methylene-1-((R)-6-methylhept-5-en-2-yl)bicyclo[3.1.0]hexane, (relative configuration)	643	0-00-0				cis-á-Farnesene	642	28973-97-9				(E)-á-Famesene	638	18794-84-8				Cyclohexene, 3-(1,5-dimethyl-4-hexenyl)-6-methylene-, [S-(R*,S*)]-	636	20307-83-9				Bicyclo[2.2.1]heptane, 2-cyclopropylidene-1,7,7-trimethyl-	635	0-00-0
2-Acetyl-5-methylfuran	124	20.9258	765	1234683	1193-79-9			1051.3		2-Acetyl-5-methylfuran	765	1193-79-9				2-Acetyl-5-methylfuran	730	1193-79-9				2-Acetyl-5-methylfuran	697	1193-79-9				p-Fluoroethylbenzene	662	459-47-2				2-Acetyl-5-methylfuran	635	1193-79-9				Ethyl 2-acetamido-3,3,3-trifluoro-2-(4-fluorobenzylamino)propionate	588	0-00-0				3-Fluoro-o-xylene	572	443-82-3
1,4-Methano-1H-indene, octahydro-1,7a-dimethyl-4-(1-methylethenyl)-, [1S-(1à,3aá,4à,7aá)]-	110	20.9569	637	5258791	87064-18-4			1051.8		1,4-Methano-1H-indene, octahydro-1,7a-dimethyl-4-(1-methylethenyl)-, [1S-(1à,3aá,4à,7aá)]-	637	87064-18-4				à-Muurolene	624	10208-80-7				(4R,4aS,6S)-4,4a-Dimethyl-6-(prop-1-en-2-yl)-1,2,3,4,4a,5,6,7-octahydronaphthalene	623	823810-22-6				7-epi-a-Eudesmol	621	123123-38-6				Isosativene	620	24959-83-9				ç-Muurolene	618	30021-74-0				Germacrene D	618	23986-74-5
Benzeneethanol, á-methyl-à-phenyl-	146	20.9702	567	24048	28795-94-0			1052.1		Benzeneethanol, á-methyl-à-phenyl-	567	28795-94-0				Benzeneethanol, á-methyl-à-phenyl-	559	28795-94-0				Cyclopentanecarboxylic acid, 3-ethenyl-2-methylene-, methyl ester	541	117459-86-6				à-Thujenal	536	57129-54-1				Benzylamine	526	100-46-9				1,2-Diphenylethylamine	516	25611-78-3				2-Pyridinecarboxylic acid, ethyl ester	513	2524-52-9
Tricyclo[2.2.1.0(2,6)]heptane, 1,7-dimethyl-7-(4-methyl-3-pentenyl)-, (-)-	189	20.9835	699	52815779	512-61-8			1052.3		Tricyclo[2.2.1.0(2,6)]heptane, 1,7-dimethyl-7-(4-methyl-3-pentenyl)-, (-)-	699	512-61-8				Tricyclo[2.2.1.0(2,6)]heptane, 1,7-dimethyl-7-(4-methyl-3-pentenyl)-, (-)-	676	512-61-8				Tricyclo[2.2.1.0(2,6)]heptane, 1,7-dimethyl-7-(4-methyl-3-pentenyl)-, (-)-	664	512-61-8				Longifolene-I2	632	0-00-0				Longifolene	619	475-20-7				Seychellene	615	20085-93-2				1,2,4-Methenoazulene, decahydro-1,5,5,8a-tetramethyl-, [1S-(1à,2à,3aá,4à,8aá,9R*)]-	614	1137-12-8
Bicyclo[2.2.1]hept-2-ene, 2,3-dimethyl-	99	21.0146	480	1146645	529-16-8			1052.9		Bicyclo[2.2.1]hept-2-ene, 2,3-dimethyl-	480	529-16-8				Benzene, ethoxy-	457	103-73-1				Carbonic acid, nonyl phenyl ester	449	0-00-0				2-Ethylbutyric acid, phenyl ester	445	0-00-0				Carbonic acid, pentadecyl phenyl ester	445	0-00-0				3-(à-Hydroxyethyl)-aniline	440	2454-37-7				2-Penten-1-ol, 2-methyl-5-(2-methyl-3-methylenebicyclo[2.2.1]hept-2-yl)-, [1S-[1à,2à(E),4à]]-	439	37172-32-0
1,3,5-Cycloheptatriene, 2,5-diethyl-7,7-dimethyl-	147	21.0368	632	23563346	0-00-0			1053.3		1,3,5-Cycloheptatriene, 2,5-diethyl-7,7-dimethyl-	632	0-00-0				Benzene, 1,2-diethyl-3,4-dimethyl-	629	54410-75-2				1H-1-Silaindene, 2,3-dihydro-1-methyl-1-propyl-	621	61141-64-8				Bibenzyl, 2,3,5,6-tetramethyl-	614	16200-38-7				Benzene, 1,2,4-triethyl-	609	877-44-1				1,3,5-Cycloheptatriene, 2,4-diethyl-7,7-dimethyl-	607	0-00-0				Benzene, 1,2,4-trimethyl-5-(1-methylethyl)-	603	10222-95-4
2-Methyl-4-(methylthio)-2,3-dihydrothiophene	152	21.0502	428	115793	0-00-0			1053.6		2-Methyl-4-(methylthio)-2,3-dihydrothiophene	428	0-00-0				5,6-Dimethyl-1,3.4.4-dithiapyridazine	377	21423-60-9				2-Chloro-4-[[2-[1-pyrrolidinyl]ethyl]amino]quinazoline	376	0-00-0				Sarcosine, N-(2-methoxyethoxycarbonyl)-, 2-methoxyethyl ester	367	0-00-0				l-Alanine, N-(2-methoxyethoxycarbonyl)-, undecyl ester	365	0-00-0				Benzen-1,4-diol, 2,6-difluoro-	359	84959-65-9				l-Alanine, N-(2-methoxyethoxycarbonyl)-, dodecyl ester	359	0-00-0
Benzoic acid, 3-(acetylthio)-	154	21.0679	532	181565	90887-44-8			1053.9		Benzoic acid, 3-(acetylthio)-	532	90887-44-8				Benzoic acid, 4-(acetylthio)-	522	24197-62-4				Cyclohexanol, 3-(acetyloxymethyl)-2,2,4-trimethyl-	517	0-00-0				2,4-Decadien-1-ol, (E,E)-	472	18409-21-7				Cyclohexane, 1R-acetamido-2cis,4trans-bis(acetoxy)-3trans-azido-	463	0-00-0				1,5-Epoxy-3-methylcyclooctane-2,6-diol, diacetate	461	0-00-0				3-(2-Oxocyclohexyl)propionaldehyde	457	2568-20-9
Benzen-1,4-diol, 2,6-difluoro-	166	21.1079	470	5931.8	84959-65-9			1054.7		Benzen-1,4-diol, 2,6-difluoro-	470	84959-65-9				Methyl-N-[2-(tetrahydro-1H-pyrrol-1-ylcarbonyl)-phenyl]-carbamat	424	0-00-0				Benzeneethanamine, N-(1-methylethylidene)-	412	10433-34-8				(R)-Alpha-(2-pyrrolidinyl)benzhydryl alcohol	406	22348-32-9				Benzeneethanamine, N-(1-methylethylidene)-	402	10433-34-8				5H-1-Pyrindine-3-carboxylic acid, 6,7-dihydro-, ethyl ester	390	113124-13-3				2-Propanol, 1,1',1''-nitrilotris-	383	122-20-3
2(1H)-Naphthalenone, 3,4-dihydro-	104	21.139	497	56989	530-93-8			1055.2		2(1H)-Naphthalenone, 3,4-dihydro-	497	530-93-8				á-Phenylethyl butyrate	476	103-52-6				2(1H)-Naphthalenone, 3,4-dihydro-	470	530-93-8				Butanoic acid, 3-methyl-, 2-phenylethyl ester	468	140-26-1				Benzenemethanimine, à-(1,1-dimethylethyl)-	467	33611-54-0				N-Propyl-N-(4-aminophenylsulfonyl)benzamide	461	0-00-0				Propanoic acid, 2-methyl-, 2-phenylethyl ester	455	103-48-0
N-Ethyl-2-carbomethoxyazetidine	32	21.1612	490	414392	54773-04-5			1055.7		N-Ethyl-2-carbomethoxyazetidine	490	54773-04-5				Celesticetin	472	2520-21-0				L-Proline, 5-oxo-, methyl ester	464	4931-66-2				DL-Proline, 5-oxo-, methyl ester	453	54571-66-3				DL-Proline, 5-oxo-, methyl ester	444	54571-66-3				L-Proline, 5-oxo-, methyl ester	443	4931-66-2				4H-1,2,4-Triazol-4-amine	442	584-13-4
Hydrazine, 1-methyl-1-(2-methylpropyl)-	59	21.179	596	129567	20240-63-5			1056.0		Hydrazine, 1-methyl-1-(2-methylpropyl)-	596	20240-63-5				Hydrazine, 1-butyl-1-methyl-	546	20240-62-4				Chlorfenapyr	545	122453-73-0				Pentanamide, N-(aminocarbonyl)-	541	23549-55-5				Hydrazine, 1,1-dimethyl-2-propyl-	525	52728-54-8				Methyl fluoroacetate	516	453-18-9				1,2-Butanediol	505	584-03-2
á-Phenylethyl butyrate	104	21.1923	500	69452	103-52-6			1056.2		á-Phenylethyl butyrate	500	103-52-6				Butanoic acid, 3-methyl-, 2-phenylethyl ester	494	140-26-1				Propanoic acid, 2-methyl-, 2-phenylethyl ester	480	103-48-0				Succinic acid, phenethyl 2-ethoxyethyl ester	468	0-00-0				Thiourea, N,N'-dimethyl-	448	534-13-4				Butylmalonic acid	437	534-59-8				Nonanoic acid, 2-phenylethyl ester	428	57943-67-6
6-Methyl-3,5-heptadiene-2-one	124	21.2456	894	7532919	1604-28-0			1057.2		6-Methyl-3,5-heptadiene-2-one	894	1604-28-0				Ethanone, 1-(2-methyl-1-cyclopenten-1-yl)-	865	3168-90-9				Ethanone, 1-(2-methyl-1-cyclopenten-1-yl)-	847	3168-90-9				3,5-Heptadien-2-one, 6-methyl-, (E)-	847	16647-04-4				Ethanone, 1-(2-methyl-1-cyclopenten-1-yl)-	839	3168-90-9				2-Cyclopenten-1-one, 3,5,5-trimethyl-	823	24156-95-4				Ethanone, 1-(1-cyclohexen-1-yl)-	819	932-66-1
trans-à-Bergamotene	56	21.2723	864	10600096	13474-59-4			1057.7		trans-à-Bergamotene	864	13474-59-4				Bicyclo[3.1.1]hept-2-ene, 2,6-dimethyl-6-(4-methyl-3-pentenyl)-	858	17699-05-7				cis-à-Bergamotene	848	18252-46-5				Bicyclo[3.1.1]heptane, 6-methyl-2-methylene-6-(4-methyl-3-pentenyl)-, [1R-(1à,5à,6á)]-	845	55123-21-2				(1S,5S)-2-Methyl-5-((R)-6-methylhept-5-en-2-yl)bicyclo[3.1.0]hex-2-ene	825	159407-35-9				(1R,5R)-2-Methyl-5-((R)-6-methylhept-5-en-2-yl)bicyclo[3.1.0]hex-2-ene	818	58319-06-5				1,3,6,10-Dodecatetraene, 3,7,11-trimethyl-, (Z,E)-	816	26560-14-5
1-Hexene, 2-(O-anisyl)-4-methyl-	85	21.2767	566	426345	0-00-0			1057.8		1-Hexene, 2-(O-anisyl)-4-methyl-	566	0-00-0				3,7,7-Trimethyl-1-penta-1,3-dienyl-2-oxabicyclo[3.2.0]hept-3-ene	539	0-00-0				Benzaldehyde, 4-(1-methylethyl)-	538	122-03-2				Himachala-2,4-diene	534	60909-27-5				Himachala-2,4-diene	520	60909-27-5				4-tert-Butyltoluene	518	98-51-1				2-tert-Butyltoluene	516	1074-92-6
à-Guaiene	68	21.33	647	3039989	3691-12-1			1058.8		à-Guaiene	647	3691-12-1				(4S,4aR,6R)-4,4a-Dimethyl-6-(prop-1-en-2-yl)-1,2,3,4,4a,5,6,7-octahydronaphthalene	636	54868-40-5				1,5-Cyclodecadiene, 1,5-dimethyl-8-(1-methylethylidene)-, (E,E)-	636	15423-57-1				Azulene, 1,2,3,5,6,7,8,8a-octahydro-1,4-dimethyl-7-(1-methylethenyl)-, [1S-(1à,7à,8aá)]-	632	3691-11-0				(1R,4R,5S)-1,8-Dimethyl-4-(prop-1-en-2-yl)spiro[4.5]dec-7-ene	629	729602-94-2				Tricyclo[5.4.0.0(2,8)]undec-9-ene, 2,6,6,9-tetramethyl-, (1R,2S,7R,8R)-	624	5989-08-2				Naphthalene, decahydro-4a-methyl-1-methylene-7-(1-methylethenyl)-, [4aR-(4aà,7à,8aá)]-	624	17066-67-0
l-Alanine, N-(4-butylbenzoyl)-, isohexyl ester	154	21.37	731	8318.2	0-00-0			1059.6		l-Alanine, N-(4-butylbenzoyl)-, isohexyl ester	731	0-00-0				l-Alanine, N-(4-butylbenzoyl)-, propyl ester	728	0-00-0				l-Alanine, N-(4-butylbenzoyl)-, hexyl ester	727	0-00-0				l-Alanine, N-(4-butylbenzoyl)-, butyl ester	723	0-00-0				l-Alanine, N-(4-butylbenzoyl)-, pentyl ester	723	0-00-0				D-Alanine, N-(4-butylbenzoyl)-, isohexyl ester	720	0-00-0				D-Alanine, N-(4-butylbenzoyl)-, heptyl ester	717	0-00-0
l-Alanine, N-(4-butylbenzoyl)-, isohexyl ester	132	21.4055	797	794697	0-00-0			1060.2		l-Alanine, N-(4-butylbenzoyl)-, isohexyl ester	797	0-00-0				D-Alanine, N-(4-butylbenzoyl)-, isohexyl ester	794	0-00-0				D-Alanine, N-(4-butylbenzoyl)-, heptyl ester	791	0-00-0				l-Alanine, N-(4-butylbenzoyl)-, isobutyl ester	790	0-00-0				l-Alanine, N-(4-butylbenzoyl)-, pentyl ester	788	0-00-0				D-Alanine, N-(4-butylbenzoyl)-, hexyl ester	788	0-00-0				l-Alanine, N-(4-butylbenzoyl)-, hexyl ester	786	0-00-0
D-Alanine, N-(4-butylbenzoyl)-, hexyl ester	157	21.4233	681	153119	0-00-0			1060.6		D-Alanine, N-(4-butylbenzoyl)-, hexyl ester	681	0-00-0				D-Alanine, N-(4-butylbenzoyl)-, isohexyl ester	681	0-00-0				D-Alanine, N-(4-butylbenzoyl)-, pentyl ester	680	0-00-0				D-Alanine, N-(4-butylbenzoyl)-, heptyl ester	673	0-00-0				4-Butylbenzoic acid, tridec-2-ynyl ester	671	0-00-0				Benzoic acid, 4-tert-butyl, tridec-2-yn-1-yl ester	669	0-00-0				1,2-Benzenediol, O-acetoxyacetyl-O'-(4-butylbenzoyl)-	668	0-00-0
1,3-Benzenediol, o-(4-butylbenzoyl)-o'-isobutoxycarbonyl-	143	21.45	732	497320	0-00-0			1061.1		1,3-Benzenediol, o-(4-butylbenzoyl)-o'-isobutoxycarbonyl-	732	0-00-0				1,2-Benzenediol, O-(4-butylbenzoyl)-O'-(butoxycarbonyl)-	727	0-00-0				1,2-Benzenediol, O-(4-butylbenzoyl)-O'-(isobutoxycarbonyl)-	726	0-00-0				1,3-Benzenediol, o-butoxycarbonyl-O-(4-butylbenzoyl)-	724	0-00-0				Benzoic acid, 4-tert-butyl, tridec-2-yn-1-yl ester	722	0-00-0				1,3-Benzenediol, o-(4-butylbenzoyl)-o'-ethoxycarbonyl-	719	0-00-0				Benzoic acid, 4-tert-butyl, oct-3-en-2-yl ester	719	0-00-0
2(5H)-Furanone, 5,5-dimethyl-	97	21.4811	850	3168308	20019-64-1			1061.6		2(5H)-Furanone, 5,5-dimethyl-	850	20019-64-1				2(5H)-Furanone, 5,5-dimethyl-	820	20019-64-1				2(5H)-Furanone, 5,5-dimethyl-	780	20019-64-1				1-(Trimethylsilyl)-1-propyne	718	6224-91-5				1-(Trimethylsilyl)-1-propyne	694	6224-91-5				1-(Trimethylsilyl)-1-propyne	681	6224-91-5				5-Ethyl-2-undecen-4-one	681	0-00-0
2-Methyl-1-pentanol, pentafluoropropionate	113	21.4988	611	281087	0-00-0			1062.0		2-Methyl-1-pentanol, pentafluoropropionate	611	0-00-0				2-Ethyl-1-butanol, pentafluoropropionate	605	0-00-0				trans-Verbenyl laureate	568	0-00-0				4-Methyl-3-heptanol, pentafluoropropionate	554	0-00-0				5-Chloropentanoic acid, 2-tetrahydrofurylmethyl ester	548	0-00-0				Trichloroacetic acid, 4-methylpentyl ester	544	0-00-0				Octane, 2,3,7-trimethyl-	536	62016-34-6
Caryophyllene	133	21.5166	945	80447391	87-44-5			1062.3		Caryophyllene	945	87-44-5				Caryophyllene	940	87-44-5				Caryophyllene	927	87-44-5				Bicyclo[7.2.0]undec-4-ene, 4,11,11-trimethyl-8-methylene-,[1R-(1R*,4Z,9S*)]-	922	118-65-0				Bicyclo[5.2.0]nonane, 2-methylene-4,8,8-trimethyl-4-vinyl-	922	242794-76-9				Bicyclo[7.2.0]undec-4-ene, 4,11,11-trimethyl-8-methylene-,[1R-(1R*,4Z,9S*)]-	919	118-65-0				Bicyclo[7.2.0]undec-4-ene, 4,11,11-trimethyl-8-methylene-	914	13877-93-5
Ethane, 1,2-diphenyl-1,2-bis(azetidinyl-1)-	146	21.561	712	107056	0-00-0			1063.1		Ethane, 1,2-diphenyl-1,2-bis(azetidinyl-1)-	712	0-00-0				Naphthalene, 1-fluoro-	679	321-38-0				Naphthalene, 2-fluoro-	666	323-09-1				Naphthalene, 1-fluoro-	665	321-38-0				5-Hydroxytryptophan	661	56-69-9				L-Tryptophan, 5-hydroxy-	651	4350-09-8				Benzen-1,4-diol, 2,6-difluoro-	646	84959-65-9
Indoline, 2-(hydroxydiphenylmethyl)-	118	21.5699	719	26024	0-00-0			1063.3		Indoline, 2-(hydroxydiphenylmethyl)-	719	0-00-0				1H-Benzimidazole	668	51-17-2				Isophthalic acid, nonyl 3-phenylpropyl ester	666	0-00-0				Benzofuran	657	271-89-6				Diethylmalonic acid, octyl 3-phenylpropyl ester	651	0-00-0				Isophthalic acid, decyl 3-phenylpropyl ester	651	0-00-0				Diethylmalonic acid, nonyl 3-phenylpropyl ester	634	0-00-0
Terpinen-4-ol	154	21.5788	595	175072	562-74-3			1063.5		Terpinen-4-ol	595	562-74-3				l-Alanine, N-(2-thienylcarbonyl)-, methyl ester	588	0-00-0				l-Alanine, N-(2-thienylcarbonyl)-, butyl ester	583	0-00-0				l-Alanine, N-(2-thienylcarbonyl)-, pentyl ester	575	0-00-0				l-Alanine, N-(2-thienylcarbonyl)-, hexyl ester	574	0-00-0				l-Alanine, N-(2-thienylcarbonyl)-, isohexyl ester	567	0-00-0				3-Cyclohexen-1-ol, 4-methyl-1-(1-methylethyl)-, (R)-	554	20126-76-5
Diboroxide, dimethylethylphenyl-	104	21.601	540	60349	0-00-0			1063.9		Diboroxide, dimethylethylphenyl-	540	0-00-0				2(1H)-Naphthalenone, 3,4-dihydro-	532	530-93-8				2(1H)-Naphthalenone, 3,4-dihydro-	499	530-93-8				2(1H)-Naphthalenone, 3,4-dihydro-	487	530-93-8				á-Phenylethyl butyrate	453	103-52-6				4H-Pyran-4-one 2,3-dihydro-2-phenyl-	450	0-00-0				Butanoic acid, 3-methyl-, 2-phenylethyl ester	444	140-26-1
4-Diethylaminopyrido[3,2-c]pyridazine	159	21.6099	632	461791	0-00-0			1064.1		4-Diethylaminopyrido[3,2-c]pyridazine	632	0-00-0				Butan-1-ol, 2-(1-methyl-2-benzimidazolyl)-1-phenyl-	519	312532-00-6				1H-Benzimidazole, 2-(1,1-dimethylethyl)-	517	24425-13-6				Tetrahydropyrro[2,3-b]-1H-2,3-dihydroindole, 1-acetyl-	515	79432-04-5				Phenol, 2-(2-pentyn-4-yl)-4-methyl-	475	0-00-0				1H-Inden-1-one, 2,3-dihydro-3,4,7-trimethyl-	474	35322-84-0				N-Behenoyl-5-hydroxytryptamine	465	21249-35-4
Ether, methyl 1-tetradecenyl	166	21.6276	430	9916.1	26537-05-3			1064.4		Ether, methyl 1-tetradecenyl	430	26537-05-3				15-Octadecenal	424	56554-93-9				Ether, 1-hexadecenyl methyl	421	15519-14-9				12-Octadecenal	405	56554-91-7				Oxirane, hexadecyl-	402	7390-81-0				13-Octadecenal	401	56554-90-6				Ether, methyl 1-octadecenyl	398	26537-06-4
Undecanal	99	21.6498	700	248784	112-44-7			1064.8		Undecanal	700	112-44-7				Undecanal	686	112-44-7				Undecanal	678	112-44-7				Undecanal	658	112-44-7				13-Methyltetradecanal	653	75853-51-9				Tridecanal	653	10486-19-8				Undecanal	652	112-44-7
Succinic acid, 3-methylbut-2-yl cis-hex-3-en-1-yl ester	144	21.6543	516	1391.6	0-00-0			1064.9		Succinic acid, 3-methylbut-2-yl cis-hex-3-en-1-yl ester	516	0-00-0				2-Propyn-1-amine, N,N-dimethyl-	495	7223-38-3				Succinic acid, 3-methylbut-2-yl trans-hex-3-en-1-yl ester	494	0-00-0				1-Methoxy-5-trifluoroacetoxyhexane	488	0-00-0				3-Methyl-1-[(1H)-1,2,4-triazol-1-yl]butan-2-one	483	64922-02-7				(Z)-(Z)-Hex-3-en-1-yl 2-methylbut-2-enoate	473	84060-80-0				Succinic acid, isobutyl trans-hex-3-enyl ester	466	0-00-0
2-Acetyl-5-methylfuran	124	21.6987	875	528123	1193-79-9			1065.7		2-Acetyl-5-methylfuran	875	1193-79-9				2-Acetyl-5-methylfuran	870	1193-79-9				2-Acetyl-5-methylfuran	855	1193-79-9				2-Acetyl-5-methylfuran	795	1193-79-9				Elsholtzia ketone	779	488-05-1				p-Fluoroethylbenzene	775	459-47-2				Phenol, 2-methoxy-	774	90-05-1
Aromandendrene	204	21.7431	911	5642738	489-39-4			1066.5		Aromandendrene	911	489-39-4				Aromandendrene	911	489-39-4				Aromandendrene	904	489-39-4				1H-Cycloprop[e]azulene, decahydro-1,1,7-trimethyl-4-methylene-	901	72747-25-2				Naphthalene, 1,2,3,5,6,7,8,8a-octahydro-1,8a-dimethyl-7-(1-methylethenyl)-, [1R-(1à,7á,8aà)]-	901	4630-07-3				Naphthalene, 1,2,3,5,6,7,8,8a-octahydro-1,8a-dimethyl-7-(1-methylethenyl)-, [1S-(1à,7à,8aà)]-	897	10219-75-7				Naphthalene, 1,2,3,5,6,7,8,8a-octahydro-1,8a-dimethyl-7-(1-methylethenyl)-, [1R-(1à,7á,8aà)]-	896	4630-07-3
(E)-2,6-Dimethylocta-3,7-diene-2,6-diol	71	21.7609	867	1005068	51276-34-7			1066.9		(E)-2,6-Dimethylocta-3,7-diene-2,6-diol	867	51276-34-7				1,5,7-Octatrien-3-ol, 3,7-dimethyl-	853	29957-43-5				1,5,7-Octatrien-3-ol, 3,7-dimethyl-	835	29957-43-5				3,7-Octadiene-2,6-diol, 2,6-dimethyl-	834	13741-21-4				Butanoic acid, 3-hexenyl ester, (Z)-	820	16491-36-4				Butanoic acid, 3-hexenyl ester, (Z)-	811	16491-36-4				Butanoic acid, 3-hexenyl ester, (Z)-	799	16491-36-4
Succinic acid, dodecyl 2-phenylethyl ester	104	21.7787	505	50961	0-00-0			1067.2		Succinic acid, dodecyl 2-phenylethyl ester	505	0-00-0				á-Phenylethyl butyrate	502	103-52-6				Butanoic acid, 3-methyl-, 2-phenylethyl ester	493	140-26-1				2-Azetidinone, 4-phenyl-	480	5661-55-2				Propanoic acid, 2-methyl-, 2-phenylethyl ester	479	103-48-0				2-Thiophenecarboxylic acid, 2-phenylethyl ester	475	0-00-0				Nonanoic acid, 2-phenylethyl ester	450	57943-67-6
4,4-Dimethyl-3-(3-methylbut-3-enylidene)-2-methylenebicyclo[4.1.0]heptane	146	21.8186	571	552544	79718-83-5			1068.0		4,4-Dimethyl-3-(3-methylbut-3-enylidene)-2-methylenebicyclo[4.1.0]heptane	571	79718-83-5				Isolongifolene, 4,5-dehydro-	567	0-00-0				1H-Cyclopropa[a]naphthalene, 1a,2,6,7,7a,7b-hexahydro-1,1,7,7a-tetramethyl-, [1aR-(1aà,7à,7aà,7bà)]-	549	34143-96-9				Aristol-1(10)-en-9-yl isovalerate	548	0-00-0				1,1,7,7a-Tetramethyl-1a,2,6,7,7a,7b-hexahydro-1H-cyclopropa[a]naphthalene	543	154098-14-3				(4R,4aR)-4,4a-Dimethyl-6-(prop-1-en-2-yl)-1,2,3,4,4a,7-hexahydronaphthalene	543	28908-26-1				(E)-2-((8R,8aS)-8,8a-Dimethyl-3,4,6,7,8,8a-hexahydronaphthalen-2(1H)-ylidene)propyl acetate	538	352461-71-3
Butylphosphonic acid, nonyl 2-phenylethyl ester	104	21.832	663	105898	0-00-0			1068.2		Butylphosphonic acid, nonyl 2-phenylethyl ester	663	0-00-0				Succinic acid, dodecyl 2-phenylethyl ester	654	0-00-0				Butylphosphonic acid, butyl 2-phenylethyl ester	644	0-00-0				Succinic acid, pentadecyl 2-phenylethyl ester	644	0-00-0				Adipic acid, octyl 2-phenylethyl ester	641	0-00-0				Butylphosphonic acid, octyl 2-phenylethyl ester	639	0-00-0				Butylphosphonic acid, pentyl 2-phenylethyl ester	635	0-00-0
Butyrolactone	86	21.8764	601	1024209	96-48-0			1069.0		Butyrolactone	601	96-48-0				Butyrolactone	582	96-48-0				Butanoic acid, 4-hydroxy-	579	591-81-1				Butyrolactone	570	96-48-0				Butanoic acid, 4-hydroxy-	551	591-81-1				Butyrolactone	550	96-48-0				1-Morpholin-4-yl-3-phenyl-propan-1,3-dione	546	54568-58-0
Hexanoic acid, hexyl ester	61	21.8942	576	243471	6378-65-0			1069.4		Hexanoic acid, hexyl ester	576	6378-65-0				Hexanoic acid, hexyl ester	571	6378-65-0				Hexanoic acid, hexyl ester	570	6378-65-0				Hexanoic acid, pentadecyl ester	546	0-00-0				Hexanoic acid, decyl ester	542	52363-43-6				Hexanoic acid, hexyl ester	541	6378-65-0				Geranyl vinyl ether	537	0-00-0
á-Phenylethyl butyrate	104	21.9208	784	17936	103-52-6			1069.9		á-Phenylethyl butyrate	784	103-52-6				Butanoic acid, 3-methyl-, 2-phenylethyl ester	770	140-26-1				Propanoic acid, 2-methyl-, 2-phenylethyl ester	748	103-48-0				Nonanoic acid, 2-phenylethyl ester	702	57943-67-6				Octanoic acid, 2-phenylethyl ester	695	5457-70-5				Octanoic acid, 2-phenylethyl ester	690	5457-70-5				Butanoic acid, 2-methyl-, 2-phenylethyl ester	687	24817-51-4
1-Cyclohexene-1-carboxaldehyde, 2,6,6-trimethyl-	152	21.9341	589	111522	432-25-7			1070.1		1-Cyclohexene-1-carboxaldehyde, 2,6,6-trimethyl-	589	432-25-7				4-Hydroxy-2,4,5-trimethyl-2,5-cyclohexadien-1-one	576	14353-72-1				4-Ethoxyphenylhydrazine	561	39943-51-6				trans-4a-Methyl-decahydronaphthalene	559	2547-27-5				1-Cyclohexene-1-carboxaldehyde, 2,6,6-trimethyl-	559	432-25-7				Ethylmethylphenylphosphine	547	15849-84-0				3-Cyclohexene-1-methanol, 5-hydroxy-à,à,4-trimethyl-	543	498-71-5
Undecane, 4,7-dimethyl-	151	21.943	490	25612	17301-32-5			1070.3		Undecane, 4,7-dimethyl-	490	17301-32-5				Heptane, 2,4-dimethyl-	478	2213-23-2				Octane	475	111-65-9				Octane	470	111-65-9				Pentanoic acid, 6-ethyl-3-octyl ester	465	0-00-0				Hexadecane	464	544-76-3				Octane	461	111-65-9
Alanine, N-methyl-N-(2-methoxyethoxycarbonyl)-, dodecyl ester	144	21.9919	704	2660.1	0-00-0			1071.2		Alanine, N-methyl-N-(2-methoxyethoxycarbonyl)-, dodecyl ester	704	0-00-0				Alanine, N-methyl-N-(2-methoxyethoxycarbonyl)-, undecyl ester	697	0-00-0				Alanine, N-methyl-N-(2-methoxyethoxycarbonyl)-, pentadecyl ester	696	0-00-0				Alanine, N-methyl-N-(2-methoxyethoxycarbonyl)-, tetradecyl ester	691	0-00-0				Alanine, N-methyl-N-(2-methoxyethoxycarbonyl)-, heptyl ester	686	0-00-0				Alanine, N-methyl-N-(2-methoxyethoxycarbonyl)-, hexyl ester	670	0-00-0				Alanine, N-methyl-N-(2-methoxyethoxycarbonyl)-, heptadecyl ester	667	0-00-0
Benzene, (3-methylcyclopentyl)-	104	22.0052	455	19198	5078-75-1			1071.4		Benzene, (3-methylcyclopentyl)-	455	5078-75-1				Naphthalene, 1,2,3,4-tetrahydro-2,3-dimethyl-	451	21564-92-1				Benzene, cyclohexyl-	437	827-52-1				Succinic acid, dodecyl 2-phenylethyl ester	427	0-00-0				2-Azetidinone, 4-phenyl-	423	5661-55-2				Naphthalene, 1,2,3,4-tetrahydro-2,3-dimethyl-	421	21564-92-1				4-Methyl-3-methylthio-6-phenyl-5-oxo-4,5-dihydro-1,2,4-triazine	416	22943-30-2
Indole, 3,3'-(selenodimethylene)di-	130	22.0141	501	67041	21903-68-4			1071.6		Indole, 3,3'-(selenodimethylene)di-	501	21903-68-4				6-Hepten-2-one, 7-phenyl-	496	33046-88-7				Indole, 3,3'-(diselenodimethylene)di-	472	21903-69-5				4-Phosphorinanone, 1-methyl-	460	16327-48-3				1-(3-Methylphenyl)-2,2-dibromo-cyclopropane	455	127510-51-4				Naphthalene, 1,2-dihydro-	449	447-53-0				Naphthalene, 1,2-dihydro-	432	447-53-0
N-[3-[N-Aziridyl]propylidene]-3-dimethylaminopropylamine	128	22.0407	414	125513	0-00-0			1072.1		N-[3-[N-Aziridyl]propylidene]-3-dimethylaminopropylamine	414	0-00-0				7-Chloro-1-[[3-[dimethylamino]propyl]imino]-1,3,4,10-tetrahydro-10-hydroxy-3-[4-(trifluoromethyl)phenyl]-2-methyl-9(2H)-acridinone	407	80092-60-0				Ethyl 3,3,3-trifluoro-2-(methylamino)-2-(propylamino)propionate	404	0-00-0				Chlorothen	388	148-65-2				Tramadol	385	27203-92-5				1-[4-Chlorophenyl]-2-methyl-2-methylamino-1-propylhydrodisulfide	381	0-00-0				Chlorothen	380	148-65-2
Hexadecane	57	22.0496	929	6274757	544-76-3			1072.3		Hexadecane	929	544-76-3				Hexadecane	915	544-76-3				Hexadecane	910	544-76-3				Heptadecane	903	629-78-7				Octadecane	890	593-45-3				Heptadecane	885	629-78-7				Hexadecane	884	544-76-3
ç-Elemene	69	22.063	870	10355311	29873-99-2			1072.5		ç-Elemene	870	29873-99-2				Cyclohexane, 1-ethenyl-1-methyl-2-(1-methylethenyl)-4-(1-methylethylidene)-	869	3242-08-8				1,5-Cyclodecadiene, 1,5-dimethyl-8-(1-methylethylidene)-, (E,E)-	857	15423-57-1				ç-Elemene	854	29873-99-2				Cyclohexane, 1-ethenyl-1-methyl-2-(1-methylethenyl)-4-(1-methylethylidene)-	849	3242-08-8				1,5-Cyclodecadiene, 1,5-dimethyl-8-(1-methylethylidene)-, (E,E)-	848	15423-57-1				(1S,2E,6E,10R)-3,7,11,11-Tetramethylbicyclo[8.1.0]undeca-2,6-diene	838	24703-35-3
Cyclohexane, 1-ethenyl-1-methyl-2-(1-methylethenyl)-4-(1-methylethylidene)-	163	22.0763	722	364411	3242-08-8			1072.8		Cyclohexane, 1-ethenyl-1-methyl-2-(1-methylethenyl)-4-(1-methylethylidene)-	722	3242-08-8				Thujopsene-(I2)	722	0-00-0				(-)-Tricyclo[6.2.1.0(4,11)]undec-5-ene, 1,5,9,9-tetramethyl- (isocaryophyllene-I1)	713	0-00-0				1H-3a,7-Methanoazulene, octahydro-1,9,9-trimethyl-4-methylene-, (1à,3aà,7à,8aá)-	712	508-55-4				Tricyclo[5.4.0.0(2,8)]undec-9-ene, 2,6,6,9-tetramethyl-, (1R,2S,7R,8R)-	710	5989-08-2				ç-Muurolene	705	30021-74-0				1,2,4-Metheno-1H-indene, octahydro-1,7a-dimethyl-5-(1-methylethyl)-, [1S-(1à,2à,3aá,4à,5à,7aá,8S*)]-	705	22469-52-9
5H-Cyclopenta[b]pyridine-3-carbonitrile, 6,7-dihydro-2-mercapto-	166	22.1251	520	2380.3	0-00-0			1073.7		5H-Cyclopenta[b]pyridine-3-carbonitrile, 6,7-dihydro-2-mercapto-	520	0-00-0				1-Methylthiophthalazine	514	21948-74-3				Acetamide, 2-(1-benzimidazolyl)-	503	54980-92-6				Benzo[b]thiophene-2-carboxaldehyde, 7-methyl-,	487	3751-76-6				1,2,5-Oxadiazole-3-carboxamide, 4-amino-N-[2-[[(2,3-dihydro-1,3-dimethyl-2-oxo-1H-1,3-benzimidazol-5-yl)methyl]amino]ethyl]-	486	0-00-0				[2-(Hydroxy-phenyl-phosphinoyl)-benzoimidazol-1-yl]-acetic acid	483	300566-65-8				1,3,5-Trimethyl-1,3-dihydro-benzoimidazol-2-one	480	0-00-0
Acetic acid, [4-(1-hydroxy-1-methylethyl)cyclohex-1-enyl]methyl ester	132	22.1385	566	70902	0-00-0			1073.9		Acetic acid, [4-(1-hydroxy-1-methylethyl)cyclohex-1-enyl]methyl ester	566	0-00-0				p-Mentha-1,5-dien-8-ol	527	1686-20-0				Bicyclo[5.1.0]octane, 8-methylene-	522	54211-15-3				2-[4-(Methoxymethoxymethyl)cyclohex-3-enyl]propan-2-ol	515	0-00-0				Cyclohexene, 3-acetoxy-4-(1-hydroxy-1-methylethyl)-1-methyl-	512	0-00-0				Farnesene epoxide, E-	486	83637-40-5				2-Bicyclo[3.3.1]non-6-en-3-ylpropan-2-ol	483	0-00-0
1,4-Cyclohexadiene-1-methanol, 4-(1-methylethyl)-	87	22.1518	521	92213	22539-72-6			1074.2		1,4-Cyclohexadiene-1-methanol, 4-(1-methylethyl)-	521	22539-72-6				8-(2-Acetyloxiran-2-yl)-6,6-dimethylocta-3,4-dien-2-one	512	91186-38-8				Cyclopentanecarboxylic acid, 2-methylene-, methyl ester	505	110550-98-6				1,4-Cyclohexadiene-1-methanol, 4-(1-methylethyl)-	504	22539-72-6				Cyclopentanecarboxylic acid, 3-methylene-, methyl ester	503	37575-80-7				1,4,4a,5,8,8a-Hexahydro-naphthalene	502	0-00-0				1,2-Bis(3-cyclohexenyl)ethylene	498	17527-28-5
2H-Pyran-3-ol, 6-ethenyltetrahydro-2,2,6-trimethyl-, acetate, trans-	101	22.1829	685	324243	56752-50-2			1074.8		2H-Pyran-3-ol, 6-ethenyltetrahydro-2,2,6-trimethyl-, acetate, trans-	685	56752-50-2				2-((1R,4R)-4-Hydroxy-4-methylcyclohex-2-enyl)propan-2-yl acetate	468	121958-61-0				1-Methyl-4-(1-acetoxy-1-methylethyl)-cyclohex-2-enol	460	0-00-0				Acetic acid, 3-acetoxymethyl-1,2,2-trimethyl-cyclopentylmethyl ester	423	0-00-0				Acetic acid, phenyl ester	422	122-79-2				(2-Oxocyclohex-3-enyl)acetic acid, methyl ester	415	193023-20-0				Cyclohexanepropanoic acid, 2-(acetyloxy)-, methyl ester, cis-	412	60211-09-8
Diacetamide	157	22.2007	419	786.46	625-77-4			1075.1		Diacetamide	419	625-77-4				3',5'-Diacetylthymidine	412	6979-97-1				Acetyl bromide	411	506-96-7				Diacetamide	397	625-77-4				Diacetamide	387	625-77-4				N-Acetylcycloserine	385	0-00-0				Acetic acid, 5-acetoxy-4-nitrotetrahydropyran-3-yl ester	374	114454-75-0
2-(2-Hydroxyethylthio)propionic acid	74	22.2184	582	131927	209276-28-8			1075.4		2-(2-Hydroxyethylthio)propionic acid	582	209276-28-8				á-D-Ribopyranoside, methyl	463	17289-61-1				á-l-Arabinopyranoside, methyl	455	1825-00-9				á-D-Ribopyranoside, methyl	454	17289-61-1				Methyl-4-O-methylàd-glucopyranoside	445	3056-43-7				á-D-Ribopyranoside, methyl	444	17289-61-1				2-Methyl-l-methylmannopyranoside	436	0-00-0
4H-Pyran-4-one, 3-hydroxy-2,6-dimethyl-	140	22.2451	587	530636	2298-99-9			1075.9		4H-Pyran-4-one, 3-hydroxy-2,6-dimethyl-	587	2298-99-9				Indeno[3a,4-b]oxiren-2-ol, octahydro-4a-methyl-5-[(tetrahydro-2H-pyran-2-yl)oxy]-, (1aà,2á,4aá,5á,7aS*)-	567	67920-65-4				Phenol, 2-(methylthio)-	546	1073-29-6				4,6-Dioxoheptanoic acid	545	51568-18-4				Thiophene, 3-(1,1-dimethylethyl)-	535	1689-79-8				Thiophene, 2-(1,1-dimethylethyl)-	534	1689-78-7				Thiophene, 3-(1,1-dimethylethyl)-	534	1689-79-8
5-Ethyl-2-furaldehyde	124	22.254	588	295860	23074-10-4			1076.1		5-Ethyl-2-furaldehyde	588	23074-10-4				3-Fluoro-o-xylene	588	443-82-3				5-Fluoro-m-xylene	571	461-97-2				Phenol, 4-methoxy-, acetate	571	1200-06-2				p-Fluoroethylbenzene	564	459-47-2				Species: cyclopent-3-ene-1,1,2-tricarbonitrile, 3-amino-4-formyl-2-(5-methyl-2-furanoyl)-	564	0-00-0				1H-Pyrazole-4-carboxaldehyde, 1-ethyl-	564	0-00-0
2-Nitrophenyl-á-phenylpropionate	50	22.2673	610	22072	40123-51-1			1076.3		2-Nitrophenyl-á-phenylpropionate	610	40123-51-1				4-Nitrophenyl-á-phenylpropionate	607	17895-71-5				2-Cyanophenyl á-phenylpropionate	602	40123-48-6				3-Phenylpropionic acid, 2,4,6-trichlorophenyl ester	599	0-00-0				2-Butanone, 1,4-diphenyl-	597	37985-17-4				3-Phenylpropionic acid, 4-cyanophenyl ester	596	0-00-0				3-Cyanophenyl-á-phenylpropionate	593	40123-39-5
o-Toluic acid, 2-methyloct-5-yn-4-yl ester	76	22.2806	508	7993.2	0-00-0			1076.6		o-Toluic acid, 2-methyloct-5-yn-4-yl ester	508	0-00-0				(1S,5S)-2-Methyl-5-((R)-6-methylhept-5-en-2-yl)bicyclo[3.1.0]hex-2-ene	486	159407-35-9				Jacozine	481	5532-23-0				Bicyclo[3.1.1]hept-2-ene, 2,6-dimethyl-6-(4-methyl-3-pentenyl)-	467	17699-05-7				Nornicotine	466	494-97-3				8a-Methyl-5-methylene-3-([(pyridin-2-ylmethyl)-amino]-methyl)-decahydro-naphtho[2,3-b]furan-2-one	466	0-00-0				Cyclohexene, 4-[(1E)-1,5-dimethyl-1,4-hexadien-1-yl]-1-methyl-	466	25532-79-0
isoledene	58	22.2851	772	59118	95910-36-4			1076.7		isoledene	772	95910-36-4				ç-Muurolene	762	30021-74-0				Epizonarene	762	41702-63-0				isoledene	761	95910-36-4				Epizonarene	757	41702-63-0				5-Azulenemethanol, 1,2,3,4,5,6,7,8-octahydro-à,à,3,8-tetramethyl-, acetate, [3S-(3à,5à,8à)]-	756	134-28-1				cis-Muurola-4(15),5-diene	755	157477-72-0
D-Alanine, N-(4-butylbenzoyl)-, tridecyl ester	157	22.3295	842	15868	0-00-0			1077.5		D-Alanine, N-(4-butylbenzoyl)-, tridecyl ester	842	0-00-0				D-Alanine, N-(4-butylbenzoyl)-, dodecyl ester	836	0-00-0				D-Alanine, N-(4-butylbenzoyl)-, pentadecyl ester	822	0-00-0				l-Alanine, N-(4-butylbenzoyl)-, isobutyl ester	818	0-00-0				l-Alanine, N-(4-butylbenzoyl)-, pentadecyl ester	815	0-00-0				l-Alanine, N-(4-butylbenzoyl)-, tetradecyl ester	803	0-00-0				l-Alanine, N-(4-butylbenzoyl)-, hexyl ester	797	0-00-0
Unknown 10	166	22.3384	395	13138	74663-81-3			1077.7		1H-1,3,2-Benzodiazaborole, 2-ethyl-2,3-dihydro-	395	74663-81-3				2-(1-Methyl-1,2,3,4-tetrahydro-isoquinolin-1-yl)-butan-2-ol	386	0-00-0				4-Anilino-N-Phenethylpiperidine	385	21409-26-7				1(2H)-Naphthalenone, 3,4-dihydro-	364	529-34-0				Indoline, 3-isopropyl-2,3-dimethyl-	361	18781-62-9				2-(1-Methyl-2-nitro-ethyl)-3,4-dihydro-2H-naphthalen-1-one	355	0-00-0				1,1-Dimethyl-1,2,3,4-tetrahydroisoquinoline	353	41565-85-9
3-Butyl-2-methyl-6,7-dihydro-5H-cyclopenta[b]pyridine-4-amine	132	22.3739	837	113095	124790-36-9			1078.3		3-Butyl-2-methyl-6,7-dihydro-5H-cyclopenta[b]pyridine-4-amine	837	124790-36-9				D-Alanine, N-(4-butylbenzoyl)-, dodecyl ester	808	0-00-0				l-Alanine, N-(4-butylbenzoyl)-, isobutyl ester	806	0-00-0				l-Alanine, N-(4-butylbenzoyl)-, hexyl ester	803	0-00-0				D-Alanine, N-(4-butylbenzoyl)-, pentyl ester	802	0-00-0				D-Alanine, N-(4-butylbenzoyl)-, hexyl ester	801	0-00-0				l-Alanine, N-(4-butylbenzoyl)-, pentyl ester	799	0-00-0
2H-Pyran-3-ol, 6-ethenyltetrahydro-2,2,6-trimethyl-, acetate, trans-	155	22.405	648	272180	56752-50-2			1078.9		2H-Pyran-3-ol, 6-ethenyltetrahydro-2,2,6-trimethyl-, acetate, trans-	648	56752-50-2				à-Hydroxyisobutyric acid, acetate	484	0-00-0				2-Acetoxyisobutyryl chloride	452	40635-66-3				d-Mannitol, 1-O-ethyl-, pentaacetate	437	59921-39-0				2-((1R,4R)-4-Hydroxy-4-methylcyclohex-2-enyl)propan-2-yl acetate	434	121958-61-0				2,3:5,6-Diacetone-4-O-methylmannitol	409	0-00-0				2,4-Pentanedione, 3-methyl-	409	815-57-6
3,7-Dimethyloctyl acetate	61	22.4539	658	2670469	20780-49-8			1079.8		3,7-Dimethyloctyl acetate	658	20780-49-8				1-Decanol	652	112-30-1				1-Dodecanol	652	112-53-8				Lauryl acetate	650	112-66-3				Cyclododecane	648	294-62-2				1-Decanol	648	112-30-1				Lauryl acetate	648	112-66-3
Succinic acid, 2-chloro-6-fluorophenyl 3-methylbut-2-en-1-yl ester	146	22.4761	463	820582	0-00-0			1080.2		Succinic acid, 2-chloro-6-fluorophenyl 3-methylbut-2-en-1-yl ester	463	0-00-0				Sarcosine, N-(2-methoxyethoxycarbonyl)-, undecyl ester	460	0-00-0				Sarcosine, N-(2-methoxyethoxycarbonyl)-, pentadecyl ester	457	0-00-0				2-Propanol, 1,1',1''-nitrilotris-	454	122-20-3				Thiazolidine-4-carboxylic acid, 2-t-butyl-, methyl ester	453	0-00-0				Sarcosine, N-(2-methoxyethoxycarbonyl)-, dodecyl ester	450	0-00-0				Edetol	449	102-60-3
Unknown 11	166	22.4938		20988				1080.6
Hentriacontane	99	22.5693	526	66320	630-04-6			1082.0		Hentriacontane	526	630-04-6				Triacontane	494	638-68-6				Hentriacontane	493	630-04-6				Tetratetracontane	474	7098-22-8				Tetratetracontane	474	7098-22-8				Pentatriacontane	471	630-07-9				Eicosyl heptyl ether	468	0-00-0
ç-Elemene	108	22.6049	940	92497479	29873-99-2			1082.7		ç-Elemene	940	29873-99-2				ç-Elemene	940	29873-99-2				Cyclohexane, 1-ethenyl-1-methyl-2-(1-methylethenyl)-4-(1-methylethylidene)-	938	3242-08-8				1,5-Cyclodecadiene, 1,5-dimethyl-8-(1-methylethylidene)-, (E,E)-	921	15423-57-1				1,5-Cyclodecadiene, 1,5-dimethyl-8-(1-methylethylidene)-, (E,E)-	919	15423-57-1				ç-Elemene	887	29873-99-2				(1S,2E,6E,10R)-3,7,11,11-Tetramethylbicyclo[8.1.0]undeca-2,6-diene	884	24703-35-3
O-Trifluoroacetyl-isopulegol	174	22.6227	734	286262	28587-54-4			1083.0		O-Trifluoroacetyl-isopulegol	734	28587-54-4				2-Methylbicyclo[4.3.0]non-1(6)-ene	726	60223-07-6				à-Terpinyl acetate	722	80-26-2				3-Cyclohexene-1-methanol, à,à,4-trimethyl-, propanoate	714	80-27-3				Bicyclo[2.2.1]heptane, 7,7-dimethyl-2-methylene-	713	471-84-1				Cyclohexanol, 1-methyl-4-(1-methylethylidene)-	709	586-81-2				à-Terpinyl acetate	709	80-26-2
Ethane, 1,2-diphenyl-1,2-bis(azetidinyl-1)-	38	22.6626	575	33335	0-00-0			1083.7		Ethane, 1,2-diphenyl-1,2-bis(azetidinyl-1)-	575	0-00-0				L-Tryptophan, 5-hydroxy-	567	4350-09-8				L-Tryptophan, 5-hydroxy-	559	4350-09-8				5-Hydroxytryptophan	553	56-69-9				5-Hydroxytryptophan	542	56-69-9				L-Tryptophan, 5-hydroxy-	540	4350-09-8				Naphthalene, 2-fluoro-	525	323-09-1
Epizonarene	99	22.676	775	35506	41702-63-0			1084.0		Epizonarene	775	41702-63-0				Epizonarene	768	41702-63-0				Naphthalene, 1,2,4a,5,8,8a-hexahydro-4,7-dimethyl-1-(1-methylethyl)-, (1à,4aá,8aà)-(ñ)-	741	5951-61-1				Benzene, 1,3,5-tris(1-methylethyl)-	737	717-74-8				Naphthalene, 1,2,4a,5,8,8a-hexahydro-4,7-dimethyl-1-(1-methylethyl)-, [1S-(1à,4aá,8aà)]-	730	523-47-7				Naphthalene, 1,2,4a,5,8,8a-hexahydro-4,7-dimethyl-1-(1-methylethyl)-, (1à,4aá,8aà)-(ñ)-	728	5951-61-1				Naphthalene, 1,2,3,5,6,8a-hexahydro-4,7-dimethyl-1-(1-methylethyl)-, (1S-cis)-	723	483-76-1
Indoline, 2-(hydroxydiphenylmethyl)-	118	22.6893	746	168897	0-00-0			1084.2		Indoline, 2-(hydroxydiphenylmethyl)-	746	0-00-0				1H-Benzimidazole	693	51-17-2				Benzofuran	682	271-89-6				Diethylmalonic acid, octyl 3-phenylpropyl ester	676	0-00-0				Diethylmalonic acid, nonyl 3-phenylpropyl ester	658	0-00-0				N,N,N',N'-Tetrakis(2-hydroxyethyl)ethylenediamine	656	140-07-8				Sebacic acid, di(3-phenylpropyl) ester	655	0-00-0
Bis(dimethylamino)trifluorophosphorane	166	22.7159	413	1269.5	0-00-0			1084.7		Bis(dimethylamino)trifluorophosphorane	413	0-00-0				Chromen-2-one, 6,8-dichloro-3-(3,4-dihydro-2H-quinoline-1-carbonyl)-	386	0-00-0				Azinphos-ethyl	381	2642-71-9				à-Calacorene	372	21391-99-1				4-(2-Chloroethyl)naphthalen-1-ol	370	40847-82-3				1-(2-Aminophenyl)pyrrole	350	6025-60-1				Diftalone	349	21626-89-1
Pyrimido[1,6-a]indole, 1,2,3,4-tetrahydro-2,5-dimethyl-	151	22.7293	433	10541	22106-07-6			1085.0		Pyrimido[1,6-a]indole, 1,2,3,4-tetrahydro-2,5-dimethyl-	433	22106-07-6				1H-Pyrido(4,3-b)indole, 2,3,4,5-tetrahydro-2,8-dimethyl-	421	19686-05-6				3,8-Dimethyl-1,2,3,4-tetrahydro-ç-carboline	412	33657-42-0				Hydratropic acid, octyl ester	368	0-00-0				D-Alanine, N-(3-chloro-2-fluorobenzoyl)-, propyl ester	357	0-00-0				(1R,4S)-4-Isopropyl-1,6-dimethyl-1,2,3,4-tetrahydronaphthalen-1-ol	356	123931-36-2				D-Alanine, N-(3-chloro-2-fluorobenzoyl)-, ethyl ester	354	0-00-0
Lauryl acetate	61	22.747	725	454431	112-66-3			1085.3		Lauryl acetate	725	112-66-3				Cyclopentane, (2-methylbutyl)-	720	53366-38-4				1-Hexadecanol, acetate	719	629-70-9				1-Dodecanol	718	112-53-8				Heptadecyl acetate	717	822-20-8				Tridecyl acetate	717	0-00-0				1-Pentadecanol acetate	715	629-58-3
2-Oxazoline, 4,5-dibutyl-2-phenyl-, cis-	166	22.787	650	1973.9	32161-19-6			1086.1		2-Oxazoline, 4,5-dibutyl-2-phenyl-, cis-	650	32161-19-6				trans-1,2-Di-O-benzoylcyclohexan-1,2-diol	598	0-00-0				2-Methylbenzyl benzoate	596	80716-36-5				Benzene, (1-azidoethyl)-	580	32366-25-9				cis-Cyclohex-4-en-1,2-dicarboxylic acid, di(phenethyl) ester	574	0-00-0				Benzenemethanimine	573	16118-22-2				1,2,3,4,11,11a(6H)-Hexahydropyrimido[1,2-b]isoquinolin-2-one	570	21140-02-3
Tricyclo[2.2.1.0(2,6)]heptane-3-methanol, 2,3-dimethyl-	94	22.8181	761	16669303	29550-55-8			1086.6		Tricyclo[2.2.1.0(2,6)]heptane-3-methanol, 2,3-dimethyl-	761	29550-55-8				à-Santalol	711	115-71-9				Benzenamine, 2-(2,4,5-trichlorophenylsulfonylamino)-5-methyl-	700	0-00-0				trans-8-Ethyl-bicyclo[4.3.0]non-3-ene	692	0-00-0				(+)-Epi-á-santalyl acetate	692	41414-75-9				2-Carene	684	554-61-0				Bicyclo[2.2.1]hept-2-ene, 1,7,7-trimethyl-	681	464-17-5
Cyclopropanecarboxylic acid, 8-chlorooctyl ester	74	22.8492	439	124059	0-00-0			1087.2		Cyclopropanecarboxylic acid, 8-chlorooctyl ester	439	0-00-0				1,3,3-Trimethyl-2-oxabicyclo[2.2.2]octane-6,7-endo,endo-diol	422	56084-15-2				8-(2-Acetyloxiran-2-yl)-6,6-dimethylocta-3,4-dien-2-one	410	91186-38-8				N-(2,3,4,6-Tetra-O-acetyl-á-d-glucopyranosyl)-glycine, ethyl ester	394	0-00-0				á-d-Mannofuranoside, methyl, tetraacetate	386	24916-40-3				Cholestan-3-one, 4,4-dimethyl-, cyclic 1,2-ethanediyl acetal, (5à)-	383	54498-64-5				1,3,3-Trimethyl-2-oxabicyclo[2.2.2]octane-6,7-endo,endo-diol	379	56084-15-2
1-Phenyl-3-formyl-4-hydroxypyrazole	166	22.8936	500	1119.1	90884-25-6			1088.1		1-Phenyl-3-formyl-4-hydroxypyrazole	500	90884-25-6				5-Hydroxy-2-oxo-4-phenyl-1,2-dihydropyrimidine	475	0-00-0				Phosphoryl fluoride	457	13478-20-1				2,4(1H,3H)-Pyrimidinedione, 6-phenyl-	424	13345-09-0				l-Leucine, N-(2-methoxyethoxycarbonyl)-, butyl ester	418	0-00-0				N,N'-Dicyclopropylterephthalamide	417	0-00-0				3,4-Oxazolidinecarboxylic acid, 2-(1,1-dimethylethyl)-, dimethyl ester (2R-cis)-	416	116842-10-5
Cyclohexane, 1,2-diethyl-1-methyl-	125	22.9069	554	176029	61141-79-5			1088.3		Cyclohexane, 1,2-diethyl-1-methyl-	554	61141-79-5				Cyclohexane, (1,1-dimethylpropyl)-	534	31797-64-5				Cyclohexane, (1,1-dimethylpropyl)-	525	31797-64-5				3,7,11-Trimethyldodecylacetate	516	0-00-0				2-Hexadecene, 3,7,11,15-tetramethyl-, [R-[R*,R*-(E)]]-	515	14237-73-1				11-Methyldodecanol	514	85763-57-1				Cyclohexane, 2,4-diethyl-1-methyl-	506	61142-70-9
2(3H)-Furanone, 5-ethenyldihydro-5-methyl-	111	22.9292	723	607064	1073-11-6			1088.7		2(3H)-Furanone, 5-ethenyldihydro-5-methyl-	723	1073-11-6				2(3H)-Furanone, 5-ethenyldihydro-5-methyl-	712	1073-11-6				4,5-Dihydro-á,á,4,4-tetramethyl-1H-pyrazole-1-propanol	618	90832-26-1				2,3,3-Trimethyl-2-(4-methylpentanoyl)-cyclopentanone	615	0-00-0				1-Oxaspiro(4,5)decan-2-one	600	699-61-6				1,3-Cyclopentanedione, 2-butyl-	597	825-31-0				1-Butanone, 1-(2-thienyl)-	588	5333-83-5
Carbonic acid, isobutyl cyclohexylmethyl ester	96	22.9647	434	68719	0-00-0			1089.4		Carbonic acid, isobutyl cyclohexylmethyl ester	434	0-00-0				2H-Chromene-3-carboxylic acid, 6-bromo-2-oxo-, 1-methylpiperidin-4-yl ester	417	0-00-0				Cyclohexane, 1-methyl-4-(1-methylethyl)-, trans-	413	1678-82-6				Cyclohexane, 1-(1,5-dimethylhexyl)-4-methyl-	407	29799-19-7				Acetamide, 2,2,2-trifluoro-N-(1-methyl-1H-imidazol-2-yl)-	404	131311-59-6				Cyclopentanecarboxylic acid, 1-cyclopentylethyl ester	402	0-00-0				m-Menthane, (1S,3S)-(+)-	401	13837-67-7
(R)-1-Methyl-4-(6-methylhept-5-en-2-yl)cyclohexa-1,4-diene	43	22.978	533	2284754	28976-67-2			1089.6		(R)-1-Methyl-4-(6-methylhept-5-en-2-yl)cyclohexa-1,4-diene	533	28976-67-2				Tricyclo[3.3.0.0(2,8)]octan-3-one, 7-hydroxy-4-methyl-4-(propan-2-on-1-yl)-	526	0-00-0				Benzene, 1-(1,5-dimethylhexyl)-4-methyl-	524	1461-02-5				1-Naphthalenol, 1,2,3,4,4a,7,8,8a-octahydro-1,6-dimethyl-4-(1-methylethyl)-, [1R-(1à,4á,4aá,8aá)]-	522	19435-97-3				Naphthalene, 1,2,3,4,4a,7-hexahydro-1,6-dimethyl-4-(1-methylethyl)-	521	16728-99-7				Naphthalene, 1,2,3,4,4a,7-hexahydro-1,6-dimethyl-4-(1-methylethyl)-	521	16728-99-7				.alfa.-Copaene	519	0-00-0
Indoline, 2-(hydroxydiphenylmethyl)-	118	22.9869	742	19240	0-00-0			1089.8		Indoline, 2-(hydroxydiphenylmethyl)-	742	0-00-0				1H-Benzimidazole	666	51-17-2				Benzofuran	646	271-89-6				Benzonitrile, m-amino-	635	2237-30-1				2-Benzimidazolecarboxylic acid	629	2849-93-6				Benzonitrile, 4-amino-	628	873-74-5				Diethylmalonic acid, octyl 3-phenylpropyl ester	623	0-00-0
(+)-Cycloisolongifol-5-ol	157	22.9958	577	1594.6	74841-81-9			1090.0		(+)-Cycloisolongifol-5-ol	577	74841-81-9				(E)-Valerenyl isovalerate	559	101527-75-7				Cycloisolongifolene, 9,10-dehydro-	550	0-00-0				trans-Valerenyl acetate	547	101527-74-6				4a,5-Dimethyl-3-(prop-1-en-2-yl)-1,2,3,4,4a,5,6,7-octahydronaphthalen-1-ol	545	61847-19-6				(E)-2-((8R,8aS)-8,8a-Dimethyl-3,4,6,7,8,8a-hexahydronaphthalen-2(1H)-ylidene)propyl formate	543	352457-47-7				Neoisolongifolene, 8,9-dehydro-	540	67517-14-0
Benzene, 1,3-diethyl-5-methyl-	104	23.0224	616	88172	2050-24-0			1090.5		Benzene, 1,3-diethyl-5-methyl-	616	2050-24-0				Benzene, 2,4-diethyl-1-methyl-	615	1758-85-6				Benzene, 1,3-diethyl-5-methyl-	607	2050-24-0				Benzene, 1-ethyl-2,4,5-trimethyl-	604	17851-27-3				Benzene, 1,4-diethyl-2-methyl-	603	13632-94-5				Benzene, 1-ethyl-4-(1-methylethyl)-	589	4218-48-8				Benzene, 1-(3-cyclopentylpropyl)-2,4-dimethyl-	581	54815-16-6
2H-2,4a-Methanonaphthalene, 1,3,4,5,6,7-hexahydro-1,1,5,5-tetramethyl-, (2S)-	138	23.0535	578	87478	1135-66-6			1091.0		2H-2,4a-Methanonaphthalene, 1,3,4,5,6,7-hexahydro-1,1,5,5-tetramethyl-, (2S)-	578	1135-66-6				2H-2,4a-Methanonaphthalene, 1,3,4,5,6,7-hexahydro-1,1,5,5-tetramethyl-, (2S)-	570	1135-66-6				2H-2,4a-Methanonaphthalene, 1,3,4,5,6,7-hexahydro-1,1,5,5-tetramethyl-, (2S)-	565	1135-66-6				3a,7-Methano-3aH-cyclopentacyclooctene, 1,4,5,6,7,8,9,9a-octahydro-1,1,7-trimethyl-, [3aR-(3aà,7à,9aá)]-	549	469-92-1				Neoisolongifolene	547	0-00-0				1-Propanone, 3-cyclopentyl-1-(2,4-dimethylphenyl)-	540	55191-11-2				Benzene, pentamethyl-	533	700-12-9
1-Hexen, 2-(p-anisyl)-5-methyl-	148	23.0802	600	1090249	0-00-0			1091.5		1-Hexen, 2-(p-anisyl)-5-methyl-	600	0-00-0				Benzene, pentamethyl-	587	700-12-9				1-Hexene, 2-(p-anisyl)-4-methyl-	584	0-00-0				Benzene, 1,4-dimethyl-2-(1-methylethyl)-	579	4132-72-3				1-Propanone, 3-cyclopentyl-1-(2,4-dimethylphenyl)-	578	55191-11-2				Benzene, pentamethyl-	577	700-12-9				Benzene, 1,3-dimethyl-5-(1-methylethyl)-	576	4706-90-5
Benzene, 1,3-dimethyl-5-(1-methylethyl)-	46	23.1024	643	217794	4706-90-5			1092.0		Benzene, 1,3-dimethyl-5-(1-methylethyl)-	643	4706-90-5				Benzene, 1,4-dimethyl-2-(1-methylethyl)-	642	4132-72-3				1-Hexen, 2-(p-anisyl)-5-methyl-	635	0-00-0				Benzene, 2,4-dimethyl-1-(1-methylethyl)-	631	4706-89-2				Benzene, pentamethyl-	624	700-12-9				Benzene, pentamethyl-	623	700-12-9				Benzene, pentamethyl-	615	700-12-9
Butanoic acid, 3-methyl-	60	23.1157	824	9270984	503-74-2			1092.2		Butanoic acid, 3-methyl-	824	503-74-2				Butanoic acid, 3-methyl-	805	503-74-2				Butanoic acid, 3-methyl-	783	503-74-2				Formic acid hydrazide	716	624-84-0				Pentanoic acid, 3-methyl-	671	105-43-1				Acetic acid	658	64-19-7				Pentanoic acid, 3-methyl-	657	105-43-1
1H-Indene, 1-hexadecyl-2,3-dihydro-	118	23.1335	553	1017832	55334-29-7			1092.5		1H-Indene, 1-hexadecyl-2,3-dihydro-	553	55334-29-7				2-Methylbenzamide oxime, N,O-bis(acetyl)-	531	0-00-0				1H-1,3,2-Benzodiazaborole, 2-butyl-2,3-dihydro-	530	31748-14-8				Butanoic acid, 3-phenylpropyl ester	523	7402-29-1				Benzene, 4-ethenyl-1,2-dimethyl-	519	27831-13-6				Cyclopentanone, 3,3,4-trimethyl-4-(4-methylphenyl)-	518	56077-23-7				Tetracyclo[4.2.1.0(3,7).0(2,9)]non-4-ene, 4-butyl-	508	0-00-0
Benzenamine, 2-(2-pyridinylmethoxy)-	38	23.1557	540	162965	0-00-0			1093.0		Benzenamine, 2-(2-pyridinylmethoxy)-	540	0-00-0				Bicyclo[4.1.0]heptane, 7-methylene-	527	54211-14-2				8a-Methyl-5-methylene-3-([(pyridin-2-ylmethyl)-amino]-methyl)-decahydro-naphtho[2,3-b]furan-2-one	480	0-00-0				Cyclopropene, 1-bromo-2,3,3-trifluoro-	451	29777-44-4				2-Pyridinemethanamine, N-methyl-	439	21035-59-6				9-Octadecenamide, N-phenyl-, (Z)-	436	5429-85-6				2H-Indene, 3,3a,4,5,6,7-hexahydro-	417	16189-41-6
Cyclopropene, 1-bromo-2,3,3-trifluoro-	146	23.1779	668	2458865	29777-44-4			1093.4		Cyclopropene, 1-bromo-2,3,3-trifluoro-	668	29777-44-4				Ethanone, 1-cyclopropyl-2-(4-pyridinyl)-	598	6580-95-6				4-Pentenamide, 3-methyl-N-phenyl-	562	121190-27-0				Bicyclo[3.1.1]heptane, 6,6-dimethyl-2-methylene-, (1S)-	554	18172-67-3				Cyclopentanecarboxamide, N-phenyl-	554	3400-41-7				2-Butenamide,N-phenyl-	551	1733-40-0				Ethanone, 1-cyclopropyl-2-(3-pyridinyl)-	537	57276-33-2
Heptanamide, N-phenyl-	151	23.209	624	4016.3	56051-98-0			1094.0		Heptanamide, N-phenyl-	624	56051-98-0				Betahistine	621	5638-76-6				Butanamide, N-phenyl-	608	1129-50-6				1H-Pyrazole-4-carbonitrile	608	31108-57-3				2-Furancarbonitrile	591	617-90-3				Tetradecanamide, N-phenyl-	588	622-56-0				Propanamide, N-phenyl-	586	620-71-3
3,3'-Bithiophene	166	23.2179	679	369.15	3172-56-3			1094.1		3,3'-Bithiophene	679	3172-56-3				Proline, N-(trifluoroacetyl)-	601	134454-19-6				Proline, N-(trifluoroacetyl)-, methyl ester	579	715-58-2				Benzene, 2-(bromomethyl)-1-methoxy-4-nitro-	578	3913-23-3				Dimethirimol	567	5221-53-4				Propanoic acid, 3-amino-3-(3,4-dimethoxyphenyl)-	544	34841-09-3				Phenethylamine, 3-methoxy-à-methyl-4,5-(methylenedioxy)-	536	13674-05-0
Cyclohexene, 3-(1,5-dimethyl-4-hexenyl)-6-methylene-, [S-(R*,S*)]-	162	23.2312	595	20188901	20307-83-9			1094.4		Cyclohexene, 3-(1,5-dimethyl-4-hexenyl)-6-methylene-, [S-(R*,S*)]-	595	20307-83-9				1H-Cyclopropa[a]naphthalene, 1a,2,3,5,6,7,7a,7b-octahydro-1,1,7,7a-tetramethyl-, [1aR-(1aà,7à,7aà,7bà)]-	594	17334-55-3				2-Butenamide,N-phenyl-	594	1733-40-0				1H-Cyclopropa[a]naphthalene, 1a,2,3,5,6,7,7a,7b-octahydro-1,1,7,7a-tetramethyl-, [1aR-(1aà,7à,7aà,7bà)]-	593	17334-55-3				Himachala-2,4-diene	590	60909-27-5				1H-Cyclopropa[a]naphthalene, 1a,2,3,5,6,7,7a,7b-octahydro-1,1,7,7a-tetramethyl-, [1aR-(1aà,7à,7aà,7bà)]-	588	17334-55-3				1H-Cyclopropa[a]naphthalene, 1a,2,3,5,6,7,7a,7b-octahydro-1,1,7,7a-tetramethyl-, [1aR-(1aà,7à,7aà,7bà)]-	581	17334-55-3
1,2,3,4-Tetrahydro-1-naphthylamine, N-tert-butyldimethylsilyl-	157	23.2357	650	95980	0-00-0			1094.5		1,2,3,4-Tetrahydro-1-naphthylamine, N-tert-butyldimethylsilyl-	650	0-00-0				Thieno[2,3-b]quinolin-3-amine, 5,6,7,8-tetrahydro-2-octylsulfonyl-	633	299920-78-8				Succinic acid, diamide, N,N'-diethyl-N,N'-diphenyl-	596	0-00-0				Cyclohexanone, 2-[(4-methoxyphenyl)-1-piperidinylmethyl]-	595	94318-28-2				1-[(2-Bromo-phenyl)-(2,2-dimethyl-propionyloxy)-methyl]-3,4-dihydro-1H-isoquinoline-2-carboxylic acid, ethyl ester	592	0-00-0				6-Cyanophenanthridine	582	2176-28-5				2,2,4,4,6,6-Hexamethylcyclotrisilazane	580	1009-93-4
Glycine, N-ethyl-n-propargyloxycarbonyl-, heptyl ester	151	23.2445	488	955.24	0-00-0			1094.6		Glycine, N-ethyl-n-propargyloxycarbonyl-, heptyl ester	488	0-00-0				1,4-Benzenediol, 2-methoxy-, diacetate	467	75514-03-3				2-Acetoxy-1-(N-acetyl-N-isopropyl)amino-3-(4-acetoxy-2-allylphenoxy)propane	445	0-00-0				3,5-Cyclohexadiene-1,2-dione, 4,5-dimethoxy-	443	21086-65-7				4-Acetyl-5-methyl-1,3-dihydro-2H-imidazol-2-one	441	53064-61-2				2-(2-Methyl-1,2,3,6-tetrahydro-1-pyridinyl)-3-phenyl-1-propanol	434	0-00-0				2,2-Dimethylpropionic acid, 3-(4-amino-2-oxo-2H-pyrimidin-1-ylmethoxy)-5-benzyloxypentyl ester	428	0-00-0
(E)-á-Famesene	69	23.2801	816	257534439	18794-84-8			1095.3		(E)-á-Famesene	816	18794-84-8				cis-á-Farnesene	786	28973-97-9				(E)-á-Famesene	755	18794-84-8				(E)-á-Famesene	746	18794-84-8				1,6,10-Dodecatriene, 7,11-dimethyl-3-methylene-	742	77129-48-7				(E)-á-Famesene	733	18794-84-8				cis-á-Farnesene	732	28973-97-9
Humulene	106	23.3112	914	28405219	6753-98-6			1095.9		Humulene	914	6753-98-6				Humulene	896	6753-98-6				Humulene	891	6753-98-6				1,4,7,-Cycloundecatriene, 1,5,9,9-tetramethyl-, Z,Z,Z-	870	0-00-0				Cyclohexene, 4-[(1E)-1,5-dimethyl-1,4-hexadien-1-yl]-1-methyl-	808	25532-79-0				Humulene	797	6753-98-6				cis-à-Bisabolene	766	29837-07-8
Unknown 12	85	23.3689	397	202294	7498-58-0			1096.9		3-Methoxy-5-naphthoic acid	397	7498-58-0				Butanoic acid, 4-methylpentyl ester	392	83471-19-6				n-Butyric acid tetrahydrofurfuryl ester	384	637-65-0				Sarcosine, N-(2,3,4-trifluorobenzoyl)-, dodecyl ester	374	0-00-0				Sarcosine, N-(2,3,4-trifluorobenzoyl)-, decyl ester	371	0-00-0				trans-Raphasatin	371	13028-50-7				Stearic acid hydrazide	370	4130-54-5
Metamphetamine, N-Pentafluoropropionyl-	64	23.3911	682	483478	158189-59-4			1097.4		Metamphetamine, N-Pentafluoropropionyl-	682	158189-59-4				Benzo[1,2-c:3,4-c':5,6-c'']tris[1,2,5]oxadiazole	656	16279-15-5				PYRIDALYL	653	179101-81-6				1,2-Dihydro-4-methyl-6-nitro-2-oxoquinoline	650	90771-17-8				Succinic acid, diamide, N,N'-diethyl-N,N'-diphenyl-	649	0-00-0				Propenone, 3-(5-trifluoromethyl-2-pyridylthio)-1-phenyl-	649	284496-12-4				Quinoline, 6-methoxy-8-nitro-	638	85-81-4
Azulene, 1,2,3,3a,4,5,6,7-octahydro-1,4-dimethyl-7-(1-methylethenyl)-, [1R-(1à,3aá,4à,7á)]-	154	23.3956	673	88524	22567-17-5			1097.4		Azulene, 1,2,3,3a,4,5,6,7-octahydro-1,4-dimethyl-7-(1-methylethenyl)-, [1R-(1à,3aá,4à,7á)]-	673	22567-17-5				Naphthalene, 1,2,3,5,6,7,8,8a-octahydro-1,8a-dimethyl-7-(1-methylethenyl)-, [1S-(1à,7à,8aà)]-	672	10219-75-7				Naphthalene, 1,2,3,5,6,7,8,8a-octahydro-1,8a-dimethyl-7-(1-methylethenyl)-, [1R-(1à,7á,8aà)]-	670	4630-07-3				Naphthalene, 1,2,3,5,6,7,8,8a-octahydro-1,8a-dimethyl-7-(1-methylethenyl)-, [1S-(1à,7à,8aà)]-	665	10219-75-7				(1R,3aS,8aS)-7-Isopropyl-1,4-dimethyl-1,2,3,3a,6,8a-hexahydroazulene	661	36577-33-0				Naphthalene, 1,2,3,5,6,7,8,8a-octahydro-1,8a-dimethyl-7-(1-methylethenyl)-, [1R-(1à,7á,8aà)]-	658	4630-07-3				Naphthalene, 1,2,3,5,6,7,8,8a-octahydro-1,8a-dimethyl-7-(1-methylethenyl)-, [1R-(1à,7á,8aà)]-	656	4630-07-3
Panaginsene	189	23.4044	747	84103313	871660-96-7			1097.6		Panaginsene	747	871660-96-7				Ethanone, 1-(2,4,5-triethylphenyl)-	743	2715-54-0				2,2'-Isopropylidenebis(5-methylfuran)	703	59212-75-8				Acetic acid, [(2,4,6-triethylbenzoyl)thio]-	698	67902-78-7				p-Hexylacetophenone	697	37592-72-6				p-Hexylacetophenone	688	37592-72-6				2-Isopropenyl-4a,8-dimethyl-1,2,3,4,4a,5,6,7-octahydronaphthalene	666	0-00-0
2-Caren-4-ol	152	23.4267	635	51182	6617-35-2			1098.0		2-Caren-4-ol	635	6617-35-2				3-p-Menthen-7-al	606	27841-22-1				(3R,6R)-3-Hydroperoxy-3-methyl-6-(prop-1-en-2-yl)cyclohex-1-ene	604	77026-88-1				(3R,6R)-3-Hydroperoxy-3-methyl-6-(prop-1-en-2-yl)cyclohex-1-ene	604	77026-88-1				trans-Verbenol	597	1820-09-3				trans-2-Caren-4-ol	597	4017-82-7				Tricyclo[3.3.0.0(2,8)]octan-3-one, 4-methyl-4-(2-methyl-2-propenyl)-	597	0-00-0
Humulene	138	23.4666	708	124910	6753-98-6			1098.8		Humulene	708	6753-98-6				Humulene	693	6753-98-6				cis-à-Bisabolene	680	29837-07-8				1,4-Methanocycloocta[d]pyridazine, 1,4,4a,5,6,9,10,10a-octahydro-11,11-dimethyl-, (1à,4à,4aà,10aà)-	676	0-00-0				Humulene	672	6753-98-6				Naphthalene, 1,2,3,4,4a,5,6,8a-octahydro-4a,8-dimethyl-2-(1-methylethenyl)-, [2R-(2à,4aà,8aá)]-	670	473-13-2				á-Bisabolene	668	495-61-4
(4S,4aR,6R)-4,4a-Dimethyl-6-(prop-1-en-2-yl)-1,2,3,4,4a,5,6,7-octahydronaphthalene	99	23.48	682	576625	54868-40-5			1099.0		(4S,4aR,6R)-4,4a-Dimethyl-6-(prop-1-en-2-yl)-1,2,3,4,4a,5,6,7-octahydronaphthalene	682	54868-40-5				4,5-di-epi-aristolochene	675	0-00-0				(4R,4aS,6S)-4,4a-Dimethyl-6-(prop-1-en-2-yl)-1,2,3,4,4a,5,6,7-octahydronaphthalene	666	823810-22-6				à-ylangene	665	0-00-0				(2S)-2-((1R,3aR,4R,5S,7aS)-1,7a-Dimethyloctahydro-1H-1,2,4-(epimethanetriyl)inden-5-yl)propan-1-ol	660	30810-34-5				(1R,4aS,8aR)-1-Isopropyl-4,7-dimethyl-1,2,4a,5,6,8a-hexahydronaphthalene	648	20085-19-2				á-ylangene	648	0-00-0
2,5,6-Tri-O-acetyl-3,4-di-O-methyl-D-mannonitrile	166	23.4888	648	590.01	59061-09-5			1099.2		2,5,6-Tri-O-acetyl-3,4-di-O-methyl-D-mannonitrile	648	59061-09-5				3-Phenyl-6-(4-nitrophenyl)-4H-(1,2,3)triazolo(1,5-d)(1,3,4)oxadiazin-4-one	613	113631-81-5				6-t-Butylamino-[1,3,5]triazine-2,4-diol	596	309923-18-0				Cyanuric acid	593	108-80-5				2-Benzyl-3-methoxycyclopropanecarboxylic acid, methyl ester	561	122775-00-2				Flucytosine	537	2022-85-7				Cyanuric acid	524	108-80-5
(4S,4aR,6R)-4,4a-Dimethyl-6-(prop-1-en-2-yl)-1,2,3,4,4a,5,6,7-octahydronaphthalene	160	23.4977	750	1005824	54868-40-5			1099.4		(4S,4aR,6R)-4,4a-Dimethyl-6-(prop-1-en-2-yl)-1,2,3,4,4a,5,6,7-octahydronaphthalene	750	54868-40-5				(4R,4aS,6S)-4,4a-Dimethyl-6-(prop-1-en-2-yl)-1,2,3,4,4a,5,6,7-octahydronaphthalene	740	823810-22-6				4,5-di-epi-aristolochene	734	0-00-0				(1R,4R,5S)-1,8-Dimethyl-4-(prop-1-en-2-yl)spiro[4.5]dec-7-ene	680	729602-94-2				1,2,4-Methenoazulene, decahydro-1,5,5,8a-tetramethyl-, [1S-(1à,2à,3aá,4à,8aá,9R*)]-	680	1137-12-8				Tricyclo[3.3.0.0(2,8)]octan-3-one, 4-methyl-4-(2-methyl-2-propenyl)-	679	0-00-0				Naphthalene, decahydro-4a-methyl-1-methylene-7-(1-methylethenyl)-, [4aR-(4aà,7à,8aá)]-	679	17066-67-0
Acetic acid, decyl ester	61	23.551	654	1038961	112-17-4			1100.4		Acetic acid, decyl ester	654	112-17-4				Acetic acid, decyl ester	653	112-17-4				Lauryl acetate	626	112-66-3				1-Decanol	626	112-30-1				1-Decanol	626	112-30-1				3,7-Dimethyloctyl acetate	624	20780-49-8				1-Dodecanol	624	112-53-8
Cyclooctasiloxane, hexadecamethyl-	281	23.5644	795	196915	556-68-3			1100.6		Cyclooctasiloxane, hexadecamethyl-	795	556-68-3				Cyclooctasiloxane, hexadecamethyl-	762	556-68-3				Hexasiloxane, tetradecamethyl-	758	107-52-8				3,4-Dihydroxyphenylglycol, 4TMS derivative	754	56114-62-6				3,4-Dihydroxyphenylglycol, 4TMS derivative	753	56114-62-6				3,4-Dihydroxyphenylglycol, 4TMS derivative	746	56114-62-6				Hexasiloxane, tetradecamethyl-	746	107-52-8
Furan	68	23.5866	752	2732834	110-00-9			1101.1		Furan	752	110-00-9				7-Oxabicyclo[2.2.1]hept-5-en-2-one	715	95530-78-2				Furan	699	110-00-9				2H-Pyran-2-one, 5,6-dihydro-	688	3393-45-1				2H-Pyran-2-one, 5,6-dihydro-	679	3393-45-1				3-Butyn-2-amine, 2-methyl-	665	2978-58-7				1-Pentyn-3-amine, 3-methyl-	656	18369-96-5
1,1,1-Trichloro-4,4-dimethyl-4-vinyldisilethylene	85	23.6665	436	1991947	23755-60-4			1102.7		1,1,1-Trichloro-4,4-dimethyl-4-vinyldisilethylene	436	23755-60-4				Glycine, N-(2,3,4-trifluorobenzoyl)-, methyl ester	428	0-00-0				Succinic acid, 2-methylpent-3-yl 2-methoxyethyl ester	422	0-00-0				(1-Methoxy-pentyl)-cyclopropane	406	94883-96-2				1,2-Dihydro-1-demethyl-harmalol	404	83177-17-7				1,1-Dichloro-1,4,4-trimethyl-4-vinyldisilethylene	400	102105-37-3				Silane, (chloromethyl)ethenyldimethyl-	399	16709-86-7
Alanine, 2-methyl-N-(trifluoroacetyl)-, 1-methylpropyl ester, (R)-	154	23.6799	490	122279	55887-90-6			1102.9		Alanine, 2-methyl-N-(trifluoroacetyl)-, 1-methylpropyl ester, (R)-	490	55887-90-6				Alanine, 2-methyl-N-(trifluoroacetyl)-, 1-methylpropyl ester, (S)-	469	54986-70-8				5,16:8,13-Diethenodibenzo[a,g]cyclododecane, 6,7,14,15-tetrahydro	454	17341-02-5				DL-Alanine, N-methyl-N-(byt-3-yn-1-yloxycarbonyl)-, pentadecyl ester	449	0-00-0				1,2,3-Trimethyl-5-(2-thia-n-hexyl)piperid-4-one	448	0-00-0				5-Aza[9](1,5)naphthalenophane, N-methyl-2,8-dithia-	439	0-00-0				DL-Alanine, N-methyl-N-(byt-3-yn-1-yloxycarbonyl)-, tridecyl ester	438	0-00-0
2,6,11-Dodecatrienal, 2,6-dimethyl-10-methylene-	131	23.7332	643	8925014	60066-88-8			1104.0		2,6,11-Dodecatrienal, 2,6-dimethyl-10-methylene-	643	60066-88-8				Caryophyllene	618	87-44-5				1,6,10-Dodecatriene, 7,11-dimethyl-3-methylene-	617	77129-48-7				á-Bisabolene	613	495-61-4				á-Bisabolene	612	495-61-4				cis-á-Farnesene	611	28973-97-9				Bicyclo[7.2.0]undec-4-ene, 4,11,11-trimethyl-8-methylene-,[1R-(1R*,4Z,9S*)]-	611	118-65-0
2,5-Hexanedione	99	23.7376	565	365167	110-13-4			1104.1		2,5-Hexanedione	565	110-13-4				3,6-Heptanedione	559	1703-51-1				2,5-Hexanedione	546	110-13-4				Hexanoic acid, 3-fluorophenyl ester	544	0-00-0				Hexanethioic acid, S-decyl ester	543	2432-81-7				3-Methyl-2,4-hexanedione	541	4220-52-4				Pentadecane, 2,6,10,14-tetramethyl-	541	1921-70-6
Acenaphthylene	166	23.7465	430	1595.4	208-96-8			1104.3		Acenaphthylene	430	208-96-8				[2-(3,4-Dimethoxyphenyl)ethyl](4-methoxybenzyl)amine	419	0-00-0				7H-Dibenzo[de,g]quinolin-7-one, 1,2-dihydroxy-	417	65400-36-4				Acenaphthylene	410	208-96-8				1,1-Dichloro-3,4-dibromo-1-silacyclopentane	406	75292-54-5				2,3-Dihydroxy-6-(hydroxymethyl)-4-methoxybenzaldehyde	403	84018-85-9				2-Methylphenanthro[3,4-d][1,3]oxazol-10-ol	403	98033-24-0
Naphthalene, 1,2,3,4,4a,5,6,8a-octahydro-7-methyl-4-methylene-1-(1-methylethyl)-, (1à,4aá,8aà)-	161	23.7598	827	249473692	39029-41-9			1104.5		Naphthalene, 1,2,3,4,4a,5,6,8a-octahydro-7-methyl-4-methylene-1-(1-methylethyl)-, (1à,4aá,8aà)-	827	39029-41-9				ç-Muurolene	824	30021-74-0				ç-Muurolene	805	30021-74-0				Naphthalene, 1,2,3,4,4a,5,6,8a-octahydro-7-methyl-4-methylene-1-(1-methylethyl)-, (1à,4aá,8aà)-	805	39029-41-9				(1S,4aR,8aS)-1-Isopropyl-7-methyl-4-methylene-1,2,3,4,4a,5,6,8a-octahydronaphthalene	799	6980-46-7				Naphthalene, 1,2,3,4,4a,5,6,8a-octahydro-7-methyl-4-methylene-1-(1-methylethyl)-, (1à,4aá,8aà)-	798	39029-41-9				ç-Muurolene	794	30021-74-0
1-Methyl-4-(6-methylhept-5-en-2-yl)cyclohexa-1,3-diene	121	23.8042	731	41759482	451-55-8			1105.4		1-Methyl-4-(6-methylhept-5-en-2-yl)cyclohexa-1,3-diene	731	451-55-8				(1R,3aS,4aS,8aS)-1,4,4,6-Tetramethyl-1,2,3,3a,4,4a,7,8-octahydrocyclopenta[1,4]cyclobuta[1,2]benzene	713	94535-52-1				(1R,3aR,4aR,8aR)-1,4,4,6-Tetramethyl-1,2,3,3a,4,4a,7,8-octahydrocyclopenta[1,4]cyclobuta[1,2]benzene	712	94482-89-0				á-Acorenol	682	28400-11-5				1H-Benzocycloheptene, 2,4a,5,6,7,8-hexahydro-3,5,5,9-tetramethyl-, (R)-	663	1461-03-6				3,5,5,9-Tetramethyl-4a,5,6,7,8,9-hexahydro-2H-benzo[7]annulene	658	0-00-0				1H-Benzocycloheptene, 2,4a,5,6,7,8-hexahydro-3,5,5,9-tetramethyl-, (R)-	658	1461-03-6
Furane-2-carboxylic acid, 3-aminomethyl-, ethyl ester	140	23.8087	460	7513.8	0-00-0			1105.5		Furane-2-carboxylic acid, 3-aminomethyl-, ethyl ester	460	0-00-0				Pyrazine, 2-butyl-3,5-dimethyl-	430	50888-63-6				4-Pyridinamine, 2,6-dimethyl-	421	3512-80-9				Pyrazine, 2,5-dimethyl-3-(2-methylpropyl)-	415	32736-94-0				3-tert-Butyl-2-pyrazolin-5-one	411	29211-68-5				Pyrazine, 2,5-dimethyl-3-propyl-	406	18433-97-1				Pyrazine, 2,5-dimethyl-3-(3-methylbutyl)-	399	18433-98-2
2-[p-Methoxybenzyloxy]-6-methoxy-8-nitroquinoline	59	23.8176	549	859366	63624-50-0			1105.7		2-[p-Methoxybenzyloxy]-6-methoxy-8-nitroquinoline	549	63624-50-0				Cyclohexanone, 2-[(4-methoxyphenyl)-1-piperidinylmethyl]-	531	94318-28-2				2H-1,2,4-Triazol-3-amine, N-(4-methoxybenzyl)-	525	103038-24-0				Piperidin-4-one, 3-(2-furanylmethylene)-1,2,5-trimethyl-	498	98322-03-3				2-[3-(4-Fluorophenyl)-4,5-dihydro-1,2-oxazol-5-yl]acetonitrile	497	0-00-0				(1R,5R)-1-Isopropyl-8-methyl-4-methylenespiro[4.5]dec-7-ene	496	55732-78-0				(1R,5S)-1,8-Dimethyl-4-(propan-2-ylidene)spiro[4.5]dec-7-ene	494	28400-12-6
Benzenecarbothioic acid, 2,4,6-triethyl-, S-(2-phenylethyl) ester	189	23.8531	851	32333682	64712-67-0			1106.4		Benzenecarbothioic acid, 2,4,6-triethyl-, S-(2-phenylethyl) ester	851	64712-67-0				Terephthalic acid, allyl 4-fluoro-2-methoxyphenyl ester	830	0-00-0				3-Methoxy-2,4,5-trifluorobenzoic acid, 2-formyl-4,6-dichlorophenyl ester	826	0-00-0				Diallyl isophthalate	813	1087-21-4				2-Amino-4-isopropyl-5-oxo-5,6,7,8-tetrahydro-4H-chromene-3-carbonitrile	813	302785-66-6				Plastoquinone 3	812	1168-52-1				3-Methoxy-2,4,5-trifluorobenzoic acid, 3-methylbutyl-2 ester	806	0-00-0
2,3,4-Trifluorobenzoic acid, cyclobutyl ester	112	23.8931	491	40901	0-00-0			1107.2		2,3,4-Trifluorobenzoic acid, cyclobutyl ester	491	0-00-0				2,3,4-Trifluorobenzoic acid, 2,3-dichlorophenyl ester	467	0-00-0				2,3,4-Trifluorobenzoic acid, allyl ester	461	0-00-0				Benzamide, 2,3,4-trifluoro-N-(hept-2-yl)-	460	0-00-0				Naphthalene, 1,2,3,4-tetrahydro-1,5,7-trimethyl-	459	21693-55-0				2,3,4-Trifluorobenzoic acid, 2,5-dichlorophenyl ester	458	0-00-0				Methyl 3-(1-methyl-1H-benzimidazol-2-yl)propanoate	456	24786-76-3
3-[4-Hydroxyisopent-2(Z)-enyl]-4-hydroxyacetophenone	104	23.9108	561	30736	24672-83-1			1107.5		3-[4-Hydroxyisopent-2(Z)-enyl]-4-hydroxyacetophenone	561	24672-83-1				6-Amino-2,4-dimethyl-5-methoxyquinoline	546	84264-47-1				l-Alanine, N-(2,3,4-trifluorobenzoyl)-, methyl ester	544	0-00-0				Tetrahydropyrro[2,3-b]-1H-2,3-dihydroindole, 1-acetyl-	510	79432-04-5				Sarcosine, N-(2,3,4-trifluorobenzoyl)-, pentyl ester	505	0-00-0				1,3,4-Thiadiazol-2-amine, 5-(4-fluoro-1-naphthylmethylthio)-	489	296895-73-3				Sarcosine, N-(2,3,4-trifluorobenzoyl)-, ethyl ester	485	0-00-0
Methyl 3-(1-methyl-1H-benzimidazol-2-yl)propanoate	160	23.9331	609	1186048	24786-76-3			1108.0		Methyl 3-(1-methyl-1H-benzimidazol-2-yl)propanoate	609	24786-76-3				2,5,6-Trimethylbenzimidazole	599	3363-56-2				2,5-Dimethyl-1H-indol-6-amine	592	0-00-0				Naphthalene, 1,2,3,4-tetrahydro-1,6-dimethyl-4-(1-methylethyl)-, (1S-cis)-	573	483-77-2				Naphthalene, 1,2,3,4-tetrahydro-1,6-dimethyl-4-(1-methylethyl)-, (1S-cis)-	565	483-77-2				trans-Calamenene	565	73209-42-4				trans-Calamenene	560	73209-42-4
Sarcosine, N-(2,3,4-trifluorobenzoyl)-, pentyl ester	98	23.9641	495	349704	0-00-0			1108.6		Sarcosine, N-(2,3,4-trifluorobenzoyl)-, pentyl ester	495	0-00-0				3-[4-Hydroxyisopent-2(Z)-enyl]-4-hydroxyacetophenone	491	24672-83-1				Diethylmalonic acid, monochloride, 4-trifluoromethylbenzyl ester	473	0-00-0				Tetrahydropyrro[2,3-b]-1H-2,3-dihydroindole, 1-acetyl-	469	79432-04-5				Benzamide, 2,3,4-trifluoro-N-(hept-2-yl)-	459	0-00-0				Benzamide, 2,3,4-trifluoro-N-butyl-N-methyl-	458	0-00-0				l-Alanine, N-(2,3,4-trifluorobenzoyl)-, methyl ester	448	0-00-0
1,2-Bis(diethylamino)-1,2-bis(4-cyanophenyl)ethane	166	23.9686	616	996.92	0-00-0			1108.7		1,2-Bis(diethylamino)-1,2-bis(4-cyanophenyl)ethane	616	0-00-0				1,3-Difluoro-5-dimethyl-(allyl)-silyloxybenzene	571	0-00-0				1,3-Difluoro-5-dichloromethyldimethylsilyloxybenzene	566	0-00-0				Chromane-3-carbonitrile, 2,3-dehydro-2-amino-7-hydroxy-4-(4-pyridyl)-	545	326915-41-7				Phenol, 4-chloro-5-methyl-2-nitro-	540	7147-89-9				Benzene, 1-isocyanato-2-(trifluoromethyl)-	523	2285-12-3				Propionic acid, 2-cyano-3-furan-2-yl-3-(2-methoxyphenyl)-, ethyl ester	523	0-00-0
Chlorotrifluoromethane	74	23.9819	760	247077	75-72-9			1108.9		Chlorotrifluoromethane	760	75-72-9				Chlorotrifluoromethane	741	75-72-9				N,N,1,1-Tetrafluoro-1-chloromethylamine	579	13880-71-2				Pentafluoroethyl chloride	573	76-15-3				Trifluoromethanesulfonyl chloride	555	421-83-0				5-Decanone, 6-hydroxy-	509	6540-98-3				Propane, 1,2,2-trichloro-1,1,3,3,3-pentafluoro-	487	1599-41-3
3-((4Z,7Z)-Heptadeca-4,7-dien-1-yl)phenol	177	24.0041	601	1425941	448252-12-8			1109.4		3-((4Z,7Z)-Heptadeca-4,7-dien-1-yl)phenol	601	448252-12-8				Phenol, 3-cyclohexyl-	585	1943-95-9				Cyclohexane, 1,2-diethenyl-4-(1-methylethylidene)-, cis-	563	34528-95-5				1,5-Cycloundecadiene, 9-(1-methylethylidene)-	562	62338-55-0				(Z)-3-(pentadec-8-en-1-yl)phenol	561	501-26-8				(6,7,8,9-Tetrahydro-5H-[1,2,4]triazolo[4,3-a]azepin-3-yl)acetonitrile	559	0-00-0				Solavetivone	553	54878-25-0
Benzenaminium, 3-hydroxy-N,N,N-trimethyl-, hydroxide, inner salt	151	24.0352	499	16703	31061-59-3			1110.0		Benzenaminium, 3-hydroxy-N,N,N-trimethyl-, hydroxide, inner salt	499	31061-59-3				2,4-Diamino-6,7-dihydro-5H-pyrrolo[3,4-d]pyrimidine	499	1854-47-3				Benzenemethanol, 3-(dimethylamino)-	497	23501-93-1				Imidazo(1,2-a)pyrimidine, 6-methyl-7-oxo-1,2,3,7-tetrahydro-	488	26955-08-8				4-Ethylbenzoic acid, pentadecyl ester	483	0-00-0				4-Ethylbenzoic acid, hexadecyl ester	482	0-00-0				3-Dimethylaminoanisole	474	15799-79-8
2-Acetyl-3,5-dimethylbenzo(b)thiophene	58	24.0619	521	195952	6179-05-1			1110.5		2-Acetyl-3,5-dimethylbenzo(b)thiophene	521	6179-05-1				Benzylamine, à-carboxy-n-heptyl-	514	0-00-0				Thiophene, 2-ethynyl-5-[(trimethylsilyl)ethynyl]-	510	182323-29-1				1,2,4-Triazolo[2,3-c]thieno[3,2-E]pyrimidine, 8,9-dimethyl-	487	113246-88-1				6-(1'-Hydroxyethyl)-2,2-dimethylchromene	473	0-00-0				2,2'-Isopropylidenebis(5-methylfuran)	472	59212-75-8				1-Ethyl-3-phenyl-4-amino-4,5(1H)-dihydro-1,2,4-triazole-5-one	471	73316-60-6
(1S,4aR,7R)-1,4a-Dimethyl-7-(prop-1-en-2-yl)-1,2,3,4,4a,5,6,7-octahydronaphthalene	97	24.1418	771	25194917	52026-55-8			1112.1		(1S,4aR,7R)-1,4a-Dimethyl-7-(prop-1-en-2-yl)-1,2,3,4,4a,5,6,7-octahydronaphthalene	771	52026-55-8				Naphthalene, decahydro-4a-methyl-1-methylene-7-(1-methylethenyl)-, [4aR-(4aà,7à,8aá)]-	739	17066-67-0				Naphthalene, 1,2,3,4,4a,5,6,8a-octahydro-4a,8-dimethyl-2-(1-methylethenyl)-, [2R-(2à,4aà,8aá)]-	734	473-13-2				2-Isopropenyl-4a,8-dimethyl-1,2,3,4,4a,5,6,8a-octahydronaphthalene	733	0-00-0				1,2,4,8-Tetramethylbicyclo[6.3.0]undeca-2,4-diene	731	137235-51-9				Naphthalene, decahydro-4a-methyl-1-methylene-7-(1-methylethenyl)-, [4aR-(4aà,7à,8aá)]-	729	17066-67-0				1,4-Dimethyl-8-isopropylidenetricyclo[5.3.0.0(4,10)]decane	727	0-00-0
(E)-2-((8R,8aS)-8,8a-Dimethyl-3,4,6,7,8,8a-hexahydronaphthalen-2(1H)-ylidene)propan-1-ol	115	24.1552	720	4554810	22387-74-2			1112.4		(E)-2-((8R,8aS)-8,8a-Dimethyl-3,4,6,7,8,8a-hexahydronaphthalen-2(1H)-ylidene)propan-1-ol	720	22387-74-2				2-((2R,4aR,8aS)-4a-Methyl-8-methylenedecahydronaphthalen-2-yl)prop-2-en-1-ol	719	515-20-8				(2R,8R,8aS)-8,8a-Dimethyl-2-(prop-1-en-2-yl)-1,2,3,7,8,8a-hexahydronaphthalene	713	5090-61-9				trans-Valerenyl acetate	703	101527-74-6				(1S,7S,8aR)-1,8a-Dimethyl-7-(prop-1-en-2-yl)-1,2,3,7,8,8a-hexahydronaphthalene	698	190327-38-9				9á-Acetoxy-3,5à,8-trimethyltricyclo[6.3.1.0(1,5)]dodec-3-ene	693	0-00-0				ç-HIMACHALENE	692	0-00-0
Benzenamine, N-[1-(dimethoxymethyl)-2-methylbutylidene]-	104	24.1729	690	46024	56829-95-9			1112.7		Benzenamine, N-[1-(dimethoxymethyl)-2-methylbutylidene]-	690	56829-95-9				2-t-Butyl-5-hydroxymethyloxazolidine-3-carboxylic acid, methyl ester	599	0-00-0				N-(Bromomethyl)phthalimide	553	5332-26-3				5-Phenyl-1H-[1,2,4]triazol-3-ylamine	553	0-00-0				n-Butyl-à-bromobenziminium bromide	547	41182-90-5				4-Oxazolemethanol, 4,5-dihydro-4-methyl-2-phenyl-	539	5448-32-8				N-(Bromomethyl)phthalimide	531	5332-26-3
Ethyl 2-((methylamino)carbonyl)hydrazinecarboxylate	114	24.1862	536	2604.0	13482-66-1			1113.0		Ethyl 2-((methylamino)carbonyl)hydrazinecarboxylate	536	13482-66-1				Thiourea, N,N'-dimethyl-	521	534-13-4				á-Phenylethyl butyrate	498	103-52-6				Dimethylmalonic acid, pentyl 2-phenethyl ester	494	0-00-0				Dimethylmalonic acid, butyl 2-phenethyl ester	493	0-00-0				Succinic acid, phenethyl 2-methoxyethyl ester	482	0-00-0				Butanoic acid, 3-methyl-, 2-phenylethyl ester	478	140-26-1
Acetate, [6-(acetyloxy)-5,5,8a-trimethyl-2-methyleneperhydro-1-naphthalenyl]methyl ester	125	24.204	419	55570	0-00-0			1113.3		Acetate, [6-(acetyloxy)-5,5,8a-trimethyl-2-methyleneperhydro-1-naphthalenyl]methyl ester	419	0-00-0				1(2H)-Naphthalenone, 7-(1,1-dimethylethyl)-3,4-dihydro-	415	22583-68-2				1-Octanone, 1-phenyl-, oxime	405	77611-70-2				2,3,4-Trifluorobenzoic acid, 2-(1-adamantyl)ethyl ester	401	0-00-0				Cadina-1(10),6,8-triene	394	1460-96-4				4-isopropyl-1,6-dimethyl-1,2,3,4-tetrahydronaphthalene	392	0-00-0				1,1,7,7a-Tetramethyl-1a,2,6,7,7a,7b-hexahydro-1H-cyclopropa[a]naphthalene	390	154098-14-3
Benzenamine, N-[1-(dimethoxymethyl)-2-methylbutylidene]-	104	24.2085	735	40744	56829-95-9			1113.4		Benzenamine, N-[1-(dimethoxymethyl)-2-methylbutylidene]-	735	56829-95-9				2-t-Butyl-5-hydroxymethyloxazolidine-3-carboxylic acid, methyl ester	683	0-00-0				N-(Chloromethyl)phthalimide	646	17564-64-6				Phosmet	646	732-11-6				N-(Bromomethyl)phthalimide	642	5332-26-3				Phosmet	632	732-11-6				N-(Bromomethyl)phthalimide	632	5332-26-3
Tridecanal	140	24.2218	581	287170	10486-19-8			1113.7		Tridecanal	581	10486-19-8				4-Octadecenal	577	56554-98-4				5-Octadecenal	568	56554-88-2				Octadecane, 1-(ethenyloxy)-	563	930-02-9				Hexadecane, 1,1-bis(dodecyloxy)-	563	56554-64-4				1-Decanol, 2-methyl-	562	18675-24-6				Hexadecane, 1-(ethenyloxy)-	562	822-28-6
3,4-methylenedioxypyrovalerone	166	24.2706	549	26081	687603-66-3			1114.7		3,4-methylenedioxypyrovalerone	549	687603-66-3				Fumaric acid, monoamide, N,N-dimethyl-, 4-bromophenyl ester	534	0-00-0				Fumaric acid, monoamide, N,N-dimethyl-, 4-chloro-2-methylphenyl ester	529	0-00-0				Naphyrone 1-naphthyl isomer	525	0-00-0				3,4-methylenedioxypyrovalerone	525	687603-66-3				3,4-methylenedioxypyrovalerone	519	687603-66-3				Pyrovalerone Hydrochloride	507	1147-62-2
1,3,5-Triazine-2,4,6-triamine	37	24.2795	449	5766.1	108-78-1			1114.8		1,3,5-Triazine-2,4,6-triamine	449	108-78-1				1,3,5-Triazine-2,4,6-triamine	446	108-78-1				3,4-methylenedioxypyrovalerone	425	687603-66-3				Thymine	420	65-71-4				Fumaric acid, monoamide, N,N-dimethyl-, 4-bromophenyl ester	411	0-00-0				3,4-methylenedioxypyrovalerone	408	687603-66-3				Maltol	406	118-71-8
N,N,N',N'-Tetraethyl-1,2-di-furan-2-yl-ethane-1,2-diamine	38	24.2884	567	64344	94533-62-7			1115.0		N,N,N',N'-Tetraethyl-1,2-di-furan-2-yl-ethane-1,2-diamine	567	94533-62-7				l-Proline, n-propargyloxycarbonyl-, propargyl ester	549	0-00-0				d-Proline, n-propargyloxycarbonyl-, propargyl ester	546	0-00-0				(5R,8R,8aS)-8-Ethyl-5-(hept-6-yn-1-yl)octahydroindolizine	540	0-00-0				l-Proline, n-propargyloxycarbonyl-, undecyl ester	533	0-00-0				(5S,8R,8aS)-8-Ethyl-5-((Z)-pent-2-en-4-yn-1-yl)octahydroindolizine	526	1049704-97-3				l-Proline, n-propargyloxycarbonyl-, dodecyl ester	526	0-00-0
Indol-2(3H)-one, 1-(1,2,3,4-tetrahydro-2-isoquinolinylmethyl)-3,2'-spiro(4-chloromethyl-1,3-dioxolan-2-yl)-	132	24.3062	725	624496	309744-89-6			1115.4		Indol-2(3H)-one, 1-(1,2,3,4-tetrahydro-2-isoquinolinylmethyl)-3,2'-spiro(4-chloromethyl-1,3-dioxolan-2-yl)-	725	309744-89-6				2-Isoquinolineacetamide, N-cyclopentyl-1,2,3,4-tetrahydro-	707	0-00-0				3-(3,4-Dihydro-1H-isoquinolin-2-ylmethyl)-5a,9-dimethyl-3a,5,5a,9b-tetrahydro-3H,4H-naphtho[1,2-b]furan-2,8-dione	686	0-00-0				2-Isoquinolineacetamide, N-(2-cyano-4,5-dimethoxyphenyl)-1,2,3,4-tetrahydro-	657	0-00-0				2,2',2''-Nitrilotriethanol, dimethyl ether	579	0-00-0				Ethanone, 2-(3,4-dihydropyrido[2,3-d]pyrimidin-4-yl)-1-phenyl-	567	28732-76-5				Isoquinoline, 1,2,3,4-tetrahydro-1,2-dimethyl-	518	14429-09-5
3,3-Diisopropyl-N-methylazetidin-2,4-dione	154	24.3462	706	212288	0-00-0			1116.2		3,3-Diisopropyl-N-methylazetidin-2,4-dione	706	0-00-0				1-Hexanone, 1-(2-thienyl)-	680	26447-67-6				1H-Pyrazole, 5-methoxy-1,3-dimethyl-	679	53091-80-8				Ethanone, 1-(3-thienyl)-	670	1468-83-3				1-Octanone, 1-(2-thienyl)-	669	30711-41-2				3,3-Diisopropylazetidin-2,4-dione	663	0-00-0				1,3-Cyclopentanedione, 2,4-dimethyl-	657	34598-80-6
4-Butylbenzoic acid, tridec-2-ynyl ester	101	24.3684	606	61472	0-00-0			1116.6		4-Butylbenzoic acid, tridec-2-ynyl ester	606	0-00-0				4-Butylbenzoic acid, undec-2-enyl ester	591	0-00-0				1,3-Benzenediol, o-(4-butylbenzoyl)-o'-isobutoxycarbonyl-	577	0-00-0				1,2-Benzenediol, O-(4-butylbenzoyl)-O'-(isobutoxycarbonyl)-	575	0-00-0				1,2-Benzenediol, O-(4-butylbenzoyl)-O'-(butoxycarbonyl)-	573	0-00-0				1,3-Benzenediol, o-butoxycarbonyl-O-(4-butylbenzoyl)-	571	0-00-0				1,3-Benzenediol, o-(4-butylbenzoyl)-o'-ethoxycarbonyl-	567	0-00-0
Unknown 13	166	24.395	242	952.79	13438-30-7			1117.1		1,3-Benzenedicarbonyl dichloride, 5-nitro-	242	13438-30-7				1-Propyne, 3-iodo-	190	659-86-9				Ammonium Chloride	177	12125-02-9				Hydrogen chloride	174	7647-01-0				Hydrogen chloride	165	7647-01-0				Haloprogin	157	777-11-7				m-Anisic hydrazide	126	5785-06-8
1,3-Benzenediol, o-(4-butylbenzoyl)-o'-isobutoxycarbonyl-	179	24.4039	746	26561	0-00-0			1117.3		1,3-Benzenediol, o-(4-butylbenzoyl)-o'-isobutoxycarbonyl-	746	0-00-0				4-Butylbenzoic acid, tridec-2-ynyl ester	728	0-00-0				1,2-Benzenediol, O-(4-butylbenzoyl)-O'-(isobutoxycarbonyl)-	724	0-00-0				1,3-Benzenediol, o-butoxycarbonyl-O-(4-butylbenzoyl)-	702	0-00-0				4-Butylbenzoic acid, undec-2-enyl ester	686	0-00-0				1,2-Benzendiol, O-(4-butylbenzoyl)-O'-propionyl-	681	0-00-0				1,3-Benzenediol, O-(4-butylbenzoyl)-O'-propionyl-	681	0-00-0
Lobatin-B	113	24.4217	550	146663	84754-02-9			1117.7		Lobatin-B	550	84754-02-9				Hexacosane	524	630-01-3				Heptadecane	520	629-78-7				Heptadecane	516	629-78-7				Octadecane	514	593-45-3				Heneicosane	514	629-94-7				Octadecane	514	593-45-3
Naphthalene, decahydro-4a-methyl-1-methylene-7-(1-methylethenyl)-, [4aR-(4aà,7à,8aá)]-	82	24.4439	699	46254204	17066-67-0			1118.1		Naphthalene, decahydro-4a-methyl-1-methylene-7-(1-methylethenyl)-, [4aR-(4aà,7à,8aá)]-	699	17066-67-0				Naphthalene, decahydro-4a-methyl-1-methylene-7-(1-methylethenyl)-, [4aR-(4aà,7à,8aá)]-	698	17066-67-0				Naphthalene, decahydro-4a-methyl-1-methylene-7-(1-methylethenyl)-, [4aR-(4aà,7à,8aá)]-	691	17066-67-0				Naphthalene, decahydro-4a-methyl-1-methylene-7-(1-methylethenyl)-, [4aR-(4aà,7à,8aá)]-	685	17066-67-0				1-(2-Acetoxyethyl)-1-(4-methylpent-4-enyl)-2-(1-methylethenyl)cyclobutane	664	0-00-0				Cyclohexane, 1-ethenyl-1-methyl-2-(1-methylethenyl)-4-(1-methylethylidene)-	662	3242-08-8				Azulene, 1,2,3,5,6,7,8,8a-octahydro-1,4-dimethyl-7-(1-methylethenyl)-, [1S-(1à,7à,8aá)]-	658	3691-11-0
benzoic acid, 4-(2-methylbutyl)-, 4-hexylphenyl ester	118	24.4617	475	8904365	0-00-0			1118.5		benzoic acid, 4-(2-methylbutyl)-, 4-hexylphenyl ester	475	0-00-0				Pyrazolo[3,4-b]pyran-5-carbonitrile, 1,4-dihydro-6-amino-4-(3,4-dichlorophenyl)-3-methyl-	473	315244-85-0				3-(l'-methylbutylidene)-4,5-dihydrophthalide	468	0-00-0				4-Methyl-2,6-dihydroxyquinoline	464	34982-01-9				4-Methyl-2,6-dihydroxyquinoline	462	34982-01-9				5-Oxazolidinone, 3-acetyl-2-benzylidene-	460	100063-44-3				benzoic acid, 4-(2-methylbutyl)-, 1,4-phenylene ester	458	0-00-0
1,4-Dithiepan-2-one, 3-phenyl-	202	24.4794	484	905643	70068-10-9			1118.8		1,4-Dithiepan-2-one, 3-phenyl-	484	70068-10-9				Butanedioyl dichloride	474	543-20-4				1-Propene, 2,3-dibromo-	459	513-31-5				Acetonitrile, bromo-	454	590-17-0				1,1-Dibromopropene	447	13195-80-7				1-Propene, 2,3-dibromo-	441	513-31-5				Acetonitrile, bromo-	437	590-17-0
Unknown 14	88	24.4883	368	23158	75-38-7			1119.0		Ethene, 1,1-difluoro-	368	75-38-7				Aminomethanesulfonic acid	353	13881-91-9				Indole	347	120-72-9				Sulfur dioxide	346	7446-09-5				Indole	343	120-72-9				Indole	328	120-72-9				8-Hydroxyquinoline	318	148-24-3
1,3-Cyclohexadiene, 5-(1,5-dimethyl-4-hexenyl)-2-methyl-, [S-(R*,S*)]-	56	24.5194	726	13218300	495-60-3			1119.6		1,3-Cyclohexadiene, 5-(1,5-dimethyl-4-hexenyl)-2-methyl-, [S-(R*,S*)]-	726	495-60-3				1,3-Cyclohexadiene, 5-(1,5-dimethyl-4-hexenyl)-2-methyl-, [S-(R*,S*)]-	714	495-60-3				Bicyclo[3.1.1]heptane, 6-methyl-2-methylene-6-(4-methyl-3-pentenyl)-, [1R-(1à,5à,6á)]-	698	55123-21-2				(1S,5S)-2-Methyl-5-((R)-6-methylhept-5-en-2-yl)bicyclo[3.1.0]hex-2-ene	693	159407-35-9				(1R,5R)-2-Methyl-5-((R)-6-methylhept-5-en-2-yl)bicyclo[3.1.0]hex-2-ene	653	58319-06-5				Bicyclo[3.1.1]hept-2-ene, 2,6-dimethyl-6-(4-methyl-3-pentenyl)-	648	17699-05-7				trans-à-Bergamotene	645	13474-59-4
Benzene, (phenoxymethyl)-	166	24.5372	553	7152.6	946-80-5			1120.0		Benzene, (phenoxymethyl)-	553	946-80-5				Monobenzone	530	103-16-2				Benzeneacetic acid, phenylmethyl ester	530	102-16-9				But-3-yn-1-ol, 2-benzylamino-	528	19699-35-5				Propanoic acid, 2-(benzyloxy)-, ethyl ester	516	2040-44-0				Benzaldehyde, 3-methoxy-4-(phenylmethoxy)-	508	2426-87-1				Benzyl chloride	507	100-44-7
1H-Indene, 1-methylene-	126	24.5505	557	44303	2471-84-3			1120.2		1H-Indene, 1-methylene-	557	2471-84-3				2(a)-Methoxymethyl-2,5-dimethylpiperidin-4(E)-ol	534	0-00-0				4a,8a-(Methaniminomethano)naphthalene-9,11-dione, 10-phenyl-	524	69915-10-2				Naphthalene	512	91-20-3				Naphthalene	505	91-20-3				Naphthalene	501	91-20-3				l-Prolylglycine, N-methoxycarbonyl-, 2,2,3,3,4,4,4-heptafluorobutyl ester	495	0-00-0
Benzene, 1,3-bis(1,1-dimethylethyl)-	138	24.5949	593	120485	1014-60-4			1121.1		Benzene, 1,3-bis(1,1-dimethylethyl)-	593	1014-60-4				Benzene, 1,4-bis(1,1-dimethylethyl)-	578	1012-72-2				2,2'-Ethylidenebis(5-methylfuran)	565	3209-79-8				Benzene, 1,4-dimethyl-2,5-bis(1-methylethyl)-	548	10375-96-9				Benzene, 1,4-dimethyl-2,5-bis(1-methylethyl)-	534	10375-96-9				1,2,5-Oxadiazole-3-carboxamide, 4-amino-N-[2-[[(2,3-dihydro-1,3-dimethyl-2-oxo-1H-1,3-benzimidazol-5-yl)methyl]amino]ethyl]-	532	0-00-0				Benzene, 1,2-diethyl-3,4,5,6-tetramethyl-	519	33884-69-4
4-Methyl-4-[2-(5-methyl-furan-2-yl)-cyclopropyl]-pentan-2-one	144	24.6082	558	48907	0-00-0			1121.4		4-Methyl-4-[2-(5-methyl-furan-2-yl)-cyclopropyl]-pentan-2-one	558	0-00-0				2,5-cyclohexadien-1-one, 4-(hexylimino)-	467	0-00-0				1,2,4-Oxadiazol-5-amine, 3-[4-(cyclopropylamino)-1,2,5-oxadiazol-3-yl]-N-[(4-methoxyphenyl)methyl]-	458	0-00-0				2-Buten-1-one, 1-(4-hydroxyphenyl)-	452	939-49-1				gleenol	441	0-00-0				1,2,4-Oxadiazol-5-amine, 3-(4-amino-1,2,5-oxadiazol-3-yl)-N-[(4-methoxyphenyl)methyl]-	431	0-00-0				2H-Benzo[e][1,3]-oxazine, 4-[2-(E)-hexen-1-yloxy]-2,2-dimethyl-	429	0-00-0
Naphthalene, 1,2,3,4,4a,5,6,8a-octahydro-4a,8-dimethyl-2-(1-methylethenyl)-, [2R-(2à,4aà,8aá)]-	109	24.6127	894	124620670	473-13-2			1121.5		Naphthalene, 1,2,3,4,4a,5,6,8a-octahydro-4a,8-dimethyl-2-(1-methylethenyl)-, [2R-(2à,4aà,8aá)]-	894	473-13-2				2-Isopropenyl-4a,8-dimethyl-1,2,3,4,4a,5,6,8a-octahydronaphthalene	881	0-00-0				2-Isopropenyl-4a,8-dimethyl-1,2,3,4,4a,5,6,7-octahydronaphthalene	860	0-00-0				4a,8-Dimethyl-2-(prop-1-en-2-yl)-1,2,3,4,4a,5,6,7-octahydronaphthalene	854	103827-22-1				Azulene, 1,2,3,3a,4,5,6,7-octahydro-1,4-dimethyl-7-(1-methylethenyl)-, [1R-(1à,3aá,4à,7á)]-	852	22567-17-5				Naphthalene, decahydro-4a-methyl-1-methylene-7-(1-methylethylidene)-, (4aR-trans)-	849	515-17-3				1H-Cyclopropa[a]naphthalene, decahydro-1,1,3a-trimethyl-7-methylene-, [1aS-(1aà,3aà,7aá,7bà)]-	846	20071-49-2
Heptanoic acid (4,7-dimethyl-2-oxo-2H-chromen-6-yl)-amide	166	24.6393	480	51464	0-00-0			1122.0		Heptanoic acid (4,7-dimethyl-2-oxo-2H-chromen-6-yl)-amide	480	0-00-0				(ü(5)-Cyclopentadienyl)[ü(4)-5-(triethylgermyl)-1,3-cyclopentadiene]cobalt	456	0-00-0				1H,5H-Benzo[ij]quinolizin-8-ol, 2,3,6,7-tetrahydro-	447	41175-50-2				2,5-quinolinediol, 4,7-dimethyl-, 5-acetate	446	0-00-0				5H-[1,4]Oxazino[2,3,4-ij]quinolin-3(2H)-one, 6,7-dihydro-	442	0-00-0				Cobalt, ü5-cyclopentadienyl-ü4-(5-isopropyl-1,3-cyclopentadiene)	439	91582-21-7				Plastoquinone 3	436	1168-52-1
1(2H)-Naphthalenone, 3,4-dihydro-3,3,6,8-tetramethyl-	38	24.706	532	10376	5409-55-2			1123.3		1(2H)-Naphthalenone, 3,4-dihydro-3,3,6,8-tetramethyl-	532	5409-55-2				Dibenzofuran-1(2H)-one, 3,4-dihydro-8-hydroxy-	494	171507-23-6				Pyrimidine, 4-(2-hydroxy-5-methoxyphenyl)-	493	97630-77-8				Benzamide, 4-(2,5-dioxopyrrolidin-1-yl)-N-(4-ethoxyphenyl)-	478	0-00-0				3-[4-Hydroxyisopent-2(Z)-enyl]-5-[4-hydroxyisopent-2-(E)-enyl]-4-hydroxyacetophenone	474	81053-03-4				Benzamide, 4-(2,5-dioxo-1-pyrrolidinyl)-N-(3,4-dimethylphenyl)-	468	0-00-0				3-[4-Hydroxyisopent-2(Z)-enyl]-4-hydroxyacetophenone	467	24672-83-1
Acethydrazide, 2-(pentamethylbenzylthio)-	132	24.7148	590	2161344	0-00-0			1123.5		Acethydrazide, 2-(pentamethylbenzylthio)-	590	0-00-0				6-Fluoro-2-methylquinoline	588	1128-61-6				Benzene, 1,1'-(1,2-ethanediyl)bis[2,3,4,5,6-pentamethyl-	580	52145-28-5				(2R,8R,8aS)-8,8a-Dimethyl-2-(prop-1-en-2-yl)-1,2,3,7,8,8a-hexahydronaphthalene	578	5090-61-9				6-Fluoro-2-methylquinoline	573	1128-61-6				3-(3-Thienyl)pyridine	568	21308-81-6				2-Propenoic acid, 3-(2-formyl-4-methoxyphenyl)-, ethyl ester, (E)-	566	103517-64-2
Azulene, 1,2,3,3a,4,5,6,7-octahydro-1,4-dimethyl-7-(1-methylethenyl)-, [1R-(1à,3aá,4à,7á)]-	60	24.7548	749	574990	22567-17-5			1124.3		Azulene, 1,2,3,3a,4,5,6,7-octahydro-1,4-dimethyl-7-(1-methylethenyl)-, [1R-(1à,3aá,4à,7á)]-	749	22567-17-5				à-Guaiene	741	3691-12-1				Naphthalene, 1,2,3,5,6,7,8,8a-octahydro-1,8a-dimethyl-7-(1-methylethenyl)-, [1R-(1à,7á,8aà)]-	739	4630-07-3				Tricyclo[6.3.0.0(2,4)]undec-8-ene, 3,3,7,11-tetramethyl-	735	0-00-0				1,4-Dimethyl-8-isopropylidenetricyclo[5.3.0.0(4,10)]decane	733	0-00-0				à-Guaiene	729	3691-12-1				1,1,4,7-Tetramethyl-1a,2,3,4,6,7,7a,7b-octahydro-1H-cyclopropa[e]azulene	728	405112-35-8
Dyclonine	85	24.7948	637	2231518	586-60-7			1125.1		Dyclonine	637	586-60-7				Dyclonine	629	586-60-7				Dyclonine	618	586-60-7				Dyclonine	580	586-60-7				5-Methylthiophene-2,3-dicarbonitrile	546	0-00-0				N-(3,4-Dimethyl-phenyl)-3-(2-hydroxy-benzylidene-hydrazinocarbonyl)-propionamide	543	0-00-0				Benzamide, 2-hydroxy-N-1H-1,2,4-triazol-3-yl-	539	36411-52-6
isoledene	72	24.8348	815	963870	95910-36-4			1125.9		isoledene	815	95910-36-4				1H-Cycloprop[e]azulene, 1a,2,3,4,4a,5,6,7b-octahydro-1,1,4,7-tetramethyl-, [1aR-(1aà,4à,4aá,7bà)]-	812	489-40-7				5-Azulenemethanol, 1,2,3,4,5,6,7,8-octahydro-à,à,3,8-tetramethyl-, acetate, [3S-(3à,5à,8à)]-	804	134-28-1				Guaia-3,9-diene	803	489-83-8				1H-Cyclopropa[a]naphthalene, 1a,2,3,3a,4,5,6,7b-octahydro-1,1,3a,7-tetramethyl-, [1aR-(1aà,3aà,7bà)]-	800	489-29-2				1H-Cyclopropa[a]naphthalene, decahydro-1,1,3a-trimethyl-7-methylene-, [1aS-(1aà,3aà,7aá,7bà)]-	793	20071-49-2				1H-Cycloprop[e]azulene, 1a,2,3,4,4a,5,6,7b-octahydro-1,1,4,7-tetramethyl-, [1aR-(1aà,4à,4aá,7bà)]-	793	489-40-7
1H-Cycloprop[e]azulene, 1a,2,3,4,4a,5,6,7b-octahydro-1,1,4,7-tetramethyl-, [1aR-(1aà,4à,4aá,7bà)]-	155	24.8392	824	496260	489-40-7			1126.0		1H-Cycloprop[e]azulene, 1a,2,3,4,4a,5,6,7b-octahydro-1,1,4,7-tetramethyl-, [1aR-(1aà,4à,4aá,7bà)]-	824	489-40-7				1H-Cycloprop[e]azulene, 1a,2,3,4,4a,5,6,7b-octahydro-1,1,4,7-tetramethyl-, [1aR-(1aà,4à,4aá,7bà)]-	818	489-40-7				Naphthalene, 1,2,4a,5,8,8a-hexahydro-4,7-dimethyl-1-(1-methylethyl)-, [1S-(1à,4aá,8aà)]-	815	523-47-7				1H-Cyclopropa[a]naphthalene, 1a,2,3,5,6,7,7a,7b-octahydro-1,1,7,7a-tetramethyl-, [1aR-(1aà,7à,7aà,7bà)]-	813	17334-55-3				1H-Cycloprop[e]azulene, 1a,2,3,4,4a,5,6,7b-octahydro-1,1,4,7-tetramethyl-, [1aR-(1aà,4à,4aá,7bà)]-	813	489-40-7				5-Azulenemethanol, 1,2,3,4,5,6,7,8-octahydro-à,à,3,8-tetramethyl-, acetate, [3S-(3à,5à,8à)]-	813	134-28-1				1H-Cyclopropa[a]naphthalene, 1a,2,3,5,6,7,7a,7b-octahydro-1,1,7,7a-tetramethyl-, [1aR-(1aà,7à,7aà,7bà)]-	811	17334-55-3
1,4-Methanoazulen-9-one, decahydro-1,5,5,8a-tetramethyl-, [1R-(1à,3aá,4à,8aá)]-	150	24.8703	667	24354631	465-26-9			1126.6		1,4-Methanoazulen-9-one, decahydro-1,5,5,8a-tetramethyl-, [1R-(1à,3aá,4à,8aá)]-	667	465-26-9				1,2,2,4,4,5,6,7-Octamethylbicyclo[3.2.0]hept-6-en-3-one	663	0-00-0				2,5-di-tert-Butyl-1,4-benzoquinone	642	2460-77-7				2H-2a,7-Methanoazuleno[5,6-b]oxirene, octahydro-3,6,6,7a-tetramethyl-	641	29597-36-2				9-Cedranone	636	0-00-0				2,5-Cyclohexadiene-1,4-dione, 2,6-bis(1,1-dimethylethyl)-	633	719-22-2				2,5-Cyclohexadiene-1,4-dione, 2,6-bis(1,1-dimethylethyl)-	624	719-22-2
Sebacic acid, octyl 3-phenylpropyl ester	118	24.8881	470	285403	0-00-0			1126.9		Sebacic acid, octyl 3-phenylpropyl ester	470	0-00-0				Sebacic acid, 3-phenylpropyl propyl ester	451	0-00-0				Sebacic acid, 3-phenylpropyl tetradecyl ester	445	0-00-0				Sebacic acid, heptyl 3-phenylpropyl ester	435	0-00-0				Sebacic acid, hexyl 3-phenylpropyl ester	433	0-00-0				Sebacic acid, isohexyl 3-phenylpropyl ester	430	0-00-0				Sebacic acid, 3-phenylpropyl pentyl ester	429	0-00-0
Benzenamine, N-[1-(dimethoxymethyl)-2-methylbutylidene]-	76	24.897	651	27666	56829-95-9			1127.1		Benzenamine, N-[1-(dimethoxymethyl)-2-methylbutylidene]-	651	56829-95-9				N-(Bromomethyl)phthalimide	648	5332-26-3				N-(Bromomethyl)phthalimide	634	5332-26-3				N-(Chloromethyl)phthalimide	615	17564-64-6				N-(Chloromethyl)phthalimide	601	17564-64-6				2-t-Butyl-5-hydroxymethyloxazolidine-3-carboxylic acid, methyl ester	591	0-00-0				Phosmet	585	732-11-6
Glycine, N-[2-[bis(2-ethoxy-2-oxoethyl)amino]ethyl]-N-(carboxymethyl)-, ethyl ester	61	24.9014	412	3414867	90359-20-9			1127.2		Glycine, N-[2-[bis(2-ethoxy-2-oxoethyl)amino]ethyl]-N-(carboxymethyl)-, ethyl ester	412	90359-20-9				Pyrazol-3(2H)-one, 4-benzylsulfonylamino-1,5-dimethyl-2-phenyl-	410	328281-54-5				3-Piperidin-1-yl-1-(4-piperidin-1-yl-phenyl)-pyrrolidine-2,5-dione	410	0-00-0				N-(2-Cyanothioacrylamide-3-yl)-3-phthalimidopropanamide	409	0-00-0				Benzene, 1,1'-(1,3-butadiyne-1,4-diyl)bis-	408	886-66-8				Benzene, 1,1'-(1,3-butadiyne-1,4-diyl)bis-	407	886-66-8				Benzene, 1,1'-(1,3-butadiyne-1,4-diyl)bis-	400	886-66-8
(E)-4-Oxohex-2-enal	26	24.9192	754	27176	0-00-0			1127.5		(E)-4-Oxohex-2-enal	754	0-00-0				1,2-Benzenediol, O-dichloroacetyl-O'-(3-methylbut-2-enoyl)-	740	0-00-0				Cyclopropanecarboxylic acid, 2-methyl-, 2,6-di-t-butyl-4-methylphenyl ester	719	108546-82-3				3-Methylbut-2-enoic acid, 3-fluorophenyl ester	718	0-00-0				3-Methyl-2-butenoic acid, tridec-2-ynyl ester	712	0-00-0				1,2-Benzenediol, O-(3-methylbut-2-enoyl)-O'-(pivaloyl)-	706	0-00-0				3-Methylbut-2-enoic acid, 2,3-dichlorophenyl ester	688	0-00-0
1H-Benzocycloheptene, 2,4a,5,6,7,8-hexahydro-3,5,5,9-tetramethyl-, (R)-	188	24.9547	599	734200	1461-03-6			1128.2		1H-Benzocycloheptene, 2,4a,5,6,7,8-hexahydro-3,5,5,9-tetramethyl-, (R)-	599	1461-03-6				1H-Benzocycloheptene, 2,4a,5,6,7,8-hexahydro-3,5,5,9-tetramethyl-, (R)-	599	1461-03-6				3,5,5,9-Tetramethyl-4a,5,6,7,8,9-hexahydro-2H-benzo[7]annulene	599	0-00-0				à-Cuprenene	586	29621-78-1				Benzene, 1-(1,5-dimethylhexyl)-4-methyl-	583	1461-02-5				Di-epi-à-cedrene-(I)	576	21996-77-0				Himachala-2,4-diene	566	60909-27-5
Butylphosphonic acid, ethyl 2-phenylethyl ester	104	24.9858	752	65530	0-00-0			1128.9		Butylphosphonic acid, ethyl 2-phenylethyl ester	752	0-00-0				Fumaric acid, decyl 2-phenylethyl ester	747	0-00-0				á-Phenylethyl butyrate	745	103-52-6				Diethylmalonic acid, heptyl phenethyl ester	740	0-00-0				Fumaric acid, octyl 2-phenylethyl ester	739	0-00-0				Butanoic acid, 3-methyl-, 2-phenylethyl ester	732	140-26-1				Dimethylmalonic acid, 2-phenethyl undecyl ester	730	0-00-0
Dyclonine	124	25.0258	554	44994	586-60-7			1129.7		Dyclonine	554	586-60-7				Benzamide, 2-hydroxy-N-1H-1,2,4-triazol-3-yl-	538	36411-52-6				Dyclonine	538	586-60-7				Dyclonine	525	586-60-7				Dyclonine	524	586-60-7				2H-1,2,4-Triazol-3-amine, N-(4-methoxybenzyl)-	489	103038-24-0				Propanamide, 2,2-dimethyl-N-(2'-t-butylcarbonylphenyl)-	487	0-00-0
Patchoulene	113	25.0347	632	755732	1405-16-9			1129.8		Patchoulene	632	1405-16-9				1,4-Methano-1H-indene, octahydro-1,7a-dimethyl-4-(1-methylethenyl)-, [1S-(1à,3aá,4à,7aá)]-	632	87064-18-4				Naphthalene, decahydro-4a-methyl-1-methylene-7-(1-methylethenyl)-, [4aR-(4aà,7à,8aá)]-	628	17066-67-0				1H-3a,7-Methanoazulene, octahydro-1,9,9-trimethyl-4-methylene-, (1à,3aà,7à,8aá)-	626	508-55-4				1H-3a,7-Methanoazulene, octahydro-1,9,9-trimethyl-4-methylene-, (1à,3aà,7à,8aá)-	626	508-55-4				7-epi-Silphiperfol-5-ene	619	138752-23-5				(-)-Aristolene	618	6831-16-9
2H-1,2,4-Triazol-3-amine, N-(4-methoxybenzyl)-	146	25.0524	586	523201	103038-24-0			1130.2		2H-1,2,4-Triazol-3-amine, N-(4-methoxybenzyl)-	586	103038-24-0				Cyclohexanone, 2-[(4-methoxyphenyl)-1-piperidinylmethyl]-	564	94318-28-2				Succinic acid, diamide, N,N'-diethyl-N,N'-diphenyl-	519	0-00-0				1,2-Dihydro-4-methyl-6-nitro-2-oxoquinoline	516	90771-17-8				1,2,3,4-Tetrahydro-1-naphthylamine, N-tert-butyldimethylsilyl-	512	0-00-0				[1,1'-Biphenyl]-4,4'-dicarbonitrile	510	1591-30-6				Piperidin-4-one, 3-(2-furanylmethylene)-1,2,5-trimethyl-	496	98322-03-3
2-Butanone, 4-(2,6,6-trimethyl-1,3-cyclohexadien-1-yl)-	191	25.0747	637	48026	20483-36-7			1130.6		2-Butanone, 4-(2,6,6-trimethyl-1,3-cyclohexadien-1-yl)-	637	20483-36-7				6,8-Nonadien-2-one, 6-methyl-5-(1-methylethylidene)-	628	60714-16-1				(4-Methylphenyl)-methanediol diacetate	596	2929-93-3				1,3-Dithiolane, 2-benzyl-2-methyl-	593	20137-72-8				1,3-Dithiolane, 2-benzyl-2-methyl-	584	20137-72-8				4,4'-Dimethylbenzoin	581	1218-89-9				1,5,9,9-Tetramethyl-2-methylene-spiro[3.5]non-5-ene	576	0-00-0
1H-Cyclopropa[a]naphthalene, 1a,2,3,3a,4,5,6,7b-octahydro-1,1,3a,7-tetramethyl-, [1aR-(1aà,3aà,7bà)]-	147	25.088	766	25246973	489-29-2			1130.9		1H-Cyclopropa[a]naphthalene, 1a,2,3,3a,4,5,6,7b-octahydro-1,1,3a,7-tetramethyl-, [1aR-(1aà,3aà,7bà)]-	766	489-29-2				3H-3a,7-Methanoazulene, 2,4,5,6,7,8-hexahydro-1,4,9,9-tetramethyl-, [3aR-(3aà,4á,7à)]-	756	2387-78-2				(-)-Aristolene	747	6831-16-9				1H-Cyclopropa[a]naphthalene, 1a,2,3,3a,4,5,6,7b-octahydro-1,1,3a,7-tetramethyl-, [1aR-(1aà,3aà,7bà)]-	744	489-29-2				1H-Cycloprop[e]azulene, 1a,2,3,4,4a,5,6,7b-octahydro-1,1,4,7-tetramethyl-, [1aR-(1aà,4à,4aá,7bà)]-	740	489-40-7				1H-Cycloprop[e]azulene, 1a,2,3,4,4a,5,6,7b-octahydro-1,1,4,7-tetramethyl-, [1aR-(1aà,4à,4aá,7bà)]-	736	489-40-7				1H-Cyclopropa[a]naphthalene, 1a,2,3,3a,4,5,6,7b-octahydro-1,1,3a,7-tetramethyl-, [1aR-(1aà,3aà,7bà)]-	733	489-29-2
Ethanone, 1-(2-hydroxy-5-methoxyphenyl)-	166	25.1191	606	431.42	705-15-7			1131.5		Ethanone, 1-(2-hydroxy-5-methoxyphenyl)-	606	705-15-7				Ethanone, 1-(2-hydroxy-4-methoxyphenyl)-	602	552-41-0				2',6'-Dihydroxy-3'-methylacetophenone	597	29183-78-6				4-Acetoxy-3-methoxyacetophenone	571	54771-60-7				2',4'-Dihydroxy-3'-methylacetophenone	568	10139-84-1				4-tert-Butyl-O-phenylene diacetate	566	80869-94-9				2'-Hydroxy-4'-methoxyacetophenone, acetate	562	0-00-0
Propanoic acid, 3-bromo-2-oxo-, ethyl ester	88	25.1679	440	191554	70-23-5			1132.5		Propanoic acid, 3-bromo-2-oxo-, ethyl ester	440	70-23-5				Lavandulyl isobutyrate	429	51117-20-5				3-Decene-2,9-dione, 4-methyl-6-methylene-, E-	429	0-00-0				Propanoic acid, 3-bromo-2-oxo-, ethyl ester	428	70-23-5				Silane, chlorotriethyl-	428	994-30-9				Silane, chlorotriethyl-	426	994-30-9				2,3-Butanedione, 1,4-dibromo-	425	6305-43-7
Geranyl acetate	85	25.1946	743	1130597	105-87-3			1133.0		Geranyl acetate	743	105-87-3				Geranyl acetate	733	105-87-3				Geranyl acetate	732	105-87-3				2,6-Octadien-1-ol, 3,7-dimethyl-, acetate, (Z)-	721	141-12-8				2,6-Octadien-1-ol, 3,7-dimethyl-, acetate	718	16409-44-2				2,6-Octadien-1-ol, 3,7-dimethyl-, acetate, (Z)-	710	141-12-8				2,6-Octadien-1-ol, 3,7-dimethyl-, acetate, (Z)-	700	141-12-8
CH3C(O)O(CH2)3CH=CH2	166	25.2079	519	9183.1	1576-85-8			1133.3		CH3C(O)O(CH2)3CH=CH2	519	1576-85-8				CH3C(O)O(CH2)3CH=CH2	506	1576-85-8				CH3C(O)O(CH2)3CH=CH2	502	1576-85-8				3-Methyl-3-buten-1-ol, acetate	455	5205-07-2				2-Penten-1-ol, acetate, (Z)-	440	42125-10-0				2-Penten-1-ol, acetate, (Z)-	436	42125-10-0				1,5-Dimethyl-1-vinyl-4-hexenyl butyrate	428	78-36-4
Benzene, 1-methoxy-4-pentyl-	151	25.2257	473	45762	20056-58-0			1133.6		Benzene, 1-methoxy-4-pentyl-	473	20056-58-0				2-Butanone, 4-(4-methoxyphenyl)-	463	104-20-1				Propanoic acid, 2-amino-3-(4-methoxybenzylthio)-	461	0-00-0				2-Butanone, 4-(4-methoxyphenyl)-	456	104-20-1				Benzoic acid, 4-(isopropyl)oxy-, methyl ester	451	0-00-0				[2-(3,4-Dimethoxyphenyl)ethyl](4-methoxybenzyl)amine	441	0-00-0				2-Butanone, 4-(4-methoxyphenyl)-	434	104-20-1
Benzenemethanol, 2-chloro-à-[[(1-methylethyl)amino]methyl]-	72	25.2479	480	93151	3811-25-4			1134.1		Benzenemethanol, 2-chloro-à-[[(1-methylethyl)amino]methyl]-	480	3811-25-4				Methadyl acetate	447	509-74-0				Methadone	420	76-99-3				1-Naphthalenemethyl monochloroacetate	418	86338-67-2				Propiomazine	411	362-29-8				N,N-Dimethyltrifluoroacetamide	411	1547-87-1				Fenfluramine	408	458-24-2
à-Farnesene	123	25.3234	870	21749149	502-61-4			1135.6		à-Farnesene	870	502-61-4				à-Farnesene	869	502-61-4				à-Farnesene	852	502-61-4				à-Farnesene	850	502-61-4				1,3,6,10-Dodecatetraene, 3,7,11-trimethyl-, (Z,E)-	817	26560-14-5				à-Farnesene	801	502-61-4				1,3,6,10-Dodecatetraene, 3,7,11-trimethyl-, (Z,E)-	790	26560-14-5
3-Methoxyphenol, isopropyl ether	166	25.3412	638	628606	0-00-0			1135.9		3-Methoxyphenol, isopropyl ether	638	0-00-0				(S,E)-4-Hydroxy-3,5,5-trimethyl-4-(3-oxobut-1-en-1-yl)cyclohex-2-enone	621	39763-33-2				Phenol, 3-isopropoxy-5-methyl-	620	0-00-0				3-Methoxyphenol, propyl ether	618	0-00-0				2-Cyclohexen-1-one, 4-hydroxy-3,5,5-trimethyl-4-(3-oxo-1-butenyl)-	614	7070-24-8				Phenol, 3-methoxy-, acetate	612	5451-83-2				2-Cyclohexen-1-one, 4-hydroxy-3,5,5-trimethyl-4-(3-oxo-1-butenyl)-	597	7070-24-8
Methyl salicylate	152	25.3589	622	839236	119-36-8			1136.3		Methyl salicylate	622	119-36-8				Aspirin methyl ester	613	580-02-9				Aspirin methyl ester	613	580-02-9				Aspirin methyl ester	594	580-02-9				Benzoic acid, 2-(1-methylpropyl)oxy-, methyl ester	592	0-00-0				Benzoic acid, 2-(isopropyl)oxy-, methyl ester	592	0-00-0				Methyl salicylate	579	119-36-8
Lauric acid, 3,5-dimethylphenyl ester	85	25.3945	724	127220	0-00-0			1137.0		Lauric acid, 3,5-dimethylphenyl ester	724	0-00-0				Sebacic acid, 3,4-dimethylphenyl undecyl ester	661	0-00-0				Decane-1-sulfonic acid (4-methoxy-phenyl)-amide	655	0-00-0				Succinic acid, dodecyl 4-fluorophenethyl ester	654	0-00-0				Glutaric acid, 2-(4-fluorophenyl)ethyl hexadecyl ester	651	0-00-0				Succinic acid, dodec-2-en-1-yl 2,3-dimethylphenyl ester	638	0-00-0				Succinic acid, 4-fluorophenethyl tridecyl ester	638	0-00-0
Glycine, N-ethyl-n-propargyloxycarbonyl-, butyl ester	140	25.4389	534	8460.6	0-00-0			1137.9		Glycine, N-ethyl-n-propargyloxycarbonyl-, butyl ester	534	0-00-0				4-Methoxy-6-morpholinomethyl-1,3,5-triazin-2-amine	503	5311-16-0				1,2,5-Thiadiazole-3-carboxylic acid, 4-[(2-iodoethyl)amino]-	491	153596-05-5				Meropenem, N,O,O'-tri(trimethylsilyl)-	443	0-00-0				4-Phenyl-2,6-dimethyl-1,4-dihydropyridine-3,5-dicarbonitrile	412	35929-86-3				p-Methoxyamphetamine, TBDMS derivative	410	0-00-0				Alanine, N-methyl-n-propargyloxycarbonyl-, undecyl ester	391	0-00-0
n-Nonadecanol-1	111	25.4656	698	99502	1454-84-8			1138.4		n-Nonadecanol-1	698	1454-84-8				Behenic alcohol	694	661-19-8				1-Heneicosyl formate	693	77899-03-7				Cyclopropanecarboxylic acid, heptadecyl ester	691	0-00-0				2- Bromopropionic acid, pentadecyl ester	684	0-00-0				1-Heneicosanol	684	15594-90-8				n-Tetracosanol-1	684	506-51-4
Chloroacetamidine	140	25.4744	471	15979	20846-52-0			1138.6		Chloroacetamidine	471	20846-52-0				Isopropyl p-tolyl sulfoxide	450	0-00-0				2-Propanone, 1-chloro-	441	78-95-5				Benzene, (3-octylundecyl)-	441	5637-96-7				Benzeneethanol, à-methyl-	440	698-87-3				Benzeneethanol, à-ethyl-	439	701-70-2				2-Propanone, 1-chloro-	437	78-95-5
Cyclohexene, 3-(1,5-dimethyl-4-hexenyl)-6-methylene-, [S-(R*,S*)]-	92	25.4833	505	4046543	20307-83-9			1138.7		Cyclohexene, 3-(1,5-dimethyl-4-hexenyl)-6-methylene-, [S-(R*,S*)]-	505	20307-83-9				Cyclohexene, 3-(1,5-dimethyl-4-hexenyl)-6-methylene-, [S-(R*,S*)]-	504	20307-83-9				(1R,5R)-4-Methylene-1-((R)-6-methylhept-5-en-2-yl)bicyclo[3.1.0]hexane, (relative configuration)	496	0-00-0				(1S,5S)-4-Methylene-1-((R)-6-methylhept-5-en-2-yl)bicyclo[3.1.0]hexane	494	58319-04-3				trans-Verbenyl laureate	476	0-00-0				Cyclohexene, 3-(1,5-dimethyl-4-hexenyl)-6-methylene-, [S-(R*,S*)]-	470	20307-83-9				Oxiranemethanol, 3-methyl-3-(4-methyl-3-pentenyl)-	458	50727-94-1
(1S,4S,4aS)-1-Isopropyl-4,7-dimethyl-1,2,3,4,4a,5-hexahydronaphthalene	163	25.4922	794	4690784	267665-20-3			1138.9		(1S,4S,4aS)-1-Isopropyl-4,7-dimethyl-1,2,3,4,4a,5-hexahydronaphthalene	794	267665-20-3				Bicyclosesquiphellandrene	772	54324-03-7				1-Isopropyl-4,7-dimethyl-1,2,3,4,5,6-hexahydronaphthalene	771	16729-00-3				Naphthalene, 1,2,3,4,4a,5,6,8a-octahydro-7-methyl-4-methylene-1-(1-methylethyl)-, (1à,4aá,8aà)-	771	39029-41-9				(+)-epi-Bicyclosesquiphellandrene	768	54274-73-6				cis-Muurola-4(15),5-diene	767	157477-72-0				D-Alanine, N-(4-butylbenzoyl)-, tridecyl ester	765	0-00-0
1,3-Diphenyl-2-(methylamino)propanol	118	25.5055	718	6919023	0-00-0			1139.2		1,3-Diphenyl-2-(methylamino)propanol	718	0-00-0				Propionic acid, 3-amino-3-(4-ethylphenyl)-, methyl ester	633	0-00-0				Propanoic acid, 3-amino-3-(4-ethylphenyl)-	628	117391-52-3				2-Isopropyl-6-methylaniline	614	5266-85-3				Benzene, 1,2,3,4-tetramethyl-	612	488-23-3				Benzene, 1,2,4,5-tetramethyl-	612	95-93-2				Benzene, 1,2,3,5-tetramethyl-	611	527-53-7
Carbon disulfide	76	25.5233	479	14656	75-15-0			1139.5		Carbon disulfide	479	75-15-0				Carbon disulfide	463	75-15-0				2-Butynedinitrile	457	1071-98-3				Ethylenimine	372	151-56-4				Thiourea	366	62-56-6				1,2,4-Triazine	362	290-38-0				Ethylenimine	358	151-56-4
Unknown 15	155	25.5544	382	18940	0-00-0			1140.2		Carbonic acid, monoamide, N-pentyl-, decyl ester	382	0-00-0				1H-Indole, 2,3-dihydro-2-methyl-1-[3-(4-methyl-1-piperidinyl)-1-oxopropyl]-	341	0-00-0				Carbonic acid, monoamide, N-pentyl-, 2-ethylhexyl ester	339	0-00-0				Carbonic acid, monoamide, N-(3-methylbutyl)-, octyl ester	339	0-00-0				Butyric acid, 1-methyl-1-p-tolylethyl ester	339	0-00-0				Carbonic acid, monoamide, N-pentyl-, octyl ester	338	0-00-0				Dioctadecyl thiodiacetate	335	4261-52-3
Aziridine, 2-methyl-2-(2,2,4,4-tetramethylpentyl)-	166	25.5677	497	3383.4	0-00-0			1140.4		Aziridine, 2-methyl-2-(2,2,4,4-tetramethylpentyl)-	497	0-00-0				Carbonic acid, 2-ethylhexyl tetradecyl ester	487	0-00-0				Carbonic acid, 2-ethylhexyl octadecyl ester	481	0-00-0				Carbonic acid, 2-ethylhexyl tridecyl ester	479	0-00-0				Carbonic acid, 2-ethylhexyl heptadecyl ester	476	0-00-0				Oxalic acid, dodecyl 2-ethylhexyl ester	473	0-00-0				Carbonic acid, dodecyl 2-ethylhexyl ester	470	0-00-0
2,2'-Bithiazolidine	88	25.5766	751	7433.6	77771-20-1			1140.6		2,2'-Bithiazolidine	751	77771-20-1				3-(2-Hydroxy-3-phenoxy-propylamino)-propan-1-ol	702	0-00-0				Methyldiethanolamine	679	105-59-9				2-Thiazolidinecarboxylic acid	663	16310-13-7				N,N,3-Trimethyl-5-oxo-1-phenyl-2-pyrazolinyl-4-dithiocarbamate	660	0-00-0				1,4-S,S-2,5-Bis[carbethoxy]phenylene bis[N,N-dimethyldithiocarbamate]	642	25902-98-1				Methyldiethanolamine	640	105-59-9
2-Propenoic acid, 2-methyl-, decyl ester	125	25.581	536	25721	3179-47-3			1140.7		2-Propenoic acid, 2-methyl-, decyl ester	536	3179-47-3				Cyclopropanecarboxylic acid, undecyl ester	505	103677-78-7				Methacrylic acid, tridecyl ester	504	0-00-0				Cyclopropanecarboxylic acid, heptadecyl ester	502	0-00-0				2-Propenoic acid, 2-methyl-, decyl ester	500	3179-47-3				3,7-Dimethyloctyl acetate	499	20780-49-8				n-Dodecyl methacrylate	497	142-90-5
n-Butyric acid 2-ethylhexyl ester	140	25.6033	532	39821	25415-84-3			1141.1		n-Butyric acid 2-ethylhexyl ester	532	25415-84-3				1-(2-Hydroxymethylpyrrolidin-1-yl)ethanone	523	0-00-0				Lactic acid, monoanhydride with 1-butaneboronic acid, cyclic ester	515	24372-01-8				n-Butyric acid 2-ethylhexyl ester	508	25415-84-3				Methylamine, N-(1-butylhexylidene)-	505	18641-76-4				3-Azetidin-1-yl-propionic acid, methyl ester	501	0-00-0				à-D-Mannopyranoside, methyl, cyclic 2,3:4,6-bis(ethyl boronate)	501	61553-44-4
á-Phenylethyl butyrate	104	25.6255	643	2847408	103-52-6			1141.6		á-Phenylethyl butyrate	643	103-52-6				á-Phenylethyl butyrate	631	103-52-6				Propanoic acid, 2-methyl-, 2-phenylethyl ester	630	103-48-0				Butanoic acid, 2-methyl-, 2-phenylethyl ester	618	24817-51-4				Octanoic acid, 2-phenylethyl ester	618	5457-70-5				Butanoic acid, 3-methyl-, 2-phenylethyl ester	607	140-26-1				á-Phenylethyl butyrate	607	103-52-6
6-Phenyl-[1,3]thiazine-2,4-dione	99	25.6477	585	55657	0-00-0			1142.0		6-Phenyl-[1,3]thiazine-2,4-dione	585	0-00-0				1,2-Benzisothiazole-3-propanoic acid	531	50565-45-2				Oxyhydrostinine	529	552-29-4				7-Amino-3-methyl-3,4-dihydro-1H-benzo[e][1,4]diazepine-2,5-dione	521	0-00-0				2-Fluoro-4-cyanotoluene	512	170572-49-3				4-(3-Fluorobenzylidene)-2-methyl-5-oxazolone	499	0-00-0				Quinolin-2(1H)-one, 4-hydroxy-7-methoxy-1-methyl-	481	74798-86-0
2-Carbamoylmethyl-1,2-thiazolidine, 1,1-dioxide	61	25.6788	530	85260	63459-23-4			1142.6		2-Carbamoylmethyl-1,2-thiazolidine, 1,1-dioxide	530	63459-23-4				2,6-Dimethyl-2,6-octadiene-1,8-diol diacetate	482	36052-53-6				Indolizidine, 7-hydroxy-6-(4-methoxyphenyl)-7-methyl-	480	0-00-0				Boron, (piperidine)tris(trifluoromethyl)-, (t-4)-	479	128353-99-1				Diglycolic acid, di(2-ethylbutyl) ester	444	0-00-0				1-Piperidinamine, N-[1-(ethylazo)ethyl]-	428	59856-64-3				2-isothiazolidinepropanesulfonyl chloride, 1,1-dioxide	428	0-00-0
2-Furancarbodithioic acid, ethyl ester	26	25.7099	467	42961	20849-29-0			1143.2		2-Furancarbodithioic acid, ethyl ester	467	20849-29-0				Acetamide, N-[2-(3,4-dimethoxyphenyl)ethyl]-2-(1H-indol-3-yl)-2-oxo-	379	0-00-0				dl-5-Methyltryptophan	370	951-55-3				Carbofuran	366	1563-66-2				Phenol, 2-methoxy-4-(1-propenyl)-	363	97-54-1				Phenol, 2-methoxy-4-(1-propenyl)-, (Z)-	362	5912-86-7				Methyl 4-methoxy-3-nitrobenzoate	361	40757-20-8
Naphthalene, 1,2,3,4,4a,5,6,8a-octahydro-7-methyl-4-methylene-1-(1-methylethyl)-, (1à,4aá,8aà)-	220	25.7321	712	407219	39029-41-9			1143.7		Naphthalene, 1,2,3,4,4a,5,6,8a-octahydro-7-methyl-4-methylene-1-(1-methylethyl)-, (1à,4aá,8aà)-	712	39029-41-9				Selina-3,7(11)-diene	709	6813-21-4				5-Azulenemethanol, 1,2,3,4,5,6,7,8-octahydro-à,à,3,8-tetramethyl-, acetate, [3S-(3à,5à,8à)]-	691	134-28-1				Germacrene D	686	23986-74-5				ç-Muurolene	683	30021-74-0				.tau.-Cadinol	682	5937-11-1				Selina-3,7(11)-diene	677	6813-21-4
Selina-3,7(11)-diene	174	25.7543	710	2050077	6813-21-4			1144.1		Selina-3,7(11)-diene	710	6813-21-4				Selina-3,7(11)-diene	689	6813-21-4				Selina-3,7(11)-diene	686	6813-21-4				Germacrene D	670	23986-74-5				7-epi-a-Eudesmol	666	123123-38-6				Selina-3,7(11)-diene	658	6813-21-4				(2S,4aR,8aR)-4a,8-Dimethyl-2-(prop-1-en-2-yl)-1,2,3,4,4a,5,6,8a-octahydronaphthalene	647	123123-37-5
l-Norvaline, N-ethoxycarbonyl-, nonyl ester	166	25.7721	815	417.65	0-00-0			1144.5		l-Norvaline, N-ethoxycarbonyl-, nonyl ester	815	0-00-0				Valine, N-methyl-N-methoxycarbonyl-, heptadecyl ester	809	0-00-0				l-Norvaline, N-ethoxycarbonyl-, hexadecyl ester	802	0-00-0				l-Norvaline, N-ethoxycarbonyl-, octyl ester	792	0-00-0				Valine, N-methyl-N-methoxycarbonyl-, octadecyl ester	787	0-00-0				l-Norleucine, N-methoxycarbonyl-, isohexyl ester	785	0-00-0				D-Norleucine, N-methoxycarbonyl-, dodecyl ester	783	0-00-0
1H-[1,2]-Dithiolo[3,4-c]quinoline-1-thione, 4,5-dihydro-5-(2-furoyl)-4,4-dimethyl-	152	25.812	454	409276	301655-36-7			1145.3		1H-[1,2]-Dithiolo[3,4-c]quinoline-1-thione, 4,5-dihydro-5-(2-furoyl)-4,4-dimethyl-	454	301655-36-7				Methanone, cyclobutyl-1H-imidazol-4-yl-	436	69393-27-7				Furan-2-carboxylic acid phenyl-(5-trifluoromethyl-[1,3,4]thiadiazol-2-yl)-amide	420	0-00-0				Furan-2-carboxylic acid 5,7-dibromo-quinolin-8-yl ester	420	18060-57-6				3-(Furan-2-yl)-3-oxopropanenitrile	409	0-00-0				trans-4-tert-butylcycloheptanol	407	6221-53-0				Methanone, [3,3-di(trifluoromethyl)-2-azabicyclo[2.2.1]hept-5-en-2-yl](2-furyl)-	402	0-00-0
Benzenesulfonamide, 5-fluoro-2-methoxy-N-[2-(5-methoxy-2-methyl-1H-indol-3-yl)ethyl]-	174	25.8342	533	140024	0-00-0			1145.7		Benzenesulfonamide, 5-fluoro-2-methoxy-N-[2-(5-methoxy-2-methyl-1H-indol-3-yl)ethyl]-	533	0-00-0				l-Norvaline, N-(2-methoxyethoxycarbonyl)-, undecyl ester	525	0-00-0				2,8,9-Trioxa-5-aza-1-silabicyclo[3.3.3]undecane, 1-ethenyl-	520	2097-18-9				4-Pyridinesulfonamide 1-oxide	486	75903-65-0				[+]-2,4-Dihydroxy-3,3-dimethyl-N-[2-[N-(6-methoxy-8-quinolyl)sulfamyl]ethyl]butyramide	485	28124-68-7				l-Norvaline, N-(2-methoxyethoxycarbonyl)-, tetradecyl ester	484	0-00-0				l-Norvaline, N-(2-methoxyethoxycarbonyl)-, dodecyl ester	479	0-00-0
4-(2,3,4,6-Tetramethylphenyl)-3-buten-2-one	99	25.8476	474	74439	94112-30-8			1146.0		4-(2,3,4,6-Tetramethylphenyl)-3-buten-2-one	474	94112-30-8				Chromane-3-carbonitrile, 2,3-dehydro-2-amino-7-hydroxy-4-(4-pyridyl)-	459	326915-41-7				Methyl 8-(6-methoxy-8-quinolylamino) octanoate	449	0-00-0				1-(4-Ethoxyphenyl)-1-[(E)-(3-phenoxy-4-fluorophenyl)prop-1-enyl]cyclopropane	445	100846-04-6				6-Methoxy-8-[6-phthalimidohexylamino]quinoline	440	75464-72-1				Glutaric acid, 2-(4-bromophenoxy)ethyl ethyl ester	435	0-00-0				Glutaric acid, 2-(2-chlorophenoxy)ethyl ethyl ester	432	0-00-0
Cyclohexene, 3-(1,5-dimethyl-4-hexenyl)-6-methylene-, [S-(R*,S*)]-	112	25.8698	699	6130710	20307-83-9			1146.4		Cyclohexene, 3-(1,5-dimethyl-4-hexenyl)-6-methylene-, [S-(R*,S*)]-	699	20307-83-9				Cyclohexene, 3-(1,5-dimethyl-4-hexenyl)-6-methylene-, [S-(R*,S*)]-	665	20307-83-9				(1S,5S)-4-Methylene-1-((R)-6-methylhept-5-en-2-yl)bicyclo[3.1.0]hexane	649	58319-04-3				(1R,5R)-4-Methylene-1-((R)-6-methylhept-5-en-2-yl)bicyclo[3.1.0]hexane, (relative configuration)	639	0-00-0				(1S,5S,6R)-6-Methyl-2-methylene-6-(4-methylpent-3-en-1-yl)bicyclo[3.1.1]heptane	608	15438-94-5				Cyclohexene, 3-(1,5-dimethyl-4-hexenyl)-6-methylene-, [S-(R*,S*)]-	605	20307-83-9				Trifluoroacetyl-lavandulol	574	28673-24-7
Betahistine	26	25.8787	617	30902	5638-76-6			1146.6		Betahistine	617	5638-76-6				Bis[bicyclo[3.2.0]hept-2-en-4-yl]ether	615	0-00-0				á-Phellandrene	613	555-10-2				Bicyclo[3.1.0]hex-2-ene, 4-methyl-1-(1-methylethyl)-	607	28634-89-1				á-Phellandrene	593	555-10-2				Bicyclo[2.2.1]hept-2-ene, 2-[(2,4-dinitrophenyl)thio]-	592	0-00-0				4-Pentenamide, N-phenyl-	590	58804-62-9
1H-Benzimidazole, 2-hexyl-	49	25.892	656	6704.6	5851-48-9			1146.9		1H-Benzimidazole, 2-hexyl-	656	5851-48-9				1H-Benzoimidazole, 2-(2-chlorobenzylsulfanylmethyl)-	629	0-00-0				1H-Benzimidazole, 2,2'-[thiobis(methylene)]bis-	626	33007-61-3				Benzene, 1-methyl-4-(1,2,2-trimethylcyclopentyl)-, (R)-	616	16982-00-6				5-Aminoindole	612	5192-03-0				1H-Benzimidazole, 2-propyl-	609	5465-29-2				Imidazo[1,2-a]pyridin-2-ylmethyl-methyl-amine	607	0-00-0
Valine, N-methyl-N-methoxycarbonyl-, isohexyl ester	126	25.9186	566	36928	0-00-0			1147.4		Valine, N-methyl-N-methoxycarbonyl-, isohexyl ester	566	0-00-0				L-Val-L-Leu, N-trimethylsilyl-, trimethylsilyl ester	538	0-00-0				1,2,3,4-Tetrahydro-3-hydroxymethyl-2-methylisoquinoline	512	16880-87-8				1,3-Benzenediol, 5-chloro-	511	52780-23-1				Malononitrile, bromo-	511	1885-22-9				Valine, N-methyl-N-methoxycarbonyl-, heptyl ester	500	0-00-0				Valine, N-methyl-N-methoxycarbonyl-, octyl ester	496	0-00-0
Unknown 16	49	25.9231	362	9215.1	420-56-4			1147.5		Trimethylsilyl fluoride	362	420-56-4				2,5-Difluorobenzonitrile	344	64248-64-2				Oxiniacic acid	329	2398-81-4				3,5-Difluorobenzonitrile	324	64248-63-1				Trimethylsilyl fluoride	319	420-56-4				3,4-Difluorobenzonitrile	314	64248-62-0				2-Chloroethanol	308	107-07-3
1H-Pyrimidine-2,4-dione, 3,6-dimethyl-1-(2-piperidin-1-yl-ethyl)-	46	25.932	547	9584.3	0-00-0			1147.7		1H-Pyrimidine-2,4-dione, 3,6-dimethyl-1-(2-piperidin-1-yl-ethyl)-	547	0-00-0				7ü-Hydoxy-tetrahydrosolasodine	547	0-00-0				Piperidine, 3-dimethylamino-1-methyl-	537	0-00-0				2-Azabutan-3-one, 1-(1-methylazacyclohex-2-yl)-2-methyl-4-(3,4-dichlorophenyl)-	511	184637-52-3				Propanamide, N-[4-(4-chlorophenyl)-2-thiazolyl]-3-(1-pyrrolidinyl)-	504	284679-59-0				2-Azabutane, 2-formyl-1-[1-ethyl-2-pyrrolidyl]-4-[3,4-dichlorophenyl]-	493	184637-54-5				Piperidine, 1-(ethoxymethyl)-	488	3275-13-6
l-Norvaline, N-ethoxycarbonyl-, isohexyl ester	100	25.9497	499	458787	0-00-0			1148.0		l-Norvaline, N-ethoxycarbonyl-, isohexyl ester	499	0-00-0				l-Norvaline, N-ethoxycarbonyl-, pentadecyl ester	493	0-00-0				Sulfamoyl fluoride, (1-chloro-2,2,2-trifluoroethylidene)-	458	28011-03-2				Malononitrile, bromo-	433	1885-22-9				1,2,4-Oxadiazole-3-carboximidamide, N'-hydroxy-5-methyl-	429	162969-65-5				l-Norvaline, N-ethoxycarbonyl-, hexadecyl ester	420	0-00-0				1,3-Benzenediol, 4-chloro-	420	95-88-5
1-Undecanol, acetate	61	25.9942	617	183217	1731-81-3			1148.9		1-Undecanol, acetate	617	1731-81-3				1-Undecanol, acetate	580	1731-81-3				Methyl undecyl ether	558	7289-53-4				1H-1,2,4-Triazol-3-amine, 1-propyl-	545	58661-95-3				Chloroacetic acid, undecyl ester	535	5458-29-7				1-Undecanol	533	112-42-5				Dichloroacetic acid, undecyl ester	531	90146-85-3
DL-Norleucine, N-propoxycarbonyl-, hexadecyl ester	49	26.0075	489	10193	0-00-0			1149.2		DL-Norleucine, N-propoxycarbonyl-, hexadecyl ester	489	0-00-0				l-Norvaline, N-isobutoxycarbonyl-, octadecyl ester	474	0-00-0				DL-Norleucine, N-propoxycarbonyl-, pentadecyl ester	470	0-00-0				l-Norvaline, n-butoxycarbonyl-, octadecyl ester	464	0-00-0				D-Norleucine, N-propoxycarbonyl-, hexadecyl ester	453	0-00-0				l-Norvaline, n-butoxycarbonyl-, heptadecyl ester	449	0-00-0				l-Norvaline, n-butoxycarbonyl-, hexadecyl ester	449	0-00-0
Edetol	146	26.0475	601	1521255	102-60-3			1149.9		Edetol	601	102-60-3				Naphthalene, 2-fluoro-	596	323-09-1				L-Tryptophan, 5-hydroxy-	593	4350-09-8				5-Hydroxytryptophan	589	56-69-9				Benzen-1,4-diol, 2,6-difluoro-	589	84959-65-9				L-Tryptophan, 5-hydroxy-	584	4350-09-8				Naphthalene, 1-fluoro-	577	321-38-0
1-Aminocyclopentanecarboxylic acid, n-propargyloxycarbonyl-, nonyl ester	166	26.0519	540	560.57	0-00-0			1150.0		1-Aminocyclopentanecarboxylic acid, n-propargyloxycarbonyl-, nonyl ester	540	0-00-0				Pipecolic acid, N-propargyloxycarbonyl-, tridecyl ester	534	0-00-0				1-Aminocyclopentanecarboxylic acid, n-propargyloxycarbonyl-, decyl ester	531	0-00-0				Pipecolic acid, N-propargyloxycarbonyl-, dodecyl ester	520	0-00-0				1-Aminocyclopentanecarboxylic acid, N-(propargyloxycarbonyl)-, isohexyl ester	519	0-00-0				1-Aminocyclopentanecarboxylic acid, n-propargyloxycarbonyl-, heptyl ester	517	0-00-0				(5R,8R,8aS)-5,8-Dipropyloctahydroindolizine	516	320727-21-7
Pyrrolizidine-1-one, 7-acetylmethyl-	49	26.0608	400	8201.3	0-00-0			1150.2		Pyrrolizidine-1-one, 7-acetylmethyl-	400	0-00-0				Pyrrolidine, 1-(2-methyl-1-butenyl)-	371	14091-87-3				2-Furancarboxamide, N-butyl-	367	0-00-0				trans-1,4-Di-tert-butyl-cyclohexane	345	4789-35-9				Formic acid, 2-(4-chlorophenyl)ethyl ester	337	0-00-0				1(2H)-Naphthalenone, 6-(1,1-dimethylethyl)octahydro-2,8a-dimethyl-	336	54869-06-6				Phenol, 2-amino-5-nitro-	334	121-88-0
1,3-Cyclopentanedione, 2-ethyl-	126	26.0786	456	23446	823-36-9			1150.6		1,3-Cyclopentanedione, 2-ethyl-	456	823-36-9				ë2-Tetrazaboroline, 5-ethyl-1,4-dimethyl-	424	20534-01-4				Pyrazine, methoxy-, 4-oxide	415	23902-69-4				Sarcosine, n-propargyloxycarbonyl-, dodecyl ester	390	0-00-0				Bicyclo[4.1.0]hepta-1,3,5-triene, 7,7-difluoro-	388	18238-55-6				2-Cyclohexen-1-one, 4-hydroxy-3-methyl-6-(1-methylethyl)-, trans-	388	55955-53-8				1-Amino-2-acetamino-3-fluorobenzene	387	18645-85-7
Selina-3,7(11)-diene	67	26.0874	916	203127536	6813-21-4			1150.7		Selina-3,7(11)-diene	916	6813-21-4				Selina-3,7(11)-diene	909	6813-21-4				(4aR,8aS)-4a-Methyl-1-methylene-7-(propan-2-ylidene)decahydronaphthalene	895	58893-88-2				Naphthalene, 1,2,3,5,6,7,8,8a-octahydro-1,8a-dimethyl-7-(1-methylethenyl)-, [1S-(1à,7à,8aà)]-	883	10219-75-7				Naphthalene, 1,2,3,5,6,7,8,8a-octahydro-1,8a-dimethyl-7-(1-methylethenyl)-, [1R-(1à,7á,8aà)]-	883	4630-07-3				á-Panasinsene	883	0-00-0				Naphthalene, 1,2,3,5,6,7,8,8a-octahydro-1,8a-dimethyl-7-(1-methylethenyl)-, [1R-(1à,7á,8aà)]-	883	4630-07-3
3-Pyrrolidinecarboxylic acid, 5-oxo-1-(2-pyridinylmethyl)-	25	26.1008	471	11717	0-00-0			1151.0		3-Pyrrolidinecarboxylic acid, 5-oxo-1-(2-pyridinylmethyl)-	471	0-00-0				2,4,5-trithiahexane 2,2-dioxide	458	42474-28-2				2,3,5-trithiahexane 5-oxide	451	42474-27-1				[1,2,5]Oxadiazolo[3,4-E]bis[1,2,4]triazolo[4,3-a:3',4'-c]pyrazine	448	181807-61-4				Methylthio(methylthio-methyl)sulfone,	446	58000-45-6				Betahistine	416	5638-76-6				4-(2-Aminoethyl)pyridine	412	13258-63-4
(-)-à-Panasinsen	154	26.1407	808	54318	56633-28-4			1151.8		(-)-à-Panasinsen	808	56633-28-4				à-Maaliene	806	489-28-1				Selina-3,7(11)-diene	774	6813-21-4				Selina-3,7(11)-diene	759	6813-21-4				7-epi-a-Eudesmol	754	123123-38-6				(-)-à-Panasinsen	753	56633-28-4				(2S,4aR,8aR)-4a,8-Dimethyl-2-(prop-1-en-2-yl)-1,2,3,4,4a,5,6,8a-octahydronaphthalene	745	123123-37-5
4-Bromoguaiacol	202	26.1452	510	1281834	7368-78-7			1151.9		4-Bromoguaiacol	510	7368-78-7				9á-Acetoxy-3,5,8-trimethyltricyclo[6.3.1.0(1,5)]dodec-2-ene	503	0-00-0				4-Bromoguaiacol	501	7368-78-7				Isolongifolene, 4,5-dehydro-	500	0-00-0				Eudesma-2,4,11-triene	499	82462-31-5				9á-Acetoxy-3,5à,8-trimethyltricyclo[6.3.1.0(1,5)]dodec-3-ene	489	0-00-0				(E)-2-((8R,8aS)-8,8a-Dimethyl-3,4,6,7,8,8a-hexahydronaphthalen-2(1H)-ylidene)propyl formate	487	352457-47-7
Benzoic acid, 3-fluoro-, 2-oxo-2-phenylethyl ester	160	26.1629	628	1563785	55153-23-6			1152.2		Benzoic acid, 3-fluoro-, 2-oxo-2-phenylethyl ester	628	55153-23-6				Benzoic acid, 4-fluoro-, 2-oxo-2-phenylethyl ester	609	55153-22-5				Benzoic acid, 2,4-dimethylpent-3-yl ester	604	0-00-0				1-(1-Fluorocyclohexyl)-2-phenylethane-1,2-dione	594	0-00-0				Benzene, (1,3-dimethyl-3-butenyl)-	593	56851-51-5				Benzene, 1-methyl-4-(3-methyl-3-butenyl)-	586	56818-01-0				3-Benzoyl-4-isopropyl-2-phenyl-oxazolidin-5-one	585	0-00-0
2H-1-benzopyran-6-ol, 3,4-dihydro-2,2-dimethyl-4-(1-methylethyl)-	113	26.1807	429	56306	0-00-0			1152.6		2H-1-benzopyran-6-ol, 3,4-dihydro-2,2-dimethyl-4-(1-methylethyl)-	429	0-00-0				Diethyl 1,4-benzenediacetate	427	36076-26-3				2,3-Dihydro-4-methyl-8-nitro-1H-1,5-benzodiazepin-2-one	424	37546-88-6				2,5-Cyclohexadiene-1,4-dione, 2,6-bis(1,1-dimethylethyl)-	423	719-22-2				Thiocoumarin, 4,4,6,8-tetramethyl-	421	0-00-0				Ibuprofen methyl ester	419	61566-34-5				5-Methyl-2,4-diisopropylphenol	405	40625-96-5
7-((5R,8R,8aS)-8-Methyloctahydroindolizin-5-yl)heptan-2-ol	138	26.1896	838	1737520	0-00-0			1152.8		7-((5R,8R,8aS)-8-Methyloctahydroindolizin-5-yl)heptan-2-ol	838	0-00-0				(5R,8R,8aS)-5-Heptyl-8-methyloctahydroindolizine	835	847459-59-0				9-((5R,8R,8aS)-8-Methyloctahydroindolizin-5-yl)nonan-2-ol	830	0-00-0				(5R,8R)-8-Methyl-5-pentyloctahydroindolizine	829	117959-79-2				(5R,8R,8aS)-5-Heptyl-8-methyloctahydroindolizine	829	847459-59-0				(5S,8aS)-8-Methyl-5-((Z)-non-6-en-8-yn-1-yl)octahydroindolizine	821	150044-82-9				Decanedioic acid, bis(1,2,2,6,6-pentamethyl-4-piperidinyl) ester	817	41556-26-7
2-Hydroxyquinine	126	26.2074	655	171329	0-00-0			1153.1		2-Hydroxyquinine	655	0-00-0				1,2-Bis(4-methoxyphenyl)ethane-1,2-diamine	649	51208-43-6				Acetamide, 2-[bis(2-cyanoethyl)amino]-N-(4-nitrophenyl)-	618	0-00-0				Methylsulphonamide, N-ethyl-N-octadecyl-	604	0-00-0				4-((5-Ethenyl-1-azabicyclo(2,2,2)octan-2-yl)oxymethyl)-6-methoxy-quinoline	599	0-00-0				Quinine	590	130-95-0				4,4'-Bitriazolyl	570	16227-15-9
1,5-Cyclodecadiene, 1,5-dimethyl-8-(1-methylethylidene)-, (E,E)-	166	26.2207	831	427773	15423-57-1			1153.4		1,5-Cyclodecadiene, 1,5-dimethyl-8-(1-methylethylidene)-, (E,E)-	831	15423-57-1				Cyclohexane, 1-ethenyl-1-methyl-2-(1-methylethenyl)-4-(1-methylethylidene)-	825	3242-08-8				5-Hydroxy-6-methoxy-8-[(4-amino-1-methylbutyl)amino]quinoline trihydrobromide	818	53111-25-4				(1R,9R,E)-4,11,11-Trimethyl-8-methylenebicyclo[7.2.0]undec-4-ene	817	68832-35-9				Aromandendrene	815	489-39-4				1,4-Methano-1H-indene, octahydro-4-methyl-8-methylene-7-(1-methylethyl)-, [1S-(1à,3aá,4à,7à,7aá)]-	813	3650-28-0				Aromandendrene	813	489-39-4
Bicyclo[5.3.0]decane, 2-methylene-5-(1-methylvinyl)-8-methyl-	177	26.2385	780	275627	0-00-0			1153.7		Bicyclo[5.3.0]decane, 2-methylene-5-(1-methylvinyl)-8-methyl-	780	0-00-0				Aciphyllene	777	87745-31-1				Longifolene-(V4)	776	61262-67-7				Naphthalene, 1,2,3,5,6,7,8,8a-octahydro-1,8a-dimethyl-7-(1-methylethenyl)-, [1S-(1à,7à,8aà)]-	776	10219-75-7				Spiro[5.5]undec-2-ene, 3,7,7-trimethyl-11-methylene-, (-)-	775	18431-82-8				1H-Benzocycloheptene, 2,4a,5,6,7,8,9,9a-octahydro-3,5,5-trimethyl-9-methylene-, (4aS-cis)-	773	3853-83-6				1H-Benzocycloheptene, 2,4a,5,6,7,8,9,9a-octahydro-3,5,5-trimethyl-9-methylene-, (4aS-cis)-	772	3853-83-6
Bromine	73	26.2607	479	161709	7726-95-6			1154.2		Bromine	479	7726-95-6				Disiloxanamine, 1,1,3,3,3-pentamethyl-N-(trimethylsilyl)-	436	17883-25-9				2-Methyl-5-oxo-4-(3-trifluoromethyl-phenyl)-1,4,5,6,7,8-hexahydro-quinoline-3-carboxylic acid methyl ester	417	347312-78-1				Galacto-Hexodialdose, 2,3,4,5-tetrakis-O-(trimethylsilyl)-, bis(O-methyloxime)	416	62181-81-1				DL-Tryptophan, 5-methoxy-	398	28052-84-8				1,3-Dimethyl-7-{3-(methyl{2-[(trimethylsilyl)oxy]ethyl}amino)-2-[(trimethylsilyl)oxy]propyl}-3,7-dihydro-1H-purine-2,6-dione	397	0-00-0				Malonic acid, 2-hydroxy-2-(2,3-dihydro-N-methylindol-5-yl)-, dimethyl ester	384	0-00-0
1H-Pyrazole, 5-methyl-3-nitro-1-phenyl-	203	26.274	474	174792	0-00-0			1154.4		1H-Pyrazole, 5-methyl-3-nitro-1-phenyl-	474	0-00-0				2-Amino-4-oxo-4H-quinolizine-3-carboxamide	455	26814-56-2				9-Anthracenecarbonitrile	444	1210-12-4				3-Amino-4,6-dimethylthieno[2,3-b]pyridine-2-carbonitrile	431	52505-57-4				Benzene, 1-isothiocyanato-3-(trifluoromethyl)-	428	1840-19-3				1-Oxa-2,4,6-trisilacyclohexane, 2,2,4,4,6,6-hexamethyl-	426	17520-57-9				DL-4-Methyl-3-(1-carboxyethyl)-ë(4)-thiazoline-2-thione	417	16946-34-2
Dodecanoic acid, methyl ester	74	26.2784	661	12701058	111-82-0			1154.5		Dodecanoic acid, methyl ester	661	111-82-0				Undecanoic acid, 10-methyl-, methyl ester	659	5129-56-6				Dodecanoic acid, methyl ester	650	111-82-0				Undecanoic acid, 10-methyl-, methyl ester	642	5129-56-6				Dodecanoic acid, methyl ester	621	111-82-0				Dodecanoic acid, methyl ester	618	111-82-0				Undecanoic acid, methyl ester	608	1731-86-8
(1S,4aR,7R)-1,4a-Dimethyl-7-(prop-1-en-2-yl)-1,2,3,4,4a,5,6,7-octahydronaphthalene	108	26.314	898	22115209	52026-55-8			1155.2		(1S,4aR,7R)-1,4a-Dimethyl-7-(prop-1-en-2-yl)-1,2,3,4,4a,5,6,7-octahydronaphthalene	898	52026-55-8				Naphthalene, 1,2,3,5,6,7,8,8a-octahydro-1,8a-dimethyl-7-(1-methylethenyl)-, [1S-(1à,7à,8aà)]-	852	10219-75-7				Azulene, 1,2,3,3a,4,5,6,7-octahydro-1,4-dimethyl-7-(1-methylethenyl)-, [1R-(1à,3aá,4à,7á)]-	850	22567-17-5				Azulene, 1,2,3,3a,4,5,6,7-octahydro-1,4-dimethyl-7-(1-methylethenyl)-, [1R-(1à,3aá,4à,7á)]-	847	22567-17-5				Azulene, 1,2,3,5,6,7,8,8a-octahydro-1,4-dimethyl-7-(1-methylethenyl)-, [1S-(1à,7à,8aá)]-	841	3691-11-0				à-Guaiene	841	3691-12-1				Azulene, 1,2,3,3a,4,5,6,7-octahydro-1,4-dimethyl-7-(1-methylethenyl)-, [1R-(1à,3aá,4à,7á)]-	840	22567-17-5
Acetic acid, 2-phenylethyl ester	104	26.3406	938	37084104	103-45-7			1155.8		Acetic acid, 2-phenylethyl ester	938	103-45-7				Acetic acid, 2-phenylethyl ester	938	103-45-7				Acetic acid, 2-phenylethyl ester	925	103-45-7				Acetic acid, 2-phenylethyl ester	878	103-45-7				Acetic acid, chloro-, 2-phenylethyl ester	871	7476-91-7				á-Phenylethyl butyrate	834	103-52-6				Propanoic acid, 2-methyl-, 2-phenylethyl ester	833	103-48-0
Bicyclo[4.4.0]dec-6-en-9á-ol, 1,7-dimethyl-4à-isopropenyl-	203	26.3806	693	288760	0-00-0			1156.6		Bicyclo[4.4.0]dec-6-en-9á-ol, 1,7-dimethyl-4à-isopropenyl-	693	0-00-0				Silphiperfola-4,7(14)-diene	679	210637-49-3				4a,5-Dimethyl-3-(prop-1-en-2-yl)-1,2,3,4,4a,5,6,7-octahydronaphthalen-1-ol	672	61847-19-6				(E)-2-((8R,8aS)-8,8a-Dimethyl-3,4,6,7,8,8a-hexahydronaphthalen-2(1H)-ylidene)propyl acetate	665	352461-71-3				(E)-2-((8R,8aS)-8,8a-Dimethyl-3,4,6,7,8,8a-hexahydronaphthalen-2(1H)-ylidene)propyl formate	664	352457-47-7				(+)-Cycloisolongifol-5-ol	663	74841-81-9				Aristol-1(10)-en-9-yl isovalerate	654	0-00-0
l-Norvaline, N-(2-methoxyethoxycarbonyl)-, isohexyl ester	163	26.3984	514	10293	0-00-0			1156.9		l-Norvaline, N-(2-methoxyethoxycarbonyl)-, isohexyl ester	514	0-00-0				l-Norvaline, N-(2-methoxyethoxycarbonyl)-, undecyl ester	501	0-00-0				2,8,9-Trioxa-5-aza-1-silabicyclo[3.3.3]undecane, 1-phenyl-	499	2097-19-0				l-Norvaline, N-(2-methoxyethoxycarbonyl)-, dodecyl ester	498	0-00-0				l-Norvaline, N-(2-methoxyethoxycarbonyl)-, tetradecyl ester	497	0-00-0				1-Isobutylsulfanylmethyl-2,8,9-trioxa-5-aza-1-sila-bicyclo[3.3.3]undecane	473	69821-15-4				Acetamide, 2,2,2-trifluoro-N-[2-(5-methoxy-2-methyl-1H-indol-3-yl)ethyl]-	472	0-00-0
1H-Pyrazole, 4,5-dihydro-3,5,5-trimethyl-	114	26.4073	516	11257	3975-85-7			1157.1		1H-Pyrazole, 4,5-dihydro-3,5,5-trimethyl-	516	3975-85-7				Thiophene, 2-ethyl-	492	872-55-9				Fenproporex	489	15686-61-0				Thiophene, 3-ethyl-	486	1795-01-3				1H-Pyrazole, 4,5-dihydro-3,5,5-trimethyl-	475	3975-85-7				2-Pyrazoline, 1,4,5-trimethyl-	471	7423-11-2				1H-Pyrazole-1-carboxamide, 4,5-dihydro-3,5,5-trimethyl-	466	3786-02-5
2-Tridecanone	58	26.4161	548	717385	593-08-8			1157.3		2-Tridecanone	548	593-08-8				2-Tridecanone	547	593-08-8				2-Tridecanone	532	593-08-8				2-Tridecanone	525	593-08-8				2-Nonadecanone	502	629-66-3				2-Tetradecanone	487	2345-27-9				2-Dodecanone	484	6175-49-1
4-(Adamantan-1-yl)-1H-pyrazole	114	26.4339	470	11616	84396-62-3			1157.6		4-(Adamantan-1-yl)-1H-pyrazole	470	84396-62-3				1-(Adamantan-1-yl)pyrazole	465	92234-54-3				7H-Furo[3,2-g][1]benzopyran-7-one, 4-hydroxy-	448	486-60-2				Phenol, 4,4'-oxybis-	446	1965-09-9				Pyridazine-3,6(1H,2H)-dione, 1-(4-methylphenyl)-	439	34019-60-8				Benzamide, 4-(trifluoromethyl)-N-methyl-	435	0-00-0				8a-Methyl-5-methylene-3-([(pyridin-3-ylmethyl)-amino]-methyl)-decahydro-naphtho[2,3-b]furan-2-one	426	0-00-0
Cycloisolongifolene, 8,9-dehydro-	157	26.4384	787	40047	0-00-0			1157.7		Cycloisolongifolene, 8,9-dehydro-	787	0-00-0				(3R,4aS,8aS)-8a-Methyl-5-methylene-3-(prop-1-en-2-yl)-1,2,3,4,4a,5,6,8a-octahydronaphthalene	751	212394-95-1				6-Methyl-2-(4-methylcyclohex-3-en-1-yl)hepta-1,5-dien-4-ol	744	38142-56-2				Androsta-1,4-diene-3,17-dione	743	897-06-3				(5R,10R)-10-Methyl-6-methylene-2-(propan-2-ylidene)spiro[4.5]dec-7-ene	737	28908-27-2				(8R,8aS)-8,8a-Dimethyl-2-(propan-2-ylidene)-1,2,3,7,8,8a-hexahydronaphthalene	733	27840-40-0				4a,5-Dimethyl-3-(prop-1-en-2-yl)-1,2,3,4,4a,5,6,7-octahydronaphthalen-1-ol	732	61847-19-6
1-Aminocyclopentanecarboxylic acid, n-propargyloxycarbonyl-, nonyl ester	166	26.4561	489	579.75	0-00-0			1158.1		1-Aminocyclopentanecarboxylic acid, n-propargyloxycarbonyl-, nonyl ester	489	0-00-0				Pipecolic acid, N-propargyloxycarbonyl-, tridecyl ester	483	0-00-0				1-Aminocyclopentanecarboxylic acid, n-propargyloxycarbonyl-, decyl ester	481	0-00-0				Pipecolic acid, N-propargyloxycarbonyl-, dodecyl ester	471	0-00-0				1-Aminocyclopentanecarboxylic acid, N-(propargyloxycarbonyl)-, isohexyl ester	470	0-00-0				1-Aminocyclopentanecarboxylic acid, n-propargyloxycarbonyl-, heptyl ester	468	0-00-0				(5R,8R,8aS)-5,8-Dipropyloctahydroindolizine	467	320727-21-7
Cycloisolongifolene, 8,9-dehydro-	61	26.4739	622	66791	0-00-0			1158.4		Cycloisolongifolene, 8,9-dehydro-	622	0-00-0				(8R,8aS)-8,8a-Dimethyl-2-(propan-2-ylidene)-1,2,3,7,8,8a-hexahydronaphthalene	550	27840-40-0				Aromadendrene, dehydro-	543	0-00-0				1,1,7,7a-Tetramethyl-1a,2,6,7,7a,7b-hexahydro-1H-cyclopropa[a]naphthalene	526	154098-14-3				Isolongifolene, 4,5-dehydro-	519	0-00-0				1H-Cyclopropa[a]naphthalene, 1a,2,6,7,7a,7b-hexahydro-1,1,7,7a-tetramethyl-, [1aR-(1aà,7à,7aà,7bà)]-	518	34143-96-9				5-(4-Methylphenyl)cyclohexane-1,3-dione	517	61888-37-7
(4R,4aR)-4,4a-Dimethyl-6-(prop-1-en-2-yl)-1,2,3,4,4a,7-hexahydronaphthalene	160	26.5316	936	6869421	28908-26-1			1159.6		(4R,4aR)-4,4a-Dimethyl-6-(prop-1-en-2-yl)-1,2,3,4,4a,7-hexahydronaphthalene	936	28908-26-1				(E)-2-((8R,8aS)-8,8a-Dimethyl-3,4,6,7,8,8a-hexahydronaphthalen-2(1H)-ylidene)propyl formate	860	352457-47-7				(8R,8aS)-8,8a-Dimethyl-2-(propan-2-ylidene)-1,2,3,7,8,8a-hexahydronaphthalene	839	27840-40-0				(E)-Valerenyl isovalerate	838	101527-75-7				trans-Valerenyl acetate	833	101527-74-6				4a,5-Dimethyl-3-(prop-1-en-2-yl)-1,2,3,4,4a,5,6,7-octahydronaphthalen-1-ol	828	61847-19-6				Aromadendrene, dehydro-	817	0-00-0
Fumaric acid, cyclohex-3-enylmethyl hexadecyl ester	94	26.5538	586	4323763	0-00-0			1160.0		Fumaric acid, cyclohex-3-enylmethyl hexadecyl ester	586	0-00-0				Fumaric acid, cyclohex-3-enylmethyl tetradecyl ester	582	0-00-0				Fumaric acid, cyclohex-3-enylmethyl undecyl ester	581	0-00-0				Fumaric acid, cyclohex-3-enylmethyl pentadecyl ester	581	0-00-0				Fumaric acid, cyclohex-3-enylmethyl decyl ester	580	0-00-0				Fumaric acid, cyclohex-3-enylmethyl heptadecyl ester	576	0-00-0				Fumaric acid, cyclohex-3-enylmethyl nonyl ester	573	0-00-0
2-Naphthalenemethanol, 1,2,3,4,4a,5,6,7-octahydro-à,à,4a,8-tetramethyl-, (2R-cis)-	74	26.5983	659	1145550	1209-71-8			1160.9		2-Naphthalenemethanol, 1,2,3,4,4a,5,6,7-octahydro-à,à,4a,8-tetramethyl-, (2R-cis)-	659	1209-71-8				2-((2S,4aR)-4a,8-Dimethyl-1,2,3,4,4a,5,6,7-octahydronaphthalen-2-yl)propan-2-ol	648	117066-77-0				1H-Cyclopropa[a]naphthalene, 1a,2,3,3a,4,5,6,7b-octahydro-1,1,3a,7-tetramethyl-, [1aR-(1aà,3aà,7bà)]-	647	489-29-2				2-Naphthalenemethanol, 1,2,3,4,4a,5,6,7-octahydro-à,à,4a,8-tetramethyl-, (2R-cis)-	646	1209-71-8				2-Naphthalenemethanol, 1,2,3,4,4a,5,6,7-octahydro-à,à,4a,8-tetramethyl-, (2R-cis)-	643	1209-71-8				6S-2,3,8,8-Tetramethyltricyclo[5.2.2.0(1,6)]undec-2-ene	640	137235-48-4				1-Naphthalenol, decahydro-1,4a-dimethyl-7-(1-methylethylidene)-, [1R-(1à,4aá,8aà)]-	635	473-04-1
trans-2-Heptenyl acetate	114	26.6116	538	206596	16939-73-4			1161.1		trans-2-Heptenyl acetate	538	16939-73-4				Acetic acid, 1,4-dimethylpent-4-enyl ester	532	0-00-0				Cyclohexanol, 1-methyl-, acetate	530	16737-30-7				1-Cyclohexanol, 1-[5-hydroxy-4-methyl-2-hexenyl]	529	0-00-0				Heptamethylene diacetate	527	52819-34-8				Dicyclohexano-18-crown-6	524	16069-36-6				E-8-Methyl-7-dodecen-1-ol acetate	523	0-00-0
Butyl caprate	155	26.6338	642	196934	30673-36-0			1161.6		Butyl caprate	642	30673-36-0				Butyl caprate	578	30673-36-0				n-Capric acid isobutyl ester	574	30673-38-2				Butyl caprate	565	30673-36-0				Decanamide, n-pentyl-	559	64891-15-2				2,6-Difluoro-3-methylbenzoic acid, isobutyl ester	557	0-00-0				Isobutyl 8-methylnonanoate	533	1215127-94-8
4-Heptanone, 1,1,1,7,7,7-hexafluoro-	76	26.6471	495	6260.7	332-86-5			1161.9		4-Heptanone, 1,1,1,7,7,7-hexafluoro-	495	332-86-5				Carbon disulfide	449	75-15-0				Thiourea	331	62-56-6				3-Butyn-2-ol, TMS derivative	326	17869-76-0				Lycorenan-7-one, 5-hydroxy-1-methyl-9,10-[methylenebis(oxy)]-, (5à)-	324	477-17-8				4-tert-Butylcyclohexyl methyl ethylphosphonate	323	0-00-0				Indane-1,3-dione, 2-(4-chorobenzyl)-2-(4-chlorophenyl)-	322	298686-19-8
ethanone, 1-(1H-benzimidazol-1-yl)-	118	26.6693	590	102133	0-00-0			1162.3		ethanone, 1-(1H-benzimidazol-1-yl)-	590	0-00-0				4-Cyano-N-acetylaniline	557	35704-19-9				4-Cyano-N-acetylaniline	511	35704-19-9				4(1H)-Quinazolinone, 2-methyl-	489	1769-24-0				Methanamine, N-(5-phenyl-1,3,4-oxadiazol-2-yl)methyl-	474	0-00-0				4-Cyano-N-acetylaniline	460	35704-19-9				N-Acetylaminoethanol, TBDMS derivative	449	0-00-0
(-)-Isolongifolol, acetate	110	26.6782	691	1526766	0-00-0			1162.5		(-)-Isolongifolol, acetate	691	0-00-0				Bicyclo[7.2.0]undec-4-ene, 4,11,11-trimethyl-8-methylene-,[1R-(1R*,4Z,9S*)]-	678	118-65-0				Bicyclo[7.2.0]undec-4-ene, 4,11,11-trimethyl-8-methylene-	676	13877-93-5				Caryophyllene	674	87-44-5				Longifolene	673	475-20-7				Bicyclo[7.2.0]undec-4-ene, 4,11,11-trimethyl-8-methylene-,[1R-(1R*,4Z,9S*)]-	670	118-65-0				Isocaryophillene	670	0-00-0
Cycloheptane, 4-methylene-1-methyl-2-(2-methyl-1-propen-1-yl)-1-vinyl-	104	26.7093	833	566733	0-00-0			1163.1		Cycloheptane, 4-methylene-1-methyl-2-(2-methyl-1-propen-1-yl)-1-vinyl-	833	0-00-0				1,5-Cyclodecadiene, 1,5-dimethyl-8-(1-methylethylidene)-, (E,E)-	818	15423-57-1				(1R,9R,E)-4,11,11-Trimethyl-8-methylenebicyclo[7.2.0]undec-4-ene	806	68832-35-9				(1R,4R,5S)-1,8-Dimethyl-4-(prop-1-en-2-yl)spiro[4.5]dec-7-ene	804	729602-94-2				ç-Elemene	804	29873-99-2				ç-Elemene	802	29873-99-2				Cyclohexane, 1-ethenyl-1-methyl-2,4-bis(1-methylethenyl)-, [1S-(1à,2á,4á)]-	801	515-13-9
2-Heptadecenal	126	26.7271	530	135854	0-00-0			1163.4		2-Heptadecenal	530	0-00-0				Cyclohexane, tetradecyl-	501	1795-18-2				Cyclohexane, eicosyl-	494	4443-55-4				Cyclohexane, eicosyl-	493	4443-55-4				1-Dodecanethiol	491	112-55-0				13-Tetradecen-1-ol acetate	485	56221-91-1				Dodecylcyclohexane	483	1795-17-1
2,6-Difluoro-à-methylbenzyl alcohol	125	26.7315	444	26769	87327-65-9			1163.5		2,6-Difluoro-à-methylbenzyl alcohol	444	87327-65-9				2-Fluoro-5-methylaniline	422	452-84-6				4-Methylcyclohexathiazole	414	96963-09-6				3-Fluoro-2-methylaniline	404	443-86-7				5-Fluoro-2-methylaniline	400	367-29-3				5-Diazouracil	389	2435-76-9				N-(1,1-Dimethyl-2-propynyl)-N-(1,1-dimethylpropyl)amine	386	2978-40-7
6-Azabicyclo[3.2.1]octane	166	26.7404	558	911.98	279-85-6			1163.7		6-Azabicyclo[3.2.1]octane	558	279-85-6				7-Oxabicyclo[2.2.1]hept-5-ene-2,3-dicarboxylic anhydride	481	5426-09-5				6-Azabicyclo[3.2.1]octane	439	279-85-6				Isobutyronitrile	435	78-82-0				2(1H)-Pyridinone, 6-hydroxy-	428	626-06-2				6-Azabicyclo[3.2.1]octane	414	279-85-6				Isobutyronitrile	413	78-82-0
á-Guaiene	146	26.7537	806	2148803	88-84-6			1164.0		á-Guaiene	806	88-84-6				Naphthalene, 1,2,4a,5,8,8a-hexahydro-4,7-dimethyl-1-(1-methylethyl)-, (1à,4aá,8aà)-(ñ)-	802	5951-61-1				3H-3a,7-Methanoazulene, 2,4,5,6,7,8-hexahydro-1,4,9,9-tetramethyl-, [3aR-(3aà,4á,7à)]-	791	2387-78-2				1H-Cyclopropa[a]naphthalene, 1a,2,3,3a,4,5,6,7b-octahydro-1,1,3a,7-tetramethyl-, [1aR-(1aà,3aà,7bà)]-	784	489-29-2				Naphthalene, 1,2,4a,5,8,8a-hexahydro-4,7-dimethyl-1-(1-methylethyl)-, [1S-(1à,4aá,8aà)]-	780	523-47-7				Cyclohexene, 6-ethenyl-6-methyl-1-(1-methylethyl)-3-(1-methylethylidene)-, (S)-	778	5951-67-7				Naphthalene, 1,2,4a,5,8,8a-hexahydro-4,7-dimethyl-1-(1-methylethyl)-, (1à,4aá,8aà)-(ñ)-	776	5951-61-1
Naphthalene, 1,2,3,4-tetrahydro-2,3-dimethyl-	104	26.7671	662	233064	21564-92-1			1164.2		Naphthalene, 1,2,3,4-tetrahydro-2,3-dimethyl-	662	21564-92-1				Naphthalene, 1,2,3,4-tetrahydro-2,3-dimethyl-	645	21564-92-1				Hex-1-enylbenzene	576	828-15-9				Benzene, cyclohexyl-	576	827-52-1				Benzene, cyclohexyl-	570	827-52-1				Benzene, cyclohexyl-	562	827-52-1				Benzene, (3-methylcyclopentyl)-	557	5078-75-1
Naphthalene, 1,2,4a,5,8,8a-hexahydro-4,7-dimethyl-1-(1-methylethyl)-, (1à,4aá,8aà)-(ñ)-	174	26.7759	771	522759	5951-61-1			1164.4		Naphthalene, 1,2,4a,5,8,8a-hexahydro-4,7-dimethyl-1-(1-methylethyl)-, (1à,4aá,8aà)-(ñ)-	771	5951-61-1				Naphthalene, 2,3,4,4a,5,6-hexahydro-1,4a-dimethyl-7-(1-methylethyl)-	769	473-14-3				1H-Cyclopropa[a]naphthalene, 1a,2,3,3a,4,5,6,7b-octahydro-1,1,3a,7-tetramethyl-, [1aR-(1aà,3aà,7bà)]-	765	489-29-2				ë-Selinene	765	28624-23-9				Naphthalene, 1,2,4a,5,8,8a-hexahydro-4,7-dimethyl-1-(1-methylethyl)-, (1à,4aá,8aà)-(ñ)-	757	5951-61-1				Naphthalene, 1,2,4a,5,8,8a-hexahydro-4,7-dimethyl-1-(1-methylethyl)-, [1S-(1à,4aá,8aà)]-	757	523-47-7				ë-Selinene	750	28624-28-4
8-[6-Methoxy-8-quinolyl]aminooctanoic acid	38	26.8115	450	31018	0-00-0			1165.1		8-[6-Methoxy-8-quinolyl]aminooctanoic acid	450	0-00-0				N-(2-Amino-4-trifluoromethylphenyl)morpholine	405	784-57-6				1,2-Bis(diethylamino)-1,2-bis(4-cyanophenyl)ethane	404	0-00-0				2,3-Di-O-acetyl-1,4-anhydro-5-O-methyl-D-ribitol	379	0-00-0				1,3,5-Triazine-2,4-diamine, 6-phenyl-	372	91-76-9				1-Methyl-4-[4,5-dihydroxyphenyl]pyridinium bromide	361	0-00-0				Benzenamine, N-[2-(2,3-dihydro-4H-1,4-oxazino[2,3-b]quinoxalin-4-yl)ethyl]-4-nitro-	361	347355-89-9
Ethanone, 1-(2,4,5-trimethylphenyl)-	113	26.8293	653	127805	2040-07-5			1165.5		Ethanone, 1-(2,4,5-trimethylphenyl)-	653	2040-07-5				1,3,5,6,7-Pentamethylbicyclo[3.2.0]hepta-2,6-diene	644	3099-00-1				Ethanone, 1-(2,3,4-trimethylphenyl)-	640	1467-36-3				Benzene, 1-(1,1-dimethylethyl)-3-ethyl-	625	14411-56-4				Ethanone, 1-(2,4,6-trimethylphenyl)-	609	1667-01-2				Benzene, 1-(1,1-dimethylethyl)-4-ethyl-	602	7364-19-4				Ethanone, 1-(2,4,6-trimethylphenyl)-	598	1667-01-2
cis-Calamenene	159	26.8692	846	93927651	72937-55-4			1166.3		cis-Calamenene	846	72937-55-4				trans-Calamenene	829	73209-42-4				Naphthalene, 1,2,3,4-tetrahydro-1,6-dimethyl-4-(1-methylethyl)-, (1S-cis)-	829	483-77-2				Naphthalene, 1,2,3,4-tetrahydro-1,6-dimethyl-4-(1-methylethyl)-, (1S-cis)-	817	483-77-2				trans-Calamenene	816	73209-42-4				4-isopropyl-1,6-dimethyl-1,2,3,4-tetrahydronaphthalene	792	0-00-0				Naphthalene, 1,2,3,4-tetrahydro-1,6-dimethyl-4-(1-methylethyl)-, (1S-cis)-	734	483-77-2
1,5-Cyclodecadiene, 1,5-dimethyl-8-(1-methylethylidene)-, (E,E)-	84	26.8737	885	518653	15423-57-1			1166.4		1,5-Cyclodecadiene, 1,5-dimethyl-8-(1-methylethylidene)-, (E,E)-	885	15423-57-1				Cyclohexane, 1-ethenyl-1-methyl-2-(1-methylethenyl)-4-(1-methylethylidene)-	864	3242-08-8				ç-Elemene	864	29873-99-2				1,5-Cyclodecadiene, 1,5-dimethyl-8-(1-methylethylidene)-, (E,E)-	850	15423-57-1				ç-Elemene	850	29873-99-2				Azulene, 1,2,3,3a,4,5,6,7-octahydro-1,4-dimethyl-7-(1-methylethenyl)-, [1R-(1à,3aá,4à,7á)]-	844	22567-17-5				Azulene, 1,2,3,3a,4,5,6,7-octahydro-1,4-dimethyl-7-(1-methylethenyl)-, [1R-(1à,3aá,4à,7á)]-	835	22567-17-5
Phosphinous amide, N,N-dimethyl-P,P-bis(1-methylethyl)-	76	26.887	452	92964	72740-05-7			1166.6		Phosphinous amide, N,N-dimethyl-P,P-bis(1-methylethyl)-	452	72740-05-7				Acetamide, N-(aminothioxomethyl)-	411	591-08-2				4-[(Benzo[1,3]dioxol-5-ylmethylene)-amino]-3-methyl-6-phenyl-4H-[1,2,4]triazin-5-one	408	0-00-0				Benzenecarboximidoyl bromide, N-methyl-	398	41182-85-8				Benzofuran	392	271-89-6				Benzonitrile, 4-amino-	372	873-74-5				N-Methylbenzimidoyl chloride	369	21737-87-1
3-(2-Pyridyl)-5,6-diphenyl-1,2,4-triazine	28	26.9137	468	520574	1046-56-6			1167.1		3-(2-Pyridyl)-5,6-diphenyl-1,2,4-triazine	468	1046-56-6				1,2,4,5-Benzenetetracarbonitrile	466	712-74-3				Diphenylacetylene	464	501-65-5				Diphenylacetylene	458	501-65-5				Diphenylfurazan N-oxide	451	5585-14-8				2-Cyclopropen-1-one, 2,3-diphenyl-	444	886-38-4				1,2,4,5-Benzenetetracarbonitrile	442	712-74-3
(R)-1-Methyl-4-(6-methylhept-5-en-2-yl)cyclohexa-1,4-diene	177	26.9314	532	307465	28976-67-2			1167.5		(R)-1-Methyl-4-(6-methylhept-5-en-2-yl)cyclohexa-1,4-diene	532	28976-67-2				4,4-Dimethyladamantan-2-ol	529	0-00-0				trans-1-Chloro-1,2-dimethylsilacyclohexane	528	101772-71-8				Spiro[4.5]dec-7-ene, 1,8-dimethyl-4-(1-methylethenyl)-, [1S-(1à,4á,5à)]-	520	24048-44-0				7-Hydroxyfarnesen	517	0-00-0				Silane, chlorodimethyl(1-methyl-1-butenyl)-, (E)-	515	125212-73-9				Bicyclo[3.3.0]octane, 3,7-bis(ethylidene)-	514	0-00-0
trans-Valerenyl acetate	150	26.9492	834	137035	101527-74-6			1167.9		trans-Valerenyl acetate	834	101527-74-6				(E)-Valerenyl isovalerate	827	101527-75-7				(E)-2-((8R,8aS)-8,8a-Dimethyl-3,4,6,7,8,8a-hexahydronaphthalen-2(1H)-ylidene)propyl formate	805	352457-47-7				3,5,11-Eudesmatriene	801	193615-07-5				Aristol-1(10)-en-9-ol	792	1372763-27-3				(E)-2-((8R,8aS)-8,8a-Dimethyl-3,4,6,7,8,8a-hexahydronaphthalen-2(1H)-ylidene)propan-1-ol	789	22387-74-2				Aristol-1(10)-en-9-yl isovalerate	784	0-00-0
Ethanone, 1-(4-cyclohexylphenyl)-	138	26.9714	739	559166	18594-05-3			1168.3		Ethanone, 1-(4-cyclohexylphenyl)-	739	18594-05-3				Ethanone, 1-(4-cyclohexylphenyl)-	728	18594-05-3				1(2H)-Naphthalenone, 6-(1,1-dimethylethyl)-3,4-dihydro-	709	51015-37-3				1(2H)-Naphthalenone, 7-(1,1-dimethylethyl)-3,4-dihydro-	704	22583-68-2				1,1,2,2,3,3-Hexamethylindane	678	91324-94-6				1-Acetyl-2,7-naphthalenediol	660	86358-83-0				Cycloisolongifolene, 9,10-dehydro-	657	0-00-0
Heptasiloxane, hexadecamethyl-	281	26.9892	524	77347	541-01-5			1168.6		Heptasiloxane, hexadecamethyl-	524	541-01-5				Heptasiloxane, hexadecamethyl-	498	541-01-5				Cyclononasiloxane, octadecamethyl-	476	556-71-8				Cyclononasiloxane, octadecamethyl-	468	556-71-8				Hexasiloxane, tetradecamethyl-	458	107-52-8				Tetracosamethyl-cyclododecasiloxane	436	18919-94-3				Cyclononasiloxane, octadecamethyl-	427	556-71-8
2-Amino-5-tert-butyl-1,3,4-thiadiazole	46	27.0025	533	223769	39222-73-6			1168.9		2-Amino-5-tert-butyl-1,3,4-thiadiazole	533	39222-73-6				á-D-Ribopyranoside, methyl	531	17289-61-1				Pentanoic acid	508	109-52-4				Hexanoic acid	508	142-62-1				Hexanoic acid	507	142-62-1				Pentanoic acid	506	109-52-4				Rhamnose	498	3615-41-6
Hexanoic acid	56	27.0158	780	3718144	142-62-1			1169.2		Hexanoic acid	780	142-62-1				Hexanoic acid	766	142-62-1				Hexanoic acid	764	142-62-1				Hexanoic acid	719	142-62-1				Pentanoic acid	706	109-52-4				Nonanoic acid	695	112-05-0				Pentanoic acid	691	109-52-4
Butanoic acid	150	27.0469	456	65575	107-92-6			1169.8		Butanoic acid	456	107-92-6				Pentanoic acid	446	109-52-4				Butanoic acid	445	107-92-6				Pentanoic acid	413	109-52-4				2-Amino-1,3-propanediol	405	534-03-2				Pentanoic acid	401	109-52-4				Benserazide	393	322-35-0
(E)-2-((8R,8aS)-8,8a-Dimethyl-3,4,6,7,8,8a-hexahydronaphthalen-2(1H)-ylidene)propyl acetate	108	27.0691	742	544193	352461-71-3			1170.2		(E)-2-((8R,8aS)-8,8a-Dimethyl-3,4,6,7,8,8a-hexahydronaphthalen-2(1H)-ylidene)propyl acetate	742	352461-71-3				4a,5-Dimethyl-3-(prop-1-en-2-yl)-1,2,3,4,4a,5,6,7-octahydronaphthalen-1-ol	742	61847-19-6				(+)-Cycloisolongifol-5-ol	741	74841-81-9				(E)-2-((8R,8aS)-8,8a-Dimethyl-3,4,6,7,8,8a-hexahydronaphthalen-2(1H)-ylidene)propyl formate	740	352457-47-7				Aristol-1(10)-en-9-yl isovalerate	738	0-00-0				(E)-Valerenyl isovalerate	730	101527-75-7				3,5,11-Eudesmatriene	729	193615-07-5
3,5,11-Eudesmatriene	135	27.0824	826	162885	193615-07-5			1170.5		3,5,11-Eudesmatriene	826	193615-07-5				(E)-2-((8R,8aS)-8,8a-Dimethyl-3,4,6,7,8,8a-hexahydronaphthalen-2(1H)-ylidene)propyl formate	722	352457-47-7				(4R,4aR)-4,4a-Dimethyl-6-(prop-1-en-2-yl)-1,2,3,4,4a,7-hexahydronaphthalene	721	28908-26-1				(8R,8aS)-8,8a-Dimethyl-2-(propan-2-ylidene)-1,2,3,7,8,8a-hexahydronaphthalene	721	27840-40-0				(E)-Valerenyl isovalerate	713	101527-75-7				trans-Valerenyl acetate	712	101527-74-6				cis-Valerenyl acetate	711	101527-78-0
3,5,11-Eudesmatriene	59	27.1091	640	241126	193615-07-5			1171.0		3,5,11-Eudesmatriene	640	193615-07-5				Pyrimidine, 4-(2-hydroxy-5-methoxyphenyl)-	584	97630-77-8				Benzimidazole, 5-tert-butyl-2-ethyl-	577	5805-63-0				Ethanone, 1-(4-cyclohexylphenyl)-	576	18594-05-3				(E)-Valerenyl isovalerate	575	101527-75-7				1-Acetyl-2,7-naphthalenediol	569	86358-83-0				4-Hydroxybenzoic acid, 3,10,10-trimethyl-7-methylenecycloundeca-3,8-dienyl ester	569	0-00-0
Pentanoic acid	114	27.118	490	9558.0	109-52-4			1171.2		Pentanoic acid	490	109-52-4				Heptanoic acid	470	111-14-8				Pentanoic acid	459	109-52-4				Heptanoic acid	443	111-14-8				Heptanoic acid	426	111-14-8				Heptanoic acid	424	111-14-8				Inositol, 1-deoxy-	415	62076-18-0
Dodecanoic acid, ethyl ester	88	27.1358	773	4026695	106-33-2			1171.6		Dodecanoic acid, ethyl ester	773	106-33-2				Dodecanoic acid, ethyl ester	746	106-33-2				Dodecanoic acid, ethyl ester	709	106-33-2				Dodecanoic acid, ethyl ester	703	106-33-2				Decanoic acid, 2,8-dimethyl-, methyl ester	627	55030-52-9				Undecanoic acid, 2,8-dimethyl-, methyl ester	617	55955-74-3				Ethyl tridecanoate	601	28267-29-0
4a,5-Dimethyl-3-(prop-1-en-2-yl)-1,2,3,4,4a,5,6,7-octahydronaphthalen-1-ol	147	27.158	659	3531630	61847-19-6			1172.0		4a,5-Dimethyl-3-(prop-1-en-2-yl)-1,2,3,4,4a,5,6,7-octahydronaphthalen-1-ol	659	61847-19-6				trans-Valerenyl acetate	655	101527-74-6				3,5,11-Eudesmatriene	654	193615-07-5				(E)-Valerenyl isovalerate	651	101527-75-7				Benzene, 3-[3-iodo-2-(iodomethyl)-2-methylpropyl]-1,2,4,5-tetramethyl-	646	55712-70-4				Silphiperfola-4,7(14)-diene	638	210637-49-3				(E)-2-((8R,8aS)-8,8a-Dimethyl-3,4,6,7,8,8a-hexahydronaphthalen-2(1H)-ylidene)propyl formate	621	352457-47-7
4a,5-Dimethyl-3-(prop-1-en-2-yl)-1,2,3,4,4a,5,6,7-octahydronaphthalen-1-ol	123	27.1624	623	150103	61847-19-6			1172.1		4a,5-Dimethyl-3-(prop-1-en-2-yl)-1,2,3,4,4a,5,6,7-octahydronaphthalen-1-ol	623	61847-19-6				(8R,8aS)-8,8a-Dimethyl-2-(propan-2-ylidene)-1,2,3,7,8,8a-hexahydronaphthalene	600	27840-40-0				3,5,11-Eudesmatriene	592	193615-07-5				Silphiperfola-4,7(14)-diene	586	210637-49-3				(E)-2-((8R,8aS)-8,8a-Dimethyl-3,4,6,7,8,8a-hexahydronaphthalen-2(1H)-ylidene)propyl formate	585	352457-47-7				(4R,4aR)-4,4a-Dimethyl-6-(prop-1-en-2-yl)-1,2,3,4,4a,7-hexahydronaphthalene	584	28908-26-1				Isolongifolene, 4,5-dehydro-	584	0-00-0
2-Methylenetetrahydrothiophene	100	27.1891	456	19693	0-00-0			1172.6		2-Methylenetetrahydrothiophene	456	0-00-0				6-Thiabicyclo[3.1.0]hexane	432	285-75-6				Methyl 11-(2-cyclopenten-1-yl)undecanoate	398	24828-56-6				2-Methyl-tetrahydropyran	383	0-00-0				Thiophene-3-sulfonic acid, 2,5-dimethyl-, (2-morpholin-4-ylethyl)amide	377	0-00-0				Borane-morpholine complex	376	4856-95-5				4H-1,3,5-Oxadiazine-4-carboxylic acid, 2-chloromethyl-6-diethylamino-4-trifluoromethyl-, ethyl ester	371	296246-24-7
Unknown 17	163	27.2113		33660				1173.1
5,9-Undecadien-2-one, 6,10-dimethyl-, (E)-	151	27.2646	656	1268213	3796-70-1			1174.1		5,9-Undecadien-2-one, 6,10-dimethyl-, (E)-	656	3796-70-1				5,9-Undecadien-2-one, 6,10-dimethyl-	643	689-67-8				5,9-Undecadien-2-one, 6,10-dimethyl-, (Z)-	639	3879-26-3				5,9-Undecadien-2-one, 6,10-dimethyl-	623	689-67-8				5,9-Undecadien-2-one, 6,10-dimethyl-, (E)-	616	3796-70-1				5,9-Undecadien-2-one, 6,10-dimethyl-, (E)-	612	3796-70-1				5,9-Undecadien-2-one, 6,10-dimethyl-, (Z)-	609	3879-26-3
2-Butanone, 4-phenyl-	104	27.269	927	58423910	2550-26-7			1174.2		2-Butanone, 4-phenyl-	927	2550-26-7				2-Butanone, 4-phenyl-	922	2550-26-7				2-Butanone, 4-phenyl-	912	2550-26-7				2-Butanone, 3-phenyl-	897	769-59-5				3-Oxo-5-phenylpentanoic acid, 2-chloroethyl ester	842	0-00-0				3-Buten-2-ol, 4-phenyl-, (E)-	841	0-00-0				3-Buten-2-ol, 4-phenyl-	791	17488-65-2
(2R,3S,5S,6R)-2,5-bis(4-Methoxyphenyl)-3,6-dimethyl-1,4-dioxane-rel-	112	27.2957	773	142149	212516-42-2			1174.7		(2R,3S,5S,6R)-2,5-bis(4-Methoxyphenyl)-3,6-dimethyl-1,4-dioxane-rel-	773	212516-42-2				1,2-ethanedione, 1-[4-(dimethylamino)phenyl]-2-(2,4,6-trimethylphenyl)-	746	0-00-0				1,2,3,4-Tetrahydroisoquinolin-6-ol, 1-[3-hydroxybenzyl]-	693	0-00-0				5-Fluorotryptophan	685	154-08-5				thiomorpholine, 4-octadecyl-, 1,1-dioxide	679	0-00-0				Benzenepropanamide, à-(dimethylamino)-N-[2-methyl-1-[[3,3a,11,12,13,14,15,15a-octahydro-13-(1-methylpropyl)-12,15-dioxo-5,8-ethenopyrrolo[3,2-b][1,5,8]oxadiazacyclotetradecin-1(2H)-yl]carbonyl]butyl]-	671	38496-02-5				2-(N-Ethyl-N-m-tolyl)aminoethanol, bromomethyldimethylsilyl ether	667	0-00-0
Cedren-13-ol, 8-	162	27.3179	695	527748	18319-35-2			1175.2		Cedren-13-ol, 8-	695	18319-35-2				Aristol-1(10)-en-9-ol	675	1372763-27-3				Bergamotol, Z-à-trans-	673	88034-74-6				Santalol, cis,à-	673	19903-72-1				geranyl-à-terpinene	667	0-00-0				à-Santalol	660	115-71-9				Lanceol, cis	659	10067-28-4
Isoindole-1,3-dione, 2-[2-(2-methyl-1H-indol-3-yl)ethyl]-	144	27.3268	523	1097581	0-00-0			1175.4		Isoindole-1,3-dione, 2-[2-(2-methyl-1H-indol-3-yl)ethyl]-	523	0-00-0				Benzenesulfonamide, 4-ethoxy-3-(1-methylethyl)-N-[2-(2-methyl-1H-indol-3-yl)ethyl]-	517	0-00-0				6-Methyl-2,4-dioxo-1,2,3,4-tetrahydro-pyrimidine-5-sulfonic acid [2-(2-methyl-1H-indol-3-yl)-ethyl]-amide	503	0-00-0				6-Methyl-1,2,3,4-tetrahydropyrimido[3,4-a]indole	479	0-00-0				4-Isopropyl-N-[2-(2-methyl-1H-indol-3-yl)-ethyl]-benzenesulfonamide	479	0-00-0				dl-5-Methyltryptophan	472	951-55-3				4-Oxazolidinecarboxylic acid, 2-(1,1-dimethylethyl)-3-formyl-4-methyl-, methyl ester, (2R-cis)-	467	93250-94-3
3,5,11-Eudesmatriene	202	27.349	872	82415085	193615-07-5			1175.8		3,5,11-Eudesmatriene	872	193615-07-5				4a,5-Dimethyl-3-(prop-1-en-2-yl)-1,2,3,4,4a,5,6,7-octahydronaphthalen-1-ol	850	61847-19-6				(E)-2-((8R,8aS)-8,8a-Dimethyl-3,4,6,7,8,8a-hexahydronaphthalen-2(1H)-ylidene)propyl formate	831	352457-47-7				(8R,8aS)-8,8a-Dimethyl-2-(propan-2-ylidene)-1,2,3,7,8,8a-hexahydronaphthalene	819	27840-40-0				Silphiperfola-4,7(14)-diene	797	210637-49-3				(4R,4aR)-4,4a-Dimethyl-6-(prop-1-en-2-yl)-1,2,3,4,4a,7-hexahydronaphthalene	790	28908-26-1				Cycloisolongifolene, 8,9-dehydro-	787	0-00-0
2-Methyl-7,7,8,8-tetracyano-p-quinodimethane	177	27.3667	403	27310	1518-13-4			1176.1		2-Methyl-7,7,8,8-tetracyano-p-quinodimethane	403	1518-13-4				3-Trifluoromethyl-p-anisidine	363	393-15-7				Cyclohexano[b]naphthalene, 6,7-difluoro(á,á)-	355	0-00-0				1H-Indole, 1-(4-nitrobutyl)-	355	131322-49-1				2H-1-Benzopyran-3-carboxamide, N-methyl-8-nitro-2-oxo-	348	0-00-0				1,4-Naphthoquinone, 6-ethyl-2,5-dihydroxy-	344	13378-87-5				6-(6-Methyl-pyrimidin-4-ylsulfanyl)-5-nitro-pyrimidin-4-ylamine	344	0-00-0
2(5H)-Furanone, 5-(2,5-dimethylphenyl)-3-methyl-	74	27.3845	599	7394681	55591-07-6			1176.5		2(5H)-Furanone, 5-(2,5-dimethylphenyl)-3-methyl-	599	55591-07-6				3,5,11-Eudesmatriene	587	193615-07-5				á-Vatirenene	574	0-00-0				(8R,8aS)-8,8a-Dimethyl-2-(propan-2-ylidene)-1,2,3,7,8,8a-hexahydronaphthalene	565	27840-40-0				4a,5-Dimethyl-3-(prop-1-en-2-yl)-1,2,3,4,4a,5,6,7-octahydronaphthalen-1-ol	563	61847-19-6				(E)-Valerenyl isovalerate	561	101527-75-7				(E)-2-((8R,8aS)-8,8a-Dimethyl-3,4,6,7,8,8a-hexahydronaphthalen-2(1H)-ylidene)propyl formate	559	352457-47-7
2-Furoic acid, 2,7-dimethyloct-7-en-5-yn-4-yl ester	113	27.4156	478	450564	0-00-0			1177.1		2-Furoic acid, 2,7-dimethyloct-7-en-5-yn-4-yl ester	478	0-00-0				Oxazolidin-2-one, 3-benzyl-4-hydroxy-4,5-dimethyl-5-phenethyl-	471	0-00-0				l-Arabinitol, 2,4-deoxy-3-O-[(1,1-dimethylethyl)dimethylsilyl]-2,4-dimethyl-5-O-(phenylmethyl)-	462	100649-11-4				Benzene, (1-methylhexadecyl)-	457	55125-25-2				N-[1-(Azetidin-1-carbonyl)-3-oxo-3-phenyl-propyl]carbamic acid, benzyl ester	453	0-00-0				Benzene, 1-(1-heptyldodecyl)-4-methyl-	452	55191-36-1				4,4,6-Trimethyl-2-phenyl-5,6-dihydro-4H-1,3-oxazine	449	26939-21-9
3,5,11-Eudesmatriene	146	27.4334	856	10744953	193615-07-5			1177.5		3,5,11-Eudesmatriene	856	193615-07-5				4a,5-Dimethyl-3-(prop-1-en-2-yl)-1,2,3,4,4a,5,6,7-octahydronaphthalen-1-ol	840	61847-19-6				(E)-2-((8R,8aS)-8,8a-Dimethyl-3,4,6,7,8,8a-hexahydronaphthalen-2(1H)-ylidene)propyl formate	833	352457-47-7				Silphiperfola-4,7(14)-diene	820	210637-49-3				trans-Valerenyl acetate	811	101527-74-6				(8R,8aS)-8,8a-Dimethyl-2-(propan-2-ylidene)-1,2,3,7,8,8a-hexahydronaphthalene	808	27840-40-0				(E)-2-((8R,8aS)-8,8a-Dimethyl-3,4,6,7,8,8a-hexahydronaphthalen-2(1H)-ylidene)propyl acetate	807	352461-71-3
(-)-Aristolene	189	27.4556	743	1775137	6831-16-9			1177.9		(-)-Aristolene	743	6831-16-9				1H-Cycloprop[e]azulene, 1a,2,3,4,4a,5,6,7b-octahydro-1,1,4,7-tetramethyl-, [1aR-(1aà,4à,4aá,7bà)]-	741	489-40-7				1H-Cycloprop[e]azulene, 1a,2,3,4,4a,5,6,7b-octahydro-1,1,4,7-tetramethyl-, [1aR-(1aà,4à,4aá,7bà)]-	734	489-40-7				1H-Cyclopropa[a]naphthalene, decahydro-1,1,3a-trimethyl-7-methylene-, [1aS-(1aà,3aà,7aá,7bà)]-	729	20071-49-2				1H-Cyclopropa[a]naphthalene, 1a,2,3,3a,4,5,6,7b-octahydro-1,1,3a,7-tetramethyl-, [1aR-(1aà,3aà,7bà)]-	728	489-29-2				(-)-Aristolene	728	6831-16-9				1H-Cycloprop[e]azulene, 1a,2,3,4,4a,5,6,7b-octahydro-1,1,4,7-tetramethyl-, [1aR-(1aà,4à,4aá,7bà)]-	727	489-40-7
1,4,6-Trimethyl-1,2,3,3a,4,7,8,8a-octahydro-4,7-ethanoazulene	177	27.46	683	96181	65128-08-7			1178.0		1,4,6-Trimethyl-1,2,3,3a,4,7,8,8a-octahydro-4,7-ethanoazulene	683	65128-08-7				1,8,11,14-Heptadecatetraene, (Z,Z,Z)-	658	10482-53-8				Camphene	649	79-92-5				Bicyclo[3.1.1]heptane, 6,6-dimethyl-3-methylene-	635	16022-04-1				Camphene	634	79-92-5				Cyclobutene, 4,4-dimethyl-1-(2,7-octadienyl)-	634	62338-42-5				1H-Indene, 1-ethylideneoctahydro-, trans-	632	56324-70-0
Benzene, (1-ethylnonyl)-	126	27.4733	492	148420	4536-87-2			1178.3		Benzene, (1-ethylnonyl)-	492	4536-87-2				Benzene, (1-methylnonadecyl)-	479	2398-66-5				Benzene, 1-(1,5-dimethylhexyl)-4-methyl-	473	1461-02-5				Benzene, 1-(1-heptyldodecyl)-4-methyl-	462	55191-36-1				Benzene, (1-ethyloctyl)-	456	4621-36-7				Benzene, (1,1,4,6,6-pentamethylheptyl)-	446	55134-07-1				Benzene, (1-ethyldecyl)-	446	2400-00-2
Himachala-2,4-diene	177	27.5178	693	149353	60909-27-5			1179.1		Himachala-2,4-diene	693	60909-27-5				1H-Cycloprop[e]azulene, 1a,2,3,4,4a,5,6,7b-octahydro-1,1,4,7-tetramethyl-, [1aR-(1aà,4à,4aá,7bà)]-	683	489-40-7				4,7-Methanoazulene, 1,2,3,4,5,6,7,8-octahydro-1,4,9,9-tetramethyl-, [1S-(1à,4à,7à)]-	672	514-51-2				5-Azulenemethanol, 1,2,3,4,5,6,7,8-octahydro-à,à,3,8-tetramethyl-, acetate, [3S-(3à,5à,8à)]-	670	134-28-1				Naphthalene, decahydro-4a-methyl-1-methylene-7-(1-methylethylidene)-, (4aR-trans)-	669	515-17-3				1H-Cycloprop[e]azulene, 1a,2,3,4,4a,5,6,7b-octahydro-1,1,4,7-tetramethyl-, [1aR-(1aà,4à,4aá,7bà)]-	668	489-40-7				Naphthalene, 1,2,3,5,6,7,8,8a-octahydro-1,8a-dimethyl-7-(1-methylethenyl)-, [1R-(1à,7á,8aà)]-	666	4630-07-3
Benzene, 1,3-bis(1-methylethenyl)-	58	27.5311	527	163875	3748-13-8			1179.4		Benzene, 1,3-bis(1-methylethenyl)-	527	3748-13-8				1,2,3-Trimethylindene	520	4773-83-5				1H-Indene, 1,1,3-trimethyl-	518	2177-45-9				1,2,3-Trimethylindene	502	4773-83-5				Benzene, 1,3-bis(1-methylethenyl)-	495	3748-13-8				Benzene, 1,4-bis(1-methylethenyl)-	494	1605-18-1				Benzene, 1,4-bis(1-methylethenyl)-	491	1605-18-1
2-Chloro-5-(methylthio)benzoic acid	101	27.5444	513	18439	51546-12-4			1179.7		2-Chloro-5-(methylthio)benzoic acid	513	51546-12-4				4,5-Dihydronaphtho(2,1-d)thiazol-2-amine	455	34176-49-3				1-Cyclopropene-3-carboxylic acid, 2-ethyl-1-phenyl-, methyl ester	450	107939-18-4				1-(2-Methyl-propenyl)-1,2,3,4-tetrahydronaphthalen-2-ol	443	1370512-24-5				1-Indanone, 3,3,4,5,7-pentamethyl-	443	10425-83-9				L-Tryptophan, N(1)-(trimethylsilyl)-, trimethylsilyl ester	436	61445-27-0				Benzene, 1-chloro-2,3,4-trimethoxy-	435	54625-53-5
Benzofuran, 6-ethenyl-4,5,6,7-tetrahydro-3,6-dimethyl-5-isopropenyl-, trans-	216	27.5666	865	3357087	17910-09-7			1180.1		Benzofuran, 6-ethenyl-4,5,6,7-tetrahydro-3,6-dimethyl-5-isopropenyl-, trans-	865	17910-09-7				Benzofuran, 6-ethenyl-4,5,6,7-tetrahydro-3,6-dimethyl-5-isopropenyl-, trans-	854	17910-09-7				(4aS,8aR)-3,8a-Dimethyl-5-methylene-4,4a,5,6,7,8,8a,9-octahydronaphtho[2,3-b]furan	689	6989-21-5				5-Benzofuranacetic acid, 6-ethenyl-4,5,6,7-tetrahydro-3,6-dimethyl-à-methylene-, methyl ester	686	19912-86-8				Tricyclo[8.6.0.0(2,9)]hexadeca-3,15-diene, trans-2,9-anti-9,10-trans-1,10-	661	0-00-0				n-Propyl 5,8,11,14,17-eicosapentaenoate	643	0-00-0				Ethyl 6,9,12,15,18-heneicosapentaenoate	641	0-00-0
2-Furancarboxylic acid, undecyl ester	113	27.5977	511	175837	93154-79-1			1180.7		2-Furancarboxylic acid, undecyl ester	511	93154-79-1				2-Furancarboxylic acid, heptadecyl ester	499	0-00-0				2-Furancarboxylic acid, nonyl ester	484	39251-89-3				Ethyl ethylphosphonofluoridate	480	650-20-4				2-Furancarboxylic acid, dodecyl ester	466	116435-27-9				2-Furancarboxylic acid, decyl ester	466	39251-90-6				2-Furoic acid, 2-methylpentyl ester	460	0-00-0
Cyclopropaneoctanoic acid, 2-hexyl-, methyl ester	74	27.6155	569	1180817	10152-61-1			1181.1		Cyclopropaneoctanoic acid, 2-hexyl-, methyl ester	569	10152-61-1				(Z)-Methyl hexadec-11-enoate	569	822-05-9				7-Hexadecenoic acid, methyl ester, (Z)-	567	56875-67-3				9-Hexadecenoic acid, methyl ester, (Z)-	555	1120-25-8				Methyl hexadec-9-enoate	552	10030-74-7				9-Hexadecenoic acid, methyl ester, (Z)-	551	1120-25-8				Methyl 11-hexadecenoate	551	0-00-0
Benzyl alcohol	107	27.6377	926	15024867	100-51-6			1181.5		Benzyl alcohol	926	100-51-6				Benzyl alcohol	922	100-51-6				Benzyl alcohol	917	100-51-6				Benzyl alcohol	917	100-51-6				1,2-Propanediol, 1-phenyl-	903	1855-09-0				N-Cbz-glycylglycine p-nitrophenyl ester	891	13574-81-7				dl-Erythro-1-phenyl-1,2-propanediol	880	1075-04-3
Unknown 18	166	27.6555	395	1577.2	5631-63-0			1181.9		2-Buten-1-one, 1-(2-hydroxy-5-methylphenyl)-	395	5631-63-0				3-Cyano-5-ethyl-4,6-dimethyl-pyridin-2-ol	381	151693-96-8				1H-1,3-Benzimidazole, 5-methoxy-1-methyl-2-(4-morpholinylmethyl)-	374	0-00-0				2-Acetyl-7-hydroxybenzofuran	373	40020-87-9				3-Buten-2-one, 4-(4-methoxyphenyl)-	371	943-88-4				Benzene, ethylpentamethyl-	365	2388-04-7				2,2'-Isopropylidenedifuran	359	17920-88-6
Noscapine	220	27.6644	579	273136	128-62-1			1182.1		Noscapine	579	128-62-1				Noscapine	550	128-62-1				Pyrrolo[1,2-a]thieno[2,3-d]pyrimidin-4(6H)-one, 7,8-dihydro-2,3-dimethyl-	548	56929-61-4				Pyrazol-5-ol, 3-(3,4-dimethoxyphenyl)-	541	0-00-0				Noscapine	536	128-62-1				Chrom-6-ol-4-one, 2,3-dihydroxy-2,2,7,8-tetramethyl-	533	84945-26-6				Thiocoumarine, 4,4,6,7-tetramethyl-	533	0-00-0
1(2H)-Naphthalenone, 7-(1,1-dimethylethyl)-3,4-dihydro-	187	27.6954	668	2052756	22583-68-2			1182.7		1(2H)-Naphthalenone, 7-(1,1-dimethylethyl)-3,4-dihydro-	668	22583-68-2				1(2H)-Naphthalenone, 6-(1,1-dimethylethyl)-3,4-dihydro-	660	51015-37-3				1,2-Bis(diethylamino)-1,2-bis(4-cyanophenyl)ethane	618	0-00-0				4-(2,3,4,6-Tetramethylphenyl)-3-buten-2-one	618	94112-30-8				Chromane-3-carbonitrile, 2,3-dehydro-2-amino-7-hydroxy-4-(3-methoxyphenyl)-	613	160111-49-9				Silane, methylvinyl(oct-2-yloxy)butoxy-	601	0-00-0				Pyridazine-3,6(1H,2H)-dione, 1-(2-bromophenyl)-	587	53674-29-6
4-Isopropenylcyclohexanone	68	27.7088	703	18759351	22460-53-3			1182.9		4-Isopropenylcyclohexanone	703	22460-53-3				Methyl 11,12-tetradecadienoate	667	0-00-0				4-Isopropenylcyclohexanone	665	22460-53-3				Chloroacetic acid, dodec-9-ynyl ester	661	0-00-0				9-Dodecyn-1-ol	659	71084-08-7				3-Chloropropionic acid, dodec-9-ynyl	651	0-00-0				5-Chlorovaleric acid, dodec-9-ynyl ester	651	0-00-0
1,3-Benzenediol, o-(2-methylbenzoyl)-o'-(3-cyclopentylpropionyl)-	119	27.7354	774	6820230	0-00-0			1183.5		1,3-Benzenediol, o-(2-methylbenzoyl)-o'-(3-cyclopentylpropionyl)-	774	0-00-0				1,2-Benzenediol, o-(3-cyclopentylpropionyl)-o'-(2-methylbenzoyl)-	768	0-00-0				1,3-Benzenediol, o-(2-bromopropionyl)-o'-(3-methylbenzoyl)-	765	0-00-0				1,2-Benzenediol, O,O'-di(2-methylbenzoyl)-	764	0-00-0				1,2-Benzenediol, o-(2-bromopropionyl)-o'-(3-methylbenzoyl)-	763	0-00-0				1,3-Benzenediol, O,O'-di(2-methylbenzoyl)-	757	0-00-0				3-(4-Methylbenzoyl)-2-thioxo-4-thiazolyl 4-methylbenzoate	757	299929-13-8
Naphthalene, 2-methyl-	142	27.7488	526	2008915	91-57-6			1183.7		Naphthalene, 2-methyl-	526	91-57-6				Naphthalene, 1-methyl-	515	90-12-0				1H-Indene, 1-ethylidene-	513	2471-83-2				Naphthalene, 2-methyl-	511	91-57-6				Naphthalene, 1-methyl-	511	90-12-0				Naphthalene, 1-methyl-	509	90-12-0				Naphthalene, 2-methyl-	508	91-57-6
2-Imidazolidinone, 1,3-dimethyl-	114	27.7621	457	21559	80-73-9			1184.0		2-Imidazolidinone, 1,3-dimethyl-	457	80-73-9				2,4-Imidazolidinedione, 5-methyl-5-(2-methylpropyl)-	455	27886-67-5				2-Imidazolidinone, 1,3-dimethyl-	433	80-73-9				Thiophene, 2-formyl-2,3-dihydro-	431	290354-70-0				2,4-Imidazolidinedione, 5-methyl-5-(2-methylpropyl)-	423	27886-67-5				1,3-Dimethyl-[1,3]diazepane-2,4,7-trione	412	117043-43-3				1,3,3,3-Tetrafluoroprop-1-ene	388	0-00-0
5-Chlorovaleric acid, 5-tetradecyl ester	99	27.7843	534	253048	0-00-0			1184.4		5-Chlorovaleric acid, 5-tetradecyl ester	534	0-00-0				5-Chlorovaleric acid, 4-pentadecyl ester	525	0-00-0				5-Chlorovaleric acid, 5-pentadecyl ester	521	0-00-0				5-Chlorovaleric acid, 4-tetradecyl ester	518	0-00-0				5-Chlorovaleric acid, tridec-2-ynyl ester	518	0-00-0				5-Chlorovaleric acid, 4-tridecyl ester	517	0-00-0				5-Chlorovaleric acid, 3-pentadecyl ester	512	0-00-0
(8R,8aS)-8,8a-Dimethyl-2-(propan-2-ylidene)-1,2,3,7,8,8a-hexahydronaphthalene	81	27.8198	749	6112039	27840-40-0			1185.1		(8R,8aS)-8,8a-Dimethyl-2-(propan-2-ylidene)-1,2,3,7,8,8a-hexahydronaphthalene	749	27840-40-0				3,5,11-Eudesmatriene	736	193615-07-5				á-Vatirenene	727	0-00-0				Cycloisolongifolene, 8,9-dehydro-	704	0-00-0				Cadina-1(10),6,8-triene	692	1460-96-4				Silphiperfola-4,7(14)-diene	685	210637-49-3				(5R,10R)-10-Methyl-6-methylene-2-(propan-2-ylidene)spiro[4.5]dec-7-ene	679	28908-27-2
4a,5-Dimethyl-3-(prop-1-en-2-yl)-1,2,3,4,4a,5,6,7-octahydronaphthalen-1-ol	131	27.8509	850	12410263	61847-19-6			1185.8		4a,5-Dimethyl-3-(prop-1-en-2-yl)-1,2,3,4,4a,5,6,7-octahydronaphthalen-1-ol	850	61847-19-6				Isolongifolene, 4,5-dehydro-	835	0-00-0				(E)-2-((8R,8aS)-8,8a-Dimethyl-3,4,6,7,8,8a-hexahydronaphthalen-2(1H)-ylidene)propyl formate	829	352457-47-7				Aromadendrene, dehydro-	823	0-00-0				(4R,4aR)-4,4a-Dimethyl-6-(prop-1-en-2-yl)-1,2,3,4,4a,7-hexahydronaphthalene	812	28908-26-1				(8R,8aS)-8,8a-Dimethyl-2-(propan-2-ylidene)-1,2,3,7,8,8a-hexahydronaphthalene	809	27840-40-0				(E)-2-((8R,8aS)-8,8a-Dimethyl-3,4,6,7,8,8a-hexahydronaphthalen-2(1H)-ylidene)propyl acetate	805	352461-71-3
2,6,6-Trimethyl-2-cyclohexene-1,4-dione	137	27.8731	527	236396	1125-21-9			1186.2		2,6,6-Trimethyl-2-cyclohexene-1,4-dione	527	1125-21-9				2-Acetoxy-5-hydroxyacetophenone	516	144152-29-4				2,2-Dimethyl-4-ethynyl-3,6-dihydrothiopyran	508	52379-22-3				3',5'-Dihydroxyacetophenone	499	51863-60-6				2-Acetoxy-3-hydroxyacetophenone	496	145723-28-0				2-Hydroxy-5-methoxybenzaldehyde, acetate	485	0-00-0				1,4,5,6-Tetramethyl-2-pyrimidone	483	78365-50-1
1,1,4,5,6-Pentamethyl-2,3-dihydro-1H-indene	158	27.8909	737	5439382	16204-67-4			1186.6		1,1,4,5,6-Pentamethyl-2,3-dihydro-1H-indene	737	16204-67-4				1,1,4,5,6-Pentamethyl-2,3-dihydro-1H-indene	731	16204-67-4				1,1,5,6-Tetramethyl-1,2,3,4-tetrahydronaphthalene	726	31197-54-3				1H-Indole, 2-(1,1-dimethylethyl)-	721	1805-65-8				1H-Indole, 2,3-dihydro-1,3,3-trimethyl-2-methylene-	707	118-12-7				Naphthalene, 1,2,3,4-tetrahydro-5,6,7,8-tetramethyl-	703	19063-11-7				1H-Indole, 2-(1,1-dimethylethyl)-	697	1805-65-8
2(3H)-Benzofuranone, 6-ethenylhexahydro-6-methyl-3-methylene-7-(1-methylethenyl)-, [3aS-(3aà,6à,7á,7aá)]-	149	27.9087	696	2408047	28290-35-9			1186.9		2(3H)-Benzofuranone, 6-ethenylhexahydro-6-methyl-3-methylene-7-(1-methylethenyl)-, [3aS-(3aà,6à,7á,7aá)]-	696	28290-35-9				6,7-Epoxy-trans-syn-tricyclo[7.3.0.0(2,6)]dodecane, (+-) (6S, 7R)-	690	32789-49-4				6-Isopropenyl-4,8a-dimethyl-4a,5,6,7,8,8a-hexahydro-1H-naphthalen-2-one	686	86917-79-5				1,5,5-Trimethyl-6-(3-methyl-buta-1,3-dienyl)-cyclohexene	684	56763-66-7				1H-2-Indenol, 2,3,4,5,6,7-hexahydro-1-(2-hydroxy-2-methylpropyl)	679	0-00-0				1,7-Dimethyl-4-(propan-2-ylidene)tricyclo[4.4.0.02,7]decan-3-one	676	62332-96-1				Bicyclo[4.3.0]nonane, 7-methylene-2,4,4-trimethyl-2-vinyl-	671	0-00-0
4a,5-Dimethyl-3-(prop-1-en-2-yl)-1,2,3,4,4a,5,6,7-octahydronaphthalen-1-ol	193	27.9486	864	66650	61847-19-6			1187.7		4a,5-Dimethyl-3-(prop-1-en-2-yl)-1,2,3,4,4a,5,6,7-octahydronaphthalen-1-ol	864	61847-19-6				(E)-2-((8R,8aS)-8,8a-Dimethyl-3,4,6,7,8,8a-hexahydronaphthalen-2(1H)-ylidene)propyl formate	852	352457-47-7				(8R,8aS)-8,8a-Dimethyl-2-(propan-2-ylidene)-1,2,3,7,8,8a-hexahydronaphthalene	849	27840-40-0				Silphiperfola-4,7(14)-diene	837	210637-49-3				(3aS,4R,7R)-1,4,9,9-Tetramethyl-5,6,7,8-tetrahydro-4H-3a,7-methanoazulene	830	50430-14-3				3,5,11-Eudesmatriene	830	193615-07-5				Cycloisolongifolene, 8,9-dehydro-	829	0-00-0
Lauryl acetate	61	27.9975	929	4841566	112-66-3			1188.7		Lauryl acetate	929	112-66-3				Lauryl acetate	920	112-66-3				Lauryl acetate	918	112-66-3				Lauryl acetate	907	112-66-3				1-Tetradecyl acetate	897	638-59-5				Tridecyl acetate	884	0-00-0				1-Hexadecanol, acetate	880	629-70-9
9-Methyl-S-octahydroanthracene	185	28.0064	588	788995	4948-51-0			1188.8		9-Methyl-S-octahydroanthracene	588	4948-51-0				Benzene, 1-(1,2-dimethyl-3-methylenecyclopentyl)-4-methyl-, cis-	571	54808-83-2				Isolongifolene, 4,5,9,10-dehydro-	567	156747-45-4				2H-Benz[e]inden-3-ol, 3,3a,4,5-tetrahydro-3a-methyl-, (3S-cis)-	562	71805-91-9				cyclohexanone, 2-[(2-methylphenyl)methylene]-	559	0-00-0				4b,5,6,7,8,8a,9,10-Octahydro-1-methylphenanthrene	555	0-00-0				Anthracene, 1,2,3,4,5,6,7,8-octahydro-1-methyl-	551	0-00-0
2-Nitro-4-(trifluoromethyl)phenol	207	28.0153	437	81438	400-99-7			1189.0		2-Nitro-4-(trifluoromethyl)phenol	437	400-99-7				2-Nitro-4-(trifluoromethyl)phenol	404	400-99-7				Cyclohexyl(2-isopropyl-7-methylimidazo[1,2-a] pyridin-3-yl)amine	402	0-00-0				1,3-Benzenediol, 5-bromo-	398	106120-04-1				(5-Methylbenzo(b)thien-3-yl)acetic acid	398	1735-12-2				(4-Methylbenzo(b)thien-2-yl)acetic acid	395	1734-37-8				2,3,4,5,6-Pentafluorophenylacetonitrile	393	653-30-5
Cadina-1(10),6,8-triene	187	28.033	867	5122818	1460-96-4			1189.4		Cadina-1(10),6,8-triene	867	1460-96-4				1(2H)-Naphthalenone, 7-(1,1-dimethylethyl)-3,4-dihydro-	817	22583-68-2				aR-Himachalene	810	19419-67-1				1(2H)-Naphthalenone, 6-(1,1-dimethylethyl)-3,4-dihydro-	776	51015-37-3				1-Indanone, 3,3,4,5,7-pentamethyl-	764	10425-83-9				1-Indanone, 3,3,5,6,7-pentamethyl-	751	16204-69-6				(3aS,4R,7R)-1,4,9,9-Tetramethyl-5,6,7,8-tetrahydro-4H-3a,7-methanoazulene	749	50430-14-3
3-methoxy-4,5-methylenedioxyphenyl-2-propanone	151	28.0597	664	2004286	0-00-0			1189.9		3-methoxy-4,5-methylenedioxyphenyl-2-propanone	664	0-00-0				3-(2,4-Dimethoxyphenyl)butan-2-one	618	0-00-0				1,3-Benzodioxole, 2-acetyl-4-methoxy-2-methyl-	614	91057-65-7				2-Benzofurancarboxylic acid, 2,4,5,6,7,7a-hexahydro-4,4,7a-trimethyl-, methyl ester, cis-	612	77383-92-7				2-Allyl-5-ethoxy-4-methoxyphenol	610	0-00-0				8,8,9-Trimethyl-deca-3,5-diene-2,7-dione	608	0-00-0				1,3-Butanedione, 1-(2,6,6-trimethyl-1-cyclohexen-1-yl)-	606	39900-12-4
(E)-1-Methyl-4-(6-methylhept-5-en-2-ylidene)cyclohex-1-ene	135	28.0952	776	8917324	53585-13-0			1190.6		(E)-1-Methyl-4-(6-methylhept-5-en-2-ylidene)cyclohex-1-ene	776	53585-13-0				1H-3a,7-Methanoazulene, 2,3,6,7,8,8a-hexahydro-1,4,9,9-tetramethyl-, (1à,3aà,7à,8aá)-	748	560-32-7				1H-3a,7-Methanoazulene, 2,3,6,7,8,8a-hexahydro-1,4,9,9-tetramethyl-, (1à,3aà,7à,8aá)-	743	560-32-7				1,3-Cyclopentadiene, 1,3-bis(1-methylethyl)-	717	123278-27-3				5-(4-Trifluormethylsulfonylphenylazo)-1,2,3,4,5-pentamethylcyclopentadiene	710	187338-96-1				Tricyclo[3.1.0.0(2,4)]hexane, 3,6-diethyl-3,6-dimethyl-, trans-	703	0-00-0				1-Adamantaneacetic acid	696	4942-47-6
Acetate, (2,4a,5,8a-tetramethyl-1,2,3,4,4a,7,8,8a-octahydro-1-naphthalenyl) ester	193	28.1352	509	182633	20558-21-8			1191.4		Acetate, (2,4a,5,8a-tetramethyl-1,2,3,4,4a,7,8,8a-octahydro-1-naphthalenyl) ester	509	20558-21-8				Acetate, (2,5,5,8a-tetramethyl-3,4,4a,5,6,7,8,8a-octahydro-1-naphthalenyl) ester	502	0-00-0				Spiro[4.5]dec-6-en-1-ol, 2,6,10,10-tetramethyl	468	0-00-0				2,4a,5,8a-Tetramethyl-1,2,3,4,4a,7,8,8a-octahydronaphthalen-1-ol	466	20558-22-9				1-Methyl-5-nitro-1H-benzoimidazol-2-ol	464	66108-85-8				12-Methyl-13-oxapentacyclo[6.2.1.1(3,6).1(10,12).0(2,7)]tridecane	457	74772-11-5				Cyclohexane, 1,2,3,4-bis(epoxy)-2,6,6-trimethyl-1-(pent-2-en-4-one-2-yl)-	455	0-00-0
Benzenepropanol, à-methyl-, acetate	131	28.1619	512	51593	10415-88-0			1191.9		Benzenepropanol, à-methyl-, acetate	512	10415-88-0				Benzene, (2-methyl-1-propenyl)-	508	768-49-0				Benzene, (2-methyl-1-propenyl)-	500	768-49-0				2-Azetidinone, 1-isopropyl-3,3-dimethyl-4-phenyl-	496	29683-13-4				Benzene, 1-methyl-4-(1-methylethenyl)-	496	1195-32-0				Benzene, 1-ethenyl-4-ethyl-	496	3454-07-7				Benzene, (2-methyl-2-propenyl)-	495	3290-53-7
Quinoline, 2,4-dimethyl-	150	28.1707	531	633145	1198-37-4			1192.1		Quinoline, 2,4-dimethyl-	531	1198-37-4				(1R,4S)-4-Isopropyl-1,6-dimethyl-1,2,3,4-tetrahydronaphthalen-1-ol	528	123931-36-2				3,8-Dimethyl-1,2,3,4-tetrahydro-ç-carboline	508	33657-42-0				5-Hydroxy-5-methyl-2-phenyl-3-isoxazolidinone ditms pk1	504	0-00-0				Pyrido[4,3-b]indole, 1,2,3,4-tetrahydro-6-methyl-	502	350680-06-7				1H-Carbazole-9-ethanol, 2,3,4,9-tetrahydro-à-[[(1-methyl-1H-imidazol-2-yl)thio]methyl]-	499	0-00-0				Quinoline, 2-butyl-3-methyl-	496	1531-62-0
à-Dehydro-ar-himachalene	143	28.2196	724	1096430	78204-62-3			1193.1		à-Dehydro-ar-himachalene	724	78204-62-3				4-Isopropyl-6-methyl-1-methylene-1,2,3,4-tetrahydronaphthalene	688	50277-34-4				à-Corocalene	676	20129-39-9				Isolongifolene, 4,5,9,10-dehydro-	663	156747-45-4				à-Calacorene	661	21391-99-1				ç-Dehydro-ar-himachalene	656	51766-65-5				4b,5,6,7,8,8a,9,10-Octahydro-1-methylphenanthrene	650	0-00-0
Tricyclo[4.4.0.0(2,7)]dec-3-ene-3-methanol, 1-methyl-8-(1-methylethyl)-	177	28.2285	674	284245	115728-41-1			1193.3		Tricyclo[4.4.0.0(2,7)]dec-3-ene-3-methanol, 1-methyl-8-(1-methylethyl)-	674	115728-41-1				Acetic acid, 2,6,6-trimethyl-3-methylene-7-(3-oxobutylidene)oxepan-2-yl ester	674	0-00-0				Acetic acid, 6,6-dimethyl-2-methylene-7-(3-oxobutylidene)oxepan-3-ylmethyl ester	669	0-00-0				2,5-di-tert-Butyl-1,4-benzoquinone	661	2460-77-7				Isoshyobunone	652	0-00-0				(3S,6S)-6-Isopropyl-3-methyl-2-(propan-2-ylidene)-3-vinylcyclohexanone	647	21698-46-4				Diepicedrene-1-oxide	646	0-00-0
6,6-Dimethyl-9-methylene-undec-3-ene-2,5,10-trione	98	28.2463	489	145116	0-00-0			1193.6		6,6-Dimethyl-9-methylene-undec-3-ene-2,5,10-trione	489	0-00-0				Pimelic acid, heptyl 4-methoxybenzyl ester	484	0-00-0				Pimelic acid, hexyl 4-methoxybenzyl ester	482	0-00-0				Pimelic acid, 4-methoxybenzyl octyl ester	480	0-00-0				Pimelic acid, 4-methoxybenzyl undecyl ester	464	0-00-0				3-Cyclopentylpropionic acid, heptyl ester	462	0-00-0				Pimelic acid, 4-methoxybenzyl pentyl ester	462	0-00-0
Ethyl tridecanoate	88	28.2907	780	2333556	28267-29-0			1194.5		Ethyl tridecanoate	780	28267-29-0				Ethyl tridecanoate	723	28267-29-0				Dodecanoic acid, ethyl ester	717	106-33-2				Dodecanoic acid, ethyl ester	713	106-33-2				Dodecanoic acid, ethyl ester	712	106-33-2				Tetradecanoic acid, ethyl ester	707	124-06-1				Tetradecanoic acid, ethyl ester	693	124-06-1
Benzene, [(tetramethylcyclopropylidene)methyl]-	151	28.304	609	85609	85036-38-0			1194.8		Benzene, [(tetramethylcyclopropylidene)methyl]-	609	85036-38-0				Cyclohept[f]indene, 1,2,3,5,6,7,8,9-octahydro-	579	7140-25-2				4-(1,3,5-Cycloheptatrien-7-yl)-3,5-dimethylpyrazole	577	91565-79-6				Bicyclo[4.1.0]heptan-2-ol, 1á-(3-methyl-1,3-butadienyl)-2à,6á-dimethyl-3á-acetoxy-	572	0-00-0				Naphthalene, 3-(1,1-dimethylethyl)-1,2-dihydro-	561	55682-81-0				1-Naphthol, 2,5,8-trimethyl-	558	33583-02-7				1H-Indene-4-methanol, 2,3-dihydro-à,à,1,1-tetramethyl-	555	55591-13-4
Tetrahydropyran Z-10-dodecenoate	85	28.3529	749	936629	0-00-0			1195.7		Tetrahydropyran Z-10-dodecenoate	749	0-00-0				2(3H)-Furanone, 5-butyldihydro-	725	104-50-7				2(3H)-Furanone, 5-butyldihydro-	703	104-50-7				2(3H)-Furanone, 5-butyldihydro-	702	104-50-7				2(3H)-Furanone, dihydro-5-pentyl-	697	104-61-0				Silicon tetrafluoride	684	7783-61-1				2(3H)-Furanone, dihydro-5-propyl-	662	105-21-5
o-Isopropylanisole	112	28.4017	474	225788	2944-47-0			1196.7		o-Isopropylanisole	474	2944-47-0				4-Ethylbenzoic acid	463	619-64-7				Phenol, 2,3,5,6-tetramethyl-	462	527-35-5				Benzene, 1-methoxy-4-(1-methylethyl)-	461	4132-48-3				Benzene, 1-methoxy-4-(1-methylethyl)-	461	4132-48-3				2,3,5-Trimethylanizole	460	0-00-0				Benzene, 1-methoxy-4-(1-methylethyl)-	459	4132-48-3
Phenylethyl Alcohol	122	28.4106	952	58548595	60-12-8			1196.9		Phenylethyl Alcohol	952	60-12-8				Phenylethyl Alcohol	941	60-12-8				Phenylethyl Alcohol	927	60-12-8				Hydrazine, (phenylmethyl)-	846	555-96-4				Hydrazine, (phenylmethyl)-	840	555-96-4				Hydrazine, (phenylmethyl)-	822	555-96-4				Toluene	747	108-88-3
ç-Dehydro-ar-himachalene	136	28.4239	576	221419	51766-65-5			1197.1		ç-Dehydro-ar-himachalene	576	51766-65-5				Benzene, 1-(1,2-dimethyl-3-methylenecyclopentyl)-4-methyl-, cis-	574	54808-83-2				à-Corocalene	563	20129-39-9				Anthracene, 1,2,3,4,5,6,7,8-octahydro-1-methyl-	550	0-00-0				2-Naphthalenamine, 1,2,3,4-tetrahydro-N-methyl-1-(2-methyl-1-propenyl)-, trans-	535	68157-16-4				Anthracene, 1,2,3,4,5,6,7,8-octahydro-2-methyl, (R)-	534	0-00-0				9-Methyl-S-octahydroanthracene	532	4948-51-0
3,5,11-Eudesmatriene	145	28.4373	840	12774850	193615-07-5			1197.4		3,5,11-Eudesmatriene	840	193615-07-5				(8R,8aS)-8,8a-Dimethyl-2-(propan-2-ylidene)-1,2,3,7,8,8a-hexahydronaphthalene	810	27840-40-0				Silphiperfola-4,7(14)-diene	773	210637-49-3				(4R,4aR)-4,4a-Dimethyl-6-(prop-1-en-2-yl)-1,2,3,4,4a,7-hexahydronaphthalene	772	28908-26-1				á-Vatirenene	768	0-00-0				4a,5-Dimethyl-3-(prop-1-en-2-yl)-1,2,3,4,4a,5,6,7-octahydronaphthalen-1-ol	766	61847-19-6				Cycloisolongifolene, 8,9-dehydro-	766	0-00-0
Pyrimidine, 4-(2-hydroxy-5-methoxyphenyl)-	99	28.4506	696	70857	97630-77-8			1197.7		Pyrimidine, 4-(2-hydroxy-5-methoxyphenyl)-	696	97630-77-8				1-Acetyl-2,7-naphthalenediol	694	86358-83-0				1-Acetyl-2,6-naphthalenediol	685	108804-50-8				1-Acetyl-2,3-naphthalenediol	656	91368-52-4				Ethanone, 1-(4-cyclohexylphenyl)-	639	18594-05-3				1-Indanone, 3,3,4,5,7-pentamethyl-	635	10425-83-9				1(2H)-Naphthalenone, 7-(1,1-dimethylethyl)-3,4-dihydro-	632	22583-68-2
Benzenepropanol, à-methyl-, acetate	46	28.4817	732	24928	10415-88-0			1198.3		Benzenepropanol, à-methyl-, acetate	732	10415-88-0				2-Azetidinone, 3,3-dimethyl-4-phenyl-1-propyl-	682	54833-09-9				Benzene, 4-ethenyl-1,2-dimethyl-	680	27831-13-6				2-Azetidinone, 1-isopropyl-3,3-dimethyl-4-phenyl-	679	29683-13-4				Benzenepropanol, à-methyl-, acetate	662	10415-88-0				Benzene, 1-ethenyl-4-ethyl-	661	3454-07-7				2-Azetidinone, 1-tert-butyl-3,3-dimethyl-4-phenyl-	659	29668-87-9
Benzenepropanol, à-methyl-, acetate	157	28.495	703	41718444	10415-88-0			1198.6		Benzenepropanol, à-methyl-, acetate	703	10415-88-0				Benzenepropanol, à-methyl-, acetate	670	10415-88-0				Benzene, 1-methyl-2-(2-propenyl)-	651	1587-04-8				Benzene, (2-methyl-1-propenyl)-	647	768-49-0				Benzene, (2-methyl-2-propenyl)-	645	3290-53-7				1-Methyl-2-phenylcyclopropane	643	3145-76-4				Benzene, (1-methyl-1-propenyl)-, (E)-	640	768-00-3
Phosphine oxide, cyclohexyl methyl menthyloxy-	218	28.5217	496	284834	0-00-0			1199.1		Phosphine oxide, cyclohexyl methyl menthyloxy-	496	0-00-0				Tetracyclo[5.4.3.0(7,11)]tetradeca-2,5,10-trione, 1,4,6,14-tetramethyl-4-vinyl-	485	0-00-0				1-(2-Cyanoethyl)-2-ethyl-4-methylimidazole	476	23996-25-0				1H-Phenanthro[9,10-c]pyrazole	473	78529-79-0				Pyrrolidine, 1-(3-cyclohexen-1-ylidenemethyl)-	464	18205-60-2				N-[2,4-Diamino-5,6,7,8-tetrahydro-6-quinazolinyl]-N-[p-fluorobenzyl]acetamide	462	0-00-0				As-Indacene, dodecahydro-4-(1-octylnonyl)-	458	55530-51-3
Aristolene epoxide	126	28.535	724	10271298	0-00-0			1199.3		Aristolene epoxide	724	0-00-0				3-Isopropyl-6,7-dimethyltricyclo[4.4.0.0(2,8)]decane-9,10-diol	699	0-00-0				1(2H)-Naphthalenone, octahydro-4,8a-dimethyl-6-(1-methylethenyl)-, (4à,4aá,6à,8aá)-	684	59211-20-0				2H-2a,7-Methanoazuleno[5,6-b]oxirene, octahydro-3,6,6,7a-tetramethyl-	673	29597-36-2				Longifolenaldehyde	672	19890-84-7				1,4-Methanoazulen-9-one, decahydro-1,5,5,8a-tetramethyl-, [1R-(1à,3aá,4à,8aá)]-	666	465-26-9				Ledene alcohol	666	0-00-0
Isolongifolene, 4,5,9,10-dehydro-	185	28.575	807	6589269	156747-45-4			1200.1		Isolongifolene, 4,5,9,10-dehydro-	807	156747-45-4				Benzene, 1-(1,2-dimethyl-3-methylenecyclopentyl)-4-methyl-, cis-	802	54808-83-2				ç-Dehydro-ar-himachalene	791	51766-65-5				à-Corocalene	784	20129-39-9				2-(4a,8-Dimethyl-2,3,4,4a,5,6-hexahydro-naphthalen-2-yl)-prop-2-en-1-ol	782	0-00-0				9-Methyl-S-octahydroanthracene	778	4948-51-0				à-Dehydro-ar-himachalene	777	78204-62-3
2-Methylbutanoic anhydride	85	28.6105	687	1786200	1468-39-9			1200.9		2-Methylbutanoic anhydride	687	1468-39-9				Valeric anhydride	669	2082-59-9				2,2-Dimethylpropanoic anhydride	667	1538-75-6				2-Butanone, 1-chloro-3,3-dimethyl-	657	13547-70-1				2,2-Dimethyl-3-heptanone	654	19078-97-8				5,6-Decanedione	649	5579-73-7				3,3-Dimethylbutan-2-yl 2-methylbutanoate	647	0-00-0
trans-1-Chloro-1,2-dimethylsilacyclohexane	134	28.6283	509	280881	101772-71-8			1201.3		trans-1-Chloro-1,2-dimethylsilacyclohexane	509	101772-71-8				cis-1-Chloro-1,4-dimethylsilacyclohexane	505	101772-62-7				trans-1-Chloro-1,4-dimethylsilacyclohexane	504	101772-73-0				8a-Methyl-5-methylene-3-([(pyridin-2-ylmethyl)-amino]-methyl)-decahydro-naphtho[2,3-b]furan-2-one	503	0-00-0				Bicyclo[4.1.0]heptan-2-one, 3,4,4-trimethyl-3-(3-methyl-1,3-butadienyl)-, [1à,3à(E),6à]-(.+-.)-	499	102146-81-6				cis-1-Chloro-1,2-dimethylsilacyclohexane	488	101772-60-5				(R,1E,5E,9E)-1,5,9-Trimethyl-12-(prop-1-en-2-yl)cyclotetradeca-1,5,9-triene	484	31570-39-5
4H-1-Benzopyran-3-carbonitrile, 2-amino-7-hydroxy-4-[3-(trifluoromethoxy)phenyl]-	74	28.6683	425	315830	0-00-0			1202.1		4H-1-Benzopyran-3-carbonitrile, 2-amino-7-hydroxy-4-[3-(trifluoromethoxy)phenyl]-	425	0-00-0				Vinyldimethyl(5-chlorothienyl-2)silane	415	180140-41-4				2'-Chloro-4'-fluoroacetanilide	406	399-35-9				Methyl 16-methoxyheptadecanoate	390	0-00-0				Butan-1-one, 1-benzoimidazol-1-yl-4-(2,4-dichlorophenoxy)-	375	0-00-0				Pyrimidine, 5-ethyl-2-(4-fluorophenyl)-	372	95495-01-5				6-Fluoro-3,4-dihydro-2H-pyrano[2,3-b]quinolin-5-amine	372	122910-26-3
(3aR,4R,7R)-1,4,9,9-Tetramethyl-3,4,5,6,7,8-hexahydro-2H-3a,7-methanoazulen-2-one	161	28.7082	639	294792	3466-15-7			1203.0		(3aR,4R,7R)-1,4,9,9-Tetramethyl-3,4,5,6,7,8-hexahydro-2H-3a,7-methanoazulen-2-one	639	3466-15-7				1,2,3,4,5,6-Hexahydro-1,1,5,5-tetramethyl-2,4a-methanonaphthalen-7(4aH)-one	628	23747-14-0				7-Isopropenyl-1,4a-dimethyl-4,4a,5,6,7,8-hexahydro-3H-naphthalen-2-one	624	473-08-5				2,2,7,7-Tetramethyltricyclo[6.2.1.0(1,6)]undec-4-en-3-one	614	0-00-0				Isolongifolen-5-one	602	0-00-0				2,4a-Methanonaphthalen-7(4aH)-one, 1,2,3,4,5,6-hexahydro-1,1,5,5-tetramethyl-, (2s-cis)-	601	26839-52-1				Pyrene, hexadecahydro-	601	2435-85-0
Olean-12-en-3-ol, acetate, (3á)-	107	28.7216	612	4632564	1616-93-9			1203.3		Olean-12-en-3-ol, acetate, (3á)-	612	1616-93-9				6-Isopropenyl-4,8a-dimethyl-4a,5,6,7,8,8a-hexahydro-1H-naphthalen-2-one	611	86917-79-5				3,7-Cyclodecadien-1-one, 3,7-dimethyl-10-(1-methylethylidene)-, (E,E)-	609	6902-91-6				3,7-Cyclodecadien-1-one, 3,7-dimethyl-10-(1-methylethylidene)-, (E,E)-	607	6902-91-6				3,7-Cyclodecadien-1-one, 3,7-dimethyl-10-(1-methylethylidene)-, (E,E)-	607	6902-91-6				24-Noroleana-3,12-diene	603	201358-24-9				3,7,11-Trimethyl-dodeca-2,4,6,10-tetraenal	600	13832-89-8
Cycloisolongifolene, 9,10-dehydro-	131	28.7482	811	3335987	0-00-0			1203.8		Cycloisolongifolene, 9,10-dehydro-	811	0-00-0				Ethanone, 1-(4-cyclohexylphenyl)-	779	18594-05-3				Cadina-1(10),6,8-triene	777	1460-96-4				Ethanone, 1-(4-cyclohexylphenyl)-	771	18594-05-3				aR-Himachalene	769	19419-67-1				1(2H)-Naphthalenone, 6-(1,1-dimethylethyl)-3,4-dihydro-	756	51015-37-3				1(2H)-Naphthalenone, 7-(1,1-dimethylethyl)-3,4-dihydro-	754	22583-68-2
1-Indanone, 3,3,4,5,7-pentamethyl-	154	28.7615	580	62925	10425-83-9			1204.1		1-Indanone, 3,3,4,5,7-pentamethyl-	580	10425-83-9				1-Indanone, 3,3,5,6,7-pentamethyl-	575	16204-69-6				Cadina-1(10),6,8-triene	532	1460-96-4				4-(2,3,4,6-Tetramethylphenyl)-3-buten-2-one	530	94112-30-8				1H-Indene, 5-(1,1-dimethylethyl)-2,3-dihydro-1,1-dimethyl-	516	38393-97-4				1H-Indene, 4-butyl-2,3-dihydro-1,1-dimethyl-	508	54889-53-1				1(2H)-Naphthalenone, 7-(1,1-dimethylethyl)-3,4-dihydro-	501	22583-68-2
Bicyclo[3.3.1]nonan-1-ol	43	28.8104	537	2553277	15158-56-2			1205.2		Bicyclo[3.3.1]nonan-1-ol	537	15158-56-2				5-Octen-2-one, 5-methyl-	521	121986-29-6				2-Norbornanol, 1,2-dimethyl-	507	22690-38-6				8-(2-Acetyloxiran-2-yl)-6,6-dimethylocta-3,4-dien-2-one	504	91186-38-8				1,3,3,4-Tetramethyl-2-oxabicyclo[2.2.0]hexane	499	74055-05-3				2,4-Pentanedione, 3-(2-propenyl)-	498	3508-78-9				Phthalofyne	498	131-67-9
Cadina-1(10),6,8-triene	112	28.8282	460	965736	1460-96-4			1205.5		Cadina-1(10),6,8-triene	460	1460-96-4				aR-Himachalene	448	19419-67-1				1-Indanone, 3,3,4,5,7-pentamethyl-	448	10425-83-9				Cycloisolongifolene, 9,10-dehydro-	444	0-00-0				4-(2,3,4,6-Tetramethylphenyl)-3-buten-2-one	440	94112-30-8				1-Indanone, 3,3,5,6,7-pentamethyl-	438	16204-69-6				1H-Indene, 5-(1,1-dimethylethyl)-2,3-dihydro-1,1-dimethyl-	438	38393-97-4
Imidazole-4,5-di-carboxylic acid, diethyl(ester)	68	28.8415	473	1105937	1080-79-1			1205.8		Imidazole-4,5-di-carboxylic acid, diethyl(ester)	473	1080-79-1				Cyclohexene, 3-(2-propenyl)-1-nitro-	470	112683-38-2				Cyclobutane, 1,2-dipropenyl-	440	22769-00-2				Propanoic acid, 3-(2-oxo-3-cyclohexen-1-yl)-	418	120317-65-9				Imidazole, 2-ethoxycarbonyl-	416	33543-78-1				1H-Pyrrole-2,5-dione, 3-ethyl-4-methyl-	416	20189-42-8				[1,2,4]Triazolo[1,5-b]pyridazin-6-ol, 8-methyl-	414	0-00-0
Silane, trimethyl-2-naphthalenyl-	161	28.8859	444	244603	18052-85-2			1206.8		Silane, trimethyl-2-naphthalenyl-	444	18052-85-2				Stannane, chlorotrimethyl-	444	1066-45-1				3-Methyl-4-(N,4-dimethylphenylhydrazono)isoxazole-5-one	428	4550-12-3				Stannane, chlorotrimethyl-	427	1066-45-1				Stannane, chlorotrimethyl-	425	1066-45-1				Silane, trimethyl-2-naphthalenyl-	418	18052-85-2				Bicyclo[4.4.0]dec-1-ene, 2-isopropyl-5-methyl-9-methylene-	416	150320-52-8
2,5,9-Trimethylcycloundeca-4,8-dienone	138	28.8992	771	660654	0-00-0			1207.0		2,5,9-Trimethylcycloundeca-4,8-dienone	771	0-00-0				Caryophyllene oxide	728	1139-30-6				1-Oxaspiro[2.5]octane, 5,5-dimethyl-4-(3-methyl-1,3-butadienyl)-	716	0-00-0				(1R,3E,7E,11R)-1,5,5,8-Tetramethyl-12-oxabicyclo[9.1.0]dodeca-3,7-diene	712	19888-34-7				2,3,3-Trimethyl-2-(3-methyl-buta-1,3-dienyl)-cyclohexanone	707	0-00-0				Hexadeca-2,6,10,14-tetraen-1-ol, 3,7,11,16-tetramethyl-	706	7614-21-3				Squalene	706	111-02-4
5-Methyl-2,4-diisopropylphenol	177	28.9437	610	1879921	40625-96-5			1208.0		5-Methyl-2,4-diisopropylphenol	610	40625-96-5				3-Buten-2-one, 4-(2,6,6-trimethyl-1-cyclohexen-1-yl)-	589	14901-07-6				1-(4-Methoxymethyl-2,6-dimethylphenyl)ethanone	589	0-00-0				3-Buten-2-one, 4-(2,6,6-trimethyl-1-cyclohexen-1-yl)-	583	14901-07-6				trans-á-Ionone	548	79-77-6				trans-á-Ionone	545	79-77-6				3-Buten-2-one, 4-(2,6,6-trimethyl-1-cyclohexen-1-yl)-	544	14901-07-6
(6S,12aR,E)-2,2-Dimethyltetrahydrospiro[cyclopentane-1,1'-pyrrolizin]-7'(7a'H)-one O-methyl oxime	126	28.9792	543	290561	155975-43-2			1208.7		(6S,12aR,E)-2,2-Dimethyltetrahydrospiro[cyclopentane-1,1'-pyrrolizin]-7'(7a'H)-one O-methyl oxime	543	155975-43-2				4-pyridinecarboxylic acid, 2,6-dihydroxy-, methyl ester	449	0-00-0				Bumecaine	437	30103-44-7				N-cyclohexyl-3,4-methylenedioxyamphetamine	426	0-00-0				5-Acetoxymethyl-2-furaldehyde	402	10551-58-3				2-Amino-4-hydroxylaminopyrimidine	395	0-00-0				5-Acetoxymethyl-2-furaldehyde	393	10551-58-3
2-Cyclopenten-1-one, 3-methyl-2-(2-pentenyl)-, (Z)-	110	29.0014	754	235555	488-10-8			1209.2		2-Cyclopenten-1-one, 3-methyl-2-(2-pentenyl)-, (Z)-	754	488-10-8				3-Methyl-2-pent-2-enyl-cyclopent-2-enone	747	0-00-0				2-Cyclopenten-1-one, 3-methyl-2-(2-pentenyl)-, (Z)-	738	488-10-8				2-Cyclopenten-1-one, 3-methyl-2-(2-pentenyl)-, (Z)-	737	488-10-8				2-Cyclopenten-1-one, 3-methyl-2-(2-pentenyl)-, (Z)-	737	488-10-8				1-Methyl-2-methylene-trans-decalin	728	90548-09-7				1H-Indene, 1-ethylideneoctahydro-7a-methyl-, cis-	710	56362-87-9
Cycloisolongifolene, 8,9-dehydro-	145	29.0192	742	191518	0-00-0			1209.6		Cycloisolongifolene, 8,9-dehydro-	742	0-00-0				(8R,8aS)-8,8a-Dimethyl-2-(propan-2-ylidene)-1,2,3,7,8,8a-hexahydronaphthalene	708	27840-40-0				Aromadendrene, dehydro-	693	0-00-0				1,1,7,7a-Tetramethyl-1a,2,6,7,7a,7b-hexahydro-1H-cyclopropa[a]naphthalene	691	154098-14-3				Aristol-1(10)-en-9-yl isovalerate	687	0-00-0				(3aS,4R,7R)-1,4,9,9-Tetramethyl-5,6,7,8-tetrahydro-4H-3a,7-methanoazulene	680	50430-14-3				1,3.4-Trimethyl-6-cyclohexylbenzene	679	32406-17-0
à-Dehydro-ar-himachalene	157	29.0414	839	1308157	78204-62-3			1210.1		à-Dehydro-ar-himachalene	839	78204-62-3				à-Corocalene	812	20129-39-9				Isolongifolene, 4,5,9,10-dehydro-	792	156747-45-4				ç-Dehydro-ar-himachalene	790	51766-65-5				4b,5,6,7,8,8a,9,10-Octahydro-1-methylphenanthrene	762	0-00-0				9-Methyl-S-octahydroanthracene	721	4948-51-0				2H-Benz[e]inden-3-ol, 3,3a,4,5-tetrahydro-3a-methyl-, (3S-cis)-	715	71805-91-9
2-Naphthaleneacetic acid, 6-methoxy-à-methyl-, methyl ester	189	29.0592	445	27078	30012-51-2			1210.4		2-Naphthaleneacetic acid, 6-methoxy-à-methyl-, methyl ester	445	30012-51-2				2-Naphthaleneacetic acid, 6-methoxy-à-methyl-, methyl ester	430	30012-51-2				D-Mannofuranoside, 2,3:5,6-di-O-isopropylidene-1-phenylthio-	426	0-00-0				Naphthalen-2-yl-acetic acid, 6-hydroxy-6-methyl-cyclodecyl ester	425	0-00-0				5-Heptenoic acid, 6-methyl-4-[(4-methylphenyl) sulfonyl]	421	0-00-0				1,3-Dioxolo[4,5-c]pyran, tetrahydro-, 7-(2-acetoxyethyl)-7-hydroxy-2,2-dimethyl-4-(3-methoxycarbonyl-2-methylallyl)-	417	0-00-0				2-Naphthaleneacetic acid, 6-methoxy-à-methyl-, methyl ester	416	30012-51-2
1,4-Methanoazulen-7(1H)-one, octahydro-1,5,5,8a-tetramethyl-	163	29.0725	588	94169	65437-70-9			1210.7		1,4-Methanoazulen-7(1H)-one, octahydro-1,5,5,8a-tetramethyl-	588	65437-70-9				(1R,3aR,5aR,9aS)-1,4,4,7-Tetramethyl-1,2,3,3a,4,5a,8,9-octahydrocyclopenta[c]benzofuran	556	104188-25-2				4a,8b,10b,11a-Tetramethylbicyclo[6.3.0]undec-1-en-5-one	535	0-00-0				Tricyclo[6.3.0.0(3,7)]undec-1(8)-en-3-ol, 2,2,5,5-tetramethyl-	534	0-00-0				Ledene oxide-(I)	533	0-00-0				à-Santalol	532	115-71-9				á-Santanol acetate	530	0-00-0
Thieno[2,3-c]pyridine	135	29.108	739	2201861	272-12-8			1211.5		Thieno[2,3-c]pyridine	739	272-12-8				1,2-Benzisothiazole	739	272-16-2				Benzothiazole	730	95-16-9				Benzothiazole	718	95-16-9				Benzothiazole	702	95-16-9				Thieno[3,2-c]pyridine	674	272-14-0				3-Allylbenzothiazolium bromide	662	16407-55-9
Isolongifolene, 4,5,9,10-dehydro-	143	29.1613	620	779793	156747-45-4			1212.6		Isolongifolene, 4,5,9,10-dehydro-	620	156747-45-4				1-Dodecanol, 3,7,11-trimethyl-	602	6750-34-1				à-Dehydro-ar-himachalene	597	78204-62-3				à-Corocalene	588	20129-39-9				2-Hexyldecyl acetate	586	82409-75-4				ç-Dehydro-ar-himachalene	577	51766-65-5				2-Octyldecyl acetate	571	0-00-0
Cyclohexane, 1-methyl-2,4-bis(1-methylethenyl)-, (1à,2á,4á)-	68	29.2013	696	20479146	62337-95-5			1213.5		Cyclohexane, 1-methyl-2,4-bis(1-methylethenyl)-, (1à,2á,4á)-	696	62337-95-5				Bicyclo[10.1.0]tridec-1-ene	693	54766-91-5				Cyclohexane, 1-methyl-2,4-bis(1-methylethenyl)-	688	61142-58-3				(8R,8aS)-8,8a-Dimethyl-3,4,6,7,8,8a-hexahydronaphthalen-2(1H)-one	686	39850-88-9				Vestitenone	675	69401-36-1				2(1H)-Naphthalenone, 4a,5,6,7,8,8a-hexahydro-4a,8a-dimethyl-, cis-	675	13485-66-0				4-(2,4-Dimethylcyclohex-3-enyl)but-3-en-2-one	668	2316-82-7
á-iso-Methyl ionone	191	29.2324	584	449676	0-00-0			1214.1		á-iso-Methyl ionone	584	0-00-0				1-Penten-3-one, 1-(2,6,6-trimethyl-1-cyclohexen-1-yl)-	521	127-43-5				2-(2-((2-Chloro-6-fluorobenzyl)sulfanyl)phenyl)-1,4,5,6-tetrahydropyrimidine	519	0-00-0				3-Buten-2-one, 4-(2,5,6,6-tetramethyl-1-cyclohexen-1-yl)-	507	79-70-9				1-Cyclohexene, 1,3,3-trimethyl-2-(1-methylbut-1-en-3-on-1-yl)-	504	0-00-0				2,4,5,5,8a-Pentamethyl-6,7,8,8a-tetrahydro-5H-chromene	497	0-00-0				2-Furoic acid, 2-methyloct-5-yn-4-yl ester	481	0-00-0
2(1H)Naphthalenone, 3,5,6,7,8,8a-hexahydro-4,8a-dimethyl-6-(1-methylethenyl)-	138	29.2546	721	1480698	0-00-0			1214.6		2(1H)Naphthalenone, 3,5,6,7,8,8a-hexahydro-4,8a-dimethyl-6-(1-methylethenyl)-	721	0-00-0				7-Isopropenyl-1,4a-dimethyl-4,4a,5,6,7,8-hexahydro-3H-naphthalen-2-one	719	473-08-5				3,7,11-Trimethyl-dodeca-2,4,6,10-tetraenal	691	13832-89-8				4,6,6-Trimethyl-2-(3-methylbuta-1,3-dienyl)-3-oxatricyclo[5.1.0.0(2,4)]octane	689	0-00-0				6-Isopropenyl-4,8a-dimethyl-4a,5,6,7,8,8a-hexahydro-1H-naphthalen-2-one	687	86917-79-5				24-Norursa-3,12-diene	685	201358-25-0				1(2H)-Naphthalenone, 3,4,4a,5,6,7-hexahydro-4a,5-dimethyl-3-(1-methylethenyl)-, [3S-(3à,4aà,5à)]-	683	562-23-2
Heptanoic acid	88	29.2901	493	484219	111-14-8			1215.3		Heptanoic acid	493	111-14-8				Butanoic acid	484	107-92-6				Heptanoic acid	483	111-14-8				Heptanoic acid	479	111-14-8				Heptanoic acid, 2-ethyl-	470	3274-29-1				Heptanoic acid	465	111-14-8				Acetic acid, diethyl-	450	88-09-5
Pentanoic acid, 6-ethyl-3-octyl ester	84	29.3212	468	600850	0-00-0			1216.0		Pentanoic acid, 6-ethyl-3-octyl ester	468	0-00-0				Dodecanedioic acid	463	693-23-2				Dodecanedioic acid	459	693-23-2				Octadecanedioic acid	454	871-70-5				Undecanedioic acid	453	1852-04-6				Cyclopentanone, 2-(1-methylheptyl)-	452	54549-91-6				1,15-Pentadecanedioic acid	447	1460-18-0
4-Isopropyl-6-methyl-1-methylene-1,2,3,4-tetrahydronaphthalene	157	29.339	896	5477455	50277-34-4			1216.4		4-Isopropyl-6-methyl-1-methylene-1,2,3,4-tetrahydronaphthalene	896	50277-34-4				à-Calacorene	833	21391-99-1				(1R,4S)-4-Isopropyl-1,6-dimethyl-1,2,3,4-tetrahydronaphthalen-1-ol	769	123931-36-2				à-Calacorene	764	21391-99-1				(E)-1-(2,3,6-trimethylphenyl)buta-1,3-diene (TPB, 1)	745	0-00-0				1, 1, 5-Trimethyl-1, 2-dihydronaphthalene	740	0-00-0				Naphthalene, 1,2-dihydro-1,1,6-trimethyl-	739	30364-38-6
Phenanthrene, tetradecahydro-4,5-dimethyl-	110	29.3612	591	1081610	56292-68-3			1216.9		Phenanthrene, tetradecahydro-4,5-dimethyl-	591	56292-68-3				Cyclohexanone, 3,3-dimethyl-5-(5-methyl-3-isoxazolylimino)-	561	0-00-0				(+)-á-Himachalene oxide	554	57819-73-5				2R,6s-2,6,8,8-Tetramethyltricyclo[5.2.2.0(4,6)]undecan-3-one	553	0-00-0				1,4-Methanoazulen-7(1H)-one, octahydro-1,5,5,8a-tetramethyl-	553	65437-70-9				(S)-3-Methyl-6-((R)-6-methylhept-5-en-2-yl)cyclohex-2-enone	540	72441-70-4				2H-2,4a-Methanonaphthalen-8(5H)-one, 1,3,4,6,7,8a-hexahydro-1,1,5,5-tetramethyl-	539	23787-90-8
1,3-Dioxolane, 2-(3-chloropropyl)-2-methyl-	99	29.379	424	95911	5978-08-5			1217.2		1,3-Dioxolane, 2-(3-chloropropyl)-2-methyl-	424	5978-08-5				1,3-Dioxolane, 2-(3-chloropropyl)-2-methyl-	411	5978-08-5				Phthalic acid, isobutyl 5-methoxy-3-methylpentyl ester	394	0-00-0				Phthalic acid, hexyl 5-methoxy-3-methylpentyl ester	387	0-00-0				Phthalic acid, heptyl 5-methoxy-3-methylpentyl ester	384	0-00-0				Phthalic acid, 5-methoxy-3-methylpentyl propyl ester	384	0-00-0				1,2-Benzenedicarboxylic acid, diheptyl ester	381	3648-21-3
(E)-2,6-Dimethylocta-3,7-diene-2,6-diol	59	29.3923	520	173735	51276-34-7			1217.5		(E)-2,6-Dimethylocta-3,7-diene-2,6-diol	520	51276-34-7				3,7-Octadiene-2,6-diol, 2,6-dimethyl-	501	13741-21-4				1,5,7-Octatrien-3-ol, 3,7-dimethyl-	489	29957-43-5				1,5,7-Octatrien-3-ol, 3,7-dimethyl-	474	29957-43-5				Isopropyl butyrate	459	638-11-9				Propanoic acid, 2-methyl-, 1-methylethyl ester	454	617-50-5				Isopropyl butyrate	452	638-11-9
Phenyldimethylvinylsilane	104	29.4101	534	1733053	1125-26-4			1217.9		Phenyldimethylvinylsilane	534	1125-26-4				4-Ethoxybenzaldehyde butylimine	515	0-00-0				2-t-Butyl-6-isopropylpyridine	515	5402-34-6				2-Heptanone, 6-methyl-6-[3-methyl-3-(1-methylethenyl)-1-cyclopropen-1-yl]-	509	69296-87-3				Bicyclo[6.3.0]undec-1(8)-en-3-one, 2,2,5,5-tetramethyl-	508	0-00-0				Noscapine	487	128-62-1				4-Methyl-4-[2-(5-methyl-furan-2-yl)-cyclopropyl]-pentan-2-one	481	0-00-0
2-Furanmethanol, tetrahydro-à,à,5-trimethyl-5-(4-methyl-3-cyclohexen-1-yl)-, [2S-[2à,5á(R*)]]-	85	29.4234	451	1545303	26184-88-3			1218.2		2-Furanmethanol, tetrahydro-à,à,5-trimethyl-5-(4-methyl-3-cyclohexen-1-yl)-, [2S-[2à,5á(R*)]]-	451	26184-88-3				Succinic acid, 2-(adamant-1-yl)ethyl 2-methylpent-3-yl ester	449	0-00-0				N-[2,4-Diamino-5,6,7,8-tetrahydro-6-quinazolinyl]-N-[p-fluorobenzyl]acetamide	445	0-00-0				As-Indacene, dodecahydro-4-(1-octylnonyl)-	444	55530-51-3				6,6,10-Trimethylundeca-3,8,10-triene-2,7-dione	444	0-00-0				Neoclovene oxide	441	0-00-0				Bisabolol oxide B	438	0-00-0
Isolongifolene, 4,5,9,10-dehydro-	200	29.4412	653	1787394	156747-45-4			1218.6		Isolongifolene, 4,5,9,10-dehydro-	653	156747-45-4				à-Corocalene	641	20129-39-9				à-Dehydro-ar-himachalene	640	78204-62-3				4b,5,6,7,8,8a,9,10-Octahydro-1-methylphenanthrene	617	0-00-0				2H-Benz[e]inden-3-ol, 3,3a,4,5-tetrahydro-3a-methyl-, (3S-cis)-	599	71805-91-9				ç-Dehydro-ar-himachalene	589	51766-65-5				2-(4a,8-Dimethyl-2,3,4,4a,5,6-hexahydro-naphthalen-2-yl)-prop-2-en-1-ol	588	0-00-0
Cadina-1(10),6,8-triene	145	29.4723	810	15244124	1460-96-4			1219.2		Cadina-1(10),6,8-triene	810	1460-96-4				3,5,11-Eudesmatriene	809	193615-07-5				aR-Himachalene	807	19419-67-1				(8R,8aS)-8,8a-Dimethyl-2-(propan-2-ylidene)-1,2,3,7,8,8a-hexahydronaphthalene	796	27840-40-0				(4R,4aR)-4,4a-Dimethyl-6-(prop-1-en-2-yl)-1,2,3,4,4a,7-hexahydronaphthalene	789	28908-26-1				1-Indanone, 3,3,4,5,7-pentamethyl-	788	10425-83-9				Neoisolongifolene, 8,9-dehydro-	788	67517-14-0
Amantadine	94	29.4989	576	355109	768-94-5			1219.8		Amantadine	576	768-94-5				Amantadine	567	768-94-5				1-Butanol, 2-[[(1-methyl-1H-pyrrol-2-yl)methyl]amino]-	566	0-00-0				Amantadine	517	768-94-5				Amantadine	486	768-94-5				3-Tigloyloxy-6-isovaleroyloxy-7-hydroxytropane	463	21030-85-3				Benzene, (1,1-dimethylethoxy)-	455	6669-13-2
1-(2,4-Dimethylphenyl)-1-methylsiletane	179	29.5344	582	29445	0-00-0			1220.5		1-(2,4-Dimethylphenyl)-1-methylsiletane	582	0-00-0				N-[2,4-Diamino-5,6,7,8-tetrahydro-6-quinazolinyl]-N-[3,4-dichlorobenzyl]-2-methoxyacetamide	542	0-00-0				2-t-Butyl-6-isopropylpyridine	541	5402-34-6				Berkheyaradulene	517	0-00-0				Gluconolactone, 1,2:3,4:5,6-tris-O-benzeneboronate-	514	0-00-0				Benzene, hexamethyl-	511	87-85-4				5-Ethylbenzo[b]thiophene	502	17514-96-4
à-Corocalene	200	29.5433	729	1781226	20129-39-9			1220.7		à-Corocalene	729	20129-39-9				9-Methyl-S-octahydrophenanthrene	728	23861-81-6				4b,5,6,7,8,8a,9,10-Octahydro-1-methylphenanthrene	714	0-00-0				9-Methyl-S-octahydroanthracene	714	4948-51-0				1,2,3,4,5,6,7,8-Octahydro-1-methylphenanthrene	713	0-00-0				2H-Benz[e]inden-3-ol, 3,3a,4,5-tetrahydro-3a-methyl-, (3S-cis)-	692	71805-91-9				Anthracene, 1,2,3,4,5,6,7,8-octahydro-1-methyl-	685	0-00-0
2,4-Diselena-6,8-dioxatricyclo[3.3.1.1(3,7)]decane, 1,3,5,7-tetramethyl-	124	29.5478	437	363802	0-00-0			1220.8		2,4-Diselena-6,8-dioxatricyclo[3.3.1.1(3,7)]decane, 1,3,5,7-tetramethyl-	437	0-00-0				Alanine, N-acetyl-3-phenyl-N-(trifluoroacetyl)-, methyl ester, L-	416	33858-09-2				3-Buten-2-one, 4-(4-hydroxy-2,2,6-trimethyl-7-oxabicyclo[4.1.0]hept-1-yl)-	407	38274-01-0				1-Benzoxirene, 5a-[3-oxo-1-butenyl]perhydro-2-hydroxy-1a,5,5-trimethyl-, acetate	390	0-00-0				Isoquinoline, 1-(3,5-dimethoxybenzyl)-1,2,3,4-tetrahydro-6-methoxy-,	390	0-00-0				4-Hydroxy-5,6-epoxy-á-ionone	387	0-00-0				8-(2-Acetyloxiran-2-yl)-6,6-dimethylocta-3,4-dien-2-one	387	91186-38-8
Tridecanoic acid, 12-methyl-, methyl ester	74	29.5655	810	4617926	5129-58-8			1221.2		Tridecanoic acid, 12-methyl-, methyl ester	810	5129-58-8				Tridecanoic acid, 12-methyl-, methyl ester	800	5129-58-8				Methyl tetradecanoate	774	124-10-7				Methyl tetradecanoate	774	124-10-7				Methyl tetradecanoate	763	124-10-7				Methyl tetradecanoate	758	124-10-7				Methyl tetradecanoate	741	124-10-7
Succinic acid, 2-methylbenzyl tridecyl ester	104	29.5878	446	538752	0-00-0			1221.7		Succinic acid, 2-methylbenzyl tridecyl ester	446	0-00-0				2-Dodecanol, 1-[(1,1-dimethylethyl)thio]-, (R)-	436	145021-06-3				trans-1,4-Di-tert-butyl-cyclohexane	403	4789-35-9				1,4-Dioxo-1,2,3,4-tetrahydrophthalazine	373	1445-69-8				Butylphosphonic acid, heptyl 2-phenylethyl ester	367	0-00-0				1,3-Pentadiene, (Z)-	365	1574-41-0				Pimelic acid, isobutyl phenethyl ester	364	0-00-0
3,7-Cyclodecadien-1-one, 3,7-dimethyl-10-(1-methylethylidene)-, (E,E)-	82	29.6144	761	4057759	6902-91-6			1222.2		3,7-Cyclodecadien-1-one, 3,7-dimethyl-10-(1-methylethylidene)-, (E,E)-	761	6902-91-6				á-Elemenone	745	20303-60-0				Cyclohexanone, 5-ethenyl-5-methyl-4-(1-methylethenyl)-2-(1-methylethylidene)-, cis-	741	32663-57-3				2-Cyclohexen-1-one, 3-methyl-6-(1-methylethenyl)-, (S)-	724	16750-82-6				3,7-Cyclodecadien-1-one, 10-(1-methylethenyl)-, (E,E)-	708	55521-11-4				á-Elemenone	705	20303-60-0				D-Carvone	704	2244-16-8
Cycloisolongifolene, 8,9-dehydro-	159	29.6766	745	1404225	0-00-0			1223.6		Cycloisolongifolene, 8,9-dehydro-	745	0-00-0				á-Vatirenene	729	0-00-0				(8R,8aS)-8,8a-Dimethyl-2-(propan-2-ylidene)-1,2,3,7,8,8a-hexahydronaphthalene	728	27840-40-0				Aristol-1(10)-en-9-yl isovalerate	713	0-00-0				Aromadendrene, dehydro-	698	0-00-0				1H-Cyclopropa[a]naphthalene, 1a,2,6,7,7a,7b-hexahydro-1,1,7,7a-tetramethyl-, [1aR-(1aà,7à,7aà,7bà)]-	687	34143-96-9				3,5,11-Eudesmatriene	686	193615-07-5
Hexane, 1-chloro-5-methyl-	134	29.7299	676	758035	33240-56-1			1224.7		Hexane, 1-chloro-5-methyl-	676	33240-56-1				(1S,2R,4S,7R)-7-((E)-5-Hydroxy-4-methylpent-3-en-1-yl)-1,7-dimethylbicyclo[2.2.1]heptan-2-ol	674	201731-87-5				Bicyclo[3.1.1]hept-3-ene, 2-formylmethyl-4,6,6-trimethyl-	664	135004-95-4				1H-Inden-1-one, 2,3,3a,4,5,7a-hexahydro-4,4,7a-trimethyl-	658	109629-65-4				2,6,9,11-Dodecatetraenal, 2,6,10-trimethyl-, (E,E,E)-	652	17909-77-2				Bicyclo[3.1.1]hept-2-en-6-ol, 2,7,7-trimethyl-, acetate, [1S-(1à,5à,6á)]-	648	50764-55-1				Bicyclo[3.1.1]hept-2-en-6-ol, 2,7,7-trimethyl-, acetate, [1S-(1à,5à,6á)]-	645	50764-55-1
(1R,3E,7E,11R)-1,5,5,8-Tetramethyl-12-oxabicyclo[9.1.0]dodeca-3,7-diene	138	29.7654	800	7323848	19888-34-7			1225.4		(1R,3E,7E,11R)-1,5,5,8-Tetramethyl-12-oxabicyclo[9.1.0]dodeca-3,7-diene	800	19888-34-7				1-Oxaspiro[4.5]dec-6-ene, 2,6,10,10-tetramethyl-	735	36431-72-8				2,5,9-Trimethylcycloundeca-4,8-dienone	732	0-00-0				(1R,3E,7E,11R)-1,5,5,8-Tetramethyl-12-oxabicyclo[9.1.0]dodeca-3,7-diene	725	19888-34-7				1-Oxaspiro[4.5]dec-6-ene, 2,6,10,10-tetramethyl-	724	36431-72-8				2-Cyclohexen-1-one, 3,4,4-trimethyl-	714	17299-41-1				2H-1-Benzopyran-2-ol, octahydro-	708	21197-45-5
Pilocarpine	208	29.7788	535	31986	92-13-7			1225.7		Pilocarpine	535	92-13-7				(2R,4aS,5S,8aS)-2,5-Dipentyldecahydroquinoline	521	220024-74-8				Glycine, 2-cyclohexyl-N-(but-3-yn-1-yl)oxycarbonyl-, pentyl ester	508	0-00-0				Glycine, 2-cyclohexyl-N-(but-3-yn-1-yl)oxycarbonyl-, hexyl ester	507	0-00-0				Pilocarpine	507	92-13-7				Glycine, 2-cyclohexyl-N-(but-3-yn-1-yl)oxycarbonyl-, heptyl ester	503	0-00-0				Glycine, N-(but-3-yn-1-yl)oxycarbonyl-, but-3-yn-1-yl ester	502	0-00-0
6-Cyanoquinoline	154	29.7965	659	358221	23395-72-4			1226.1		6-Cyanoquinoline	659	23395-72-4				1-Isoquinolinecarbonitrile	631	1198-30-7				Propanedinitrile, 2,4,6-cycloheptatrien-1-ylidene-	615	2860-54-0				Fumaric acid, 2,6-dimethoxyphenyl nonyl ester	604	0-00-0				2-Thiophenecarboxamide, N-[2-(2-ethoxyphenoxy)ethyl]-	600	0-00-0				5,16:8,13-Diethenodibenzo[a,g]cyclododecane, 6,7,14,15-tetrahydro	597	17341-02-5				Thiophene-2-carboxamide, N-[2-(4-chloro-2-methylphenoxy)ethyl]-	597	298684-44-3
Unknown 19	88	29.8187	365	176474	0-00-0			1226.6		3,5-Dimethyl-1-dimethylisopropylsilyloxybenzene	365	0-00-0				Octanoic acid, phenylmethyl ester	350	10276-85-4				3,5-Dimethylphenol, TBDMS derivative	342	255837-12-8				L-Valine, N-(4-fluorobenzoyl)-, pentyl ester	337	0-00-0				2-Amino-4,5-dimethoxybenzoic acid	335	5653-40-7				2-[4-(2-Naphthoxy)butylthio]-5-methyl-4(3H)-pyrimidinone	335	118365-65-4				2,3,5,6-Pyridinetetracarbonitrile	333	17638-20-9
Aromadendrene oxide-(2)	143	29.8454	811	1086265	0-00-0			1227.1		Aromadendrene oxide-(2)	811	0-00-0				Isoaromadendrene epoxide	807	0-00-0				Aromadendrene oxide-(1)	805	0-00-0				1,1,4,7-Tetramethyldecahydro-1H-cyclopropa[e]azulene-4,7-diol	797	1212211-43-2				(1R,7S,E)-7-Isopropyl-4,10-dimethylenecyclodec-5-enol	795	81968-62-9				Alloaromadendrene oxide-(2)	793	0-00-0				Caryophyllene oxide	791	1139-30-6
Caryophyllene oxide	166	29.8676	835	18789	1139-30-6			1227.6		Caryophyllene oxide	835	1139-30-6				Caryophyllene oxide	834	1139-30-6				Diepicedrene-1-oxide	821	0-00-0				Isoaromadendrene epoxide	810	0-00-0				Caryophyllene oxide	802	1139-30-6				Calarene epoxide	802	0-00-0				Aromadendrene oxide-(2)	796	0-00-0
n-Butyl laurate	56	29.8854	654	3132448	106-18-3			1228.0		n-Butyl laurate	654	106-18-3				Isobutyl laurate	636	37811-72-6				n-Butyl laurate	632	106-18-3				Dodecanoic acid, nonyl ester	624	42231-74-3				Dodecanoic acid, decyl ester	616	36528-28-6				Dodecanoic acid, 1-methylpropyl ester	610	6937-42-4				n-Butyl laurate	608	106-18-3
Pentanoic acid, 2-phenylethyl ester	104	29.9431	573	5240934	7460-74-4			1229.2		Pentanoic acid, 2-phenylethyl ester	573	7460-74-4				Butanoic acid, 2-methyl-, 2-phenylethyl ester	569	24817-51-4				Dodecanoic acid, 2-phenylethyl ester	569	6309-54-2				Cyclopentanecarboxylic acid, 2-phenylethyl ester	568	0-00-0				2,6-Pyridinedicarboxylic acid, isobutyl phenethyl ester	568	0-00-0				2,6-Pyridinedicarboxylic acid, butyl phenethyl ester	567	0-00-0				Octanoic acid, 2-phenylethyl ester	566	5457-70-5
1,3,3-Trimethyl-2-(2-methyl-cyclopropyl)-cyclohexene	163	29.9653	766	7451483	285129-06-8			1229.7		1,3,3-Trimethyl-2-(2-methyl-cyclopropyl)-cyclohexene	766	285129-06-8				Bicyclo[4.3.0]nonan-2-one, 8-isopropylidene-	755	0-00-0				3-Buten-2-one, 4-(6,6-dimethyl-1-cyclohexen-1-yl)-	733	65133-79-1				1-Methyl-6-(3-methylbuta-1,3-dienyl)-7-oxabicyclo[4.1.0]heptane	723	0-00-0				Cyclopentanone, 3,3-dimethyl-2-(3-methyl-1,3-butadienyl)-, (E)-	719	88725-86-4				2-Propenal, 3-(2,6,6-trimethyl-1-cyclohexen-1-yl)-	711	4951-40-0				2(1H)-Naphthalenone, 4a,5,6,7,8,8a-hexahydro-7à-isopropyl-4aá,8aá-dimethyl-	707	17408-66-1
1H-Pyrrolo[3,4-c]pyridine-1,3,4(2H,5H)-trione, 6-methyl-	139	29.9964	469	289292	26413-69-4			1230.4		1H-Pyrrolo[3,4-c]pyridine-1,3,4(2H,5H)-trione, 6-methyl-	469	26413-69-4				11-Oxatetracyclo[5.3.2.0(2,7).0(2,8)]dodecan-9-one	463	0-00-0				Eltoprazine	460	98224-03-4				2-Azabicyclo[2.2.2]oct-5-ene-2-carboxylic acid, 3-phenyl-, ethyl ester	460	3693-55-8				N-[1-(2-Adamantan-1-yl-ethylamino)-2,2,2-trifluoro-1-trifluoromethyl-ethyl]-4-chloro-benzamide	447	0-00-0				2-Adamantylamine, N,N-dimethyl-	445	0-00-0				Propionic acid, 3-phenyl-, 2-[(1-adamantyl)methylamino]ethyl ester	444	0-00-0
Glutaric acid, naphth-2-ylmethyl 3-methylphenyl ester	141	30.0142	451	2323838	0-00-0			1230.7		Glutaric acid, naphth-2-ylmethyl 3-methylphenyl ester	451	0-00-0				Glutaric acid, naphth-2-ylmethyl 2-methylphenyl ester	450	0-00-0				2,4-Diamino-6,7-dihydro-7-methyl-6-[1-naphthylmethyl]-5H-pyrrolo[3,4-d]pyrimidine	418	39949-20-7				2-Pyrimidinethiol, 4,5-dihydro-4,4,6-trimethyl-	416	0-00-0				Naphthalene, 2-ethyl-	415	939-27-5				Naphthalene, 2-ethyl-	408	939-27-5				3,4-Dihydro-4,4,6-trimethyl-2-pyrimidinethiol	407	5392-23-4
Benzoic acid, 4-amino-, 4-acetoxy-2,2,6,6-tetramethyl-1-piperidinyl ester	138	30.0497	406	70626	0-00-0			1231.5		Benzoic acid, 4-amino-, 4-acetoxy-2,2,6,6-tetramethyl-1-piperidinyl ester	406	0-00-0				2-Amino-N-cyclohexylbenzamide	393	56814-11-0				2,4-Dichlorobenzaldehyde 6-methylpyridine-3-carbonylhydrazone	390	341986-43-4				Benzamide, 4-hexanoylamino-N-(3-nitrophenyl)-	385	0-00-0				3-(Anthraniloylhydrazono)-N-(2-ethylphenyl)butyramide	378	350039-69-9				12-Azabicyclo[9.2.2]pentadeca-1(13),11,14-trien-13-ylamine	373	0-00-0				6-Methyl-2'-thenylidenenicotinohydrazide	363	328542-15-0
1,1,4,7-Tetramethyldecahydro-1H-cyclopropa[e]azulene-4,7-diol	125	30.0631	741	538442	1212211-43-2			1231.8		1,1,4,7-Tetramethyldecahydro-1H-cyclopropa[e]azulene-4,7-diol	741	1212211-43-2				4a,8b,10b,11a-Tetramethylbicyclo[6.3.0]undec-1-en-5-one	711	0-00-0				Calarene epoxide	697	0-00-0				ç-Gurjunenepoxide-(2)	697	184705-51-9				9-Isopropyl-1-methyl-2-methylene-5-oxatricyclo[5.4.0.0(3,8)]undecane	695	0-00-0				1H-Cycloprop[e]azulen-7-ol, decahydro-1,1,7-trimethyl-4-methylene-, [1ar-(1aà,4aà,7á,7aá,7bà)]-	694	6750-60-3				Diepicedrene-1-oxide	682	0-00-0
Benzenepropanol, á-methyl-	132	30.0986	794	15942328	7384-80-7			1232.5		Benzenepropanol, á-methyl-	794	7384-80-7				4-Phenyl-2-butanol	792	2344-70-9				4-Phenyl-2-butanol	757	2344-70-9				Benzenepropanol, à-methyl-, acetate	730	10415-88-0				5,8-Dimethylenebicyclo[2.2.2]oct-2-ene	729	0-00-0				2,4,6-Trimethylbenzyl alcohol	716	0-00-0				Benzenepropanol, à-methyl-, acetate	715	10415-88-0
Heptasiloxane, hexadecamethyl-	281	30.1252	747	133979	541-01-5			1233.1		Heptasiloxane, hexadecamethyl-	747	541-01-5				Octasiloxane, 1,1,3,3,5,5,7,7,9,9,11,11,13,13,15,15-hexadecamethyl-	693	19095-24-0				Heptasiloxane, hexadecamethyl-	693	541-01-5				Heptasiloxane, 1,1,3,3,5,5,7,7,9,9,11,11,13,13-tetradecamethyl-	665	19095-23-9				Hexasiloxane, 1,1,3,3,5,5,7,7,9,9,11,11-dodecamethyl-	639	995-82-4				Hexasiloxane, tetradecamethyl-	630	107-52-8				Tricyclo[4.2.1.0(2,5)]non-7-ene, 3,4-di(tris(trimethylsilyloxy)silyl)-	621	0-00-0
2,10-Dodecadien-1-ol, 3,7,11-trimethyl-, (Z)-	138	30.1563	679	455165	20576-57-2			1233.8		2,10-Dodecadien-1-ol, 3,7,11-trimethyl-, (Z)-	679	20576-57-2				9,12-Octadecadienoyl chloride, (Z,Z)-	677	7459-33-8				Caryophyllene oxide	676	1139-30-6				(9Z,12Z,15Z)-3,7-Dimethyloct-6-en-1-yl octadeca-9,12,15-trienoate	672	0-00-0				cis-9-Hexadecenal	670	56219-04-6				cis-11-Hexadecenal	668	53939-28-9				2,10-Dodecadien-1-ol, 3,7,11-trimethyl-, (E)-(ñ)-	666	20576-59-4
Diethylmalonic acid, hexyl 2,4,5-trifluorobenzyl ester	153	30.1785	478	21185	0-00-0			1234.2		Diethylmalonic acid, hexyl 2,4,5-trifluorobenzyl ester	478	0-00-0				Octanoic acid, tetradecyl ester	469	16456-36-3				1-Dodecanol, 3,7,11-trimethyl-	466	6750-34-1				Octanoic acid, hexadecyl ester	466	29710-31-4				Octanoic acid, hexadecyl ester	463	29710-31-4				Glutaric acid, 2,4,5-trifluorobenzyl decyl ester	456	0-00-0				Glutaric acid, 2,4,5-trifluorobenzyl octyl ester	455	0-00-0
(8R,8aS)-8,8a-Dimethyl-3,4,6,7,8,8a-hexahydronaphthalen-2(1H)-one	136	30.2052	828	1336052	39850-88-9			1234.8		(8R,8aS)-8,8a-Dimethyl-3,4,6,7,8,8a-hexahydronaphthalen-2(1H)-one	828	39850-88-9				(4aS,8R)-4a,8-Dimethyl-4,4a,5,6,7,8-hexahydronaphthalen-2(3H)-one	764	69460-62-4				2H-Benzocyclohepten-2-one, 3,4,4a,5,6,7,8,9-octahydro-4a-methyl-, (S)-	744	55103-71-4				1-Methyl-6-(3-methylbuta-1,3-dienyl)-7-oxabicyclo[4.1.0]heptane	724	0-00-0				cis-2-Isopropylbicyclo[4.3.0]non-3-en-8-one	683	0-00-0				2(1H)-Naphthalenone, 4a,5,6,7,8,8a-hexahydro-4a,8a-dimethyl-, cis-	682	13485-66-0				1,3,3-Trimethyl-2-(2-methyl-cyclopropyl)-cyclohexene	681	285129-06-8
6-Isopropenyl-4,8a-dimethyl-4a,5,6,7,8,8a-hexahydro-1H-naphthalen-2-one	160	30.2185	703	562669	86917-79-5			1235.1		6-Isopropenyl-4,8a-dimethyl-4a,5,6,7,8,8a-hexahydro-1H-naphthalen-2-one	703	86917-79-5				Cycloheptane, 4-methylene-1-methyl-2-(2-methyl-1-propen-1-yl)-1-vinyl-	701	0-00-0				3,7-Cyclodecadien-1-one, 3,7-dimethyl-10-(1-methylethylidene)-, (E,E)-	697	6902-91-6				Bicyclo[2.2.2]oct-2-ene, 1,2,3,6-tetramethyl-	694	62376-14-1				Thunbergol	692	25269-17-4				1,3-Bis-(2-cyclopropyl,2-methylcyclopropyl)-but-2-en-1-one	690	0-00-0				Eremophila ketone	690	158930-41-7
8a-Methyl-5-methylene-3-([(pyridin-2-ylmethyl)-amino]-methyl)-decahydro-naphtho[2,3-b]furan-2-one	144	30.2407	497	63174	0-00-0			1235.5		8a-Methyl-5-methylene-3-([(pyridin-2-ylmethyl)-amino]-methyl)-decahydro-naphtho[2,3-b]furan-2-one	497	0-00-0				1H-[1,2,3]Triazole-4-carboxylic acid, 1-(4-aminofurazan-3-yl)-5-[[(pyridin-2-ylmethyl)amino]methyl]-, ethyl ester	470	0-00-0				(E)-5-((1R,3R,6S)-2,3-Dimethyltricyclo[2.2.1.02,6]heptan-3-yl)-2-methylpent-2-enal	432	19903-70-9				Bicyclo[4.1.0]heptan-2-one, 3,4,4-trimethyl-3-(3-methyl-1,3-butadienyl)-, [1à,3à(E),6à]-(.+-.)-	418	102146-81-6				1-(4-Hydroxy-phenyl)-2-(1-p-tolyl-1H-tetrazol-5-ylsulfanyl)-ethanone	414	0-00-0				1,5,9,9-Tetramethyl-2-methylene-spiro[3.5]non-5-ene	409	0-00-0				Cyclohexanecarboxamide, 1-hydroxy-N-phenyl-	407	112681-21-7
Benzoic acid, 2-phenoxy-	139	30.2674	430	75258	2243-42-7			1236.1		Benzoic acid, 2-phenoxy-	430	2243-42-7				Benzoic acid, 2-phenoxy-	420	2243-42-7				6-Hydroxybenzofuran-3-one	416	6272-26-0				Phenol, 4-(1-methylpropyl)-	415	99-71-8				Benzamide, 2-hydroxy-N-(5-methyl-1,3,4-thiadiazol-2-yl)-	402	130234-72-9				Benzene, 1-methoxy-4-propyl-	393	104-45-0				Phenol, 4-(1-methylpropyl)-	393	99-71-8
Cyclopropane, 1,1,2,2-tetramethyl-3-(2-phenylethenylideno)-	157	30.2807	561	372354	0-00-0			1236.4		Cyclopropane, 1,1,2,2-tetramethyl-3-(2-phenylethenylideno)-	561	0-00-0				Azulene, 1,4-dimethyl-7-(1-methylethyl)-	547	489-84-9				Azulene, 1,4-dimethyl-7-(1-methylethyl)-	547	489-84-9				Naphthalene, 1,6-dimethyl-4-(1-methylethyl)-	542	483-78-3				Azulene, 1,4-dimethyl-7-(1-methylethyl)-	541	489-84-9				4-t-Butyl-1-isopropyl-1H-imidazole-2-thiol	540	61747-36-2				1-Phenanthrenol, 1,2,3,4,4a,9,10,10a-octahydro-4a-methyl-, (1à,4aà,10aà)-	538	98304-41-7
4H-1,2,4-Triazol-4-amine, 3-(2,4-dichlorophenyl)-5-(2,4,6-trimethylbenzylthio)-	133	30.3118	485	720116	0-00-0			1237.1		4H-1,2,4-Triazol-4-amine, 3-(2,4-dichlorophenyl)-5-(2,4,6-trimethylbenzylthio)-	485	0-00-0				Propan-1-one, 3-(4-chlorophenyl)-3-(4-chlorophenylthio)-1-(3,4-dimethylphenyl)-	480	284493-90-9				Benzene, 1,3,5-trimethyl-2-octadecyl-	469	55282-67-2				Cyclopenta[e]tetrahydropyran-2-one, 5-(5-hydroxyindan-1-yl)-4a-methyl-	455	37881-37-1				1-Propanone, 3-cyclopentyl-1-(2,4-dimethylphenyl)-	453	55191-11-2				4-Ethylbenzoic acid, undec-2-enyl ester	452	0-00-0				3-Butylisobenzofuran-1(3H)-one	452	6066-49-5
Tricyclo[6.3.0.0(3,7)]undec-1(8)-en-3-ol, 2,2,5,5-tetramethyl-	112	30.3296	619	141959	0-00-0			1237.4		Tricyclo[6.3.0.0(3,7)]undec-1(8)-en-3-ol, 2,2,5,5-tetramethyl-	619	0-00-0				Caryophyllene oxide	602	1139-30-6				Caryophyllene oxide	600	1139-30-6				Caryophyllene oxide	586	1139-30-6				(1R,3S,4S)-1,3-Dimethyl-3-(4-methylpent-3-en-1-yl)-2-oxabicyclo[2.2.2]oct-5-ene	584	211237-38-6				Calarene epoxide	583	0-00-0				1,4-Methanoazulen-7(1H)-one, octahydro-4,8,8,9-tetramethyl-, (+)-	583	18319-28-3
1,3,3-Trimethyl-2-(2-methyl-cyclopropyl)-cyclohexene	138	30.3429	667	460141	285129-06-8			1237.7		1,3,3-Trimethyl-2-(2-methyl-cyclopropyl)-cyclohexene	667	285129-06-8				Cyclopentanone, 3,3-dimethyl-2-(3-methyl-1,3-butadienyl)-, (E)-	659	88725-86-4				Benzene, 1,2-dimethoxy-4-(1-propenyl)-	649	93-16-3				4-(3,3-Dimethyl-but-1-ynyl)-4-hydroxy-3,5,5-trimethyl-cyclohex-2-enone	634	0-00-0				Methyleugenol	634	93-15-2				Bicyclo[3.2.2]non-6-ene-6-carboxylic acid, 8-(3,4-dimethoxyphenyl)-9-methyl-3-oxa-, methyl ester	633	0-00-0				Methyleugenol	630	93-15-2
Phenanthrene, tetradecahydro-4,5-dimethyl-	191	30.3651	485	278053	56292-68-3			1238.2		Phenanthrene, tetradecahydro-4,5-dimethyl-	485	56292-68-3				Phthalic acid, 4-fluorobenzyl pentyl ester	481	0-00-0				(4-Fluorophenyl) methanol, 3-methylbutyl ether	479	0-00-0				Tricyclo[6.3.0.0(3,7)]undec-1(8)-en-3-ol, 2,2,5,5-tetramethyl-	461	0-00-0				Phthalic acid, 2-fluorobenzyl pentyl ester	455	0-00-0				1,1'-Bicyclohexyl, 4-(methoxymethyl)-4'-propyl-	455	88416-84-6				Phthalic acid, 3-(2-methoxyethyl)octyl propyl ester	452	0-00-0
Ethanone, 1-(4-hydroxyphenyl)-2-phenyl-	121	30.4006	748	7481770	2491-32-9			1238.9		Ethanone, 1-(4-hydroxyphenyl)-2-phenyl-	748	2491-32-9				3,5-Bis(4-hydroxybenzoyl)-1,2,4-oxadiazolidine-4-oxide	734	0-00-0				benzoic acid, 4-hydroxy-, 4-cyanophenyl ester	730	0-00-0				Benzenemethanol, 4-methyl-à-(1-methyl-2-propenyl)-, (R*,R*)-	711	83173-76-6				p-Methoxyphenyl p-hydroxybenzoate	705	50687-62-2				Phenyl-4-hydroxybenzoate	692	17696-62-7				4,4'-(3,3'-Dinitro-4,4'-biphenylylenebisazo)diphenol	690	3687-26-1
Tetradecanoic acid, ethyl ester	88	30.4184	586	1634159	124-06-1			1239.3		Tetradecanoic acid, ethyl ester	586	124-06-1				Tetradecanoic acid, ethyl ester	586	124-06-1				Tetradecanoic acid, ethyl ester	582	124-06-1				Tetradecanoic acid, 2-methyl-, methyl ester	576	55554-09-1				Ethyl 13-methyl-tetradecanoate	537	0-00-0				Tetradecanoic acid, ethyl ester	529	124-06-1				Ethyl tridecanoate	529	28267-29-0
2,6-Diisopropylphenyl acetate	178	30.4673	651	7069680	28000-66-0			1240.4		2,6-Diisopropylphenyl acetate	651	28000-66-0				2-(2-Acetoxy-5-methoxy-4-ethylphenyl)ethanol, acetate	638	0-00-0				Aminoformic acid, N-n-hexyl-, 2,6-diisopropylphenyl(ester)	633	0-00-0				Methyleugenol	615	93-15-2				Benzene, 1,2-dimethoxy-4-(1-propenyl)-	614	93-16-3				Methyleugenol	604	93-15-2				1,4-Benzenediamine, N4,N4-diethyl-2-methyl-	601	148-71-0
Silphiperfola-4,7(14)-diene	159	30.4806	759	5602993	210637-49-3			1240.6		Silphiperfola-4,7(14)-diene	759	210637-49-3				(8R,8aS)-8,8a-Dimethyl-2-(propan-2-ylidene)-1,2,3,7,8,8a-hexahydronaphthalene	739	27840-40-0				4a,5-Dimethyl-3-(prop-1-en-2-yl)-1,2,3,4,4a,5,6,7-octahydronaphthalen-1-ol	735	61847-19-6				3,5,11-Eudesmatriene	733	193615-07-5				Isolongifolene, 9,10-dehydro-	724	0-00-0				Aromadendrene, dehydro-	722	0-00-0				1,1,7,7a-Tetramethyl-1a,2,6,7,7a,7b-hexahydro-1H-cyclopropa[a]naphthalene	721	154098-14-3
Caryophyllene oxide	77	30.4984	796	3486255	1139-30-6			1241.0		Caryophyllene oxide	796	1139-30-6				Caryophyllene oxide	793	1139-30-6				Calarene epoxide	769	0-00-0				Isoaromadendrene epoxide	768	0-00-0				Ledene oxide-(I)	762	0-00-0				Spiro[4.5]dec-6-en-8-one, 1,7-dimethyl-4-(1-methylethyl)-	760	39510-36-6				cis-Z-à-Bisabolene epoxide	742	0-00-0
8a-Methyl-5-methylene-3-([(pyridin-2-ylmethyl)-amino]-methyl)-decahydro-naphtho[2,3-b]furan-2-one	175	30.5161	647	373795	0-00-0			1241.4		8a-Methyl-5-methylene-3-([(pyridin-2-ylmethyl)-amino]-methyl)-decahydro-naphtho[2,3-b]furan-2-one	647	0-00-0				Humulene	646	6753-98-6				1,4,7,-Cycloundecatriene, 1,5,9,9-tetramethyl-, Z,Z,Z-	642	0-00-0				Humulene	641	6753-98-6				Humulene	639	6753-98-6				Cyclohexene, 4-(1,5-dimethyl-1,4-hexadienyl)-1-methyl-	631	17627-44-0				á-Santanol acetate	625	0-00-0
1,5-Bis(4-methoxyphenyl)bicyclo[3.2.0]heptane	140	30.5606	431	210972	157367-56-1			1242.3		1,5-Bis(4-methoxyphenyl)bicyclo[3.2.0]heptane	431	157367-56-1				Dexamethasone	421	50-02-2				3-(1,5-Dimethyl-hexa-1,4-dienyl)-2,2-dimethyl-4-trimethylsilylcyclopentanol	420	0-00-0				7,10-Epoxy-6H-azepino[1,2-e]purine-8,9-diol, 4-amino-7,8,9,10-tetrahydro-, [7R-(7à,8à,9à,10à)]-	418	3415-89-2				Tricyclo[7.2.0.0(2,6)]undecan-5-ol, 2,6,10,10-tetramethyl- (isomer 3)	417	122621-20-9				2-Oxabicyclo[4.4.0]dec-3-en-10-ol, 5-methylene-1,3,7,7-tetramethyl-, acetate	415	0-00-0				Acetic acid, [6,8,9-trimethyl-4-(3,4-methylenedioxyphenyl)-3-oxabicyclo[3.3.1]non-6-en-1-yl)methyl ester	414	0-00-0
Methyl tetradecanoate	74	30.5783	815	3461627	124-10-7			1242.7		Methyl tetradecanoate	815	124-10-7				Methyl tetradecanoate	810	124-10-7				Methyl tetradecanoate	809	124-10-7				Methyl tetradecanoate	809	124-10-7				Methyl tetradecanoate	795	124-10-7				Tridecanoic acid, 12-methyl-, methyl ester	791	5129-58-8				Tridecanoic acid, 12-methyl-, methyl ester	766	5129-58-8
2H-Pyran, 2-(8-dodecynyloxy)tetrahydro-	85	30.605	543	2129127	64604-68-8			1243.3		2H-Pyran, 2-(8-dodecynyloxy)tetrahydro-	543	64604-68-8				2(3H)-Furanone, 5-heptyldihydro-	525	104-67-6				ç-Dodecalactone	513	2305-05-7				Pentanoic acid, dodec-9-ynyl ester	500	0-00-0				3,7-Cyclodecadien-1-one, 3,7-dimethyl-10-(1-methylethylidene)-, (E,E)-	499	6902-91-6				Succinic acid, 3-methylbut-2-en-1-yl dodec-9-yn-1-yl ester	499	0-00-0				2(3H)-Furanone, 5-heptyldihydro-	497	104-67-6
N-Carboxy-1-[4-chlorophenyl]-2-[4-piperidyl]-1,2-epoxypropane	208	30.6227	403	44227	58158-38-6			1243.7		N-Carboxy-1-[4-chlorophenyl]-2-[4-piperidyl]-1,2-epoxypropane	403	58158-38-6				Ecgonine ethyl ester	403	70939-97-8				8-Azabicyclo[3.2.1]octan-3-ol, 8-methyl-, exo-	401	135-97-7				Ecgonine, trimethylsilyl ether, trimethylsilyl ester	393	0-00-0				Methyl ecgonine	391	7143-09-1				Ecgonine methyl ester	390	106293-60-1				Ecgonine methyl ester, trimethylsilyl ether	387	0-00-0
Spiro[4.5]dec-6-en-8-one, 1,7-dimethyl-4-(1-methylethyl)-	156	30.6316	635	413522	39510-36-6			1243.9		Spiro[4.5]dec-6-en-8-one, 1,7-dimethyl-4-(1-methylethyl)-	635	39510-36-6				Diepicedrene-1-oxide	628	0-00-0				Caryophylla-4(12),8(13)-dien-5à-ol	607	19431-79-9				Bicyclo[4.1.0]heptane-7-methanol, 1,5,5-trimethyl-2-methylene-, (1à,6à,7à)-	602	77384-23-7				Cyclohexene, 1,2,4-trimethyl-4-(1-methylethenyl)-	602	16195-58-7				6áBicyclo[4.3.0]nonane, 5á-iodomethyl-1á-isopropenyl-4à,5à-dimethyl-,	602	0-00-0				2(1H)-Naphthalenone, 4a,5,6,7,8,8a-hexahydro-7à-isopropyl-4aá,8aá-dimethyl-	600	17408-66-1
Isospathulenol	163	30.6494	674	1689601	88395-46-4			1244.2		Isospathulenol	674	88395-46-4				(1aR,3aR,4R,7R,8aS)-1a,4,9,9-Tetramethyloctahydro-3a,7-methanoazuleno[1,8a-b]oxirene	664	25570-94-9				1,1,4,7-Tetramethyldecahydro-1H-cyclopropa[e]azulene-4,7-diol	660	1212211-43-2				1H-Cycloprop[e]azulen-7-ol, decahydro-1,1,7-trimethyl-4-methylene-, [1ar-(1aà,4aà,7á,7aá,7bà)]-	656	6750-60-3				(1R,3aR,5aR,9aS)-1,4,4,7-Tetramethyl-1,2,3,3a,4,5a,8,9-octahydrocyclopenta[c]benzofuran	653	104188-25-2				1H-Cycloprop[e]azulen-7-ol, decahydro-1,1,7-trimethyl-4-methylene-, [1ar-(1aà,4aà,7á,7aá,7bà)]-	645	6750-60-3				9-Isopropyl-1-methyl-2-methylene-5-oxatricyclo[5.4.0.0(3,8)]undecane	641	0-00-0
(1aR,1bS,2aS,5S,5aS,7aS)-2,2,5,7a-Tetramethyldecahydrocyclopenta[2',3']cyclobuta[1',2':3,4]benzo[1,2-b]oxirene	174	30.6672	673	138487	104188-24-1			1244.6		(1aR,1bS,2aS,5S,5aS,7aS)-2,2,5,7a-Tetramethyldecahydrocyclopenta[2',3']cyclobuta[1',2':3,4]benzo[1,2-b]oxirene	673	104188-24-1				4-(2,4,4-Trimethyl-7-oxa-bicyclo[4.1.0]hept-2-en-3-yl)-pent-3-en-2-one	664	0-00-0				1,1,4,7-Tetramethyldecahydro-1H-cyclopropa[e]azulene-4,7-diol	626	1212211-43-2				Cedranoxide, 8,14-	623	18319-31-8				9-Isopropyl-1-methyl-2-methylene-5-oxatricyclo[5.4.0.0(3,8)]undecane	620	0-00-0				Isoshyobunone	618	0-00-0				3-Isopropyl-6,7-dimethyltricyclo[4.4.0.0(2,8)]decane-9,10-diol	616	0-00-0
endo-2-Methylbicyclo[3.3.1]nonane	140	30.6805	540	121391	42558-37-2			1244.9		endo-2-Methylbicyclo[3.3.1]nonane	540	42558-37-2				4,6-Decadiene	540	55682-65-0				(2E,4E)-3,7-Dimethyl-2,4-octadiene	529	0-00-0				(2Z,4E)-3,7-Dimethyl-2,4-octadiene	526	0-00-0				Spiro[4.5]decane	524	176-63-6				Naphthalene, decahydro-, cis-	521	493-01-6				Bicyclo[4.1.0]heptane, 3,7,7-trimethyl-, [1S-(1à,3á,6à)]-	521	2778-68-9
à-Corocalene	185	30.7071	769	6389766	20129-39-9			1245.5		à-Corocalene	769	20129-39-9				1,2,3,4,5,6,7,8-Octahydro-1-methylphenanthrene	713	0-00-0				Silane, trimethyl-2-naphthalenyl-	708	18052-85-2				9-Methyl-S-octahydroanthracene	694	4948-51-0				à-Dehydro-ar-himachalene	690	78204-62-3				ç-Dehydro-ar-himachalene	683	51766-65-5				1,2-Naphthalenedione, 3,8-dimethyl-5-(1-methylethyl)-	677	5574-34-5
n-Decanol tetrahydropyran ether	111	30.716	477	14384	110477-35-5			1245.6		n-Decanol tetrahydropyran ether	477	110477-35-5				Triisobutylaluminum	444	100-99-2				Tetrahydropyran 12-tetradecyn-1-ol ether	432	96249-40-0				Glycyl-L-norleucine, N-dimethylaminomethylene-, ethyl ester	423	0-00-0				2,5-Dibutoxy-2,5-dihydrofuran	419	20295-23-2				Glycyl-L-valine, N-dimethylaminomethylene-, methyl ester	416	0-00-0				2-Propanone, bis(2-methylpropyl)hydrazone	410	52835-12-8
2-Propenal, 3-phenyl-	132	30.7427	933	2401280	104-55-2			1246.2		2-Propenal, 3-phenyl-	933	104-55-2				2-Propenal, 3-phenyl-	924	104-55-2				Cinnamaldehyde, (E)-	923	14371-10-9				Cinnamaldehyde, (E)-	917	14371-10-9				2-Propenal, 3-phenyl-	909	104-55-2				Benzylidenemalonaldehyde	902	82700-43-4				(Z)-3-Phenylacrylaldehyde	900	57194-69-1
Unknown 20	191	30.7649	378	11885	67549-66-0			1246.7		Benzeneethanol, 2-[(acetyloxy)methyl]-3-methoxy-à,6-dimethyl-, acetate, (S)-	378	67549-66-0				2-(Trifluoromethyl)benzoic acid. 1-adamantylmethyl ester	367	0-00-0				Anhydro-á-rotunol	359	34206-82-1				(3E,5E)-N-Isobutyl-6-(4-methoxyphenyl)hexa-3,5-dienamide	336	83029-40-7				Butylphosphonic acid, 1-adamantylmethyl pentyl ester	336	0-00-0				L-Prolinamide, N,N-dimethyl-L-phenylalanyl-N-[3-(1-methylethyl)-5,8-dioxo-7-(phenylmethyl)-2-oxa-6,9-diazabicyclo[10.2.2]hexadeca-10,12,14,15-tetraen-4-yl]-, [3R-(3R*,4S*,7S*)]-	335	14051-13-9				Benzenepropanamide, à-(dimethylamino)-N-[2-methyl-1-[[3,3a,11,12,13,14,15,15a-octahydro-12,15-dioxo-13-(phenylmethyl)-5,8-ethenopyrrolo[3,2-b][1,5,8]oxadiazacyclotetradecin-1(2H)-yl]carbonyl]butyl]-	335	38541-74-1
Methylamine, N,N-dimethyl-	58	30.7827	520	815730	75-50-3			1247.1		Methylamine, N,N-dimethyl-	520	75-50-3				Methylamine, N,N-dimethyl-	513	75-50-3				Methylamine, N,N-dimethyl-	489	75-50-3				Silane, ethyl-	482	2814-79-1				2-Decanone	465	693-54-9				Hexethal	465	77-30-5				Tetramethylammonium chloride	460	75-57-0
2(3H)-Naphthalenone, 4,4a,5,6,7,8-hexahydro-4a,5-dimethyl-3-(1-methylethylidene)-, (4ar-cis)-	149	30.8049	731	166750	19598-45-9			1247.5		2(3H)-Naphthalenone, 4,4a,5,6,7,8-hexahydro-4a,5-dimethyl-3-(1-methylethylidene)-, (4ar-cis)-	731	19598-45-9				2H-Cyclopropa[g]benzofuran, 4,5,5a,6,6a,6b-hexahydro-4,4,6b-trimethyl-2-(1-methylethenyl)-	725	102681-49-2				2H-Cyclopropa[a]naphthalen-2-one, 1,1a,4,5,6,7,7a,7b-octahydro-1,1,7,7a-tetramethyl-, (1aà,7à,7aà,7bà)-	724	6831-17-0				2,2,7,7-Tetramethyltricyclo[6.2.1.0(1,6)]undec-4-en-3-one	722	0-00-0				2H-Cyclopropa[a]naphthalen-2-one, 1,1a,4,5,6,7,7a,7b-octahydro-1,1,7,7a-tetramethyl-, (1aà,7à,7aà,7bà)-	718	6831-17-0				2(1H)Naphthalenone, 3,5,6,7,8,8a-hexahydro-4,8a-dimethyl-6-(1-methylethenyl)-	716	0-00-0				Longiverbenone	715	64180-68-3
Nonanoic acid, pentyl ester	70	30.8226	421	533191	61531-45-1			1247.9		Nonanoic acid, pentyl ester	421	61531-45-1				3a-(4-Chloro-phenyl)-3,3,6,6-tetramethyl-tetrahydro-furo[3,2-b]furan-2,5-dione	417	0-00-0				Nonanoic acid, 3-methylbutyl ester	416	7779-70-6				2-Chlorobenzoic acid, 2-ethylhexyl ester	399	59986-39-9				Piperazine, 1-[3-fluoropropyl]-4-[2-(3,4-dichlorophenyl)ethyl]-	398	141044-76-0				L-Proline, N-cyclopentylcarbonyl-, methyl ester	386	0-00-0				4-Chlorobenzoic acid, 2-ethylhexyl ester	385	16397-67-4
1,2,3,4,5,6-Hexahydro-1,1,5,5-tetramethyl-2,4a-methanonaphthalen-7(4aH)-one	108	30.8448	629	240515	23747-14-0			1248.4		1,2,3,4,5,6-Hexahydro-1,1,5,5-tetramethyl-2,4a-methanonaphthalen-7(4aH)-one	629	23747-14-0				5(1H)-Azulenone, 2,4,6,7,8,8a-hexahydro-3,8-dimethyl-4-(1-methylethylidene)-, (8S-cis)-	601	6754-66-1				2(3H)-Naphthalenone, 4,4a,5,6,7,8-hexahydro-4a,5-dimethyl-3-(1-methylethylidene)-, (4ar-cis)-	599	19598-45-9				2(1H)Naphthalenone, 3,5,6,7,8,8a-hexahydro-4,8a-dimethyl-6-(1-methylethenyl)-	590	0-00-0				2H-Cyclopropa[a]naphthalen-2-one, 1,1a,4,5,6,7,7a,7b-octahydro-1,1,7,7a-tetramethyl-, (1aà,7à,7aà,7bà)-	588	6831-17-0				7-Isopropenyl-1,4a-dimethyl-4,4a,5,6,7,8-hexahydro-3H-naphthalen-2-one	588	473-08-5				(5R,10R)-6,10-Dimethyl-2-(propan-2-ylidene)spiro[4.5]dec-6-en-8-one	587	18444-79-6
2,7-Octadiene-1,6-diol, 2,6-dimethyl-, (Z)-	114	30.8848	475	30545	103619-06-3			1249.2		2,7-Octadiene-1,6-diol, 2,6-dimethyl-, (Z)-	475	103619-06-3				2,7-Octadiene-1,6-diol, 2,6-dimethyl-, (E)-	464	75991-61-6				Bicyclo[3.3.1]nonan-2-ol, 2-methyl-	438	54703-59-2				Benzenemethanol, à-ethyl-4-methoxy-	433	5349-60-0				1,7-Octadiene-3,6-diol, 2,6-dimethyl-	417	51276-33-6				Dichloroacetic acid, 2-tetrahydrofurylmethyl ester	412	4697-00-1				3-Buten-2-ol, 1-bromo-2-methyl-	410	36219-40-6
n-Butyl laurate	56	30.9026	809	5602262	106-18-3			1249.6		n-Butyl laurate	809	106-18-3				n-Butyl laurate	802	106-18-3				n-Butyl laurate	798	106-18-3				n-Butyl laurate	785	106-18-3				Isobutyl laurate	774	37811-72-6				Isobutyl laurate	771	37811-72-6				Isobutyl laurate	740	37811-72-6
Humulene	179	30.9381	564	44190	6753-98-6			1250.4		Humulene	564	6753-98-6				Humulene	541	6753-98-6				(R)-1-Methyl-4-(6-methylhept-5-en-2-yl)cyclohexa-1,4-diene	541	28976-67-2				1,4,7,-Cycloundecatriene, 1,5,9,9-tetramethyl-, Z,Z,Z-	539	0-00-0				Humulene	536	6753-98-6				Cyclohexene, 4-(1,5-dimethyl-1,4-hexadienyl)-1-methyl-	534	17627-44-0				á-Santalol	533	77-42-9
4,6-Dimethyl-2(1H)pyridone, 3-(4,6-dibromo-2-hydroxyphenylmethylenamino)	155	30.9515	485	70322	0-00-0			1250.6		4,6-Dimethyl-2(1H)pyridone, 3-(4,6-dibromo-2-hydroxyphenylmethylenamino)	485	0-00-0				4,6-Dimethyl-2(1H)pyridone,-3(4-bromo-2-hydroxyphenylmethylenamino)	464	0-00-0				Pentadeca-2,3,6,9,12,13-hexaen-8-one, 2,5,5,11,11,14-hexamethyl-	452	0-00-0				Dihydroxyphenylalanine	448	63-84-3				4,6-Dimethyl-2(1H)pyridone, 3-(3,4-dimethoxyphenylmethylenamino)-	438	194427-63-9				4,6-Dimethyl-2(1H)pyridone, 3-(2,4-dichlorophenylmethylenamino)	437	194427-64-0				3,4,4-Trimethyl-3-(3-oxo-but-1-enyl)-bicyclo[4.1.0]heptan-2-one	437	0-00-0
(1R,3E,7E,11R)-1,5,5,8-Tetramethyl-12-oxabicyclo[9.1.0]dodeca-3,7-diene	138	30.9648	914	27167065	19888-34-7			1250.9		(1R,3E,7E,11R)-1,5,5,8-Tetramethyl-12-oxabicyclo[9.1.0]dodeca-3,7-diene	914	19888-34-7				(1R,3E,7E,11R)-1,5,5,8-Tetramethyl-12-oxabicyclo[9.1.0]dodeca-3,7-diene	835	19888-34-7				Caryophyllene oxide	767	1139-30-6				2,5,9-Trimethylcycloundeca-4,8-dienone	746	0-00-0				Caryophyllene oxide	743	1139-30-6				ç-Gurjunenepoxide-(1)	741	0-00-0				3-Buten-2-ol, 4-(2,6,6-trimethyl-2-cyclohexen-1-yl)-, (3E)-	739	25312-34-9
Unknown 21	126	31.0048	397	435451	0-00-0			1251.8		Succinic acid, nonyl tetrahydrofurfuryl ester	397	0-00-0				N6-Methyl-lysine, 3TMS derivative	393	0-00-0				2-Ethylbutyric acid, tetrahydrofurfuryl ester	387	0-00-0				Methanamine, N-(1-methylbutylidene)-	375	22431-09-0				Succinic acid, tetrahydrofurfuryl undecyl ester	370	0-00-0				4(1H)-Pyrimidinone, 6-hydroxy-	369	1193-24-4				Propanoic acid, 2-methyl-, hexyl ester	368	2349-07-7
Naphthalene, 1,6-dimethyl-4-(1-methylethyl)-	183	31.0536	794	2313409	483-78-3			1252.8		Naphthalene, 1,6-dimethyl-4-(1-methylethyl)-	794	483-78-3				Naphthalene, 1,6-dimethyl-4-(1-methylethyl)-	773	483-78-3				6-Isopropyl-1,4-dimethylnaphthalene	751	489-77-0				Naphthalene, 1,6-dimethyl-4-(1-methylethyl)-	746	483-78-3				Naphthalene, 1,6-dimethyl-4-(1-methylethyl)-	736	483-78-3				Naphthalene, 1,6-dimethyl-4-(1-methylethyl)-	733	483-78-3				6-Isopropyl-1,4-dimethylnaphthalene	727	489-77-0
Naphthalene, 1,6-dimethyl-4-(1-methylethyl)-	166	31.0669	574	314462	483-78-3			1253.1		Naphthalene, 1,6-dimethyl-4-(1-methylethyl)-	574	483-78-3				Naphthalene, 1,6-dimethyl-4-(1-methylethyl)-	570	483-78-3				Azulene, 1,4-dimethyl-7-(1-methylethyl)-	569	489-84-9				6-Isopropyl-1,4-dimethylnaphthalene	566	489-77-0				Azulene, 1,4-dimethyl-7-(1-methylethyl)-	565	489-84-9				Naphthalene, 1,6-dimethyl-4-(1-methylethyl)-	561	483-78-3				6-Isopropyl-1,4-dimethylnaphthalene	555	489-77-0
Unknown 22	74	31.0803	370	281526	0-00-0			1253.4		2,5,5-Trimethyl-3-phenyl-cyclohexanone	370	0-00-0				Adenosine, 2-methyl-	362	16526-56-0				Pyridine, 4-(2-amino-1,3,4-thiadiazol-5-yl)-	349	2002-04-2				2,4-Dihydroxy-6-propylbenzoic acid	344	4707-50-0				Propadiene, 1,1-diphenyl-3-trimethylsilyl-	344	0-00-0				1,2-hydrazinedicarbothioamide, N1,N2-dimethyl-	343	0-00-0				Silane, trichlorocyclohexyl-	340	98-12-4
1,3-Dithiol-1-ium, 2-(4-chlorophenyl)-4-hydroxy-, hydroxide, inner salt	85	31.0936	429	706814	40727-23-9			1253.7		1,3-Dithiol-1-ium, 2-(4-chlorophenyl)-4-hydroxy-, hydroxide, inner salt	429	40727-23-9				2,4-Pentanedione, 1,1-dichloro-	412	53009-77-1				Diglycolic acid, 4-chloro-2-methylphenyl isohexyl ester	402	0-00-0				2(3H)-Furanone, 5-hexyldihydro-	402	706-14-9				2-Chloro-6-fluorobenzonitrile	373	668-45-1				5-Cyano-quinoxaline	372	77130-32-6				3-Amino-5-methylisoxazole, N-tert-butyldimethylsilyl-	364	0-00-0
Benzene, 1-methyl-4-(methylsulfonyl)-	170	31.1114	482	188955	3185-99-7			1254.0		Benzene, 1-methyl-4-(methylsulfonyl)-	482	3185-99-7				Benzene, 1-methyl-4-(methylsulfonyl)-	474	3185-99-7				Benzene, 1-methyl-4-(methylsulfonyl)-	464	3185-99-7				(2S,6R,7S,8E)-(+)-2,7-Epoxy-4,8-megastigmadiene	450	108342-25-2				Naphthalene, 1,4,6-trimethyl-	439	2131-42-2				Naphthalene, 1,6,7-trimethyl-	434	2245-38-7				Naphthalene, 2,3,6-trimethyl-	430	829-26-5
Pyrolo[3,2-d]pyrimidin-2,4(1H,3H)-dione	104	31.1158	593	26500	65996-50-1			1254.1		Pyrolo[3,2-d]pyrimidin-2,4(1H,3H)-dione	593	65996-50-1				(R)-(-)-Alpha-methyl-4-nitrobenzylamine	539	22038-87-5				(S)-(+)-Alpha-methyl-4-nitrobenzylamine	538	4187-53-5				Benzene, 1,2-dimethoxy-4-[[(4-methylphenyl)sulfonyl]methyl]-	525	3795-83-3				Benzene, 1-[(2-bromophenoxy)methyl]-3,4-dimethoxy-	510	0-00-0				Benzylamine, à-methyl-m-nitro-	504	90271-37-7				p-tert-Octylresorcinol	501	28122-52-3
2-Cyclohexen-1-one, 3-methyl-6-(1-methylethenyl)-, (S)-	82	31.1247	719	22276411	16750-82-6			1254.3		2-Cyclohexen-1-one, 3-methyl-6-(1-methylethenyl)-, (S)-	719	16750-82-6				Cyclohexane, 4-methyl-2-methylene-1-(1-methylethylidene)-	703	56763-62-3				3,7-Cyclodecadien-1-one, 3,7-dimethyl-10-(1-methylethylidene)-, (E,E)-	699	6902-91-6				D-Carvone	697	2244-16-8				Cyclohexene, 2,4-dimethyl-1-(1-methylethenyl)-	693	56763-60-1				Cyclooctene, 3-(1-methylethenyl)-	688	61233-78-1				D-Carvone	679	2244-16-8
Unknown 23	38	31.1425	368	61057	71555-37-8			1254.7		3,4-Dehydropiperidine-1-thiocarboxylic acid 2-[1-[2-pyridyl]ethylidene]hydrazide	368	71555-37-8				Butanediamide, N-ethyl-N'-(2,4-dimethylphenyl)-	360	0-00-0				Bicyclo[2.2.1]hept-2-en-7-ol, 7-(4-methoxyphenyl)-, anti-	349	13118-72-4				1,6-Anhydro-4-(3,4-methylenedioxyphenylmethylamino)-2-O-tosyl-4-deoxy-b-d-glucopyranose	346	0-00-0				Pyridine, 2,4,6-trimethyl-	336	108-75-8				2H-Benzo[f]oxireno[2,3-E]benzofuran-8(9H)-one, 9-[[(1,3-benzodioxol-5-ylmethyl)amino]methyl]octahydro-2,5a-dimethyl-	335	0-00-0				Pyridine, 2,4,6-trimethyl-	331	108-75-8
1,6,10-Dodecatrien-3-ol, 3,7,11-trimethyl-, (E)-	69	31.1647	926	73605735	40716-66-3			1255.2		1,6,10-Dodecatrien-3-ol, 3,7,11-trimethyl-, (E)-	926	40716-66-3				1,6,10-Dodecatrien-3-ol, 3,7,11-trimethyl-	905	7212-44-4				Nerolidol	882	142-50-7				1,6,10-Dodecatrien-3-ol, 3,7,11-trimethyl-, (E)-	880	40716-66-3				Nerolidol	865	142-50-7				Nerolidol 2	854	0-00-0				Nerolidol 1	845	0-00-0
1H-Indene, 1-hexadecyl-2,3-dihydro-	117	31.1958	537	4005871	55334-29-7			1255.8		1H-Indene, 1-hexadecyl-2,3-dihydro-	537	55334-29-7				L-(+)-Rhamnose, tetrakis(trimethylsilyl) ether, trimethylsilyloxime (isomer 1)	477	0-00-0				4,7-Methano-2,3,8-methenocyclopent[a]indene, 1,2,3,3a,3b,4,7,7a,8,8a-decahydro-	456	7781-74-0				L-(-)-Fucose, tetrakis(trimethylsilyl) ether, trimethylsilyloxime (isomer 1)	454	0-00-0				3-Phenyl-1-propanol, acetate	444	122-72-5				Diethylmalonic acid, 3-phenylpropyl undecyl ester	443	0-00-0				Diethylmalonic acid, pentyl 3-phenylpropyl ester	436	0-00-0
Cytidine, 2'-deoxy-N-(trifluoroacetyl)-, 3',5'-bis(trifluoroacetate)	159	31.218	416	1788552	35221-99-9			1256.3		Cytidine, 2'-deoxy-N-(trifluoroacetyl)-, 3',5'-bis(trifluoroacetate)	416	35221-99-9				Chlorfenapyr	401	122453-73-0				Indole-2-ethanol, á-(1-ethyl-3-ethylidene-4-piperidyl)-3-methyl-	392	1850-31-3				Benzaldehyde, 2,4-dihydroxy-	383	95-01-2				Dihydrocapsaicin	378	19408-84-5				1-Methyl-3-carbamoyl-1,4-dihydropyridine	372	17750-23-1				3-Penten-2-one,4-(6,7,7-trimethyl-2,3-dioxabicyclo[2.2.2]oct-5-en-tyl)	371	0-00-0
1,3,3-Trimethyl-2-(2-methyl-cyclopropyl)-cyclohexene	163	31.2402	808	10931056	285129-06-8			1256.8		1,3,3-Trimethyl-2-(2-methyl-cyclopropyl)-cyclohexene	808	285129-06-8				Bicyclo[4.3.0]nonan-2-one, 8-isopropylidene-	795	0-00-0				(8R,8aS)-8,8a-Dimethyl-3,4,6,7,8,8a-hexahydronaphthalen-2(1H)-one	750	39850-88-9				Cyclopentanone, 3,3-dimethyl-2-(3-methyl-1,3-butadienyl)-, (E)-	745	88725-86-4				(4aS,8R)-4a,8-Dimethyl-4,4a,5,6,7,8-hexahydronaphthalen-2(3H)-one	731	69460-62-4				2-Propenal, 3-(2,6,6-trimethyl-1-cyclohexen-1-yl)-	730	4951-40-0				1,3,4-Trimethyladamantane	728	0-00-0
Pyrazine, trimethyl-1-propenyl-, (E)-	61	31.3113	564	34276	55138-79-9			1258.3		Pyrazine, trimethyl-1-propenyl-, (E)-	564	55138-79-9				Pyrazine, trimethyl-1-propenyl-, (Z)-	552	55138-75-5				Benzo[b]thiophene, 3,5-dimethyl-	516	1964-45-0				5,6-Dimethyl-2-benzimidazolinone	514	2033-30-9				2,5-Dimethylthiophene-3,4-dicarbonitrile	510	0-00-0				à-Methoxy-á,á-dimethylstyrene	510	50407-04-0				Benzo[b]thiophene, 2,7-dimethyl-	489	16587-40-9
5H-Cyclopenta[b]pyridine-3-carbonitrile, 6,7-dihydro-2-mercapto-	176	31.3201	521	284168	0-00-0			1258.5		5H-Cyclopenta[b]pyridine-3-carbonitrile, 6,7-dihydro-2-mercapto-	521	0-00-0				Benzo[b]thiophene-2-carboxaldehyde, 7-methyl-,	496	3751-76-6				2H,8H-Benzo[1,2-b:3,4-b']dipyran-2-one, 9,10-dihydro-9-hydroxy-8,8-dimethyl-, (R)-	482	19380-05-3				4-Amino-n-butylphthalimide	479	0-00-0				3-Thiatricyclo[6.3.1(1.8)0(4.12)]dodeca-1(11),9,8(12)-triene	469	199807-55-1				1-Phenylimidazoline-2-thione	462	17452-09-4				1H-1,3-Benzimidazole-5,6-diamine, 1,2-dimethyl-	455	0-00-0
5-ethenyl-2-methoxypyrazine	71	31.329	584	104982	0-00-0			1258.7		5-ethenyl-2-methoxypyrazine	584	0-00-0				3-Hydroxy-4-methylbenzaldehyde	556	57295-30-4				5-Hydroxy-2-methylbenzaldehyde	553	23942-00-9				3-Hydroxy-2-methylbenzaldehyde	532	90111-15-2				Salicylaldehyde hydrazone	513	3291-00-7				2-Hydroxy-5-methylbenzaldehyde	506	613-84-3				4-Hydroxy-3-methylbenzaldehyde	501	15174-69-3
à-Corocalene	166	31.3601	810	40299	20129-39-9			1259.3		à-Corocalene	810	20129-39-9				à-Dehydro-ar-himachalene	739	78204-62-3				ç-Dehydro-ar-himachalene	715	51766-65-5				1,2-Naphthalenedione, 3,8-dimethyl-5-(1-methylethyl)-	703	5574-34-5				9-Methyl-S-octahydroanthracene	680	4948-51-0				Silane, trimethyl-1-naphthalenyl-	662	18052-80-7				Isolongifolene, 4,5,9,10-dehydro-	653	156747-45-4
D-Carvone	151	31.4045	621	168403	2244-16-8			1260.3		D-Carvone	621	2244-16-8				13-Heptadecyn-1-ol	618	56554-77-9				9-Borabicyclo[3.3.1]nonane, 9-cyclooctyl-	616	67753-92-8				Tricyclo[6.4.0.0(3,7)]dodecane	614	0-00-0				Spiro[4.5]dec-6-en-8-one, 1,7-dimethyl-4-(1-methylethyl)-	608	39510-36-6				3,7-Cycloundecadien-1-ol, 1,5,5,8-tetramethyl-	606	118014-38-3				2(3H)-Furanone, 4,5-dihydro-4-(2-methyl-3-methylene-1-buten-4-yl)-	596	0-00-0
3,7-Cyclodecadien-1-one, 3,7-dimethyl-10-(1-methylethylidene)-, (E,E)-	218	31.4223	663	596594	6902-91-6			1260.7		3,7-Cyclodecadien-1-one, 3,7-dimethyl-10-(1-methylethylidene)-, (E,E)-	663	6902-91-6				3,7-Cyclodecadien-1-one, 3,7-dimethyl-10-(1-methylethylidene)-, (E,E)-	620	6902-91-6				Cyclohexanone, 5-ethenyl-5-methyl-4-(1-methylethenyl)-2-(1-methylethylidene)-, cis-	610	32663-57-3				2-((2R,4aR,8aR)-4a,8-Dimethyl-1,2,3,4,4a,5,6,8a-octahydronaphthalen-2-yl)acrylaldehyde	604	4586-01-0				7-Oxabicyclo[4.1.0]heptane, 2,2,6-trimethyl-1-(3-methyl-1,3-butadienyl)-5-methylene-	603	70038-20-9				6-Isopropenyl-4,8a-dimethyl-4a,5,6,7,8,8a-hexahydro-1H-naphthalen-2-one	593	86917-79-5				(E)-3-((4S,7R,7aR)-3,7-Dimethyl-2,4,5,6,7,7a-hexahydro-1H-inden-4-yl)-2-methylacrylaldehyde	588	4176-16-3
Tetradecanoic acid, ethyl ester	88	31.4401	696	1027204	124-06-1			1261.0		Tetradecanoic acid, ethyl ester	696	124-06-1				Tetradecanoic acid, ethyl ester	665	124-06-1				Tetradecanoic acid, ethyl ester	658	124-06-1				Tetradecanoic acid, ethyl ester	627	124-06-1				Ethyl tridecanoate	536	28267-29-0				Undecanoic acid, ethyl ester	533	627-90-7				Tetradecanoic acid, 2-methyl-, methyl ester	532	55554-09-1
Silane, 1-cyclohexen-1-yltrimethyl-	140	31.4845	525	181087	17874-17-8			1262.0		Silane, 1-cyclohexen-1-yltrimethyl-	525	17874-17-8				Silane, 1-cyclohexen-1-yltrimethyl-	495	17874-17-8				Silane, (cyclopentylidenemethyl)trimethyl-	486	94012-70-1				Silane, 1-hexynyltrimethyl-	467	3844-94-8				Cyclohexane, 1,3-dichloro-	459	55887-78-0				Silane, (1-cyclopenten-1-ylmethyl)trimethyl-	455	75311-60-3				cis-1,4-Cyclohexanediamine, N,N'-diacetyl	451	0-00-0
4,4,6-Trimethyl-cyclohex-2-en-1-ol	84	31.4889	697	5527333	0-00-0			1262.1		4,4,6-Trimethyl-cyclohex-2-en-1-ol	697	0-00-0				E-2-Hexenyl E-2-octenoate	678	153367-22-7				2-Nonyl methylphosphonofluoridate	673	0-00-0				1-Methyloctyl methylphosphonofluoridate	673	0-00-0				Cyclopentanone, 2-(5-oxohexyl)-	670	15674-93-8				3-Nonen-2-one	663	14309-57-0				2-Cyclohexylpiperidine	658	56528-77-9
2-Propenoic acid, 3-phenyl-, methyl ester	103	31.5156	558	111004	103-26-4			1262.6		2-Propenoic acid, 3-phenyl-, methyl ester	558	103-26-4				Methyl cis-cinnamate	543	19713-73-6				2-Propenoic acid, 3-phenyl-, methyl ester, (E)-	542	1754-62-7				2-Propenoic acid, 3-phenyl-, methyl ester, (E)-	541	1754-62-7				2-Propenoic acid, 3-phenyl-, methyl ester	532	103-26-4				2-Propenoic acid, 3-phenyl-, methyl ester	527	103-26-4				2-Propenoic acid, 3-phenyl-, 4-methylphenyl ester	478	10519-07-0
1,3-Dimethyl-2-oxocyclohex-3-enecarboxylic acid, methyl ester	166	31.5289	403	6853.0	0-00-0			1262.9		1,3-Dimethyl-2-oxocyclohex-3-enecarboxylic acid, methyl ester	403	0-00-0				(3R,5aS,9aR)-2,2,5a,9-Tetramethyl-3,4,5,5a,6,7-hexahydro-2H-3,9a-methanobenzo[b]oxepine	400	5956-12-7				1-(2-[2-Methyl-2-(5-methyl-furan-2-yl)-propyl]-cyclopropyl)-ethanone	397	90165-00-7				3-Methyl-6-(6-methylhept-5-en-2-yl)cyclohex-2-enone	389	66964-98-5				13-Heptadecyn-1-ol	385	56554-77-9				Benzamide, 2-fluoro-N-(2-ethylphenyl)-	383	0-00-0				Ledene alcohol	378	0-00-0
Ketanserin	151	31.5467	443	8575.7	74050-98-9			1263.3		Ketanserin	443	74050-98-9				4,4'-Difluorobenzhydrol	412	365-24-2				4,4'-Difluorobenzhydrol	392	365-24-2				Acetic acid, 2,2,2-trifluoro-, 4-methoxyphenyl ester	380	5672-87-7				Acetic acid, 2,2,2-trifluoro-, 4-methoxyphenyl ester	379	5672-87-7				Noscapine	376	128-62-1				Hexylresorcinol	372	136-77-6
Fumaric acid, di(non-5-yn-3-yl) ester	150	31.56	463	10142	0-00-0			1263.6		Fumaric acid, di(non-5-yn-3-yl) ester	463	0-00-0				Eremophila ketone	459	158930-41-7				5-Hydroxymethyl-1,1,4a-trimethyl-6-methylenedecahydronaphthalen-2-ol	448	0-00-0				(1S,3aR,4R,8R,8aS)-1-Isopropyl-3a-methyl-7-methylenedecahydro-4,8-epoxyazulene	447	88395-47-5				Isoaromadendrene epoxide	443	0-00-0				Bicyclo[6.3.0]undec-1(8)-en-3-one, 2,2,5,5-tetramethyl-	442	0-00-0				Cedranoxide, 8,14-	440	18319-31-8
4,4'-Difluorobenzhydrol	126	31.5956	439	62696	365-24-2			1264.3		4,4'-Difluorobenzhydrol	439	365-24-2				2-Propanol, 1,3-dibromo-	425	96-21-9				Lycorenan-7-one, 5-hydroxy-1-methyl-9,10-[methylenebis(oxy)]-, (5à)-	423	477-17-8				Lycorenan-7-one, 5-hydroxy-1-methyl-9,10-[methylenebis(oxy)]-, (5à)-	415	477-17-8				N-(4-Nitro-1,8-naphthalimido)-4-fluorobenzamide	414	300690-90-8				4,4'-Difluorobenzhydrol	406	365-24-2				3-(p-Fluorobenzoyl)-propionic acid	395	366-77-8
2-Butyl methylphosphonofluoridate	99	31.6266	520	19992	352-52-3			1265.0		2-Butyl methylphosphonofluoridate	520	352-52-3				2-Butyl methylphosphonofluoridate	507	352-52-3				Sarin	482	107-44-8				2-Butyl methylphosphonofluoridate	481	352-52-3				1,4-Dioxaspiro[4.5]decan-8-ol	468	22428-87-1				Sarin	458	107-44-8				2-Hexyl methylphosphonofluoridate	456	13172-12-8
2-Hydrazino-5-cyanopyridine	114	31.6444	619	34058	104408-24-4			1265.4		2-Hydrazino-5-cyanopyridine	619	104408-24-4				1,2-Ethanediamine, N,N,N',N'-tetramethyl-1,2-diphenyl-	562	61900-97-8				Thiazol-2-amine, N-(4-dimethylaminobenzyl)-	521	13159-95-0				1,3-Diphenyl-1-dimethylaminopropane	512	108971-44-4				benzenamine, N-ethyl-N-(2-methoxyethyl)-	511	0-00-0				Glutaric acid, monoamide, N-(2-(4-methoxyphenyl)ethyl)-, ethyl ester	480	0-00-0				Tetrazole, 1-(3,4-methylenedioxybenzylidenamino)-	479	330221-32-4
Ethyl 3,3,3-trifluoro-2-methoxy-2-[4-(methylamino)phenyl]propanoate	166	31.6799	495	180696	0-00-0			1266.1		Ethyl 3,3,3-trifluoro-2-methoxy-2-[4-(methylamino)phenyl]propanoate	495	0-00-0				3,5-Dimethoxy-7-methylnaphthalen-2-ol	406	75628-97-6				4-(p-N,N-dimethylaminophenylimino)-(Z)-2-pentenol	401	0-00-0				Benzoic acid, [1-(2-methoxyethyl)-4-piperidyl] ester	384	0-00-0				3a-Methyl-3,3a-dihydropyrrolo[3,2-b][1,4]benzothiazin-2(1H)-one	376	17163-68-7				L-3-Methylhistidine, 2TMS derivative	376	66434-53-5				4-(n-Propyl)oxy-6-methylcoumarin	370	0-00-0
2-Butyl-1-methyl-1,2,3,4-tetrahydronaphthalen-1-ol	74	31.7244	466	984819	0-00-0			1267.1		2-Butyl-1-methyl-1,2,3,4-tetrahydronaphthalen-1-ol	466	0-00-0				1,7-Dimethyl-4-(propan-2-ylidene)tricyclo[4.4.0.02,7]decan-3-one	464	62332-96-1				2,6-Dimethyl-10-methylene-12-oxatricyclo[7.3.1.0(1,6)]tridec-2-ene	461	0-00-0				6-Isopropenyl-4,8a-dimethyl-4a,5,6,7,8,8a-hexahydro-1H-naphthalen-2-one	457	86917-79-5				3-Methoxy-6,7,8,9-tetrahydro-dibenzofuran-2-ol	456	0-00-0				(E)-2-((8R,8aS)-8,8a-Dimethyl-3,4,6,7,8,8a-hexahydronaphthalen-2(1H)-ylidene)propanal	456	137695-18-2				8-Isopropenyl-1,3,3,7-tetramethyl-bicyclo[5.1.0]oct-5-en-2-one	453	0-00-0
Isophthalic acid, dodecyl phenylethyl ester	104	31.7377	728	74208	0-00-0			1267.4		Isophthalic acid, dodecyl phenylethyl ester	728	0-00-0				Butylphosphonic acid, ethyl 2-phenylethyl ester	718	0-00-0				Fumaric acid, decyl 2-phenylethyl ester	713	0-00-0				á-Phenylethyl butyrate	712	103-52-6				Isophthalic acid, phenylethyl undecyl ester	707	0-00-0				Fumaric acid, octyl 2-phenylethyl ester	705	0-00-0				Butanoic acid, 3-methyl-, 2-phenylethyl ester	699	140-26-1
3,7-Cyclodecadien-1-one, 3,7-dimethyl-10-(1-methylethylidene)-, (E,E)-	174	31.751	873	2059549	6902-91-6			1267.6		3,7-Cyclodecadien-1-one, 3,7-dimethyl-10-(1-methylethylidene)-, (E,E)-	873	6902-91-6				á-Elemenone	836	20303-60-0				Cyclohexanone, 5-ethenyl-5-methyl-4-(1-methylethenyl)-2-(1-methylethylidene)-, cis-	835	32663-57-3				á-Elemenone	831	20303-60-0				3,7-Cyclodecadien-1-one, 10-(1-methylethenyl)-, (E,E)-	826	55521-11-4				3,7-Cyclodecadien-1-one, 3,7-dimethyl-10-(1-methylethylidene)-, (E,E)-	821	6902-91-6				3,7-Cyclodecadien-1-one, 3,7-dimethyl-10-(1-methylethylidene)-, (E,E)-	814	6902-91-6
á-Phenylethyl butyrate	104	31.7688	784	40256	103-52-6			1268.0		á-Phenylethyl butyrate	784	103-52-6				Butanoic acid, 3-methyl-, 2-phenylethyl ester	770	140-26-1				Propanoic acid, 2-methyl-, 2-phenylethyl ester	748	103-48-0				Nonanoic acid, 2-phenylethyl ester	702	57943-67-6				Octanoic acid, 2-phenylethyl ester	695	5457-70-5				Octanoic acid, 2-phenylethyl ester	690	5457-70-5				Butanoic acid, 2-methyl-, 2-phenylethyl ester	687	24817-51-4
Unknown 24	38	31.7866	360	24557	109-77-3			1268.4		Propanedinitrile	360	109-77-3				Propanedinitrile	353	109-77-3				2-Methyl-furan-3-carboxylic acid pyridin-3-ylamide	320	0-00-0				Acetonitrile, trifluoro-	312	353-85-5				Hydrogen chloride	309	7647-01-0				Ammonium Chloride	308	12125-02-9				2-Butynedinitrile	291	1071-98-3
4,4'-Difluorobenzophenone	112	31.8088	504	1987791	345-92-6			1268.9		4,4'-Difluorobenzophenone	504	345-92-6				2,4'-Difluorobenzophenone	497	342-25-6				4,4'-Difluorobenzophenone	494	345-92-6				2,4'-Difluorobenzophenone	488	342-25-6				Methanone, (3-fluorophenyl)(4-fluorophenyl)-	467	345-71-1				Benzamide, N-[(4-chlorophenyl)methyl]-2-fluoro-N-(2-furanylmethyl)-	459	0-00-0				2,4a-Epidioxy-4a,5,6,7,8,8a-hexahydro-2-[2-benzoyloxypropyl]-5,5,8a-trimethylbenzopyrane	458	0-00-0
Isoamyl laurate	70	31.8221	586	1478787	6309-51-9			1269.1		Isoamyl laurate	586	6309-51-9				Isoamyl laurate	573	6309-51-9				Isoamyl laurate	573	6309-51-9				Isoamyl laurate	530	6309-51-9				Isoamyl laurate	522	6309-51-9				Lauric acid, 2-methylbutyl ester	514	93815-53-3				Isoamyl laurate	505	6309-51-9
á-Phenylethyl butyrate	104	31.8399	784	37472	103-52-6			1269.5		á-Phenylethyl butyrate	784	103-52-6				Butanoic acid, 3-methyl-, 2-phenylethyl ester	770	140-26-1				Propanoic acid, 2-methyl-, 2-phenylethyl ester	748	103-48-0				Nonanoic acid, 2-phenylethyl ester	702	57943-67-6				Octanoic acid, 2-phenylethyl ester	695	5457-70-5				Octanoic acid, 2-phenylethyl ester	690	5457-70-5				Butanoic acid, 2-methyl-, 2-phenylethyl ester	687	24817-51-4
Furmecyclox	100	31.8621	808	2201663	60568-05-0			1270.0		Furmecyclox	808	60568-05-0				1,2-Benzenediol, O-(4-fluorobenzoyl)-O'-pentadecafluorooctanoyl-	802	0-00-0				5-Trimethylsilylpent-2-en-4-yne	796	18387-62-7				2-Fluorobenzoic acid, tridec-2-ynyl ester	793	0-00-0				1,2-Benzendiol, O-(2-chloropropionyl)-O'-(4-fluorobenzoyl)-	791	0-00-0				4-Fluorobenzoic acid, tridec-2-ynyl ester	791	0-00-0				2-Fluorobenzoic acid, 4-nitrophenyl ester	783	0-00-0
2-(à-Chlorophenylmethyl)pyridine	38	31.8665	557	52644	40473-17-4			1270.1		2-(à-Chlorophenylmethyl)pyridine	557	40473-17-4				Pyridine, 3-methyl-2-phenyl-	552	10273-90-2				Pyridine, 2-(phenylmethyl)-	538	101-82-6				Pyridine, 3-methyl-2-phenyl-	535	10273-90-2				1,1'-Biphenyl, 3-methyl-	529	643-93-6				N-Nitrosodiphenylamine	525	86-30-6				N-Nitrosodiphenylamine	516	86-30-6
2-Hydrazino-5-cyanopyridine	104	31.8843	847	33336	104408-24-4			1270.5		2-Hydrazino-5-cyanopyridine	847	104408-24-4				1,2-Ethanediamine, N,N,N',N'-tetramethyl-1,2-diphenyl-	779	61900-97-8				Thiazol-2-amine, N-(4-dimethylaminobenzyl)-	752	13159-95-0				1,3-Diphenyl-1-dimethylaminopropane	724	108971-44-4				5-Methyl-5-triazolo(1,5-a)pyrimidine	708	15562-30-8				1,3-Diphenyl-2-(methylamino)propanol	697	0-00-0				Thiazole-2,4(3H,5H)-dione, 5-benzylideno-3-[(ethylphenylamino)methyl]-	689	0-00-0
5-Trimethylsilylpent-2-en-4-yne	208	31.8887	597	57235	18387-62-7			1270.6		5-Trimethylsilylpent-2-en-4-yne	597	18387-62-7				1,2-Benzenediol, O-(4-fluorobenzoyl)-O'-pentadecafluorooctanoyl-	569	0-00-0				1,2-Benzendiol, O-(2-chloropropionyl)-O'-(4-fluorobenzoyl)-	560	0-00-0				2-Fluorobenzoic acid, 4-nitrophenyl ester	558	0-00-0				2-Methyl-4-trimethylsilylbut-1-en-3-yne	557	18387-60-5				2-Fluorobenzoic acid, 2,3-dichlorophenyl ester	553	0-00-0				2-Fluorobenzoic acid, 2-formyl-4,6-dichlorophenyl ester	550	0-00-0
2-Fluorobenzylamine, N,N-diheptyl	236	31.9109	493	2375963	0-00-0			1271.0		2-Fluorobenzylamine, N,N-diheptyl	493	0-00-0				1,2-Dihydro-3,6-diphenyl-S-tetrazine	468	14478-73-0				4-[2-[1H-Indol-3-yl]ethyl]benzenamine	463	96616-22-7				4[5-(4-Methylphenyl)-2-oxazolyl]pyridine	454	97813-94-0				Butanoic acid, 2-nitro-4-(phenylamino)-, 2,6-bis(1,1-dimethylethyl)-4-methoxyphenyl ester	454	113719-07-6				1,2,3,4-Tetrahydroisoquinoline, 6,7,8-trimethoxy-1,2-dimethyl-	447	0-00-0				4-(3-Pyridyl)-4-oxobutyric acid tms	447	0-00-0
Tridecanoic acid, butyl ester	101	31.9687	652	114075	0-00-0			1272.3		Tridecanoic acid, butyl ester	652	0-00-0				Tridecanoic acid, isobutyl ester	571	0-00-0				Tridecanoic acid, pentyl ester	538	0-00-0				Succinic acid, 2,2,3,3-tetrafluoropropyl 2,2-dichloroethyl ester	522	0-00-0				Tridecanoic acid, hexyl ester	514	0-00-0				Succinic acid, 2,2,3,3-tetrafluoropropyl 2-heptyl ester	503	0-00-0				Tridecanoic acid, propyl ester	501	0-00-0
Tridecanoic acid, butyl ester	49	31.9864	602	8787.3	0-00-0			1272.6		Tridecanoic acid, butyl ester	602	0-00-0				Tridecanoic acid, isobutyl ester	527	0-00-0				Tridecanoic acid, pentyl ester	504	0-00-0				Tridecanoic acid, hexyl ester	489	0-00-0				Succinic acid, 2,2,3,3-tetrafluoropropyl 2,2-dichloroethyl ester	468	0-00-0				Tridecanoic acid, n.-octyl ester	467	0-00-0				Tridecanoic acid, propyl ester	460	0-00-0
Cyclohexanone, 5-ethenyl-5-methyl-4-(1-methylethenyl)-2-(1-methylethylidene)-, cis-	121	32.0175	880	568736062	32663-57-3			1273.3		Cyclohexanone, 5-ethenyl-5-methyl-4-(1-methylethenyl)-2-(1-methylethylidene)-, cis-	880	32663-57-3				á-Elemenone	877	20303-60-0				á-Elemenone	873	20303-60-0				3,7-Cyclodecadien-1-one, 3,7-dimethyl-10-(1-methylethylidene)-, (E,E)-	864	6902-91-6				3,7-Cyclodecadien-1-one, 3,7-dimethyl-10-(1-methylethylidene)-, (E,E)-	807	6902-91-6				3,7-Cyclodecadien-1-one, 3,7-dimethyl-10-(1-methylethylidene)-, (E,E)-	792	6902-91-6				3,7-Cyclodecadien-1-one, 10-(1-methylethenyl)-, (E,E)-	765	55521-11-4
3,7-Cyclodecadien-1-one, 3,7-dimethyl-10-(1-methylethylidene)-, (E,E)-	155	32.0353	819	708402	6902-91-6			1273.7		3,7-Cyclodecadien-1-one, 3,7-dimethyl-10-(1-methylethylidene)-, (E,E)-	819	6902-91-6				á-Elemenone	807	20303-60-0				Cyclohexanone, 5-ethenyl-5-methyl-4-(1-methylethenyl)-2-(1-methylethylidene)-, cis-	800	32663-57-3				3,7-Cyclodecadien-1-one, 10-(1-methylethenyl)-, (E,E)-	800	55521-11-4				3,7-Cyclodecadien-1-one, 3,7-dimethyl-10-(1-methylethylidene)-, (E,E)-	786	6902-91-6				á-Elemenone	783	20303-60-0				3,7-Cyclodecadien-1-one, 3,7-dimethyl-10-(1-methylethylidene)-, (E,E)-	766	6902-91-6
1H-Benzimidazole	118	32.0531	725	154964	51-17-2			1274.1		1H-Benzimidazole	725	51-17-2				Benzofuran	714	271-89-6				Benzonitrile, m-amino-	661	2237-30-1				1,4-Epoxynaphthalene, 1,2,3,4-tetrahydro-	658	35185-96-7				Triethanolamine	652	102-71-6				Benzonitrile, 4-amino-	633	873-74-5				1H-Indazole	628	271-44-3
Dibenzo[cd,g]indazole-3-sulfonic acid, 2,6-dihydro-6-oxo-	49	32.0708	566	17613	293765-87-4			1274.4		Dibenzo[cd,g]indazole-3-sulfonic acid, 2,6-dihydro-6-oxo-	566	293765-87-4				Ethene, 1,1-difluoro-	528	75-38-7				Sulfur dioxide	499	7446-09-5				Ethyl Chloride	495	75-00-3				Ethene, 1,2-difluoro-	476	1691-13-0				Ethyl Chloride	475	75-00-3				Tetrafluoroformamidine	474	14362-70-0
Fumaric acid, monoamide, N-methyl-N-phenyl-, 3,4-dimethylphenyl ester	64	32.0797	464	773646	0-00-0			1274.6		Fumaric acid, monoamide, N-methyl-N-phenyl-, 3,4-dimethylphenyl ester	464	0-00-0				5H-Pyrazolo[3,4-b]quinolin-3-amine, 6,7,8,9-tetrahydro-	453	0-00-0				Fumaric acid, monoamide, N-methyl-N-phenyl-, 4-chloro-2-methylphenyl ester	445	0-00-0				Fumaric acid, monoamide, N-methyl-N-phenyl-, 2-bromo-4-fluorophenyl ester	437	0-00-0				Anthracene-D10-	434	1719-06-8				Fumaric acid, monoamide, N-methyl-N-phenyl-, 2,6-dichlorophenyl ester	432	0-00-0				Fumaric acid, monoamide, N-methyl-N-phenyl-, 2,4,6-trichlorophenyl ester	422	0-00-0
Phenol, 3,5-bis(1-methylethyl)-, acetate	179	32.1019	579	39990	0-00-0			1275.1		Phenol, 3,5-bis(1-methylethyl)-, acetate	579	0-00-0				2,6-Diisopropylphenyl acetate	576	28000-66-0				Phenol, 2,5-bis(1-methylethyl)-, acetate	574	0-00-0				Aminoformic acid, N-n-hexyl-, 2,6-diisopropylphenyl(ester)	573	0-00-0				Benzenemethanol, 2-hydroxy-5-methoxy-à,à,4-trimethyl-	563	38102-55-5				Phenol, 2,4-bis(1-methylethyl)-, acetate	558	0-00-0				Ethanone, 1-(2,3-dihydro-1,4-benzodioxin-6-yl)-	545	2879-20-1
1H-Benzimidazole	118	32.1597	703	280477	51-17-2			1276.3		1H-Benzimidazole	703	51-17-2				Indoline, 2-(hydroxydiphenylmethyl)-	653	0-00-0				2-Benzimidazolecarboxylic acid	652	2849-93-6				Benzonitrile, m-amino-	641	2237-30-1				Benzofuran	640	271-89-6				Benzonitrile, m-amino-	639	2237-30-1				Benzonitrile, 4-amino-	638	873-74-5
4H-1,3-Thiazine-6-carboxylic acid, 2-(methylamino)-4-oxo-, methyl ester	166	32.1686	461	1003.0	16238-34-9			1276.5		4H-1,3-Thiazine-6-carboxylic acid, 2-(methylamino)-4-oxo-, methyl ester	461	16238-34-9				1,4-Benzenedicarbonitrile, 2,3,5,6-tetrafluoro-	372	1835-49-0				Benzenemethanol, 3-phenoxy-	370	13826-35-2				2,3-Dihydro-6-isopropyl-1,2,4-triazolo(3,4-b)-1,3,4-thiadiazole-3-thione	367	14778-89-3				Benzene, 1-methoxy-3-phenoxy-	363	1655-68-1				l-Leucine, n-butoxycarbonyl-N-methyl-, pentadecyl ester	359	0-00-0				Tetrafluoroisophthalonitrile	359	2377-81-3
Butanoic acid, 2-chloro-3-oxo-, methyl ester	118	32.1863	522	88646	4755-81-1			1276.9		Butanoic acid, 2-chloro-3-oxo-, methyl ester	522	4755-81-1				Butanoic acid, 2-chloro-3-oxo-, methyl ester	509	4755-81-1				6-Bromohexanoic acid, 2-methylphenyl ester	500	0-00-0				Disulfide, pentyl propyl	470	67727-99-5				Propyl hydrodisulfide	465	137363-84-9				2-Propanone, 1,1,1-trifluoro-	464	421-50-1				Butanoic acid, 2-chloro-3-oxo-, methyl ester	463	4755-81-1
3,7-Cyclodecadien-1-one, 3,7-dimethyl-10-(1-methylethylidene)-, (E,E)-	27	32.1908	939	23777428	6902-91-6			1277.0		3,7-Cyclodecadien-1-one, 3,7-dimethyl-10-(1-methylethylidene)-, (E,E)-	939	6902-91-6				Cyclohexanone, 5-ethenyl-5-methyl-4-(1-methylethenyl)-2-(1-methylethylidene)-, cis-	932	32663-57-3				á-Elemenone	920	20303-60-0				á-Elemenone	896	20303-60-0				3,7-Cyclodecadien-1-one, 10-(1-methylethenyl)-, (E,E)-	861	55521-11-4				3,7-Cyclodecadien-1-one, 3,7-dimethyl-10-(1-methylethylidene)-, (E,E)-	861	6902-91-6				3,7-Cyclodecadien-1-one, 3,7-dimethyl-10-(1-methylethylidene)-, (E,E)-	851	6902-91-6
Propanoic acid, anhydride	57	32.1997	818	1425558	123-62-6			1277.2		Propanoic acid, anhydride	818	123-62-6				Propanoic acid, anhydride	807	123-62-6				Propanoic acid, anhydride	792	123-62-6				1,2-Ethanediol, dipropanoate	775	123-80-8				n-Butyl ether	755	142-96-1				n-Butyl ether	754	142-96-1				3-Buten-1-ol, propanoate	751	27819-06-3
3,7-Cyclodecadien-1-one, 3,7-dimethyl-10-(1-methylethylidene)-, (E,E)-	85	32.2041	890	996264	6902-91-6			1277.3		3,7-Cyclodecadien-1-one, 3,7-dimethyl-10-(1-methylethylidene)-, (E,E)-	890	6902-91-6				á-Elemenone	880	20303-60-0				á-Elemenone	875	20303-60-0				Cyclohexanone, 5-ethenyl-5-methyl-4-(1-methylethenyl)-2-(1-methylethylidene)-, cis-	861	32663-57-3				3,7-Cyclodecadien-1-one, 3,7-dimethyl-10-(1-methylethylidene)-, (E,E)-	832	6902-91-6				3,7-Cyclodecadien-1-one, 3,7-dimethyl-10-(1-methylethylidene)-, (E,E)-	819	6902-91-6				3,7-Cyclodecadien-1-one, 10-(1-methylethenyl)-, (E,E)-	809	55521-11-4
Bis(2-chloroethyl)methylamine	155	32.2174	438	561947	51-75-2			1277.5		Bis(2-chloroethyl)methylamine	438	51-75-2				4,5-Diazaspiro[2.4]hept-4-ene-6-carbonitrile, 6-bromo-	438	0-00-0				4H-Pyrazole-3-carbonitrile, 5-(2-bromoethyl)-	423	0-00-0				Bis(2-chloroethyl)methylamine	416	51-75-2				Pyridine-3-carboxylic acid, (3-chloro-4-fluorobenzyliden)amino ester	413	0-00-0				Acethydrazide, 2-(4-tolylamino)-N2-(5-chloro-2-methoxybenzylideno)-	404	328001-85-0				Methanimidamide, N,N'-bis(3,5-dimethylphenyl)-	401	64107-05-7
Thiazol-2-amine, N-(4-dimethylaminobenzyl)-	202	32.2308	518	324752	13159-95-0			1277.8		Thiazol-2-amine, N-(4-dimethylaminobenzyl)-	518	13159-95-0				1,2-Ethanediamine, N,N,N',N'-tetramethyl-1,2-diphenyl-	473	61900-97-8				1H-1,2,3,4-Tetrazole-1,5-diamine, N(1)-[[4-(dimethylamino)phenyl]methyl]-	447	0-00-0				N,N-Didesmethylvenlafaxine	445	0-00-0				Benzenemethanamine, N,N-dimethyl-à-(dimethylamino)-	443	13880-55-2				4-(Dimethylamino)phenethyl alcohol	438	50438-75-0				L-Phenylalanine, N-methyl-, tert-butyldimethylsilyl ester	434	0-00-0
2-Acetoxy-3-methoxybiphenylene	183	32.253	515	171317	93103-66-3			1278.3		2-Acetoxy-3-methoxybiphenylene	515	93103-66-3				2,3-Dihydro-1,3-dimethyl(1H)cyclopenta[b]quinoxaline	503	0-00-0				Phenol, 2-(1-phenylethyl)-	496	4237-44-9				Azulene, 1,4-dimethyl-7-(1-methylethyl)-	494	489-84-9				Naphthalene, 1,6-dimethyl-4-(1-methylethyl)-	485	483-78-3				6-Isopropyl-1,4-dimethylnaphthalene	483	489-77-0				á-Carboline, 6-methoxy-	481	30684-42-5
4-Chloro-2-methylmercapto-5-t-butylpyrimidine	104	32.2663	435	1376537	0-00-0			1278.6		4-Chloro-2-methylmercapto-5-t-butylpyrimidine	435	0-00-0				2-Naphthol, TMS derivative	412	18081-08-8				4H-Thiazolo[5,4-b]indole, 4-ethyl-2-methyl-	410	0-00-0				Naphthalene, 1,2,3,4-tetrahydro-1,1,2,4,4,7-hexamethyl-	403	2084-69-7				2-Naphthol, TMS derivative	399	18081-08-8				Benzene, 1-methyl-2-(phenylmethyl)-	396	713-36-0				1H-Benzotriazole, 1-phenyl-	387	883-39-6
6-Methoxyfuro[2,3-h]chromen-2-one	124	32.2796	496	150918	483-66-9			1278.9		6-Methoxyfuro[2,3-h]chromen-2-one	496	483-66-9				1'-Acetonaphthone, 2'-hydroxy-4'-methoxy-	493	5891-63-4				Methoxsalen	469	298-81-7				Methoxsalen	461	298-81-7				Ethanone, 1-[6-hydroxy-2-(1-methylethenyl)-5-benzofuranyl]-	453	532-48-9				2-Pyrazolin-5-one, 4-acetyl-3-methyl-1-phenyl-	452	4173-74-4				Ethanone, 1-[6-hydroxy-2-(1-methylethenyl)-7-benzofuranyl]-	452	55682-75-2
Lycorenan-7-one,9,10-dimethoxy-1-methyl-	76	32.3018	587	55844	477-20-3			1279.3		Lycorenan-7-one,9,10-dimethoxy-1-methyl-	587	477-20-3				2-(1-Cyclopent-1-enyl-1-methylethyl)cyclopentanone	509	0-00-0				3-Amino-4-carbethoxypyrazole	469	6994-25-8				1,2-Ethanediol, 1,2-di-4-pyridinyl-	467	6950-04-5				1H-pyrazole, 3-bicyclo[2.2.1]hept-5-en-2-yl-5-methyl-	464	0-00-0				2-Pyridinemethanol, à-4-pentenyl-	461	81418-00-0				Glutaric acid, (2-methylcyclohex-1-enyl)methyl tridec-2-yn-1-yl ester	441	0-00-0
2H-Cyclopropa[a]naphthalen-2-one, 1,1a,4,5,6,7,7a,7b-octahydro-1,1,7,7a-tetramethyl-, (1aà,7à,7aà,7bà)-	146	32.3063	673	534052	6831-17-0			1279.4		2H-Cyclopropa[a]naphthalen-2-one, 1,1a,4,5,6,7,7a,7b-octahydro-1,1,7,7a-tetramethyl-, (1aà,7à,7aà,7bà)-	673	6831-17-0				2(3H)-Naphthalenone, 4,4a,5,6,7,8-hexahydro-4a,5-dimethyl-3-(1-methylethylidene)-, (4ar-cis)-	671	19598-45-9				(E)-2-((8R,8aS)-8,8a-Dimethyl-3,4,6,7,8,8a-hexahydronaphthalen-2(1H)-ylidene)propanal	649	137695-18-2				2H-Cyclopropa[a]naphthalen-2-one, 1,1a,4,5,6,7,7a,7b-octahydro-1,1,7,7a-tetramethyl-, (1aà,7à,7aà,7bà)-	647	6831-17-0				(Z)-2-((8R,8aS)-8,8a-Dimethyl-3,4,6,7,8,8a-hexahydronaphthalen-2(1H)-ylidene)propanal	646	137695-20-6				5(1H)-Azulenone, 2,4,6,7,8,8a-hexahydro-3,8-dimethyl-4-(1-methylethylidene)-, (8S-cis)-	645	6754-66-1				1s,4R,7R,11R-1,3,4,7-Tetramethyltricyclo[5.3.1.0(4,11)]undec-2-en-8-one	644	137235-42-8
Quinidine acetate	114	32.3196	504	19034	56652-53-0			1279.7		Quinidine acetate	504	56652-53-0				Quinine	474	130-95-0				(5R,8R,8aS)-8-Methyl-5-propyl-1,2,3,5,8,8a-hexahydroindolizine	454	1012322-41-6				Quinine	454	130-95-0				Pyriproxyfen	452	95737-68-1				Zinc Chloride	450	7646-85-7				2-Heptanone, 6-(1,5-dimethylpyrrol-2-yl)-6-methyl-	412	102635-67-6
1H-Imidazole, 4,5-dihydro-2-(4-methoxyphenyl)-	132	32.3285	507	441715	6302-84-7			1279.9		1H-Imidazole, 4,5-dihydro-2-(4-methoxyphenyl)-	507	6302-84-7				N-(4'-Aminophenyl) piperidine	493	0-00-0				1,3,2-Benzoxazaborole, 2-butyl-2,3-dihydro-	474	31748-13-7				2-Ethyl-3-methyl-6,7-dihydro-5H-cyclopenta[b]pyridine-4-amine	469	124790-38-1				6-Isobutyl-4-methyl-5,6-dihydro-pyridine-2-carbonitrile	468	0-00-0				12-Oxatetracyclo[5.2.1.1(2,6).1(8,11)]dodecan-3-ol-10-one acetate	468	0-00-0				Pyridin-4-amine, N-cyclohexyl-	464	34844-87-6
1-Ethyl-2-benzimidazolinone	88	32.3507	420	241368	10045-45-1			1280.4		1-Ethyl-2-benzimidazolinone	420	10045-45-1				Benzoic acid, 4-methyl-, [4-(methoxycarbonyl)phenyl]methyl ester	401	55044-52-5				Benzene, 2-(1-decylundecyl)-1,4-dimethyl-	397	55373-91-6				Venlafaxine	396	93413-44-6				2(3H)-Naphthalenone, 4,4a,5,6-tetrahydro-7-methyl-	396	34545-88-5				2,3,4-Trifluorophenol, methyl ether	393	0-00-0				Oxalic acid, monoamide, N-ethyl-N-(3-methylphenyl)-, decyl ester	388	0-00-0
Benzene, 1-methoxy-4-[2-nitro-1-(2-propenylthio)ethyl]-	166	32.364	407	72399	127865-40-1			1280.7		Benzene, 1-methoxy-4-[2-nitro-1-(2-propenylthio)ethyl]-	407	127865-40-1				1-Cyclohexene-1-carboxylic acid, 4-(1,5-dimethyl-3-oxohexyl)-, methyl ester, [R-(R*,R*)]-	391	17904-27-7				Acetamide, N-[2-(1,3-dihydro-1,3-dioxo-2H-benzo[d,E]isoquinoline-6-ylthio)phenyl]-	373	0-00-0				1-Cyclohexene-1-carboxylic acid, 4-(1,5-dimethyl-3-oxohexyl)-, methyl ester, [S-(R*,R*)]-	353	26462-72-6				2-Methylsulfonyl-trans-but-2-ene	352	0-00-0				2-Chloro-3-methylquinoline-4-carbonitrile	336	0-00-0				1H-Pyrrole-3-carbonitrile, 2-amino-1-[(4-chlorophenyl)methyl]-4,5-dimethyl-	335	0-00-0
3-Methyl-6-(6-methylhept-5-en-2-yl)cyclohex-2-enone	138	32.3729	770	150340	66964-98-5			1280.9		3-Methyl-6-(6-methylhept-5-en-2-yl)cyclohex-2-enone	770	66964-98-5				(6R,7R)-Bisabolone	746	72441-71-5				(S)-3-Methyl-6-((R)-6-methylhept-5-en-2-yl)cyclohex-2-enone	740	72441-70-4				Octane, 1-bromo-	558	111-83-1				Ethanone, 2-hydroxy-1,2-bis(4-methoxyphenyl)-	550	119-52-8				8-Decenoic acid, 5-ethenyl-3,5,9-trimethyl-, methyl ester	535	56114-53-5				(S)-3-Methyl-6-((S)-6-methyl-4-oxohept-5-en-2-yl)cyclohex-2-enone	530	949081-10-1
Thiazol-2-amine, N-(4-dimethylaminobenzyl)-	100	32.3996	518	93841	13159-95-0			1281.4		Thiazol-2-amine, N-(4-dimethylaminobenzyl)-	518	13159-95-0				1,2-Ethanediamine, N,N,N',N'-tetramethyl-1,2-diphenyl-	516	61900-97-8				1,3-Diphenyl-1-dimethylaminopropane	487	108971-44-4				5-Methyl-5-triazolo(1,5-a)pyrimidine	456	15562-30-8				Glutaric acid, monoamide, N-(2-(4-methoxyphenyl)ethyl)-, octyl ester	451	0-00-0				1,3-Diphenyl-2-(methylamino)propanol	447	0-00-0				Glutaric acid, monoamide, N-(2-(4-methoxyphenyl)ethyl)-, dodecyl ester	439	0-00-0
1-Dodecanone, 2-(imidazol-1-yl)-1-(4-methoxyphenyl)-	76	32.4218	563	29938	0-00-0			1281.9		1-Dodecanone, 2-(imidazol-1-yl)-1-(4-methoxyphenyl)-	563	0-00-0				1-Adamantanethiol, S-methacryloyl-	562	0-00-0				1-Adamantyl bromomethyl ketone	541	5122-82-7				Heptyl N,N-dimethylphosphoramidocyanidate	523	162085-91-8				Heptyl N,N-dimethylphosphoramidocyanidate	516	162085-91-8				Adenine	503	73-24-5				p-Anisic acid, oct-3-en-2-yl ester	501	0-00-0
4H-Pyran-3-carbonitrile, 5-acetyl-2-amino-4-(2-furyl)-6-methyl-	201	32.4307	435	255735	105263-08-9			1282.1		4H-Pyran-3-carbonitrile, 5-acetyl-2-amino-4-(2-furyl)-6-methyl-	435	105263-08-9				Naphthalene, 1,2,3,4-tetrahydro-1,1,2,4,4,7-hexamethyl-	434	2084-69-7				2H-1,5-Benzodiazepin-2-one, 1,5-dihydro-4-(2-oxopropyl)-	434	0-00-0				Phenylphosphonic acid, hexyl propyl ester	418	0-00-0				Naphthalene, 1,2,3,4-tetrahydro-1-isopropyl-1,2,4,4,7-pentamethyl-	417	29577-17-1				Cyclobutane, tetrakis(1-methylethylidene)-	404	88919-66-8				Cyclohexanone, 3,3,5-trimethyl-5-phenyl-	403	25109-54-0
à-Dehydro-ar-himachalene	104	32.4395	616	3995126	78204-62-3			1282.3		à-Dehydro-ar-himachalene	616	78204-62-3				ç-Dehydro-ar-himachalene	607	51766-65-5				1,2,3,4,5,6,7,8-Octahydro-1-methylphenanthrene	603	0-00-0				à-Corocalene	591	20129-39-9				9-Methyl-S-octahydroanthracene	587	4948-51-0				9-Methyl-S-octahydrophenanthrene	575	23861-81-6				2H-Benz[e]inden-3-ol, 3,3a,4,5-tetrahydro-3a-methyl-, (3S-cis)-	556	71805-91-9
(6R,7R)-Bisabolone	177	32.4573	770	384339	72441-71-5			1282.6		(6R,7R)-Bisabolone	770	72441-71-5				(S)-3-Methyl-6-((R)-6-methylhept-5-en-2-yl)cyclohex-2-enone	758	72441-70-4				3-Methyl-6-(6-methylhept-5-en-2-yl)cyclohex-2-enone	747	66964-98-5				7-Oxabicyclo[4.1.0]heptane, 1-(1,3-dimethyl-1,3-butadienyl)-2,2,6-trimethyl-, (E)-	648	89128-14-3				Spiro[4.5]dec-6-en-8-one, 1,7-dimethyl-4-(1-methylethyl)-	601	39510-36-6				Diepicedrene-1-oxide	599	0-00-0				7-Oxabicyclo[4.1.0]heptane, 1-(2,3-dimethyl-1,3-butadienyl)-2,2,6-trimethyl-, (E)-	596	59744-12-6
Cyclopropanecarboxylic acid, 2,6-di-t-butyl-4-methoxy-phenyl ester	124	32.484	441	172688	104755-89-7			1283.2		Cyclopropanecarboxylic acid, 2,6-di-t-butyl-4-methoxy-phenyl ester	441	104755-89-7				2,6,10,15,19,23-Hexamethyl-tetracosa-2,6,10,14,18,22-hexaene-12,13-diamine	407	0-00-0				2-Imino-5-phenyl-1,2-dihydro-3H-1,3,4-benzotriazepine	396	143869-34-5				(4-Cyclopropanecarbonyl-[1,4]diazepan-1-yl)(cyclopropyl)methanone	392	0-00-0				2-Propen-1-one, 1-(4-methylphenyl)-3-phenyl-, oxime, (E,Z)-	389	52939-91-0				Benzoic acid, 5-amino-2-[[(tetrahydro-2-furanyl)methyl]amino]-	386	0-00-0				2(E)-Propen-1-one, 1-(4-methylphenyl)-3-phenyl-, oxime	383	55955-83-4
2,2'-Dimethylbiphenyl	166	32.4973	437	59168	605-39-0			1283.5		2,2'-Dimethylbiphenyl	437	605-39-0				2,2'-Dimethylbiphenyl	435	605-39-0				1,1'-Biphenyl, 2,3'-dimethyl-	429	611-43-8				3,3'-Dimethylbiphenyl	429	612-75-9				Benzene, 1-methyl-4-(phenylmethyl)-	426	620-83-7				2,2'-Dimethylbiphenyl	425	605-39-0				Benzene, 1-methyl-2-(phenylmethyl)-	410	713-36-0
1,4,6-Trimethyl-1,2,3,3a,4,7,8,8a-octahydro-4,7-ethanoazulene	126	32.5506	676	174351	65128-08-7			1284.6		1,4,6-Trimethyl-1,2,3,3a,4,7,8,8a-octahydro-4,7-ethanoazulene	676	65128-08-7				Benzofuran, 6-ethenyl-4,5,6,7-tetrahydro-3,6-dimethyl-5-isopropenyl-, trans-	656	17910-09-7				(4aS,8aR)-3,8a-Dimethyl-5-methylene-4,4a,5,6,7,8,8a,9-octahydronaphtho[2,3-b]furan	646	6989-21-5				(3S,4aR,5S,8aS)-4a,5-Dimethyl-3-(prop-1-en-2-yl)-2,3,4,4a,5,6-hexahydronaphthalen-1(8aH)-one	638	22489-11-8				1,4-Methano-1H-indene, octahydro-4-methyl-8-methylene-7-(1-methylethyl)-, [1S-(1à,3aá,4à,7à,7aá)]-	638	3650-28-0				Benzofuran, 6-ethenyl-4,5,6,7-tetrahydro-3,6-dimethyl-5-isopropenyl-, trans-	637	17910-09-7				(1R,3aS,5aS,8aR)-1,3a,5a-Trimethyl-4-methylenedecahydrocyclopenta[c]pentalene	632	71596-72-0
(4aS,8aR)-3,8a-Dimethyl-5-methylene-4,4a,5,6,7,8,8a,9-octahydronaphtho[2,3-b]furan	124	32.5639	704	2001851	6989-21-5			1284.9		(4aS,8aR)-3,8a-Dimethyl-5-methylene-4,4a,5,6,7,8,8a,9-octahydronaphtho[2,3-b]furan	704	6989-21-5				Benzofuran, 6-ethenyl-4,5,6,7-tetrahydro-3,6-dimethyl-5-isopropenyl-, trans-	604	17910-09-7				1,2-Bis[4-pyridine N-oxide]ethane	566	91446-43-4				2-(5-Hydroxytricyclo[5.2.1.0(2,6)]deca-3,8-dien-3-yl)propionic acid, methyl ester	562	0-00-0				Benzofuran, 6-ethenyl-4,5,6,7-tetrahydro-3,6-dimethyl-5-isopropenyl-, trans-	553	17910-09-7				Phenol, o-(o-methoxyphenoxy)-	537	21905-60-2				Camphenol, 6-	530	3570-04-5
1,7-Dimethyl-4-(propan-2-ylidene)tricyclo[4.4.0.02,7]decan-3-one	96	32.5728	657	12053937	62332-96-1			1285.1		1,7-Dimethyl-4-(propan-2-ylidene)tricyclo[4.4.0.02,7]decan-3-one	657	62332-96-1				6-Isopropenyl-4,8a-dimethyl-4a,5,6,7,8,8a-hexahydro-1H-naphthalen-2-one	589	86917-79-5				6-Oxo-1,6-dihydro-pyridine-3-carboxylic acid (furan-2-ylmethyl)-amide	565	0-00-0				Indeno[2,1-a]indene, hexadecahydro-	554	56292-67-2				2H-Cyclopropa[a]naphthalen-2-one, 1,1a,4,5,6,7,7a,7b-octahydro-1,1,7,7a-tetramethyl-, (1aà,7à,7aà,7bà)-	547	6831-17-0				Cyclopentanecarboxylic acid, 3,5-dimethylphenyl ester	539	0-00-0				D-Norandrostan-16-one, (5à)-	537	32319-06-5
(-)-Spathulenol	177	32.5906	797	336337	77171-55-2			1285.5		(-)-Spathulenol	797	77171-55-2				1H-Cycloprop[e]azulen-7-ol, decahydro-1,1,7-trimethyl-4-methylene-, [1ar-(1aà,4aà,7á,7aá,7bà)]-	792	6750-60-3				1H-Cycloprop[e]azulen-7-ol, decahydro-1,1,7-trimethyl-4-methylene-, [1ar-(1aà,4aà,7á,7aá,7bà)]-	791	6750-60-3				1H-Cycloprop[e]azulen-7-ol, decahydro-1,1,7-trimethyl-4-methylene-, [1ar-(1aà,4aà,7á,7aá,7bà)]-	781	6750-60-3				Isospathulenol	768	88395-46-4				1,1,4,7-Tetramethyldecahydro-1H-cyclopropa[e]azulene-4,7-diol	767	1212211-43-2				(-)-Spathulenol	764	77171-55-2
Paclitaxel	166	32.6217	431	68787	33069-62-4			1286.1		Paclitaxel	431	33069-62-4				Methanone, (2,2-dichlorocyclipropyl)(2,4,6-trimethylphenyl)-	427	82789-63-7				Benzene, (1-methylhexadecyl)-	426	55125-25-2				4a,7a-Epoxy-5H-cyclopenta[a]cyclopropa[f]cycloundecene-2,4,7,10,11-pentol, 1,1a,2,3,4,6,7,10,11,11a-decahydro-1,1,3,6,9-pentamethyl-, 2-acetate 7,10,11-tribenzoate	418	77495-84-2				1-Phenyl-4-(1,2,2-trimethyl-cyclopentyl)-but-2-ene-1,4-dione	414	0-00-0				1,4-Pentanediol, 1-phenyl-	413	38299-94-4				Benzoic acid, 3,17-diacetoxy-4,4,10,13-tetramethylhexadecahydrocyclopenta[a]phenanthren-7-yl ester	413	0-00-0
Androst-5-en-3-ol-17-one, 16,16-trimethylenedithio-	139	32.6439	496	89437	0-00-0			1286.6		Androst-5-en-3-ol-17-one, 16,16-trimethylenedithio-	496	0-00-0				3-Acetoxyandrost-5-en-17-one, 16,16-propylenedithio-	493	0-00-0				5-Benzylidene-3-(2,5-dimethylanilinomethyl)-2,4-thiazolidinedione	487	302955-01-7				2-Isopropyl-6-methylaniline	487	5266-85-3				Propanenitrile, 2,3-dibromo-	483	4554-16-9				Propanenitrile, 2,3-dibromo-	463	4554-16-9				2-Phenanthrenecarboxaldehyde, 7-acetoxy-2,4b-dimethyl-1,2,3,4,4a,4b,5,5,7,8,10,10a-dodecahydro-1-(1,3-dithian-2-ylidenemethyl)-	461	0-00-0
Naphthalene, 2,3,6-trimethyl-	153	32.6705	639	201268	829-26-5			1287.2		Naphthalene, 2,3,6-trimethyl-	639	829-26-5				3-(2-Methyl-propenyl)-1H-indene	638	0-00-0				Naphthalene, 2,3,6-trimethyl-	637	829-26-5				Naphthalene, 1,6,7-trimethyl-	628	2245-38-7				4,6,8-Trimethylazulene	627	941-81-1				Naphthalene, 1,6,7-trimethyl-	623	2245-38-7				Naphthalene, 2,3,6-trimethyl-	612	829-26-5
2-Benzothiazolamine	61	32.7061	435	32442	136-95-8			1287.9		2-Benzothiazolamine	435	136-95-8				6-Benzothiazolamine	412	533-30-2				2-Benzimidazolethiol	412	583-39-1				Ethyl n-butyl disulphide	411	63986-03-8				2-Benzothiazolamine	404	136-95-8				2-Benzothiazolamine	398	136-95-8				Disulfide, isopentyl methyl	395	72437-56-0
3-Methylbutyl hexadecanoate	70	32.7194	593	1306119	81974-61-0			1288.2		3-Methylbutyl hexadecanoate	593	81974-61-0				Pentadecanoic acid, 3-methylbutyl ester	581	2306-91-4				Isoamyl laurate	551	6309-51-9				Pentadecanoic acid, 3-methylbutyl ester	548	2306-91-4				Isoamyl laurate	547	6309-51-9				Dodecanoic acid, 1,1-dimethylpropyl ester	545	117769-92-3				Isoamyl laurate	544	6309-51-9
7-Isopropenyl-1,4a-dimethyl-4,4a,5,6,7,8-hexahydro-3H-naphthalen-2-one	218	32.7372	825	2492131	473-08-5			1288.6		7-Isopropenyl-1,4a-dimethyl-4,4a,5,6,7,8-hexahydro-3H-naphthalen-2-one	825	473-08-5				Silphiperfol-6-en-5-one	810	77887-60-6				6-Isopropenyl-4,8a-dimethyl-4a,5,6,7,8,8a-hexahydro-1H-naphthalen-2-one	803	86917-79-5				Longiverbenone	802	64180-68-3				3,7-Cyclodecadien-1-one, 3,7-dimethyl-10-(1-methylethylidene)-, (E,E)-	801	6902-91-6				(5R,10R)-6,10-Dimethyl-2-(propan-2-ylidene)spiro[4.5]dec-6-en-8-one	797	18444-79-6				3,7-Cyclodecadien-1-one, 3,7-dimethyl-10-(1-methylethylidene)-, (E,E)-	792	6902-91-6
2-[p-Methoxybenzyloxy]-6-methoxy-8-nitroquinoline	84	32.7505	441	304971	63624-50-0			1288.9		2-[p-Methoxybenzyloxy]-6-methoxy-8-nitroquinoline	441	63624-50-0				2H-1,2,4-Triazol-3-amine, N-(4-methoxybenzyl)-	436	103038-24-0				Dyclonine	422	586-60-7				4-Methoxybenzylamine, N,N-dibutyl-	414	0-00-0				Dyclonine	403	586-60-7				Hexane, 3-ethyl-	395	619-99-8				Hexane, 3-ethyl-	394	619-99-8
Ledol	58	32.7727	609	1158458	577-27-5			1289.3		Ledol	609	577-27-5				1H-Cycloprop[e]azulen-4-ol, decahydro-1,1,4,7-tetramethyl-, [1aR-(1aà,4á,4aá,7à,7aá,7bà)]-	605	552-02-3				Globulol	598	51371-47-2				Nerolidol	597	142-50-7				Nerolidol	597	142-50-7				2-Pentadecanone, 6,10,14-trimethyl-	595	502-69-2				2-Pentadecanone, 6,10,14-trimethyl-	591	502-69-2
2-Naphthalenemethanol, 1,2,3,4,4a,8a-hexahydro-à,à,4a,8-tetramethyl-, [2R-(2à,4aà,8aà)]-	59	32.7949	670	1784046	29484-47-7			1289.8		2-Naphthalenemethanol, 1,2,3,4,4a,8a-hexahydro-à,à,4a,8-tetramethyl-, [2R-(2à,4aà,8aà)]-	670	29484-47-7				Neoisolongifolene, 8,9-dehydro-	609	67517-14-0				aR-Himachalene	602	19419-67-1				Eudesma-2,4,11-triene	601	82462-31-5				(4R,4aR)-4,4a-Dimethyl-6-(prop-1-en-2-yl)-1,2,3,4,4a,7-hexahydronaphthalene	599	28908-26-1				4a,5-Dimethyl-3-(prop-1-en-2-yl)-1,2,3,4,4a,5,6,7-octahydronaphthalen-1-ol	595	61847-19-6				Silphiperfola-4,7(14)-diene	590	210637-49-3
10-Nonadecanone	155	32.8438	573	848657	504-57-4			1290.9		10-Nonadecanone	573	504-57-4				Octadecanoic acid, 9-oxo-, methyl ester	560	1842-70-2				Oxiraneoctanoic acid, 3-octyl-, cis-	550	24560-98-3				5,5-Dimethyl-1,3-cyclohexanedione dioxime	545	37110-24-0				10-Nonadecanone	542	504-57-4				4-Methylpentyl 8-methylnon-6-enoate	542	1215128-18-9				10-Nonadecanone	541	504-57-4
(1S,4aS,7R,8aS)-1,4a-Dimethyl-7-(prop-1-en-2-yl)decahydronaphthalen-1-ol	207	32.8571	678	1272956	6168-59-8			1291.1		(1S,4aS,7R,8aS)-1,4a-Dimethyl-7-(prop-1-en-2-yl)decahydronaphthalen-1-ol	678	6168-59-8				Neointermedeol	673	5945-72-2				Selin-6-en-4à-ol	672	118173-08-3				1,3a-Ethano(1H)inden-4-ol, octahydro-2,2,4,7a-tetramethyl-	671	62511-51-7				Selina-6-en-4-ol	663	0-00-0				1,4-Methanoazulen-9-ol, decahydro-1,5,5,8a-tetramethyl-, [1R-(1à,3aá,4à,8aá,9S*)]-	659	465-24-7				Humulane-1,6-dien-3-ol	653	0-00-0
Glycine, N-(4-ethylbenzoyl)-, undecyl ester	163	32.8793	424	85208	0-00-0			1291.6		Glycine, N-(4-ethylbenzoyl)-, undecyl ester	424	0-00-0				Benzamide, N-tetrahydrofurfuryl-4-ethyl-	409	0-00-0				Glycine, N-(4-ethylbenzoyl)-, nonyl ester	407	0-00-0				Glycine, N-(4-ethylbenzoyl)-, octyl ester	404	0-00-0				Glycine, N-(4-ethylbenzoyl)-, tetradecyl ester	402	0-00-0				6-(3,5-Dimethyl-furan-2-yl)-6-methyl-hept-3-en-2-one	388	0-00-0				Glycine, N-(4-ethylbenzoyl)-, decyl ester	386	0-00-0
(3S,5R,8aR)-3-Butyl-5-(pent-4-en-1-yl)octahydroindolizine	192	32.8926	442	400839	0-00-0			1291.9		(3S,5R,8aR)-3-Butyl-5-(pent-4-en-1-yl)octahydroindolizine	442	0-00-0				2,3-Dihydro-benzofuran-5-ol-2-one, 3,3,4,6,7-pentamethyl-	438	86563-00-0				1,5-Dimethyl-7,11-dithiaspiro[5.5]undecane (cis)	402	0-00-0				4-Isothiazolamine, 3,5-bis(methylthio)-	401	37572-42-2				1H-benzimidazole, 1-ethyl-2-(methylthio)-	401	0-00-0				2H-1-Benzopyran-2-one, 6,7-dimethoxy-4-methyl-	399	4281-40-7				Cyclopentane-1-carboxylic acid, 4-isopropylidene-2-[2-(methoxycarbonyl)ethenyl]-, methyl ester, (E,Z)-	391	0-00-0
Fumaric acid, 4-chlorobenzyl 8-chlorooctyl ester	100	32.9326	429	662972	0-00-0			1292.7		Fumaric acid, 4-chlorobenzyl 8-chlorooctyl ester	429	0-00-0				Cholestan-3-one, cyclic 1,2-ethanediyl aetal, (5á)-	426	25328-53-4				Trideca-1,7,11-triene-1,1-dicarbonitrile, 4,8,12-trimethyl-	419	0-00-0				2-t-Butyl-cyclopropanecarboxylic acid, 2,6-di-t-butyl-4-methyl-phenyl ester	417	0-00-0				3-Buten-2-one, 4-(2,5,5-trimethyl-3-oxatricyclo[5.1.0.0(2,4)]oct-4-yl)-, [1à,2à,4à(E),7à]-	412	90054-46-9				Lupan-3-one, cyclic 1,2-ethanediyl acetal	410	54498-65-6				3-Buten-2-one, 4-(4-hydroxy-2,2,6-trimethyl-7-oxabicyclo[4.1.0]hept-1-yl)-	409	38274-01-0
Eseroline, heptylcarbamate(ester)	116	32.9726	441	59398	101246-68-8			1293.6		Eseroline, heptylcarbamate(ester)	441	101246-68-8				Eseroline, octylcarbamate(ester)	425	117065-31-3				Eseroline, isopropylcarbamate(ester)	410	101246-64-4				5-Adamantan-1-yl-2H-pyrazol-3-ol	401	0-00-0				Coumarin, 7-hydroxy-4-methyl-3-propyl-	399	19491-93-1				Pyrrolo[2,3-b]indole, 1,2,3,3a,8,8a-hexahydro-5-methoxy-3a,8-dimethyl-,	397	46479-70-3				Cyclohexane, 1,2,3,4-bis(epoxy)-2,6,6-trimethyl-1-(pent-2-en-4-one-2-yl)-	393	0-00-0
N-Formyldithiocarbamic acid	76	32.9815	448	9584.4	100647-03-8			1293.8		N-Formyldithiocarbamic acid	448	100647-03-8				Hydroxyurea	425	127-07-1				Acetamide, N-(aminothioxomethyl)-	420	591-08-2				Piperidine, 2-(2,2-dicyclohexylethyl)-	401	6621-47-2				Phosphonous diamide, P-(1,1-dimethylethyl)-N,N,N',N'-tetramethyl-	395	36050-72-3				Thiourea	392	62-56-6				Thiourea	391	62-56-6
1,8(2H,5H)-Naphthalenedione, hexahydro-8a-methyl-, cis-	124	33.0037	542	946084	83406-41-1			1294.3		1,8(2H,5H)-Naphthalenedione, hexahydro-8a-methyl-, cis-	542	83406-41-1				1,3-Benzenediol, 5-pentyl-	534	500-66-3				1,2,4-Cyclopentanetrione, 3-(2-pentenyl)-	531	54644-27-8				1,3-Benzenediol, 5-pentyl-	527	500-66-3				2-Butyl-6-methyl-4-pyrimidinol	520	90565-51-8				(3S,5R,7aS)-3-Heptyl-5-methylhexahydro-1H-pyrrolizine	519	135683-51-1				2,5-Dihydroxy-4-isopropyl-2,4,6-cycloheptatrien-1-one	518	54755-56-5
Unknown 25	166	33.0126	360	1791.1	0-00-0			1294.4		1-Aminocyclopentanecarboxylic acid, 3-chloropropoxycarbonyl-, nonyl ester	360	0-00-0				Benzene, [(2-methylenecyclopropyl)thio]-	335	78656-80-1				Benzoic acid, 2-(2-phenylethenyl)-	325	60901-21-5				1-Aminocyclopentanecarboxylic acid, 3-chloropropoxycarbonyl-, undecyl ester	323	0-00-0				Piperazine, 1-[(5-fluoro-2-methoxyphenyl)sulfonyl]-4-(2-furanylcarbonyl)-	318	0-00-0				(4-Methoxyphenyl)-[2-methyl-1-(2-morpholin-4-ylethyl)indol-3-yl]methanone	317	92623-83-1				Propanimidamide, 2-chloro-N-(1,2-dichloro-1-propenyl)-	312	40645-80-5
Di-epi-1,10-cubenol	179	33.0259	565	700208	73365-77-2			1294.7		Di-epi-1,10-cubenol	565	73365-77-2				Epicubenol	563	19912-67-5				1s,4R,7R,11R-1,3,4,7-Tetramethyltricyclo[5.3.1.0(4,11)]undec-2-en-8-one	520	137235-42-8				Bicyclo[4.4.0]dec-1-ene, 2-isopropyl-5-methyl-9-methylene-	516	150320-52-8				(3R,3aR,3bR,4S,7R,7aR)-4-Isopropyl-3,7-dimethyloctahydro-1H-cyclopenta[1,3]cyclopropa[1,2]benzen-3-ol	510	38230-60-3				Carotol	507	465-28-1				(3S,3aR,3bR,4S,7R,7aR)-4-Isopropyl-3,7-dimethyloctahydro-1H-cyclopenta[1,3]cyclopropa[1,2]benzen-3-ol	506	23445-02-5
2,4-Dihydroxybenzoic acid, 3TMS derivative	76	33.0303	605	11246	10586-16-0			1294.8		2,4-Dihydroxybenzoic acid, 3TMS derivative	605	10586-16-0				Norepinephrine, (R)-, 4TMS derivative	601	68595-65-3				2,4-Dihydroxybenzoic acid, 3TMS derivative	599	10586-16-0				DL-Norepinephrine, 4TMS derivative	596	0-00-0				Norepinephrine, (R)-, 4TMS derivative	594	68595-65-3				Epinephrine, (á)-, 3TMS derivative	587	10538-85-9				(-)-Epinephrine, 3TMS derivative	586	0-00-0
Cyclooctasiloxane, hexadecamethyl-	100	33.0348	455	646701	556-68-3			1294.9		Cyclooctasiloxane, hexadecamethyl-	455	556-68-3				Cyclononasiloxane, octadecamethyl-	452	556-71-8				Tetracosamethyl-cyclododecasiloxane	452	18919-94-3				Dicyclohexylcarbodiimide	437	538-75-0				Bicyclo[2.2.1]heptane-2-carboxamide, N-(4,5,6,7,8,9-hexahydro-3-cyanocycloocta[b]thien-2-yl)-	432	0-00-0				Lupan-3-one, cyclic 1,2-ethanediyl acetal	426	54498-65-6				(4aS,5R,6S,8aS)-5-(2-(Furan-3-yl)ethyl)-5,6,8a-trimethyl-3,4,4a,5,6,7,8,8a-octahydronaphthalene-1-carboxylic acid	423	24470-47-1
Muurola-4,10(14)-dien-1á-ol	177	33.057	719	3842846	257293-90-6			1295.4		Muurola-4,10(14)-dien-1á-ol	719	257293-90-6				((4aS,8S,8aR)-8-Isopropyl-5-methyl-3,4,4a,7,8,8a-hexahydronaphthalen-2-yl)methanol	628	135118-51-3				(1R,7S,E)-7-Isopropyl-4,10-dimethylenecyclodec-5-enol	625	81968-62-9				7-Tetracyclo[6.2.1.0(3.8)0(3.9)]undecanol, 4,4,11,11-tetramethyl-	624	74842-43-6				Tricyclo[4.4.0.0(2,7)]dec-3-ene-3-methanol, 1-methyl-8-(1-methylethyl)-	624	115728-41-1				Eudesma-4(15),7-dien-1á -ol	620	119120-23-9				Ledene alcohol	614	0-00-0
2(3H)-Naphthalenone, 4,4a,5,6,7,8-hexahydro-4a,5-dimethyl-3-(1-methylethylidene)-, (4ar-cis)-	59	33.0925	587	492418	19598-45-9			1296.1		2(3H)-Naphthalenone, 4,4a,5,6,7,8-hexahydro-4a,5-dimethyl-3-(1-methylethylidene)-, (4ar-cis)-	587	19598-45-9				5-Azulenemethanol, 1,2,3,4,5,6,7,8-octahydro-à,à,3,8-tetramethyl-, acetate, [3S-(3à,5à,8à)]-	578	134-28-1				1s,4R,7R,11R-1,3,4,7-Tetramethyltricyclo[5.3.1.0(4,11)]undec-2-en-8-one	559	137235-42-8				2-(3-Isopropyl-4-methyl-pent-3-en-1-ynyl)-2-methyl-cyclobutanone	555	0-00-0				Bicyclo[4.4.0]dec-1-ene, 2-isopropyl-5-methyl-9-methylene-	554	150320-52-8				2(3H)-Naphthalenone, 4,4a,5,6,7,8-hexahydro-4a,5-dimethyl-3-(1-methylethylidene)-, (4ar-cis)-	550	19598-45-9				Tau-Cadinol acetate	549	149197-48-8
Phenol, 2,6-bis(1,1-dimethylethyl)-4-methyl-, methylcarbamate	219	33.1103	602	346140	1918-11-2			1296.5		Phenol, 2,6-bis(1,1-dimethylethyl)-4-methyl-, methylcarbamate	602	1918-11-2				Butylated Hydroxytoluene	583	128-37-0				2H-1-Benzopyran, 6,7-dimethoxy-2,2-dimethyl-	580	644-06-4				Benzo[b]dihydropyran, 6-hydroxy-4,4,5,7,8-pentamethyl-	578	50442-70-1				2,4,6-Tris(1,1-dimethylethyl)-4-methylcyclohexa-2,5-dien-1-one	575	19687-22-0				Butylated Hydroxytoluene	574	128-37-0				6-Methyl-4-phenyl-quinazoline	569	4015-27-4
Benzothiophene-3-carboxamide	76	33.1192	486	14630	0-00-0			1296.7		Benzothiophene-3-carboxamide	486	0-00-0				3-Butyl-2-methyl-6,7-dihydro-5H-cyclopenta[b]pyridine-4-amine	433	124790-36-9				Isophthalic acid, ethyl 4-formylphenyl ester	429	0-00-0				Benzo(b)thiophene-2-carboxamide	424	6314-42-7				4-Methylthiophene-2-sulfonamide	418	0-00-0				D-Alanine, N-(4-butylbenzoyl)-, dodecyl ester	413	0-00-0				l-Valine, N-(4-butylbenzoyl)-, methyl ester	413	0-00-0
trans-4-tert-butylcycloheptanol	201	33.1325	460	461479	6221-53-0			1297.0		trans-4-tert-butylcycloheptanol	460	6221-53-0				1-Methyl-4-isopropyl-cyclohexyl 2-hydroperfluorobutanoate	383	0-00-0				5-Adamantan-1-yl-2H-pyrazol-3-ol	382	0-00-0				(4aS,5R,6S,8aS)-5-(2-(Furan-3-yl)ethyl)-5,6,8a-trimethyl-3,4,4a,5,6,7,8,8a-octahydronaphthalene-1-carboxylic acid	378	24470-47-1				Pyrrol-2(5H)-one, 4-acetyl-1-(2-furfuryl)-3-hydroxy-5-(3-methoxyphenyl)-	377	0-00-0				1H-Imidazole-4-ethanamine, 5-methyl-	376	36507-31-0				.tau.-Cadinol	376	5937-11-1
2-Methylbutanoic anhydride	85	33.168	646	11782857	1468-39-9			1297.7		2-Methylbutanoic anhydride	646	1468-39-9				Sulfurous acid, butyl isohexyl ester	643	0-00-0				2-Methyl-6-methyleneoct-7-en-4-one	642	19860-68-5				Valeric acid, 4-pentadecyl ester	637	0-00-0				2-Methylbutanoic anhydride	635	1468-39-9				2,2-Dimethylpropanoic anhydride	629	1538-75-6				Valeric acid, 3-pentadecyl ester	624	0-00-0
á-Amyrin	114	33.2036	452	57851	559-70-6			1298.5		á-Amyrin	452	559-70-6				à-Amyrin	436	638-95-9				á-Amyrin, TMS derivative	434	1721-67-1				à-Amyrin	434	638-95-9				3-Amino-4-methyl-6,7-dimethoxyquinoline	420	70945-28-7				(4aS,7R)-7-(2-Hydroxypropan-2-yl)-1,4a-dimethyl-4,4a,5,6,7,8-hexahydronaphthalen-2(3H)-one	396	473-10-9				Ethanone, 1-[4-(4-methyl-1-piperazinyl)phenyl]-	386	26586-55-0
Acetic acid, 3-hydroxy-6-isopropenyl-4,8a-dimethyl-1,2,3,5,6,7,8,8a-octahydronaphthalen-2-yl ester	165	33.2124	589	121824	0-00-0			1298.7		Acetic acid, 3-hydroxy-6-isopropenyl-4,8a-dimethyl-1,2,3,5,6,7,8,8a-octahydronaphthalen-2-yl ester	589	0-00-0				7-Isopropenyl-1,4a-dimethyl-4,4a,5,6,7,8-hexahydro-3H-naphthalen-2-one	588	473-08-5				Longipinocarvone	581	0-00-0				7-Isopropenyl-1,4a-dimethyl-4,4a,5,6,7,8-hexahydro-3H-naphthalen-2-one	578	473-08-5				3-Oxabicyclo[4.2.0]oct-5-ene, endo-8-methyl-exo-8-(2-propenyl)-	577	0-00-0				Tricyclo[6.3.0.0(1,5)]undec-2-en-4-one, 2,3,5,9-tetramethyl-	574	120052-58-6				1(2H)-Naphthalenone, 3,4,4a,5,6,7-hexahydro-4a,5-dimethyl-3-(1-methylethenyl)-, [3S-(3à,4aà,5à)]-	573	562-23-2
(+)-Norreticuline, 4'-O-demethyl-6'-methyl-	179	33.2258	628	159991	89240-89-1			1299.0		(+)-Norreticuline, 4'-O-demethyl-6'-methyl-	628	89240-89-1				6,7-Isoquinolinediol, 1,2,3,4-tetrahydro-1,1-dimethyl-	622	55661-23-9				7-Isoquinolinol, 1,2,3,4-tetrahydro-6-methoxy-1-salicyl-	616	24656-61-9				Aminoformic acid, N-n-decyl-, 2,6-diisopropylphenyl(ester)	609	0-00-0				Isoquinolin-6-ol, 1-[4-hydroxybenzyl]-1,2,3,4-tetrahydro-7-methoxy-	608	0-00-0				dl-Laudanosoline hydrobromide	608	485-33-6				Aminoformic acid, N-n-hexyl-, 2,6-diisopropylphenyl(ester)	588	0-00-0
2-Pyridinepropanamide, N-phenyl-	106	33.2702	682	1731952	20745-52-2			1299.9		2-Pyridinepropanamide, N-phenyl-	682	20745-52-2				Ethanol, 2-(ethylphenylamino)-	661	92-50-2				Ethanol, 2-(ethylphenylamino)-	656	92-50-2				Thiazole-2,4(3H,5H)-dione, 5-benzylideno-3-[(ethylphenylamino)methyl]-	652	0-00-0				3-Pyridinecarbonitrile, 1,4-dihydro-1-methyl-4-oxo-	645	767-98-6				2-Coumaranone	605	553-86-6				3-Pyridinecarbonitrile, 1,6-dihydro-1-methyl-6-oxo-	602	768-45-6
2-Phenyl-6-vinylindolizine	216	33.288	431	294005	77652-49-4			1300.3		2-Phenyl-6-vinylindolizine	431	77652-49-4				8-Hydroxy-1-tetralone, TMS derivative	431	0-00-0				2H-Furo[2,3-h]-1-benzopyran-2-one, 5-methoxy-	427	482-48-4				Phosphinic acid, diphenyl-, cyclohexyl ester	421	1706-93-0				7H-Furo[3,2-g][1]benzopyran-7-one, 4-methoxy-	421	484-20-8				2-Naphthalenamine, N-phenyl-	407	135-88-6				Benzoic acid, 2,3-dimethyl-6-(3-methyl-1-oxobutyl)-	386	71940-32-4
Pyridine-3-carboxylic acid, 1,4,6-trimethyl-2-oxo-1,2-dihydro-, (tetrahydrofuran-2-ylmethyl)amide	140	33.3057	452	6789.4	0-00-0			1300.7		Pyridine-3-carboxylic acid, 1,4,6-trimethyl-2-oxo-1,2-dihydro-, (tetrahydrofuran-2-ylmethyl)amide	452	0-00-0				2H-1-Benzopyran, 3-(2,4-dimethoxyphenyl)-3,4-dihydro-6-methoxy-	423	56701-27-0				2H-1-Benzopyran, 3-(2,4-dimethoxyphenyl)-3,4-dihydro-7-methoxy-	415	58822-02-9				3,4-Dimethoxyphenylethylamine, N-trifluoroacetyl-	408	13230-71-2				Histamine, 5-pentafluoroethyl-	407	0-00-0				l-Leucine, n-butoxycarbonyl-N-methyl-, pentadecyl ester	403	0-00-0				Oxprenolol, N,O-diacetyl deriv.	402	0-00-0
4-Cyano-4-methylthio-tetracyclo(6,2,1,1(3,6).0(2,7)dodec-9-ene	166	33.3235	495	2243.3	109240-11-1			1301.1		4-Cyano-4-methylthio-tetracyclo(6,2,1,1(3,6).0(2,7)dodec-9-ene	495	109240-11-1				6-Methylbicyclo[2.2.1]hept-2-ene-5-carboxylic acid	446	0-00-0				Bicyclo[2.2.1]hept-2-ene, 5,6-bis(chloromethyl)-	442	5992-56-3				2-Bicyclo[2.2.1]hept-5-en-2-yl-ethanol	426	13080-91-6				Diethyl sulfone	411	597-35-3				5-Norbornene-2,3-diacetonitrile	408	101832-55-7				1,1-Dichloro-1-silacyclohexadiene-2,5	393	72443-09-5
N-Benzothiazol-2-yl-2-hydroxy-2-trifluoromethyl-succinamic acid methyl ester	118	33.3324	452	542607	0-00-0			1301.3		N-Benzothiazol-2-yl-2-hydroxy-2-trifluoromethyl-succinamic acid methyl ester	452	0-00-0				2H-Benzimidazole-2-thione, 1,3-dihydro-	399	0-00-0				6-Benzothiazolamine	390	533-30-2				N-Benzothiazol-2-yl-succinamic acid 4-tert-butyl-cyclohexyl ester	380	0-00-0				2-Amino-6-t-butyl-3-cyano-4,5,6,7-tetrahydrothianaphthene	379	42159-76-2				2,6-Bis(2-methylpropyl)pyrazine	378	0-00-0				Rubigervine	375	79-58-3
3,7-Cyclodecadien-1-one, 3,7-dimethyl-10-(1-methylethylidene)-, (E,E)-	136	33.3457	927	135786155	6902-91-6			1301.6		3,7-Cyclodecadien-1-one, 3,7-dimethyl-10-(1-methylethylidene)-, (E,E)-	927	6902-91-6				3,7-Cyclodecadien-1-one, 3,7-dimethyl-10-(1-methylethylidene)-, (E,E)-	893	6902-91-6				3,7-Cyclodecadien-1-one, 10-(1-methylethenyl)-, (E,E)-	849	55521-11-4				3,7-Cyclodecadien-1-one, 3,7-dimethyl-10-(1-methylethylidene)-, (E,E)-	835	6902-91-6				Cyclohexanone, 5-ethenyl-5-methyl-4-(1-methylethenyl)-2-(1-methylethylidene)-, cis-	785	32663-57-3				á-Elemenone	780	20303-60-0				á-Elemenone	773	20303-60-0
Unknown 26	118	33.359	353	123434	18232-03-6			1301.9		2,5-Cyclohexadiene-1,4-dione, 2-(phenylthio)-	353	18232-03-6				Silane, diphenylisobutoxy(4-(4-methoxyphenyl)cyclohexyloxy)-	352	0-00-0				4-Chlorobenzoic acid, 3-phenylpropyl ester	341	150272-45-0				3-(2'-Methyl benzenaminomethyl), 5-benzilidene, 2,4-thiazolidinedione	320	312926-67-3				1H-Cyclopenta(b)quinoline, 2,3,5,6,7,8-hexahydro-9-amino-	318	62732-44-9				Ferrocene, 1,1'-bis(pentafluorophenyl)-	317	55517-82-3				4-Chloro-N-[2,2,2-trifluoro-1-[(4-methyl-benzimidoyl)-amino]-1-trifluoromethyl-ethyl]-benzamide	314	0-00-0
2-Pyridinepropanamide, N-phenyl-	38	33.3724	657	11166	20745-52-2			1302.2		2-Pyridinepropanamide, N-phenyl-	657	20745-52-2				Thiazole-2,4(3H,5H)-dione, 5-benzylideno-3-[(ethylphenylamino)methyl]-	653	0-00-0				benzenamine, N-ethyl-N-(2-methoxyethyl)-	625	0-00-0				Ethanol, 2-(ethylphenylamino)-	621	92-50-2				Ethanol, 2-(ethylphenylamino)-	620	92-50-2				3-Pyridinecarbonitrile, 1,4-dihydro-1-methyl-4-oxo-	618	767-98-6				2H-Benzimidazol-2-one, 1,3-dihydro-	610	615-16-7
3,7-Cyclodecadien-1-one, 3,7-dimethyl-10-(1-methylethylidene)-, (E,E)-	155	33.3857	770	477628	6902-91-6			1302.5		3,7-Cyclodecadien-1-one, 3,7-dimethyl-10-(1-methylethylidene)-, (E,E)-	770	6902-91-6				3,7-Cyclodecadien-1-one, 3,7-dimethyl-10-(1-methylethylidene)-, (E,E)-	725	6902-91-6				3,7-Cyclodecadien-1-one, 10-(1-methylethenyl)-, (E,E)-	703	55521-11-4				3,7-Cyclodecadien-1-one, 3,7-dimethyl-10-(1-methylethylidene)-, (E,E)-	701	6902-91-6				á-Elemenone	687	20303-60-0				(1S,4R,5S)-1-Methyl-4-(prop-1-en-2-yl)spiro[4.5]dec-7-ene-8-carbaldehyde	670	352457-39-7				Cyclohexanone, 5-ethenyl-5-methyl-4-(1-methylethenyl)-2-(1-methylethylidene)-, cis-	650	32663-57-3
Tetramethyl diphosphane-oxide-sulfide	114	33.4123	451	14728	64516-41-2			1303.1		Tetramethyl diphosphane-oxide-sulfide	451	64516-41-2				1-à-Naphthyl-1-silacyclobutane	437	83717-11-7				[1,1'-Biphenyl]-4-ol, acetate	410	148-86-7				N,3-Diethyl-3-nonanamine	405	0-00-0				Iodobis(pyrrolidyldithiocarbamato)stibine	399	59196-58-6				1-Methyl-3-iso-propyl-2,4,5-trioxoimidazolidine	395	67867-38-3				2,2-Dimethyl-4-ethynyl-tetrahydrothiopyran-4-ol	391	15601-02-2
Hexanoic acid, 2-phenylethyl ester	104	33.4257	644	8250566	6290-37-5			1303.4		Hexanoic acid, 2-phenylethyl ester	644	6290-37-5				Octanoic acid, 2-phenylethyl ester	639	5457-70-5				Dimethylmalonic acid, octadecyl 2-phenethyl ester	627	0-00-0				Dimethylmalonic acid, pentadecyl 2-phenethyl ester	623	0-00-0				Dimethylmalonic acid, 2-phenethyl undecyl ester	615	0-00-0				Fumaric acid, pentadecyl 2-phenylethyl ester	611	0-00-0				Phenethyl tetradecanoate	606	72934-11-3
Undec-10-ynoic acid, pentyl ester	70	33.4479	577	1996396	0-00-0			1303.9		Undec-10-ynoic acid, pentyl ester	577	0-00-0				7,11-Hexadecadienal	572	0-00-0				Cyanamide, N-allyl-N-[2-(2-hydroxy-2-methylpropyl)-3,3-dimethylcyclopropyl]methyl-	548	0-00-0				6,11-Dimethyl-2,6,10-dodecatrien-1-ol	544	0-00-0				E,E,Z-1,3,12-Nonadecatriene-5,14-diol	544	0-00-0				2-Methyl-Z,Z-3,13-octadecadienol	543	0-00-0				2-Benzoyloxy-1,1,10-trimethyl-6,9-epidioxydecalin	543	108511-83-7
á-Santalol	84	33.4612	724	1829757	77-42-9			1304.2		á-Santalol	724	77-42-9				Lanceol, cis	712	10067-28-4				á-Santalol	696	77-42-9				Santalol, cis,à-	687	19903-72-1				(E)-5-((1R,3R,6S)-2,3-Dimethyltricyclo[2.2.1.02,6]heptan-3-yl)-2-methylpent-2-enal	686	19903-70-9				à-Santalol	684	115-71-9				Cedren-13-ol, 8-	676	18319-35-2
Bicyclo[4.4.0]dec-1-ene, 2-isopropyl-5-methyl-9-methylene-	75	33.479	628	103751	150320-52-8			1304.6		Bicyclo[4.4.0]dec-1-ene, 2-isopropyl-5-methyl-9-methylene-	628	150320-52-8				3-Butyl-2-methyl-6,7-dihydro-5H-cyclopenta[b]pyridine-4-amine	612	124790-36-9				(+)-epi-Bicyclosesquiphellandrene	592	54274-73-6				2-Penten-1-one, 1-(2-hydroxy-5-methylphenyl)-4-methyl-	583	51956-80-0				.tau.-Cadinol	583	5937-11-1				Naphthalene, 1,2,3,4,4a,5,6,8a-octahydro-7-methyl-4-methylene-1-(1-methylethyl)-, (1à,4aá,8aà)-	582	39029-41-9				2-Hexen-1-one, 1-(2-hydroxy-5-methylphenyl)-	581	51956-79-7
10-epi-ç-Eudesmol	189	33.4923	697	6631128	15051-81-7			1304.9		10-epi-ç-Eudesmol	697	15051-81-7				2-Naphthalenemethanol, 1,2,3,4,4a,5,6,7-octahydro-à,à,4a,8-tetramethyl-, (2R-cis)-	694	1209-71-8				ë-Selinene	684	28624-23-9				2,3-Dimethoxy-5-aminocinnamonitrile	679	0-00-0				2-Naphthalenemethanol, 1,2,3,4,4a,5,6,7-octahydro-à,à,4a,8-tetramethyl-, (2R-cis)-	679	1209-71-8				Epizonarene	669	41702-63-0				Panaginsene	665	871660-96-7
Acetic acid, 3-hydroxy-7-isopropenyl-1,4a-dimethyl-2,3,4,4a,5,6,7,8-octahydronaphthalen-2-yl ester	178	33.5678	493	742620	1005273-98-2			1306.7		Acetic acid, 3-hydroxy-7-isopropenyl-1,4a-dimethyl-2,3,4,4a,5,6,7,8-octahydronaphthalen-2-yl ester	493	1005273-98-2				Silphiperfol-6-en-5-one	488	77887-60-6				Lupa-12,20(29)-dien-3-one	477	55887-95-1				Tricyclo[6.3.0.0(1,5)]undec-2-en-4-one, 2,3,5,9-tetramethyl-	472	120052-58-6				Acetic acid, 3-hydroxy-6-isopropenyl-4,8a-dimethyl-1,2,3,5,6,7,8,8a-octahydronaphthalen-2-yl ester	460	0-00-0				Phenol, 2-methyl-5-(1,2,2-trimethylcyclopentyl)-, (S)-	458	38412-84-9				10,10-Dimethyl-2,6-dimethylenebicyclo[7.2.0]undecan-5á-ol	457	19431-80-2
Acetonitrile, chlorodifluoro-	76	33.5767	580	10952	421-05-6			1306.9		Acetonitrile, chlorodifluoro-	580	421-05-6				L-Cysteine, ethyl ester	420	3411-58-3				Phenylethyne	408	536-74-3				Phenylethyne	404	536-74-3				Phenylethyne	371	536-74-3				Diphthalimido-2-propanone	364	166195-14-8				3-(Phthalimidomethyl)benzoic acid	360	106352-01-6
[truncated: 446 more rows]
[truncated: 20 more columns]
