# Supplementary material for: Chemical constituents, antibacterial, acaricidal and anti-inflammatory activities of the essential oils from four Rhododendron species
Source: Front Vet Sci. 2022 Aug 10;9:882060. doi: 10.3389/fvets.2022.882060 (PMC9399923; doi:10.3389/fvets.2022.882060)
Supplement: Supplementary Table S1 — The identified compounds of the essential oils from four Rhododendron species. [file Data_Sheet_1.zip › 22-7-24/╘¡╩╝╩2╛▌/╗╙╖ó╙═╢■╝╫▒╜┐╣╤╫.xlsx]

## Sheet: Sheet1
	体重(g)	左耳(mg)	右耳(mg)
RCEO	26.25	17.74	11.4
	25	12.55	10.25
	22.97	11.76	10.05
	23.68	14.55	8.94
	24.1	11.28	8.62
RAEO	21.52	17.37	10.18
	24.76	14.33	8.46
	22.86	10.6	9.78
	24.11	10.21	9.19
	21.92	11.89	9.17
RTEO	26.03	12.97	10.47
	26.67	12.74	8.15
	24.6	12.85	8.33
	26.08	14.41	9.02
	19.72	15.18	8.79
RPEO	26.24	12.72	9.32
	22.7	11.45	10.09
	22.68	12.37	9.62
	22.4	15.09	10.12
	24.75	10.01	9.19
DEX	24.45	8.92	8.82
	26.7	12.18	9.14
	23.6	9.26	7.85
	24	12.88	9.45
	24.68	12.75	9.6
LPS	22.62	10.89	9.56
	23.31	10.3	8.88
	25.45	14.46	9.46
	23.14	11.05	9.25
	21.93	12	9.19
