# Supplementary material for: Chemical constituents, antibacterial, acaricidal and anti-inflammatory activities of the essential oils from four Rhododendron species
Source: Front Vet Sci. 2022 Aug 10;9:882060. doi: 10.3389/fvets.2022.882060 (PMC9399923; doi:10.3389/fvets.2022.882060)
Supplement: Supplementary Table S1 — The identified compounds of the essential oils from four Rhododendron species. [file Data_Sheet_1.zip › 22-7-24/╘¡╩╝╩2╛▌/╗╙╖ó╙═╜╟▓μ▓╦╜║┐╣╤╫.xlsx]

## Sheet: Sheet1
	体重	初始厚度	刚打完厚度	5h厚度
LPS	20	2.44	3.6	3.41
	21.7	2.33	3.66	3.36
	20.82	2.46	3.62	3.12
	22.16	2.41	3.69	3.28
	21.5	2.34	3.63	3.06
DEX	23.2	2.43	3.79	2.84
	22.07	2.35	3.82	2.9
	21.46	2.5	3.84	2.74
	21.62	2.61	3.81	2.68
	22.94	2.37	3.35	2.9
RPEO	23.12	2.45	3.56	2.86
	24.1	2.43	3.87	2.81
	23.45	2.64	3.49	2.84
	22.6	2.48	3.61	2.85
	19.45	2.44	3.72	2.84
RAEO	20.9	2.4	3.57	2.58
	23.55	2.46	3.73	2.79
	19.45	2.52	3.69	2.96
	20.4	2.45	3.63	2.85
	21.57	2.47	3.98	2.8
RTEO	23.3	2.47	3.82	2.98
	21.59	2.48	3.84	3.15
	23.65	2.56	3.73	3.1
	24.2	2.47	3.72	3.12
	22.15	2.58	3.79	3.02
RCEO	24.6	2.45	3.79	3.02
	21.64	2.43	3.43	2.98
	21.9	2.48	3.69	3.14
	20.99	2.33	3.55	2.96
	22.45	2.36	3.72	3.11
