# Supplementary material for: Chemical constituents, antibacterial, acaricidal and anti-inflammatory activities of the essential oils from four Rhododendron species
Source: Front Vet Sci. 2022 Aug 10;9:882060. doi: 10.3389/fvets.2022.882060 (PMC9399923; doi:10.3389/fvets.2022.882060)
Supplement: Supplementary Table S1 — The identified compounds of the essential oils from four Rhododendron species. [file Data_Sheet_1.zip › 22-7-24/╘¡╩╝╩2╛▌/╧╕░√╢╛╝░┐╣╤╫/╞▀╓╓╗»║╧╬∩╝░╦─╓╓╗╙╖ó╙═╧╕░√╢╛.xlsx]

## Sheet: Sheet1
germacrone	250μg/ml	125μg/ml	62.5μg/ml	31.25μg/ml	15μg/ml
	0.195	0.178	0.224	0.361	0.397
	0.206	0.186	0.233	0.355	0.364
	0.197	0.187	0.256	0.358	0.132
benzylacetone	250μg/ml	125μg/ml	62.5μg/ml	31.25μg/ml	15μg/ml
	0.211	0.231	0.338	0.373	0.387
	0.212	0.231	0.353	0.411	0.365
	0.122	0.244	0.349	0.414	0.396
α-pinene	250μg/ml	125μg/ml	62.5μg/ml	31.25μg/ml	15μg/ml
	0.185	0.183	0.193	0.352	0.41
	0.191	0.188	0.183	0.374	0.426
	0.193	0.19	0.2	0.382	0.123
β-pinene	250μg/ml	125μg/ml	62.5μg/ml	31.25μg/ml	15μg/ml
	0.198	0.191	0.199	0.388	0.389
	0.19	0.189	0.204	0.406	0.404
	0.124	0.19	0.211	0.382	0.591
4-hydroxy-3-methylacetophenone	250μg/ml	125μg/ml	62.5μg/ml	31.25μg/ml	15μg/ml
	0.197	0.208	0.278	0.292	0.358
	0.219	0.227	0.279	0.304	0.325
	0.221	0.221	0.295	0.319	0.353
β-famesene	250μg/ml	125μg/ml	62.5μg/ml	31.25μg/ml	15μg/ml
	0.211	0.195	0.266	0.345	0.355
	0.214	0.193	0.269	0.346	0.362
	0.211	0.193	0.269	0.34	0.337
phenylethyl alcohol	250μg/ml	125μg/ml	62.5μg/ml	31.25μg/ml	15μg/ml
	0.345	0.345	0.354	0.37	0.411
	0.349	0.345	0.334	0.334	0.359
	0.337	0.342	0.374	0.374	0.384
RPEO	250μg/ml	125μg/ml	62.5μg/ml	31.25μg/ml	15μg/ml
	0.211	0.294	0.341	0.335	0.343
	0.222	0.288	0.331	0.363	0.347
	0.219	0.272	0.355	0.326	0.132
RAEO	250μg/ml	125μg/ml	62.5μg/ml	31.25μg/ml	15μg/ml
	0.19	0.232	0.281	0.3	0.305
	0.192	0.238	0.294	0.326	0.384
	0.131	0.251	0.327	0.357	0.374
RTEO	250μg/ml	125μg/ml	62.5μg/ml	31.25μg/ml	15μg/ml
	0.196	0.188	0.299	0.325	0.356
	0.196	0.199	0.308	0.338	0.378
	0.194	0.187	0.312	0.39	0.125
RCEO	250μg/ml	125μg/ml	62.5μg/ml	31.25μg/ml	15μg/ml
	0.345	0.207	0.315	0.307	0.336
	0.2	0.206	0.363	0.315	0.364
	0.147	0.206	0.31	0.318	0.341
