# Supplementary material for: Chemical constituents, antibacterial, acaricidal and anti-inflammatory activities of the essential oils from four Rhododendron species
Source: Front Vet Sci. 2022 Aug 10;9:882060. doi: 10.3389/fvets.2022.882060 (PMC9399923; doi:10.3389/fvets.2022.882060)
Supplement: Supplementary Table S1 — The identified compounds of the essential oils from four Rhododendron species. [file Data_Sheet_1.zip › 22-7-24/╘¡╩╝╩2╛▌/╧╕░√╢╛╝░┐╣╤╫/╦─╓╓╗╙╖ó╙═NO.xlsx]

## Sheet: Sheet1
	50μg/mL			12.5μg/mL
RPEO	0.076	0.078	0.081	0.081	0.086	0.09
RAEO	0.08	0.083	0.078	0.08	0.082	0.085
RTEO	0.075	0.076	0.077	0.077	0.082	0.082
RCEO	0.072	0.076	0.076	0.078	0.075	0.077
DEX	0.093	0.091	0.092
LPS	0.096	0.098	0.098
CK	0.081	0.078	0.078
